# Supplementary material for: Using bioluminescence as a tool for studying diversity in marine zooplankton and dinoflagellates: an initial assessment
Source: PeerJ. 2024 Jun 11;12:e17516. doi: 10.7717/peerj.17516 (PMC11177854; doi:10.7717/peerj.17516)
Supplement: Supplemental Information 1 [file peerj-12-17516-s001.csv]

type	peak intensity	flash duration	rise time	integrated flash	decay time	efold
fusi	1.81E+10		58.3		1166.67	142
fusi	6.25E+10	1400	91.7	1.56E+10	1283	171.25
fusi	2.06E+10	383.3	25.81	1.03E+10	266.67	203.94
fusi	2.22E+10	416.6	108	5.54E+09	316.67	183.37
fusi	2.03E+10	483	76.22	1.01E+10	366.67	154.38
fusi	1.25E+10				216.67	133.36
fusi	5.55E+10	350	75	2.78E+10	266.67	116.69
fusi	2.65E+09		75	1.32E+09		200.35
fusi	3.13E+10	883.3	20.8	1.56E+10		216.71
fusi	2.67E+10	1650	75	1.33E+10	1500	216.71
fusi	3.25E+10	366.67	75	8.12E+09	283.33	106.63
fusi	1.43E+10	450	75	7.17E+09		167.67
fusi	1.43E+10	450	75	7.16E+09		116.7
fusi	1.43E+10	300	91.7	7.16E+09	200
fusi	4.03E+10	383.3	91.7	2.02E+10	266.67	125.03
fusi	2.26E+10	1066.67	171	1.13E+10	883.33	116.67
fusi	5.81E+10		108		266.67	118.06
fusi	8.81E+10		108		166.67
fusi	4.90E+10	933	75	2.49E+10	883.33	119.17
fusi	1.31E+10	750	91.7	6.53E+09	550	108.14
fusi	2.44E+10	1000	91.7	4.17E+11	333.33	158.36
fusi	4.31E+10	333	41	2.15E+10		83.77
fusi	4.31E+10	333	41	2.15E+10	283.33	83.77
fusi	3.35E+10	400	91	1.67E+10	300	139.71
fusi	2.80E+10	1666.67	75	1.40E+10	566.67	116.69
fusi	1.13E+10		58		250	83.35
fusi	2.04E+10	433	58	1.02E+10	350	283.78
fusi	3.18E+10	833	108	1.59E+10	700
fusi	5.79E+10	766.67	75	2.89E+10	716	134.08
fusi	6.54E+10	366	75	3.27E+09	283.33	200.4
fusi	2.18E+10	633.33	91.7	1.09E+10	583	116.69
fusi	2.91E+10	400	41.7	1.45E+10	300	150.03
fusi	2.91E+10	483.3	41	1.45E+10	416	104.95
fusi	4.41E+10	1166	208	2.20E+10	1033.33	133.36
fusi	3.25E+10	616.67	58	1.62E+10	400	57.14
fusi	3.25E+10	400	58	1.62E+10	350	133.36
fusi	1.92E+10	866.67	58	9.58E+09	316	133.3
fusi	1.92E+10	316	58	9.58E+09		70.68
fusi	9.43E+09	716.67	58	4.71E+09	700	70.68
fusi	2.80E+10	366	58	1.40E+10	300	100.02
fusi	2.54E+10	600	41	1.27E+10	416.67	86.68
fusi	3.64E+09	400	75	1.82E+09	250	54.85
fusi	2.54E+10	766.67	41	1.27E+10	400	133.36
fusi	1.87E+10	333	125	9.36E+09	216.67	70.16
fusi	3.90E+10	400	91	1.95E+10	283.33	100.02
fusi	8.11E+09	483	75	4.06E+09		184.51
fusi	2.77E+10	383.33	91.7	1.39E+10	300	116.69
fusi	1.89E+09	383	75	9.40E+08	300	106.35
fusi	8.85E+09	300	75	4.43E+09		72.56
fusi	8.85E+09	300	75	4.43E+09	233.33	72.56
fusi	7.43E+09	950	91.7	3.71E+09	684	150.03
fusi	1.38E+09	800	58	6.88E+08	716.67	116.69
fusi	3.90E+10	400	91	1.90E+10	316.67	133.36
fusi	4.96E+09	450	75	2.48E+09	400	100.02
fusi	4.45E+10	583	58	2.23E+10	500	87.3
fusi	2.77E+10	380	91.7	1.39E+10	333.33	216.71
fusi	2.26E+09	366.6	75	1.13E+09	283.33	150.03
nocti	3.95E+09	400	58.3	1.98E+09	333.3	55.18
nocti	1.24E+09	400	58.3	6.20E+08	333.33	100.02
nocti	1.85E+09	533.3	75	9.25E+08	450	150.03
nocti	3.54E+09	966.67		1.77E+09	616.67	116.6
nocti	2.66E+08	233.3	58.3	1.33E+08	183.3	69.33
nocti	3.42E+09	666.67	75	1.71E+09	550	69.33
nocti	5.71E+09	416.67	58.3	2.86E+09	350	83.35
nocti	1.97E+09	333.33	58.3	9.84E+08	266.67	83.35
nocti	6.81E+08	266.67	58.3	3.40E+08	200	53.6
nocti	4.14E+08	300	58.3	2.07E+08	233.3	50.05
nocti	1.03E+10	333.3	75	5.16E+09	250	50.05
nocti	7.98E+09	650	58.3	3.99E+09	583	52.68
nocti	2.56E+09	316.67	58.3	1.28E+09	250	66.68
nocti	9.32E+08	283.33	58.3	4.66E+08	216.67	66.68
nocti	6.05E+09	466.67	108	3.52E+09	350	83.35
nocti	2.54E+10	466.67	58.3	1.23E+10	400	51.8
nocti	6.17E+09	466.67	41.7	3.09E+09	416.67	71.57
nocti	1.03E+10	483.3	91.7	5.15E+09	383.3	91.69
nocti	4.93E+09	433.3	58	2.46E+09	366.67	58.345
nocti	4.71E+09	983.33	41.7	2.35E+09	916.67	85.82
nocti	1.25E+10	433.33	58.3	6.27E+09	366.67	58.35
nocti	1.62E+10	750	58.3	8.10E+09	683.3	75.02
nocti	1.07E+10	200	58.3	5.38E+09		57.57
nocti	1.86E+10	566.67	58.3	9.31E+09	500	79.18
nocti	1.08E+09	616.67	58.3	5.40E+08	550	100.02
nocti	5.45E+09	533.33	75	2.72E+09	450	150.03
nocti	1.27E+09	650	75	6.36E+08	583.33	107.02
nocti	1.56E+10	1016	108.3	7.78E+09	900	119.48
nocti	4.93E+09	266.67	41.7	2.46E+09	216.67	66.68
nocti	4.97E+09	950	91.7	2.49E+09	850	100.02
nocti	1.22E+10	833.33	75	6.10E+09	800	66.68
nocti	1.81E+10	350	75	9.03E+09	266.6	87.12
nocti	3.17E+09	400	58.7	1.58E+09	333.3	83.35
nocti	4.89E+09	433.3	41.7	2.44E+09	383	100.02
nocti	3.29E+09	483.33	58.3	1.64E+09	416.67	66.68
nocti	1.70E+10	450	41.7	8.50E+09	400	66.68
nocti	1.48E+09	333.33	75	7.40E+08	250	72.89
nocti	1.07E+10	966.67	41.7	5.34E+09	916	100.02
nocti	7.18E+09	450	75	3.69E+09	366.67	100.02
nocti	4.69E+09	500	58.3	2.35E+09	433.33	66.68
nocti	1.50E+09	216.67	41.7	5.25E+08	166.67	83.35
nocti	2.65E+09	583.33	58.3	1.32E+09	516.67	52
nocti	4.43E+09	900	41.7	2.21E+09	850	104.19
nocti	1.72E+10	383.3	108	8.59E+09	266.67	83.35
nocti	1.80E+10	416.67	75	5.42E+09	250	116.69
nocti	2.75E+09	1033	91.7	1.38E+09	933.33	183.37
nocti	1.60E+09	316.67	58.3	7.99E+08	266.67	66.68
nocti	8.87E+09	533.33	108.3	4.43E+09	416.67	66.68
nocti	1.81E+09	600	58.3	4.52E+08	533.33	57.68
nocti	1.34E+10	383.33	41.7	6.69E+09	333.33	66.68
nocti	1.11E+10	366.67	91.7	5.56E+09	266.67	83.35
nocti	1.37E+10	533.33	58.3	6.86E+09	466.67	66.68
nocti	1.46E+10	466.67	58.3	7.30E+09	400	66.68
baha	1.78E+08	133.33	25	8.88E+07	100	50.01
baha	5.03E+08	216.67	41.7	2.51E+07	166.67	41.65
baha	1.18E+08	116.67	25	5.92E+07	83.33	50.49
baha	3.55E+08	233.33	58.3	1.78E+08	166.67	68.1
baha	2.52E+08	116.67	41.7	1.26E+08	66.67	50.1
baha	4.14E+08	200	41.7	2.07E+08	166.67	83.35
baha	4.14E+08	150	25	2.07E+08	116.67	66.68
baha	1.78E+08	100	41.7	8.88E+07	50	54.18
baha	3.11E+08	100	41.7	1.55E+08	50	41.68
baha	3.11E+08	133.33	41.7	1.55E+08	83.33	37.92
baha	4.29E+08	166.67	41.7	2.15E+08	116.67	58.35
baha	1.48E+08	150	58.3	7.40E+07	83.33	58.35
baha	2.96E+08	133.33	41.7	1.48E+08	83.33	41.68
baha	1.48E+08	166.67	58.3	7.40E+07	100	88.7
baha	3.40E+08	116.67	41.7	1.70E+08	83.33	34.84
baha	2.37E+08	150	58.3	1.18E+08	83.33	37.05
baha	1.92E+08	150	41.7	9.62E+07	100	35.15
baha	3.55E+08	166.67	41.7	1.78E+08	116.6	41.68
baha	1.78E+08	100	25	8.88E+07	66.67	41.68
baha	6.36E+08	250	75	3.18E+08	166.67	66.68
baha	2.07E+08	116.67	41.7	1.04E+08	66.67	33.34
baha	2.07E+08	100	25	1.04E+08	66.67	33.34
baha	1.78E+08	133.33	41.7	8.88E+07	83.33	54.89
baha	1.92E+08	133.33	41.7	9.62E+07	83.33	58.35
baha	4.88E+08	133.33	41.7	2.44E+08	83.33	38.51
baha	1.33E+08	116.67	41.7	6.66E+07	66.67	33.34
baha	2.07E+08	150	41.7	1.04E+08	100	83.35
baha	2.66E+08	250	25	1.33E+08	216.67
baha	7.84E+08	183.33	41.7	3.92E+08	133.33	41.68
baha	1.48E+08	133.33	41.7	7.40E+07	83.33	41.68
baha	3.26E+08	150	41.7	1.63E+08	100	33.34
baha	5.03E+08	166.67	25	2.52E+08	133.33	58.35
baha	3.26E+08	233.33	58.3	1.63E+08	166.67	100.02
baha	2.07E+08	133.33	25	1.04E+08	100
baha	3.26E+08	283.33	58.3	1.63E+08	216.6	83.35
baha	3.11E+08	200	58.3	1.55E+08	133.33	58.35
baha	2.81E+08	150	25	1.41E+08	116.67	41.68
baha	6.51E+08	116.67	25	3.26E+08	83.33	33.34
baha	6.51E+08	116.67	41.7	2.22E+08	66.67	33.34
baha	6.51E+08	216.67	91.7	2.59E+08	116.67	45.84
baha	2.37E+08	100	41.7	1.18E+08	50	33.34
baha	2.66E+08	166.67	41.7	1.33E+08	116.67	33.34
baha	4.59E+08	283.33	41.7	2.29E+08	233.33	37.14
baha	2.37E+08	183.33	41.7	1.18E+08	133.33	50.64
baha	3.26E+08	133.33	25	1.63E+08	100	40.89
baha	3.85E+08	166.67	25	1.92E+08	133.33	58.35
baha	4.74E+08	183.33	58.3	2.37E+08	100	33.34
baha	4.59E+08	183.33	41.7	2.29E+08	83.33	33.34
baha	2.07E+08	116.67	41.7	1.04E+08	66.67	33.34
baha	3.11E+08	150	58.3	1.55E+08	83.33	34.48
baha	3.26E+08	166.67	25	1.63E+08	133.33	35.85
baha	3.85E+08	166.67	58.3	1.92E+08	100	41.68
baha	4.44E+08	133.33	41.7	2.22E+08	83.33	37.43
baha	3.55E+08	166.67	25	1.78E+08	133.33	79.18
baha	3.55E+08	266.67	58.3	1.78E+08	200	84.06
baha	5.18E+08	166.67	41.7	2.59E+08	116.67	50.01
baha	5.62E+08	133.33	41.7	2.81E+08	83.33	33.34
baha	3.26E+08	100	25	1.63E+08	66.6
baha	4.74E+08	283.33	58.3	2.37E+08	216.67	100.02
baha	4.29E+08	116.67	25	2.15E+08	83.33	41.68
poly	1.33E+08	83.33	25	6.66E+07	66.67	33.34
poly	5.92E+07	83.33	25	2.96E+07	66.67	33.34
poly	1.92E+08	183.33	58.3	9.62E+07	116.67	55.08
poly	7.40E+07	166.67	41.7	3.70E+07	116.67	50.01
poly	7.40E+07	133.33	75	3.70E+07	50	41.68
poly	2.22E+08	150	75	1.11E+08	66.67	33.34
poly	7.40E+07	83.33	25	3.70E+07	50	39.79
poly	1.18E+08	150	41.7	5.92E+07	116.67	58.35
poly	1.18E+08	150	41.7	5.92E+07	100	67.63
poly	1.92E+08	133.33	58.3	9.62E+07	66.67	41.68
poly	8.88E+07	200	25	4.44E+07	166.67	41.68
poly	7.40E+07	83.33	41.7	3.70E+07	33.33	25.01
poly	1.78E+08	266.67	25	8.88E+07	233.33
poly	1.04E+08	83.33	25	5.18E+07	50	25.01
poly	1.18E+08	116.67	25	5.92E+07	83.33	37.51
poly	1.48E+08	183.33	41.7	7.40E+07	133.33	38.69
poly	1.33E+08	133.33	41.7	6.66E+07	100	54.18
poly	1.63E+08	100	41.7	8.14E+07	50	29.17
poly	7.40E+07	83.33	25	3.70E+07	50	29.17
poly	5.92E+07	133.33	41.7	2.96E+07	100
poly	5.92E+07	83.33	25	2.96E+07	50	29.17
poly	5.92E+07	83.33	25	2.96E+07	50	29.17
poly	1.04E+08		25	5.18E+07		29.17
poly	1.18E+08	133.33	25	5.92E+07	100	41.68
poly	7.40E+07	83.33	58.3	3.70E+07	16.67
poly	8.80E+07	116.67	41.7	4.40E+07	83.33	29.17
poly	1.04E+08	166.67	41.7	5.18E+07	116.67
poly	1.33E+08	233.33	41.7	6.66E+07	150	65.51
poly	1.33E+08	116.67	41.7	5.18E+07	66.67	33.34
poly	5.92E+07	50	25	2.96E+07	16.67	16.67
poly	7.40E+07	166.67	25	3.70E+07	133.33	20.84
poly	1.18E+08	250	108	5.92E+07	133.33	25.01
poly	7.40E+07	83.33	25	3.70E+07	50	34.68
moni	1.69E+09	416.67	91.7	8.43E+08	316.67	116.69
moni	4.74E+08	266.67	41.7	2.67E+08	216.67	120.1
moni	1.20E+09	250	58.3	5.99E+08	183.33	75.01
moni	4.88E+08	316.67	91.7	2.44E+08	216.67	71.46
moni	6.52E+08	233.33	41.7	3.26E+08	183.33	73.97
moni	5.03E+08	233.33	41.7	2.52E+08	183.33	68.73
moni	2.52E+08	133.33	25	1.26E+08	100	41.68
moni	5.03E+08	266.67	108	2.50E+08	150	50.01
moni	1.92E+08	216.67	75	9.62E+07	133.33
moni	3.70E+08	216.67	75	1.85E+08	133.33	50.01
moni	5.18E+08	183.33	25	2.59E+08	150	66.68
moni	1.24E+09	400	41.7	6.22E+08	316.67	108.36
moni	1.79E+09	250	41.7	8.95E+08	200	66.68
moni	1.92E+08	133.33	41.7	9.62E+07	83.33	66.68
moni	1.48E+08	116.67	25	7.40E+07	83.33	50.01
moni	1.63E+08	133.33	41.7	8.14E+07	83.33	55.31
moni	3.11E+08	183.33	41.7	1.55E+08	133.33	83.35
moni	2.07E+08	150	41.7	1.04E+08	100	66.68
moni	2.07E+08	250	75	1.04E+08	166.67	83.35
moni	4.88E+08	266.67	41.7	2.44E+08	216.67	91.69
moni	2.96E+08	166.67	58.3	1.48E+08	100	58.35
moni	3.26E+08	283.33	41.7	1.63E+08	233.33	66.68
moni	1.48E+08	183.33	58.3	7.40E+07	116.67	101.36
moni	2.52E+08	166.67	75	1.26E+08	83.33	66.67
moni	4.74E+08	216.67	91.7	2.37E+08	116.67	50.01
moni	2.96E+08	150	41.7	1.48E+08	100	56.85
moni	5.48E+08	250	41.7	2.74E+08	200	83.35
moni	1.92E+08	150	83.33	9.62E+07	5.83E+01	53.64
moni	1.63E+08	166.67	41.7	8.14E+07	116.67
moni	4.14E+08	183.33	51.8	2.07E+08	116.67	55.84
moni	3.11E+08	216.67	41.7	1.55E+08	166.67	51.15
moni	3.11E+08	133.33	58.3	1.55E+08	66.67	33.34
moni	9.03E+08	333.33	58.3	4.51E+08	266.67	66.68
moni	1.92E+08	200	41.7	9.62E+07	150	100.02
moni	3.55E+08	250	58.3	1.78E+08	150	75.02
moni	6.81E+08	250	58.3	3.40E+08	183.33	83.35
moni	5.18E+08	133.33	41.7	2.59E+08	83.33
moni	2.96E+08	133.33	25	1.48E+08	100	50.01
moni	2.81E+08	266.67	41.7	1.41E+08	216.67	83.52
moni	1.78E+08	150	58.3	8.88E+07	83.33
moni	3.40E+08	166.67	58.3	1.70E+08	100	51.81
moni	3.40E+08	166.67	41.7	1.70E+08	116.67
moni	3.99E+08	216.67	58.3	1.99E+08	150	66.68
moni	2.07E+08	183.33	41.7	1.04E+08	133.33	66.67
moni	2.81E+08	200	25	1.41E+08	166.67
moni	2.37E+08	200	53.3	1.18E+08	133.33	50.01
moni	3.11E+08	150	41.7	1.55E+08	100	58.35
moni	4.41E+08	183.33	41.7	2.07E+08	133.33	50.01
moni	1.92E+08	133.33	41.7	9.62E+07	83.33	36.97
moni	8.59E+08	233.33	58.3	4.29E+08	166.67	71.3
moni	1.63E+08	150	41.7	8.14E+07	100
moni	1.48E+08	166.67	75	7.40E+07	83.33	50.01
moni	5.03E+08	266.67	75	2.52E+08	183.33	89.28
moni	2.81E+08	116.67	25	1.41E+06	83.33	58.35
moni	6.36E+08	266.67	41.7	3.18E+08	216.67	75.02
moni	9.32E+08	216.67	58.3	4.66E+08	150	56.38
moni	1.92E+08	133.33	41.7	9.62E+07	100	66.68
moni	8.14E+08	300	91.7	4.07E+08	200	75.02
leidyi	6.70E+11	1100	408	3.35E+11	683.33	250.05
leidyi	9.70E+11	1183.33	208	6.62E+13	966.67	250.05
leidyi	6.75E+12	700	291	3.38E+12	400
leidyi	4.17E+10	483.33	91.7	2.08E+10	383.33	100.02
leidyi	9.70E+11	1233.33	125	4.85E+11	1100	300.06
leidyi	9.70E+11	1250	208	4.85E+11	1033.33	266.72
leidyi	3.74E+12
leidyi	1.36E+11
leidyi	5.58E+11	1666.67	341	2.79E+11	1316.67	383.41
leidyi	1.48E+11	1583.33	391	7.40E+10	1183.33	233.38
leidyi	9.70E+11	1700	508	3.49E+13	1183.33	250.05
leidyi	4.52E+11	500	191	2.26E+11	300	183.37
leidyi	9.70E+11	1066.67	225	4.85E+11	833.33	316.73
leidyi	7.53E+11	1133.33	258	3.77E+11	866.67	141.7
leidyi	9.70E+11	1400	75	4.85E+11	1333.33	233.38
leidyi	9.70E+11	1383.33	158	4.89E+11	1233.33	300.06
leidyi	9.70E+11	1166.67	125	4.85E+11	1050	300.06
leidyi	9.70E+11	1150	325	4.85E+11	816.67	183.37
leidyi	9.70E+11	816.67	191	4.85E+11	683.33	233.38
leidyi	9.70E+11	1050	125	4.85E+11	966.687
leidyi	5.46E+11	950	208	2.82E+11	733.33	300.06
leidyi	9.70E+11	1766.67	141	4.84E+11	1600	350.07
leidyi	9.70E+11	1866.67	108	4.85E+11	1750	300.06
leidyi	9.70E+11	1183.33	141	4.85E+11	1033.33	216.71
leidyi	1.02E+11	516.67	75	5.11E+10	433.33	116.69
leidyi	9.70E+11	1133.33	125	4.85E+11	1000	266.72
leidyi	9.52E+11	1666.7	275	4.76E+11	1333.33	300.06
leidyi	9.70E+11	1783.33	175	4.85E+11	1600	283.39
leidyi	1.73E+10	1516.67	375	7.54E+12	1116.67	283.39
leidyi	2.59E+11	1400	408	1.13E+11	983	150.03
leidyi	9.70E+11	1583	258	4.85E+11	1313	383.41
leidyi	2.90E+11	1216	175	1.45E+11	1033	316.73
leidyi	4.88E+10	1050	108	2.44E+10	950	266.72
leidyi	9.69E+11	900	241	4.84E+11	650	158.365
leidyi	3.76E+10	1533	375	1.88E+10	1.15E+03	4.17E+02
leidyi	9.69E+11	1183	108	4.85E+11	1066	300.06
leidyi	3.74E+11	1200	225	1.87E+11	966	275.06
leidyi	8.03E+11	1133	325	4.02E+11	800	200.04
leidyi	2.72E+11	1066	308	1.36E+11	750	266.72
leidyi	1.65E+10	1133	425	8.28E+10	700	200.04
leidyi	4.78E+11	1533	225	2.39E+11	1300	283.39
leidyi	6.25E+11	1283	225	3.12E+11	1050	316.73
leidyi	9.70E+11	1266	208	4.85E+11	1050	266.72
leidyi	1.84E+11	1433	191	9.21E+10	1233	188.44
leidyi	9.70E+11	1600	125	4.85E+11	1466	300.06
leidyi	6.83E+11	1633	258	3.42E+11	1366	250.05
leidyi	6.42E+10	266.67	75	3.21E+10	183.33	283.39
leidyi	6.08E+11	1483	341	1.52E+11	1150	254.14
leidyi	6.25E+11	1283	241	3.12E+11	1033
leidyi	9.70E+11	1083	108	4.85E+11	966	233.38
leidyi	3.43E+11	1200	241	1.72E+11	950	371.31
leidyi	9.70E+11	1233	191	4.85E+11	1033	250.06
leidyi	9.70E+11	1300	225	4.84E+11	1066	250.06
leidyi	1.84E+11	1616	208	9.21E+11	1400
leidyi	9.70E+11	1700	125	4.85E+11	1566	305.07
leidyi	6.83E+11	1633	258	3.42E+11	1366	305.07
leidyi	6.42E+10	2333	158	3.21E+10	2166	202.78
leidyi	6.08E+11	1566	341	3.04E+11	1216	283.39
oiko	4.44E+08	50	32	2.22E+07	33	25.01
oiko	6.51E+08	133	41	3.26E+08	83	37.5
oiko	7.40E+07	66	16	3.70E+07	50	25.01
oiko	1.63E+08	116	41.7	8.14E+07	66	29.17
oiko	6.36E+08	200	58	3.18E+08	150	133.36
oiko	1.05E+09	650	75	5.25E+08	566.6	183.37
oiko	8.43E+08	416	50	5.25E+08	316	100.02
oiko	5.33E+08	133	33	1.85E+08	100	50.01
oiko	7.84E+08	150	50	2.96E+08	100	50.01
