# Supplementary material for: Using bioluminescence as a tool for studying diversity in marine zooplankton and dinoflagellates: an initial assessment
Source: PeerJ. 2024 Jun 11;12:e17516. doi: 10.7717/peerj.17516 (PMC11177854; doi:10.7717/peerj.17516)
Supplement: Supplemental Information 2 [file peerj-12-17516-s002.zip]

Archive with 470 entries (461 files):
- cell isolations/baha/
- cell isolations/baha/baha1.dat
- cell isolations/baha/baha10.dat
- cell isolations/baha/baha11.dat
- cell isolations/baha/baha12.dat
- cell isolations/baha/baha13.dat
- cell isolations/baha/baha14.dat
- cell isolations/baha/baha15.dat
- cell isolations/baha/baha16.dat
- cell isolations/baha/baha17.dat
- cell isolations/baha/baha18.dat
- cell isolations/baha/baha19.dat
- cell isolations/baha/baha2.dat
- cell isolations/baha/baha20.dat
- cell isolations/baha/baha21.dat
- cell isolations/baha/baha22.dat
- cell isolations/baha/baha23.dat
- cell isolations/baha/baha24.dat
- cell isolations/baha/baha25.dat
- cell isolations/baha/baha26.dat
- cell isolations/baha/baha27.dat
- cell isolations/baha/baha28.dat
- cell isolations/baha/baha29.dat
- cell isolations/baha/baha3.dat
- cell isolations/baha/baha30.dat
- cell isolations/baha/baha31.dat
- cell isolations/baha/baha32.dat
- cell isolations/baha/baha33.dat
- cell isolations/baha/baha34.dat
- cell isolations/baha/baha35.dat
- cell isolations/baha/baha36.dat
- cell isolations/baha/baha37.dat
- cell isolations/baha/baha38.dat
- cell isolations/baha/baha39.dat
- cell isolations/baha/baha4.dat
- cell isolations/baha/baha40.dat
- cell isolations/baha/baha41.dat
- cell isolations/baha/baha42.dat
- cell isolations/baha/baha43.dat
- cell isolations/baha/baha44.dat
- cell isolations/baha/baha45.dat
- cell isolations/baha/baha46.dat
- cell isolations/baha/baha47.dat
- cell isolations/baha/baha48.dat
- cell isolations/baha/baha49.dat
- cell isolations/baha/baha5.dat
- cell isolations/baha/baha50.dat
- cell isolations/baha/baha51.dat
- cell isolations/baha/baha52.dat
- cell isolations/baha/baha53.dat
- cell isolations/baha/baha54.dat
- cell isolations/baha/baha55.dat
- cell isolations/baha/baha56.dat
- cell isolations/baha/baha57.dat
- cell isolations/baha/baha58.dat
- cell isolations/baha/baha59.dat
- cell isolations/baha/baha6.dat
- cell isolations/baha/baha60.dat
- cell isolations/baha/baha61.dat
- cell isolations/baha/baha62.dat
- cell isolations/baha/baha63.dat
- cell isolations/baha/baha64.dat
- cell isolations/baha/baha65.dat
- cell isolations/baha/baha66.dat
- cell isolations/baha/baha67.dat
- cell isolations/baha/baha68.dat
- cell isolations/baha/baha69.dat
- cell isolations/baha/baha7.dat
- cell isolations/baha/baha70.dat
- cell isolations/baha/baha71.dat
- cell isolations/baha/baha72.dat
- cell isolations/baha/baha73.dat
- cell isolations/baha/baha74.dat
- cell isolations/baha/baha75.dat
- cell isolations/baha/baha76.dat
- cell isolations/baha/baha77.dat
- cell isolations/baha/baha78.dat
- cell isolations/baha/baha79.dat
- cell isolations/baha/baha8.dat
- cell isolations/baha/baha9.dat
- cell isolations/ctenov2/
- cell isolations/ctenov2/cteno1.dat
- cell isolations/ctenov2/cteno10.dat
- cell isolations/ctenov2/cteno11.dat
- cell isolations/ctenov2/cteno12.dat
- cell isolations/ctenov2/cteno13.dat
- cell isolations/ctenov2/cteno14.dat
- cell isolations/ctenov2/cteno15.dat
- cell isolations/ctenov2/cteno16.dat
- cell isolations/ctenov2/cteno17.dat
- cell isolations/ctenov2/cteno18.dat
- cell isolations/ctenov2/cteno19.dat
- cell isolations/ctenov2/cteno2.dat
- cell isolations/ctenov2/cteno20.dat
- cell isolations/ctenov2/cteno21.dat
- cell isolations/ctenov2/cteno22.dat
- cell isolations/ctenov2/cteno23.dat
- cell isolations/ctenov2/cteno24.dat
- cell isolations/ctenov2/cteno25.dat
- cell isolations/ctenov2/cteno26.dat
- cell isolations/ctenov2/cteno27.dat
- cell isolations/ctenov2/cteno28.dat
- cell isolations/ctenov2/cteno29.dat
- cell isolations/ctenov2/cteno3.dat
- cell isolations/ctenov2/cteno30.dat
- cell isolations/ctenov2/cteno31.dat
- cell isolations/ctenov2/cteno32.dat
- cell isolations/ctenov2/cteno4.dat
- cell isolations/ctenov2/cteno5.dat
- cell isolations/ctenov2/cteno6.dat
- cell isolations/ctenov2/cteno7.dat
- cell isolations/ctenov2/cteno8.dat
- cell isolations/ctenov2/cteno9.dat
- cell isolations/fusiformis/
- cell isolations/fusiformis/fusi1.dat
- cell isolations/fusiformis/fusi10.dat
- cell isolations/fusiformis/fusi11.dat
- cell isolations/fusiformis/fusi12.dat
- cell isolations/fusiformis/fusi13.dat
- cell isolations/fusiformis/fusi14.dat
- cell isolations/fusiformis/fusi15.dat
- cell isolations/fusiformis/fusi16.dat
- cell isolations/fusiformis/fusi17.dat
- cell isolations/fusiformis/fusi18.dat
- cell isolations/fusiformis/fusi19.dat
- cell isolations/fusiformis/fusi2.dat
- cell isolations/fusiformis/fusi20.dat
- cell isolations/fusiformis/fusi21.dat
- cell isolations/fusiformis/fusi22.dat
- cell isolations/fusiformis/fusi23.dat
- cell isolations/fusiformis/fusi24.dat
- cell isolations/fusiformis/fusi25.dat
- cell isolations/fusiformis/fusi26.dat
- cell isolations/fusiformis/fusi27.dat
- cell isolations/fusiformis/fusi28.dat
- cell isolations/fusiformis/fusi29.dat
- cell isolations/fusiformis/fusi3.dat
- cell isolations/fusiformis/fusi30.dat
- cell isolations/fusiformis/fusi31.dat
- cell isolations/fusiformis/fusi32.dat
- cell isolations/fusiformis/fusi33.dat
- cell isolations/fusiformis/fusi34.dat
- cell isolations/fusiformis/fusi35.dat
- cell isolations/fusiformis/fusi36.dat
- cell isolations/fusiformis/fusi37.dat
- cell isolations/fusiformis/fusi38.dat
- cell isolations/fusiformis/fusi39.dat
- cell isolations/fusiformis/fusi4.dat
- cell isolations/fusiformis/fusi40.dat
- cell isolations/fusiformis/fusi41.dat
- cell isolations/fusiformis/fusi42.dat
- cell isolations/fusiformis/fusi43.dat
- cell isolations/fusiformis/fusi44.dat
- cell isolations/fusiformis/fusi45.dat
- cell isolations/fusiformis/fusi46.dat
- cell isolations/fusiformis/fusi47.dat
- cell isolations/fusiformis/fusi48.dat
- cell isolations/fusiformis/fusi49.dat
- cell isolations/fusiformis/fusi5.dat
- cell isolations/fusiformis/fusi50.dat
- cell isolations/fusiformis/fusi51.dat
- cell isolations/fusiformis/fusi52.dat
- cell isolations/fusiformis/fusi53.dat
- cell isolations/fusiformis/fusi54.dat
- cell isolations/fusiformis/fusi55.dat
- cell isolations/fusiformis/fusi56.dat
- cell isolations/fusiformis/fusi57.dat
- cell isolations/fusiformis/fusi58.dat
- cell isolations/fusiformis/fusi59.dat
- cell isolations/fusiformis/fusi6.dat
- cell isolations/fusiformis/fusi60.dat
- cell isolations/fusiformis/fusi61.dat
- cell isolations/fusiformis/fusi62.dat
- cell isolations/fusiformis/fusi63.dat
- cell isolations/fusiformis/fusi7.dat
- cell isolations/fusiformis/fusi8.dat
- cell isolations/fusiformis/fusi9.dat
- cell isolations/m.leidyi/
- cell isolations/m.leidyi/leidyi1.dat
- cell isolations/m.leidyi/leidyi10.dat
- cell isolations/m.leidyi/leidyi12.dat
- cell isolations/m.leidyi/leidyi13.dat
- cell isolations/m.leidyi/leidyi14.dat
- cell isolations/m.leidyi/leidyi15.dat
- cell isolations/m.leidyi/leidyi16.dat
- cell isolations/m.leidyi/leidyi17.dat
- cell isolations/m.leidyi/leidyi18.dat
- cell isolations/m.leidyi/leidyi19.dat
- cell isolations/m.leidyi/leidyi2.dat
- cell isolations/m.leidyi/leidyi20.dat
- cell isolations/m.leidyi/leidyi21.dat
- cell isolations/m.leidyi/leidyi22.dat
- cell isolations/m.leidyi/leidyi23.dat
- cell isolations/m.leidyi/leidyi24.dat
- cell isolations/m.leidyi/leidyi25.dat
- cell isolations/m.leidyi/leidyi26.dat
- cell isolations/m.leidyi/leidyi27.dat
- cell isolations/m.leidyi/leidyi28.dat
- cell isolations/m.leidyi/leidyi29.dat
- cell isolations/m.leidyi/leidyi3.dat
- cell isolations/m.leidyi/leidyi30.dat
- cell isolations/m.leidyi/leidyi31.dat
- cell isolations/m.leidyi/leidyi32.dat
- cell isolations/m.leidyi/leidyi4.dat
- cell isolations/m.leidyi/leidyi5.dat
- cell isolations/m.leidyi/leidyi6.dat
- cell isolations/m.leidyi/leidyi7.dat
- cell isolations/m.leidyi/leidyi8.dat
- cell isolations/m.leidyi/leidyi9.dat
- cell isolations/m.leidyi/leidyicyd11.dat
- cell isolations/moni/
- cell isolations/moni/moni1.dat
- cell isolations/moni/moni10.dat
- cell isolations/moni/moni11.dat
- cell isolations/moni/moni12.dat
- cell isolations/moni/moni13.dat
- cell isolations/moni/moni14.dat
- cell isolations/moni/moni15.dat
- cell isolations/moni/moni16.dat
- cell isolations/moni/moni17.dat
- cell isolations/moni/moni18.dat
- cell isolations/moni/moni19.dat
- cell isolations/moni/moni2.dat
- cell isolations/moni/moni20.dat
- cell isolations/moni/moni21.dat
- cell isolations/moni/moni22.dat
- cell isolations/moni/moni23.dat
- cell isolations/moni/moni24.dat
- cell isolations/moni/moni25.dat
- cell isolations/moni/moni26.dat
- cell isolations/moni/moni27.dat
- cell isolations/moni/moni28.dat
- cell isolations/moni/moni29.dat
- cell isolations/moni/moni3.dat
- cell isolations/moni/moni30.dat
- cell isolations/moni/moni31.dat
- cell isolations/moni/moni32.dat
- cell isolations/moni/moni33.dat
- cell isolations/moni/moni34.dat
- cell isolations/moni/moni35.dat
- cell isolations/moni/moni36.dat
- cell isolations/moni/moni37.dat
- cell isolations/moni/moni38.dat
- cell isolations/moni/moni39.dat
- cell isolations/moni/moni4.dat
- cell isolations/moni/moni40.dat
- cell isolations/moni/moni41.dat
- cell isolations/moni/moni42.dat
- cell isolations/moni/moni43.dat
- cell isolations/moni/moni44.dat
- cell isolations/moni/moni45.dat
- cell isolations/moni/moni46.dat
- cell isolations/moni/moni47.dat
- cell isolations/moni/moni48.dat
- cell isolations/moni/moni49.dat
- cell isolations/moni/moni5.dat
- cell isolations/moni/moni50.dat
- cell isolations/moni/moni51.dat
- cell isolations/moni/moni52.dat
- cell isolations/moni/moni53.dat
- cell isolations/moni/moni54.dat
- cell isolations/moni/moni55.dat
- cell isolations/moni/moni56.dat
- cell isolations/moni/moni57.dat
- cell isolations/moni/moni58.dat
- cell isolations/moni/moni59.dat
- cell isolations/moni/moni6.dat
- cell isolations/moni/moni60.dat
- cell isolations/moni/moni61.dat
- cell isolations/moni/moni62.dat
- cell isolations/moni/moni63.dat
- cell isolations/moni/moni64.dat
- cell isolations/moni/moni65.dat
- cell isolations/moni/moni66.dat
- cell isolations/moni/moni67.dat
- cell isolations/moni/moni68.dat
- cell isolations/moni/moni7.dat
- cell isolations/moni/moni8.dat
- cell isolations/moni/moni9.dat
- cell isolations/noctiluca/
- cell isolations/noctiluca/nocti1.dat
- cell isolations/noctiluca/nocti10.dat
- cell isolations/noctiluca/nocti11.dat
- cell isolations/noctiluca/nocti12.dat
- cell isolations/noctiluca/nocti13.dat
- cell isolations/noctiluca/nocti14.dat
- cell isolations/noctiluca/nocti15.dat
- cell isolations/noctiluca/nocti16.dat
- cell isolations/noctiluca/nocti17.dat
- cell isolations/noctiluca/nocti18.dat
- cell isolations/noctiluca/nocti19.dat
- cell isolations/noctiluca/nocti2.dat
- cell isolations/noctiluca/nocti20.dat
- cell isolations/noctiluca/nocti21.dat
- cell isolations/noctiluca/nocti22.dat
- cell isolations/noctiluca/nocti23.dat
- cell isolations/noctiluca/nocti24.dat
- cell isolations/noctiluca/nocti25.dat
- cell isolations/noctiluca/nocti26.dat
- cell isolations/noctiluca/nocti27.dat
[truncated: 170 more entries]
