# Supplementary material for: Using bioluminescence as a tool for studying diversity in marine zooplankton and dinoflagellates: an initial assessment
Source: PeerJ. 2024 Jun 11;12:e17516. doi: 10.7717/peerj.17516 (PMC11177854; doi:10.7717/peerj.17516)
Supplement: Supplemental Information 2 [file peerj-12-17516-s002.zip › cell isolations/baha/baha1.dat]

UBAT0057,00183,1.48E7,5.426E+06,1200,11.989,706,0.659,40,0.00,1,1,0,0,1,0,0,0,0,0,0,0,0,0,1,0,1,0,0,1,0,2,0,0,1,1,1,0,0,0,2,2,0,0,0,0,0,0,1,2,0,0,2,0,1,1,1,2,2,0,0,0,0,0,0,0,0,0,0,1
UBAT0057,00184,1.48E7,6.659E+06,1200,12.005,708,0.660,39,0.00,0,0,0,0,0,1,1,1,2,2,0,0,1,0,0,0,0,0,0,0,0,0,0,0,1,0,1,1,0,0,0,0,0,0,0,1,1,2,0,1,0,0,0,0,0,1,0,0,0,0,0,0,0,0,0,0,1,0,0,0
UBAT0057,00185,1.48E7,4.439E+06,1201,11.990,711,0.661,40,0.00,0,1,2,0,0,0,1,0,0,0,0,0,1,1,0,0,0,0,0,1,1,0,0,2,0,1,0,0,0,0,0,0,0,0,0,0,0,0,0,0,0,0,0,0,0,0,1,0,0,1,1,0,0,2,1,0,0,0,1,1
UBAT0057,00186,1.48E7,4.686E+06,1203,11.991,709,0.655,39,0.00,0,2,0,0,0,0,1,2,0,0,1,0,0,2,2,0,1,1,0,0,0,0,0,0,0,1,1,0,0,0,0,0,0,0,1,0,0,0,0,0,0,1,1,1,0,0,0,0,2,2,0,0,0,0,0,0,0,0,0,0
UBAT0057,00187,1.48E7,5.426E+06,1202,11.990,705,0.663,40,0.00,0,0,0,0,0,0,1,0,0,0,0,0,2,1,0,1,0,0,0,0,0,0,1,2,1,0,1,1,0,0,0,0,0,0,0,0,0,0,1,0,0,0,2,1,1,1,0,0,0,0,2,0,0,0,0,0,0,1,0,0
UBAT0057,00188,1.48E7,4.933E+06,1200,12.002,711,0.657,40,0.00,0,1,0,1,0,0,0,0,0,0,0,0,0,0,0,0,0,1,0,0,0,0,1,0,0,0,1,0,0,0,0,0,0,0,0,0,1,0,0,2,2,2,0,1,2,0,0,0,0,0,0,0,0,2,1,0,1,0,0,0
UBAT0057,00189,1.48E7,4.933E+06,1201,11.987,706,0.658,40,0.00,1,2,0,0,0,2,0,0,0,0,0,1,0,1,2,2,1,2,2,0,0,0,0,0,2,1,1,0,0,1,2,1,0,0,1,0,0,0,0,0,0,0,0,0,0,0,2,1,0,0,0,2,1,2,2,2,1,0,2,0
UBAT0057,00190,1.48E7,9.619E+06,1203,12.012,707,0.664,40,0.00,0,0,0,0,0,0,0,1,0,0,0,0,0,0,0,0,0,1,0,0,0,0,0,0,0,0,0,0,0,1,2,0,0,0,1,1,2,1,0,1,0,0,0,0,0,0,0,1,2,0,0,1,1,0,0,0,0,0,0,0
UBAT0057,00191,1.48E7,4.193E+06,1201,11.990,708,0.661,39,0.00,1,0,0,1,0,1,0,0,0,0,0,0,0,0,1,0,0,2,1,0,1,0,0,1,1,1,2,0,0,0,0,2,2,0,2,1,0,0,0,0,0,0,0,0,0,0,0,1,0,1,0,0,0,0,0,0,0,0,1,0
UBAT0057,00192,1.48E7,5.426E+06,1202,12.005,703,0.663,40,0.00,0,0,0,0,0,0,0,1,0,0,0,0,0,1,0,0,0,0,0,0,1,0,0,0,0,0,0,0,0,0,1,0,0,0,0,0,1,0,0,0,0,1,2,2,1,1,0,0,2,3,3,0,0,0,0,0,0,0,0,0
UBAT0057,00193,1.48E7,4.933E+06,1203,11.988,707,0.663,39,0.00,0,0,0,0,0,0,0,0,0,0,1,1,1,0,0,0,0,0,2,0,0,0,0,0,2,2,1,0,1,1,0,0,0,0,0,0,2,2,0,0,0,0,0,1,0,0,0,0,3,3,2,2,1,0,1,0,0,1,1,0
UBAT0057,00194,1.48E7,7.646E+06,1201,12.003,709,0.662,39,0.00,0,0,0,2,0,1,0,0,0,0,1,1,0,0,0,1,0,0,0,1,0,0,0,0,2,0,0,0,0,2,0,0,0,1,0,0,0,0,0,0,0,0,1,0,0,0,0,0,0,2,1,0,3,1,2,0,0,1,1,1
UBAT0057,00195,1.48E7,6.166E+06,1202,11.988,706,0.658,40,0.00,0,0,2,1,2,0,1,0,0,1,1,0,0,3,0,0,0,0,0,0,2,3,5,3,0,0,0,1,2,2,1,0,0,1,2,0,0,0,0,0,0,0,0,1,0,0,1,0,0,1,0,0,2,1,0,0,8,12,10,4
UBAT0057,00196,1.48E7,1.874E+07,1203,11.991,701,0.664,40,0.00,3,1,1,0,2,2,0,0,0,0,0,0,0,0,2,2,0,0,1,2,2,0,0,0,0,1,0,0,0,0,0,0,0,0,0,1,1,0,0,0,0,0,0,0,1,0,0,0,1,1,0,0,0,1,3,0,2,1,0,0
UBAT0057,00197,1.48E7,7.153E+06,1204,11.987,685,0.657,39,0.00,1,1,0,2,2,2,1,0,0,0,1,3,0,0,1,0,0,0,0,0,0,0,1,0,0,1,0,0,0,0,0,0,0,0,0,0,0,0,0,1,1,0,0,1,0,1,0,0,0,0,0,0,2,2,0,1,1,0,0,0
UBAT0057,00198,1.48E7,6.166E+06,1205,11.984,679,0.660,40,0.00,0,0,0,0,0,1,0,0,0,0,0,0,0,0,1,0,0,0,1,0,0,0,0,0,2,0,0,0,0,0,1,2,0,0,0,0,0,0,1,0,1,3,3,1,2,1,0,0,0,1,0,0,0,0,0,0,0,0,1,1
UBAT0057,00199,1.48E7,5.919E+06,1202,11.987,698,0.660,40,0.00,1,0,0,0,1,0,0,0,0,0,0,0,0,1,1,0,0,1,0,0,0,0,0,0,0,0,0,1,2,0,0,0,2,1,1,0,2,2,0,0,0,0,1,0,0,1,0,0,0,0,0,0,0,1,1,0,0,0,0,0
UBAT0057,00200,1.48E7,4.933E+06,1198,11.986,704,0.657,40,0.00,1,3,1,0,0,2,0,0,2,1,0,1,0,0,0,0,0,0,1,0,1,1,0,2,2,1,1,1,0,1,1,0,0,1,0,2,0,0,0,0,0,0,0,0,0,0,0,0,0,2,2,0,0,0,0,1,0,0,0,0
UBAT0057,00201,1.48E7,7.399E+06,1200,11.992,706,0.663,40,0.00,0,0,0,1,0,0,2,0,0,1,3,1,0,1,0,0,0,0,0,1,0,0,0,0,2,0,0,0,1,0,0,0,0,0,2,1,1,0,0,0,0,0,0,0,0,0,0,0,0,0,0,0,1,2,2,0,0,0,0,0
UBAT0057,00202,1.48E7,5.673E+06,1201,12.011,704,0.653,40,0.00,1,0,0,0,1,0,0,0,1,0,0,0,0,0,1,1,1,1,4,1,0,0,0,1,0,0,0,1,0,0,0,0,0,0,0,0,0,0,1,3,1,0,0,0,0,1,0,0,0,0,0,0,1,0,1,1,0,1,0,0
UBAT0057,00203,1.48E7,5.919E+06,1200,11.988,702,0.661,40,0.00,1,1,1,0,0,0,0,0,0,0,0,0,0,0,1,0,0,0,0,0,1,0,0,0,1,1,2,1,1,1,0,0,0,2,2,0,0,0,0,0,0,0,2,1,2,1,0,0,0,0,0,0,0,0,0,0,0,0,0,1
UBAT0057,00204,1.48E7,5.426E+06,1206,11.986,687,0.659,40,0.00,0,0,1,2,0,1,0,0,0,0,1,0,0,2,0,0,0,0,1,0,1,3,1,0,3,1,0,1,1,0,1,0,0,1,0,0,0,0,0,0,0,1,2,1,0,1,1,1,2,3,2,1,0,0,0,1,0,1,0,0
UBAT0057,00205,1.48E7,9.619E+06,1214,11.985,639,0.660,40,0.00,1,0,0,0,0,0,0,1,0,0,0,0,0,0,0,0,0,0,0,0,0,0,1,0,0,0,1,0,0,0,0,1,1,1,1,1,1,0,1,0,0,1,0,0,0,0,0,0,0,1,1,0,0,1,0,0,0,0,0,1
UBAT0057,00206,1.48E7,3.699E+06,1210,12.006,669,0.660,40,0.00,0,0,2,3,2,2,2,1,0,0,0,0,0,1,0,0,2,2,0,0,0,2,1,1,1,0,0,0,0,0,0,0,0,0,0,0,0,0,0,0,0,0,0,0,2,2,2,0,0,0,0,0,0,1,2,1,0,1,0,1
UBAT0057,00207,1.48E7,8.633E+06,1196,11.985,702,0.661,40,0.00,1,1,0,1,0,0,1,1,0,0,0,0,0,0,0,0,0,0,1,0,0,1,0,0,0,0,0,1,0,0,1,0,0,0,3,1,2,1,1,0,0,0,1,2,1,1,0,1,1,1,0,0,0,0,0,1,0,0,0,1
UBAT0057,00208,1.48E7,6.413E+06,1195,11.987,699,0.658,40,0.00,0,0,0,0,0,1,0,0,0,0,0,0,0,1,2,1,0,0,1,1,0,0,0,1,0,0,0,0,0,0,1,2,0,0,3,1,0,0,1,2,0,0,1,0,0,0,1,1,0,0,1,0,0,0,0,0,0,2,1,0
UBAT0057,00209,1.48E7,6.166E+06,1196,11.991,701,0.663,40,0.00,0,0,0,0,0,0,1,0,0,0,0,0,0,0,0,0,1,3,2,0,0,0,0,0,0,0,1,0,0,0,1,0,0,1,1,1,1,0,0,0,0,0,0,0,2,1,1,2,1,0,0,0,0,0,0,0,0,2,0,0
UBAT0057,00210,1.48E7,5.426E+06,1200,11.992,703,0.665,40,0.00,0,0,0,0,0,0,0,1,0,1,0,0,1,1,0,1,2,0,0,2,1,1,1,1,0,0,0,0,0,1,0,0,0,0,1,0,0,0,0,0,0,0,0,0,0,0,0,0,1,1,0,0,0,0,0,0,0,0,2,2
UBAT0057,00211,1.48E7,5.673E+06,1203,11.992,703,0.664,40,0.00,2,0,0,0,1,1,0,0,1,1,0,0,1,0,0,0,0,1,0,0,0,0,0,0,2,0,0,0,0,1,0,1,2,2,0,0,1,2,2,0,0,1,2,0,0,1,0,1,2,1,2,0,0,0,2,1,1,0,0,0
UBAT0057,00212,1.48E7,8.139E+06,1201,11.993,704,0.664,40,0.00,0,0,0,0,0,0,0,0,1,0,1,1,0,0,0,0,0,0,0,0,0,0,0,0,0,2,1,0,0,0,0,0,0,0,0,0,0,0,0,0,0,1,2,0,0,1,0,1,1,2,3,1,0,0,1,0,0,0,0,0
