# Supplementary material for: Using bioluminescence as a tool for studying diversity in marine zooplankton and dinoflagellates: an initial assessment
Source: PeerJ. 2024 Jun 11;12:e17516. doi: 10.7717/peerj.17516 (PMC11177854; doi:10.7717/peerj.17516)
Supplement: Supplemental Information 2 [file peerj-12-17516-s002.zip › cell isolations/baha/baha2.dat]

UBAT0057,00526,1.48E7,3.946E+06,1199,11.994,716,0.662,40,0.00,0,0,0,0,0,0,0,0,0,0,0,1,0,0,0,0,0,0,0,0,0,1,1,0,0,0,0,2,0,0,0,0,0,0,0,0,0,0,0,0,1,0,0,0,0,0,0,0,1,0,0,0,1,2,0,2,3,2,0,0
UBAT0057,00527,1.48E7,4.193E+06,1200,11.988,716,0.661,40,0.00,0,0,0,0,0,0,0,0,0,0,0,0,1,0,0,1,0,0,0,1,0,0,0,0,0,0,0,0,0,0,0,0,0,0,0,0,0,2,0,0,0,0,0,0,0,0,0,0,1,0,0,0,0,0,0,0,0,0,0,0
UBAT0057,00528,1.48E7,1.479E+06,1200,11.990,713,0.663,40,0.00,0,0,0,0,0,0,0,0,0,0,0,0,0,0,0,0,0,0,0,0,0,0,0,0,0,0,0,0,0,0,2,0,0,0,0,0,2,2,0,0,0,0,0,0,0,0,0,0,0,0,0,1,0,1,0,0,0,0,0,0
UBAT0057,00529,1.48E7,1.973E+06,1198,11.993,714,0.662,40,0.00,0,1,0,0,0,0,0,0,0,0,0,0,0,0,0,0,0,0,1,0,0,0,0,0,0,0,0,0,0,1,0,0,0,0,0,0,1,0,0,0,0,0,1,2,1,0,0,0,0,0,0,0,0,0,0,0,0,0,0,0
UBAT0057,00530,1.48E7,2.466E+06,1198,11.999,714,0.656,40,0.00,2,0,0,0,0,0,1,0,0,0,0,0,0,0,0,0,0,0,1,0,0,0,0,0,0,0,0,2,1,1,1,0,2,0,0,0,0,0,0,0,0,0,0,0,0,0,0,0,0,0,0,0,0,0,0,0,1,0,0,0
UBAT0057,00531,1.48E7,2.466E+06,1198,11.998,713,0.660,40,0.00,0,0,0,2,0,0,0,0,0,0,0,0,0,0,1,0,0,0,0,0,0,0,1,0,0,0,0,1,0,0,0,1,1,0,0,0,2,0,0,0,0,0,0,0,0,0,0,0,0,0,1,0,0,0,0,0,0,0,0,2
UBAT0057,00532,1.48E7,2.959E+06,1198,11.998,713,0.662,39,0.00,0,0,0,0,0,0,2,0,0,0,0,0,0,0,0,0,1,0,0,0,1,0,0,3,4,2,0,0,0,0,0,0,0,0,0,0,0,0,1,0,0,0,1,0,0,0,0,1,0,0,0,0,0,0,0,0,0,0,0,0
UBAT0057,00533,1.48E7,3.946E+06,1197,11.990,716,0.659,39,0.00,0,0,0,1,0,0,0,0,0,0,0,0,0,0,0,0,0,0,2,0,1,1,0,0,0,0,0,0,0,0,0,0,0,0,0,0,0,0,0,0,0,0,0,0,0,0,0,1,0,0,0,0,0,0,0,0,0,1,0,1
UBAT0057,00534,1.48E7,1.973E+06,1199,11.996,718,0.653,39,0.00,0,0,0,0,0,0,0,0,0,0,0,0,0,0,0,0,0,0,0,0,0,0,0,0,0,0,0,0,0,0,0,0,0,1,0,2,0,0,0,0,1,1,0,0,0,0,0,1,0,0,0,0,0,0,0,0,0,0,0,0
UBAT0057,00535,1.48E7,1.726E+06,1202,11.997,717,0.660,40,0.00,1,0,0,0,0,0,1,1,1,0,0,0,0,0,0,0,1,0,0,0,0,1,1,0,0,0,0,0,1,1,0,0,0,0,1,0,0,2,1,1,0,0,0,0,1,0,0,0,0,1,0,0,0,0,0,0,0,0,0,0
UBAT0057,00536,1.48E7,3.699E+06,1200,11.989,715,0.663,40,0.00,0,0,0,0,0,0,0,0,0,0,0,0,0,0,0,0,0,0,1,1,0,0,0,0,0,0,0,0,0,0,0,0,1,0,0,0,0,0,0,1,0,0,0,0,0,0,0,0,0,0,0,0,0,0,2,0,0,0,1,0
UBAT0057,00537,1.48E7,1.726E+06,1199,12.016,710,0.656,40,0.00,0,0,0,0,0,0,0,0,1,1,1,0,0,1,2,0,0,1,0,0,0,0,1,5,0,0,0,0,0,0,2,0,1,0,0,0,0,0,0,0,0,1,1,0,0,0,0,0,0,0,0,0,0,0,0,0,2,1,3,1
UBAT0057,00538,1.48E7,6.166E+06,1199,11.984,712,0.659,40,0.00,0,0,0,0,0,0,0,0,0,0,0,0,0,1,0,0,2,2,0,0,0,0,0,0,0,0,0,0,0,0,0,1,0,0,0,0,0,0,0,0,0,0,0,1,0,0,0,0,0,0,0,0,1,0,0,0,0,0,0,0
UBAT0057,00539,1.48E7,1.973E+06,1199,11.986,713,0.662,40,0.00,0,0,0,1,0,0,0,0,0,0,0,0,0,0,0,0,0,1,1,0,0,0,0,0,0,0,0,0,0,0,0,0,0,1,0,0,0,0,0,0,0,0,1,0,0,0,2,0,0,2,0,0,0,0,2,2,0,0,0,0
UBAT0057,00540,1.48E7,3.699E+06,1200,11.983,712,0.660,39,0.00,2,1,0,0,0,0,0,0,0,0,0,1,0,0,0,0,1,4,1,0,0,1,0,0,2,0,0,0,0,1,0,0,0,0,0,0,0,0,0,0,0,1,2,2,0,0,0,2,0,0,0,0,0,0,1,2,0,0,0,0
UBAT0057,00541,1.48E7,5.426E+06,1200,11.984,716,0.659,39,0.00,0,0,0,0,0,0,0,0,0,0,0,0,0,0,0,0,3,1,0,0,0,0,0,0,0,0,0,0,0,0,0,0,0,0,0,0,0,0,0,0,0,0,0,0,0,0,1,0,0,1,1,0,0,0,0,0,0,0,0,1
UBAT0057,00542,1.48E7,1.973E+06,1200,11.984,719,0.656,40,0.00,0,0,0,0,0,0,0,0,0,0,0,1,1,0,0,0,1,0,0,0,0,1,0,0,0,0,0,0,0,0,0,0,1,0,1,0,2,2,0,0,0,0,0,0,0,0,2,0,0,0,0,0,0,2,0,0,0,0,0,1
UBAT0057,00543,1.48E7,3.946E+06,1201,11.985,718,0.662,40,0.00,1,0,0,0,0,0,0,0,0,0,0,2,0,0,0,0,0,0,0,1,0,0,0,0,0,0,0,0,1,3,1,0,0,1,1,0,0,0,0,1,0,0,0,0,0,0,0,0,0,0,2,0,0,0,0,0,1,0,0,0
UBAT0057,00544,1.48E7,3.453E+06,1200,11.984,714,0.660,40,0.00,0,0,0,0,0,0,0,0,0,0,0,0,0,0,1,0,0,0,0,0,0,0,0,0,0,0,0,0,0,0,0,0,0,0,0,0,0,0,1,2,0,0,0,0,0,0,0,0,1,0,0,0,0,0,0,0,1,0,1,0
UBAT0057,00545,1.48E7,1.726E+06,1199,11.996,713,0.661,40,0.00,0,0,2,0,0,0,0,1,0,0,0,0,0,0,0,0,0,0,0,0,0,0,0,0,0,0,0,1,1,0,1,0,0,0,0,0,0,0,1,1,2,0,0,0,0,0,0,0,0,0,0,0,0,0,0,0,0,1,0,0
UBAT0057,00546,1.48E7,2.713E+06,1200,11.984,712,0.660,40,0.00,0,0,0,0,0,0,0,0,0,0,1,0,0,0,0,14,28,29,24,14,7,4,3,1,0,0,0,0,1,0,0,0,0,0,0,1,1,0,0,1,0,0,0,0,0,0,0,0,0,0,0,1,0,0,1,1,1,0,0,0
UBAT0057,00547,1.48E7,3.280E+07,1200,11.989,708,0.658,40,0.00,0,0,1,0,0,0,0,0,0,0,0,0,0,0,2,2,0,0,0,1,0,0,0,2,0,0,0,0,0,0,1,1,0,0,0,0,0,0,1,2,1,0,0,0,0,0,0,0,0,0,0,0,1,2,0,0,0,0,0,0
UBAT0057,00548,1.48E7,4.193E+06,1199,11.989,702,0.659,40,0.00,0,0,0,1,0,0,0,0,0,0,0,0,0,0,0,0,0,0,0,0,0,1,0,0,0,0,0,0,0,0,0,0,0,0,0,1,0,0,0,0,2,0,0,0,0,0,1,0,0,0,1,0,0,0,0,0,0,0,1,0
UBAT0057,00549,1.48E7,1.973E+06,1199,11.989,702,0.655,40,0.00,0,0,0,0,0,0,0,0,0,0,0,0,0,0,0,0,0,0,0,0,0,0,0,0,1,1,1,0,0,0,1,0,0,0,0,0,2,2,1,0,1,0,0,0,0,0,1,1,1,0,0,0,0,0,0,0,0,0,0,0
UBAT0057,00550,1.48E7,3.206E+06,1200,11.989,704,0.654,40,0.00,0,0,0,0,0,0,0,0,0,0,0,0,1,1,1,0,0,0,0,0,0,0,0,0,0,0,0,0,0,0,0,0,0,0,0,0,0,0,0,0,1,3,0,0,0,2,2,1,0,0,0,0,0,0,0,0,1,1,0,0
UBAT0057,00551,1.48E7,3.453E+06,1199,11.994,713,0.660,40,0.00,0,0,0,0,1,0,0,0,0,0,1,0,0,2,0,0,0,0,0,0,0,0,1,0,1,2,2,1,2,1,0,0,0,1,1,0,1,0,0,0,1,0,0,2,0,0,1,0,0,0,0,0,0,0,0,0,0,0,1,0
UBAT0057,00552,1.48E7,5.673E+06,1199,11.992,715,0.662,40,0.00,1,0,0,0,0,0,0,0,1,2,0,0,0,0,0,0,0,0,1,0,0,0,0,0,0,0,2,1,0,0,0,0,0,0,0,0,0,0,1,0,0,0,0,0,0,0,0,0,1,0,0,0,0,1,0,0,0,1,0,1
UBAT0057,00553,1.48E7,2.959E+06,1200,11.989,714,0.662,40,0.00,0,0,0,0,0,0,0,0,0,0,0,0,1,0,0,0,0,0,0,0,0,0,0,0,0,0,1,1,0,0,0,0,0,0,0,0,0,0,0,0,0,0,0,0,0,0,0,0,0,0,0,0,0,0,0,0,0,0,0,0
UBAT0057,00554,1.48E7,7.399E+05,1199,11.995,716,0.661,40,0.00,0,0,2,2,0,0,1,1,0,0,0,0,0,0,0,0,0,0,0,0,0,0,1,0,0,0,0,0,0,0,0,0,0,0,0,0,0,0,0,0,0,0,0,0,0,0,0,0,0,0,0,0,0,1,1,0,1,0,0,0
UBAT0057,00555,1.48E7,2.466E+06,1199,11.995,716,0.657,40,0.00,0,0,0,0,0,0,1,0,0,0,0,0,0,1,0,1,0,0,0,0,0,0,0,0,0,0,0,1,2,0,0,0,0,0,0,0,0,0,0,0,0,0,1,0,1,0,1,0,0,0,0,1,1,0,0,0,0,0,0,0
UBAT0057,00556,1.48E7,2.713E+06,1200,11.991,715,0.659,40,0.00,0,0,1,0,0,0,4,4,13,24,26,21,15,11,8,6,4,3,0,0,0,1,2,1,0,0,0,0,0,1,0,0,0,0,0,1,0,0,1,1,0,0,0,1,1,0,0,0,0,0,0,0,0,0,0,0,1,1,0,0
UBAT0057,00557,1.48E7,3.749E+07,1199,11.994,716,0.663,40,0.00,0,0,0,0,0,0,0,0,0,0,0,0,0,0,0,0,1,0,0,0,0,2,0,0,0,0,1,2,2,2,0,0,0,0,0,0,0,0,0,0,1,0,0,0,0,1,1,0,0,0,0,0,1,1,0,0,0,0,0,1
UBAT0057,00558,1.48E7,3.946E+06,1198,11.998,716,0.662,40,0.00,0,0,0,0,0,0,0,0,0,0,0,0,0,0,0,0,1,0,2,0,0,0,0,0,0,0,0,0,0,0,1,0,0,0,0,0,0,0,0,0,0,0,0,0,0,0,0,0,0,0,0,0,0,0,1,0,0,0,0,0
UBAT0057,00559,1.48E7,1.233E+06,1199,11.996,718,0.663,40,0.00,0,0,0,0,0,0,0,0,0,0,0,0,1,0,0,0,0,0,0,0,0,0,0,0,0,0,0,0,0,1,0,0,0,0,0,0,0,0,0,0,0,0,0,0,0,0,0,1,0,0,0,0,0,0,0,0,0,0,0,0
