# Supplementary material for: Using bioluminescence as a tool for studying diversity in marine zooplankton and dinoflagellates: an initial assessment
Source: PeerJ. 2024 Jun 11;12:e17516. doi: 10.7717/peerj.17516 (PMC11177854; doi:10.7717/peerj.17516)
Supplement: Supplemental Information 2 [file peerj-12-17516-s002.zip › cell isolations/baha/baha3.dat]

UBAT0057,00572,1.48E7,3.206E+06,1199,11.988,712,0.658,40,0.00,0,0,0,0,0,1,0,0,0,0,0,0,0,1,1,0,0,0,0,0,0,0,0,1,0,0,0,1,0,0,0,0,0,0,0,0,0,0,0,0,0,0,0,0,0,0,0,1,0,0,0,0,0,1,1,0,0,0,0,0
UBAT0057,00573,1.48E7,1.973E+06,1200,11.986,708,0.655,40,0.00,0,0,0,0,0,0,0,0,0,0,0,1,0,0,0,0,0,0,0,0,0,0,0,0,0,0,1,0,2,0,0,0,0,0,0,0,0,2,0,2,2,1,1,1,0,0,0,0,0,1,0,0,0,0,0,0,0,0,0,0
UBAT0057,00574,1.48E7,3.453E+06,1200,11.987,710,0.662,39,0.00,0,0,0,0,0,0,0,0,0,0,0,0,1,1,0,0,0,2,1,0,0,0,0,0,0,0,0,2,1,0,0,0,0,1,0,1,0,0,0,0,0,0,0,0,0,0,0,0,0,0,0,0,0,0,1,0,0,1,2,2
UBAT0057,00575,1.48E7,3.946E+06,1197,11.990,713,0.657,39,0.00,0,0,0,0,0,0,0,0,0,0,0,0,1,0,0,1,0,0,0,0,0,0,0,0,0,0,0,1,0,0,0,0,0,0,0,0,0,0,0,0,0,1,1,0,0,0,2,3,0,0,1,0,0,1,0,0,0,0,1,0
UBAT0057,00576,1.48E7,3.453E+06,1197,11.993,710,0.660,40,0.00,1,0,0,0,0,0,1,0,0,0,0,0,1,0,0,0,0,0,0,0,0,0,0,0,0,0,0,0,0,0,0,0,0,0,0,0,0,0,0,0,0,0,0,0,0,0,0,0,0,0,0,0,0,0,0,0,0,0,0,0
UBAT0057,00577,1.48E7,7.399E+05,1199,11.994,713,0.664,40,0.00,1,1,1,0,0,0,0,0,0,0,0,0,0,0,0,0,0,0,1,0,1,2,1,1,0,1,0,0,1,0,0,0,0,0,0,0,0,0,0,0,0,0,0,0,0,1,0,0,0,0,0,0,0,0,0,0,1,2,0,0
UBAT0057,00578,1.48E7,3.699E+06,1199,11.992,711,0.663,40,0.00,1,1,0,0,0,0,0,0,0,0,0,0,0,0,0,1,0,0,0,0,0,0,1,2,0,0,0,0,0,0,0,0,0,0,0,2,2,0,0,0,0,0,0,0,0,0,0,0,0,0,0,0,1,0,0,0,0,0,0,0
UBAT0057,00579,1.48E7,2.466E+06,1199,11.996,711,0.663,40,0.00,0,0,1,0,0,0,0,0,0,0,0,1,0,0,0,0,0,0,0,0,0,1,1,0,0,0,0,0,0,0,0,0,0,0,0,0,0,0,0,0,0,0,0,0,0,0,1,1,0,0,0,1,0,0,0,1,0,1,0,0
UBAT0057,00580,1.48E7,2.219E+06,1200,11.994,714,0.659,40,0.00,0,0,0,0,0,0,0,0,0,1,0,0,0,0,0,0,0,0,0,0,0,0,0,0,0,0,0,0,0,1,1,0,0,0,0,0,0,1,0,0,0,1,0,0,0,0,0,0,0,0,0,0,0,0,0,0,0,0,0,0
UBAT0057,00581,1.48E7,1.233E+06,1202,11.990,711,0.656,40,0.00,0,0,0,0,0,2,0,0,0,0,0,0,0,0,0,0,1,2,0,0,2,0,1,0,0,0,0,0,0,0,0,0,0,0,0,1,0,0,0,0,0,0,0,0,0,1,1,0,1,0,0,0,0,0,0,0,0,0,0,0
UBAT0057,00582,1.48E7,2.959E+06,1201,11.993,713,0.661,40,0.00,0,1,1,0,0,1,0,0,0,0,0,0,0,0,0,0,0,0,0,0,0,0,0,0,0,0,0,1,1,0,0,0,0,0,0,0,0,0,0,0,0,0,0,0,0,0,0,0,0,0,0,0,1,0,0,0,0,1,0,0
UBAT0057,00583,1.48E7,1.973E+06,1199,12.006,715,0.663,40,0.00,1,0,0,0,0,0,0,1,1,0,0,1,1,0,0,0,0,0,0,0,0,0,0,1,0,0,1,0,0,0,0,0,0,0,0,0,0,0,0,1,0,0,0,0,0,0,0,0,0,0,0,0,0,0,0,0,0,0,0,0
UBAT0057,00584,1.48E7,1.726E+06,1198,12.009,714,0.658,40,0.00,0,0,0,0,0,0,0,0,0,0,0,0,1,0,0,0,0,0,0,1,1,0,0,0,0,0,0,0,0,0,0,0,1,0,0,1,0,0,0,0,0,1,0,0,0,0,0,1,0,2,2,0,0,0,0,0,0,0,0,0
UBAT0057,00585,1.48E7,2.713E+06,1199,11.991,712,0.659,40,0.00,0,0,0,0,0,0,0,0,0,0,0,0,0,0,0,0,0,0,0,0,2,0,0,0,0,0,0,1,0,0,0,0,0,0,0,2,0,0,0,0,0,0,0,1,0,0,0,1,0,0,0,0,1,1,0,0,0,0,0,0
UBAT0057,00586,1.48E7,2.219E+06,1199,11.995,709,0.663,40,0.00,0,0,0,0,0,0,0,0,0,0,0,0,1,0,0,0,0,0,0,0,0,1,1,0,0,1,0,0,0,0,1,1,0,0,0,0,0,0,0,0,2,0,0,0,0,0,0,0,1,2,0,0,0,0,0,0,1,0,0,0
UBAT0057,00587,1.48E7,2.959E+06,1200,11.989,705,0.658,39,0.00,0,0,0,0,0,0,0,0,0,0,0,0,0,0,0,0,0,0,0,0,0,0,0,0,0,0,0,0,0,0,0,0,0,1,1,0,0,0,0,0,0,0,0,0,0,0,0,0,0,1,0,0,0,0,0,1,0,0,1,1
UBAT0057,00588,1.48E7,1.726E+06,1200,11.995,708,0.660,40,0.00,1,0,0,0,0,0,0,0,0,0,0,0,0,0,0,2,0,0,0,0,0,0,0,0,0,0,0,1,0,0,0,0,0,0,1,2,0,0,0,0,0,2,2,0,0,0,0,0,0,0,0,0,0,0,1,1,0,0,0,0
UBAT0057,00589,1.48E7,2.959E+06,1199,12.023,705,0.661,40,0.00,0,0,1,0,0,1,0,0,0,0,1,0,0,0,0,0,1,0,0,0,0,0,0,0,3,0,0,0,0,0,1,0,0,0,0,0,0,0,0,0,0,0,0,0,0,1,0,0,0,0,0,0,1,0,0,0,0,0,0,0
UBAT0057,00590,1.48E7,2.713E+06,1200,11.992,686,0.662,40,0.00,1,0,0,0,0,0,0,0,0,0,0,0,0,0,0,3,6,3,2,2,2,2,2,3,1,0,0,0,0,0,0,4,10,11,9,7,5,2,1,2,0,0,0,0,0,0,1,0,0,0,0,1,0,0,0,0,0,0,0,0
UBAT0057,00591,1.48E7,1.948E+07,1201,11.994,688,0.663,40,0.00,0,0,0,0,0,0,0,0,0,0,0,1,1,0,1,0,0,0,0,0,0,0,0,0,0,0,0,0,0,0,0,0,0,0,0,0,0,0,0,1,0,0,1,2,1,0,0,2,0,0,0,0,0,0,0,1,0,0,0,0
UBAT0057,00592,1.48E7,2.959E+06,1201,11.994,700,0.660,40,0.00,1,0,2,0,0,0,0,0,0,0,1,0,0,1,0,0,1,0,0,1,3,1,0,0,0,0,0,0,1,0,0,0,0,0,0,0,0,0,0,0,0,0,0,0,0,0,0,0,0,0,0,0,0,1,0,0,0,0,0,0
UBAT0057,00593,1.48E7,3.699E+06,1200,11.989,708,0.658,40,0.00,3,10,8,3,1,0,0,0,0,0,0,0,0,0,0,0,0,0,0,0,0,0,0,0,1,2,1,0,0,2,12,11,6,1,0,0,2,1,0,0,0,0,0,0,0,0,0,0,0,0,0,0,0,0,1,0,0,0,0,0
UBAT0057,00594,1.48E7,1.529E+07,1198,11.991,709,0.662,40,0.00,0,0,0,0,0,0,0,0,0,0,0,0,0,0,0,0,0,0,0,0,0,0,0,0,0,0,0,0,0,0,0,0,0,0,0,0,0,0,0,0,0,0,0,0,0,0,0,0,0,0,0,0,0,0,1,0,0,0,0,0
UBAT0057,00595,1.48E7,2.466E+05,1197,11.987,708,0.658,40,0.00,0,0,0,0,0,0,0,0,0,0,0,0,0,0,0,0,0,0,0,0,0,0,0,0,0,0,0,0,0,0,0,0,0,0,0,0,0,0,0,0,0,1,0,0,0,0,0,0,0,0,0,0,1,0,0,1,0,0,0,0
UBAT0057,00596,1.48E7,9.866E+05,1197,11.989,711,0.657,40,0.00,1,0,0,0,1,0,0,0,1,1,0,0,0,1,0,0,0,0,0,1,0,0,0,0,0,0,0,0,0,0,0,0,0,0,0,1,0,0,0,0,0,0,0,0,0,1,0,0,0,0,0,0,0,0,0,0,1,1,0,0
UBAT0057,00597,1.48E7,2.219E+06,1198,11.985,713,0.661,40,0.00,0,0,0,0,0,0,1,0,0,0,0,0,0,1,0,0,0,0,0,0,0,0,0,0,0,0,0,0,0,0,0,0,0,0,0,0,0,0,0,0,0,0,0,1,0,0,0,0,0,0,0,0,0,0,0,0,0,0,0,0
UBAT0057,00598,1.48E7,7.399E+05,1200,11.988,713,0.660,40,0.00,0,0,0,0,0,0,0,0,0,0,0,0,0,0,0,0,0,0,0,0,0,0,2,1,0,0,1,0,0,0,0,0,0,0,0,0,1,0,1,0,0,0,0,0,0,0,0,0,1,0,0,0,0,0,0,0,0,0,0,0
UBAT0057,00599,1.48E7,1.726E+06,1200,11.996,715,0.660,40,0.00,0,0,0,0,1,2,0,1,0,0,0,3,2,0,0,0,0,0,0,1,0,1,2,1,0,0,0,0,1,1,0,0,0,0,0,0,0,0,0,0,0,1,2,0,0,0,0,0,3,0,0,0,1,0,0,0,0,1,0,0
UBAT0057,00600,1.48E7,5.919E+06,1200,11.985,714,0.659,39,0.00,0,1,0,0,0,0,0,0,0,0,0,0,0,0,0,0,0,0,0,0,0,0,0,0,0,0,0,0,0,0,0,0,0,0,0,0,0,0,0,1,0,0,0,0,0,0,0,0,1,1,0,0,0,0,0,0,0,0,0,1
UBAT0057,00601,1.48E7,1.233E+06,1200,11.988,708,0.663,39,0.00,0,0,0,0,0,0,2,2,1,0,0,0,0,0,0,0,2,1,0,0,0,0,0,0,0,0,0,0,0,0,0,0,0,0,1,2,1,2,0,0,0,0,0,0,0,0,0,0,0,0,0,0,0,0,0,0,1,0,0,0
UBAT0057,00602,1.48E7,3.699E+06,1199,11.992,712,0.661,40,0.00,0,0,0,0,0,0,0,0,0,0,0,0,0,1,0,0,1,1,1,0,0,0,0,1,1,0,0,0,0,0,0,0,0,1,0,0,0,0,0,0,0,0,0,0,1,0,0,0,0,0,0,1,3,0,0,0,0,0,0,0
UBAT0057,00603,1.48E7,2.959E+06,1198,11.996,715,0.660,40,0.00,0,0,0,0,0,0,3,1,0,0,0,0,0,0,1,0,0,1,3,3,0,0,0,0,1,2,0,0,0,0,0,0,0,0,0,0,0,0,0,0,0,0,0,0,0,0,1,0,0,1,0,0,0,0,0,0,0,0,0,0
UBAT0057,00604,1.48E7,4.439E+06,1198,11.993,715,0.658,40,0.00,1,0,0,0,0,0,1,0,0,0,1,0,0,0,0,1,0,0,0,0,0,0,0,0,0,0,0,1,0,0,0,0,0,0,0,0,0,1,0,0,0,0,0,0,0,0,0,1,0,0,0,0,0,0,2,0,0,0,0,0
