# Supplementary material for: Using bioluminescence as a tool for studying diversity in marine zooplankton and dinoflagellates: an initial assessment
Source: PeerJ. 2024 Jun 11;12:e17516. doi: 10.7717/peerj.17516 (PMC11177854; doi:10.7717/peerj.17516)
Supplement: Supplemental Information 2 [file peerj-12-17516-s002.zip › cell isolations/baha/baha38.dat]

UBAT0057,00350,1.48E7,1.726E+06,1199,11.997,717,0.662,39,0.00,0,0,0,0,0,0,1,0,0,1,1,1,1,0,0,1,1,0,0,0,0,0,0,0,1,0,0,0,0,0,0,0,0,0,0,0,0,0,0,0,0,0,0,0,0,0,0,0,0,0,0,0,0,0,0,0,0,0,0,0
UBAT0057,00351,1.48E7,1.973E+06,1200,11.984,720,0.663,39,0.00,0,1,0,0,0,0,0,0,0,0,0,1,2,0,0,0,0,0,1,0,0,0,0,1,2,0,0,0,0,0,0,0,0,1,0,0,0,0,0,0,0,1,0,0,0,0,0,0,1,0,0,0,0,0,0,0,0,0,0,0
UBAT0057,00352,1.48E7,2.713E+06,1199,11.984,721,0.661,39,0.00,0,0,0,0,0,1,0,0,0,0,0,0,0,0,0,0,0,2,0,0,0,0,0,0,0,0,1,2,1,1,0,0,0,0,0,0,1,1,1,0,0,0,0,0,2,1,0,0,0,0,1,0,2,0,0,1,0,0,0,0
UBAT0057,00353,1.48E7,4.439E+06,1199,11.989,722,0.659,39,0.00,0,0,0,0,1,1,0,0,0,1,0,1,1,0,0,0,0,0,0,0,0,2,0,0,0,0,0,0,0,0,0,0,0,0,0,0,0,0,0,0,0,0,0,0,0,0,2,1,0,0,0,0,0,0,0,1,0,0,0,0
UBAT0057,00354,1.48E7,2.713E+06,1200,11.983,720,0.664,39,0.00,0,0,0,0,1,0,0,0,0,0,0,0,0,0,0,0,0,0,0,0,0,0,0,0,1,0,0,0,0,0,0,0,1,0,0,1,0,0,0,2,1,0,0,0,0,0,0,0,0,0,0,1,0,0,0,0,0,0,0,0
UBAT0057,00355,1.48E7,1.973E+06,1199,11.989,720,0.664,39,0.00,0,0,0,0,0,0,0,0,3,1,0,0,0,0,0,0,1,0,0,0,0,0,0,0,1,1,0,0,0,0,0,1,1,0,0,0,0,0,0,0,0,0,0,0,1,1,0,0,0,0,0,0,1,0,0,2,0,0,0,0
UBAT0057,00356,1.48E7,3.453E+06,1197,11.994,724,0.661,39,0.00,0,0,1,0,0,0,0,0,0,0,1,0,0,0,0,0,0,0,0,1,0,0,0,0,0,0,1,0,0,1,0,0,0,1,0,0,0,0,0,0,0,1,0,0,0,0,0,0,0,0,1,0,0,0,0,1,0,0,0,0
UBAT0057,00357,1.48E7,2.219E+06,1199,11.994,723,0.655,39,0.00,0,0,0,0,0,0,0,0,0,0,0,0,0,1,1,1,1,0,0,0,0,0,0,0,0,0,0,0,0,0,0,0,0,0,0,0,0,0,0,0,0,0,1,1,0,0,0,0,0,0,1,1,0,0,0,0,0,1,0,0
UBAT0057,00358,1.48E7,2.219E+06,1199,11.992,724,0.665,39,0.00,0,0,0,0,0,0,0,0,0,0,0,2,1,0,2,3,0,2,0,0,0,0,0,0,0,0,0,0,0,0,0,0,2,0,0,0,0,0,0,0,0,0,0,1,0,0,0,0,0,0,0,0,0,0,0,0,0,0,0,0
UBAT0057,00359,1.48E7,3.206E+06,1198,12.007,719,0.664,39,0.00,0,0,1,0,0,0,0,0,0,0,0,0,0,0,0,0,0,0,0,0,0,0,0,0,0,0,0,0,0,0,0,0,0,0,2,0,0,0,0,0,0,0,0,0,0,0,0,0,0,0,0,0,0,0,0,0,0,0,0,0
UBAT0057,00360,1.48E7,9.866E+05,1198,11.988,721,0.665,39,0.00,1,0,0,0,0,0,0,0,0,1,0,0,0,0,0,2,1,0,0,0,0,1,0,0,0,0,0,0,0,0,0,0,0,0,0,0,0,0,0,0,1,0,2,2,0,0,0,0,0,0,0,0,0,0,0,0,0,0,0,0
UBAT0057,00361,1.48E7,2.959E+06,1198,11.992,723,0.661,39,0.00,2,0,0,1,0,0,1,1,0,0,0,1,0,0,0,0,0,0,0,0,0,1,0,1,1,0,0,0,0,0,0,0,0,0,0,0,0,1,0,0,0,0,0,0,0,0,2,1,0,0,0,0,0,1,0,0,1,0,0,0
UBAT0057,00362,1.48E7,3.206E+06,1201,11.995,724,0.659,39,0.00,0,0,0,0,0,0,0,0,0,0,0,0,0,2,0,0,0,1,0,0,0,0,0,0,0,0,0,0,0,1,2,0,0,0,3,2,1,3,0,0,0,0,0,0,0,1,1,0,1,0,0,0,0,0,0,0,0,0,0,0
UBAT0057,00363,1.48E7,4.439E+06,1201,11.990,722,0.662,39,0.00,0,0,0,0,0,0,0,0,0,0,0,0,0,0,2,0,0,0,1,0,0,0,0,0,0,0,0,0,0,0,0,0,0,0,0,0,1,0,0,0,0,0,0,0,0,0,0,0,1,1,0,0,0,0,0,1,0,2,0,0
UBAT0057,00364,1.48E7,2.219E+06,1197,11.993,726,0.661,39,0.00,0,0,0,0,1,1,0,0,0,0,0,0,0,0,0,0,0,0,0,0,0,0,0,0,0,0,0,0,0,0,0,0,2,1,0,0,0,0,0,0,0,0,0,0,0,0,2,0,0,0,1,0,0,0,0,0,0,0,0,1
UBAT0057,00365,1.48E7,2.219E+06,1196,11.985,724,0.660,39,0.00,0,0,0,0,0,0,0,0,0,0,0,0,0,1,0,0,0,0,0,0,0,0,0,0,0,0,0,0,2,2,1,0,0,1,0,0,0,0,0,0,0,0,0,0,0,0,0,0,0,0,0,0,0,1,0,0,1,0,0,0
UBAT0057,00366,1.48E7,2.219E+06,1197,12.011,724,0.665,39,0.00,0,0,0,0,0,0,0,0,0,0,0,0,0,1,0,0,0,0,0,0,0,0,0,0,0,0,0,0,0,1,0,0,1,0,0,0,1,0,0,1,0,1,0,0,0,0,0,0,0,0,0,0,0,0,0,0,1,0,0,0
UBAT0057,00367,1.48E7,1.726E+06,1198,11.992,725,0.663,39,0.00,0,0,0,0,1,0,0,0,0,0,0,0,0,0,0,0,0,2,4,0,0,1,0,0,0,0,0,0,0,0,0,0,0,0,0,0,0,0,0,0,0,0,0,0,0,0,0,0,0,0,0,0,0,0,0,0,0,0,0,0
UBAT0057,00368,1.48E7,1.973E+06,1198,11.990,726,0.661,39,0.00,0,0,0,0,0,2,0,0,0,1,1,0,0,0,0,0,0,0,0,0,1,0,0,0,0,0,0,0,0,0,2,0,0,0,0,0,0,0,0,0,0,0,0,0,0,0,0,0,0,0,0,0,0,0,0,1,0,0,0,0
UBAT0057,00369,1.48E7,1.973E+06,1199,11.993,724,0.659,39,0.00,0,0,0,0,0,3,0,0,0,0,0,0,0,0,0,0,0,0,0,0,1,2,0,0,0,0,1,0,0,1,0,0,0,0,3,9,16,16,15,13,10,7,6,3,2,3,4,1,0,1,5,8,7,3,1,0,0,1,0,0
UBAT0057,00370,1.48E7,3.502E+07,1203,11.988,716,0.664,39,0.00,0,0,0,0,0,0,2,0,0,0,0,0,0,0,0,0,1,0,0,0,0,0,0,0,0,0,0,0,0,0,0,0,0,0,0,0,1,0,0,0,0,0,0,0,0,0,0,0,0,0,0,0,0,0,0,0,0,0,0,0
UBAT0057,00371,1.48E7,9.866E+05,1201,11.989,707,0.662,39,0.00,0,0,0,0,0,0,0,0,0,0,0,0,1,0,0,0,0,0,0,1,0,1,0,0,0,0,0,0,0,0,0,0,0,0,0,0,0,0,0,0,0,0,0,1,0,0,0,0,0,0,0,0,0,0,0,0,0,0,0,0
UBAT0057,00372,1.48E7,9.866E+05,1198,11.992,712,0.662,39,0.00,0,0,0,0,0,0,0,0,0,0,0,0,0,0,0,0,0,0,0,0,0,0,0,0,0,0,0,0,0,0,0,1,1,0,0,0,0,2,0,0,0,0,0,0,0,0,0,0,1,1,0,0,1,0,0,1,0,0,0,0
UBAT0057,00373,1.48E7,1.973E+06,1199,11.990,708,0.662,39,0.00,0,1,0,0,1,0,0,1,0,0,0,0,0,0,0,0,0,0,0,0,0,0,0,0,0,0,0,0,0,0,0,0,0,0,0,0,0,0,0,0,2,1,0,0,0,0,0,0,0,0,0,0,0,0,0,0,0,0,1,0
UBAT0057,00374,1.48E7,1.726E+06,1199,11.989,703,0.662,39,0.00,0,0,2,1,0,0,0,0,0,0,0,0,0,0,2,0,0,0,0,0,0,0,0,0,0,0,0,0,0,0,0,0,0,0,0,0,0,0,0,0,0,0,0,0,0,0,1,0,0,0,0,0,0,0,0,0,0,0,0,0
UBAT0057,00375,1.48E7,1.479E+06,1199,11.991,702,0.662,39,0.00,0,0,0,0,0,0,0,0,0,0,0,0,0,0,0,1,0,0,0,1,0,0,0,0,0,0,2,0,0,0,0,0,0,0,0,2,1,0,0,0,0,0,0,0,0,0,0,0,0,0,0,0,0,0,1,2,0,0,0,1
UBAT0057,00376,1.48E7,2.713E+06,1199,11.997,718,0.667,39,0.00,0,0,0,0,1,2,0,0,0,0,1,1,0,0,1,0,0,0,0,0,0,0,0,0,1,2,1,1,0,0,1,0,0,0,0,1,0,0,0,0,1,0,0,0,0,0,0,0,1,2,1,0,0,1,1,0,0,0,0,0
UBAT0057,00377,1.48E7,5.179E+06,1199,11.991,723,0.660,39,0.00,1,0,0,0,2,1,0,0,0,0,0,0,0,1,0,0,0,0,0,0,0,0,0,0,0,0,0,0,0,0,0,0,0,0,0,0,1,0,0,0,0,0,0,0,0,0,1,0,0,0,0,0,0,1,0,0,0,0,0,0
UBAT0057,00378,1.48E7,1.726E+06,1201,11.992,726,0.661,39,0.00,0,0,0,0,0,0,1,0,0,0,0,0,1,1,0,0,1,0,0,0,0,0,0,0,0,0,0,0,0,0,0,0,2,1,0,0,0,0,0,0,0,0,0,0,0,0,0,0,0,1,1,1,2,0,0,0,0,0,0,0
UBAT0057,00379,1.48E7,2.959E+06,1200,11.993,724,0.664,39,0.00,0,1,1,1,0,0,0,0,0,0,0,0,0,0,0,0,0,0,0,0,0,0,0,0,0,0,0,0,0,0,0,0,0,0,0,0,0,0,0,0,0,1,1,1,0,0,2,2,1,0,0,0,0,0,0,0,0,0,0,0
