# Supplementary material for: Using bioluminescence as a tool for studying diversity in marine zooplankton and dinoflagellates: an initial assessment
Source: PeerJ. 2024 Jun 11;12:e17516. doi: 10.7717/peerj.17516 (PMC11177854; doi:10.7717/peerj.17516)
Supplement: Supplemental Information 2 [file peerj-12-17516-s002.zip › cell isolations/baha/baha39.dat]

UBAT0057,00392,1.48E7,1.233E+06,1199,11.989,719,0.662,39,0.00,0,0,2,0,0,0,0,0,0,0,0,0,0,0,1,0,0,1,0,0,0,0,2,1,0,0,0,0,0,0,0,0,0,0,0,0,0,0,0,0,0,0,0,0,0,1,1,0,0,0,2,0,0,0,0,0,0,0,0,0
UBAT0057,00393,1.48E7,2.713E+06,1199,11.988,718,0.661,39,0.00,0,0,0,0,0,0,2,0,0,0,0,0,0,0,0,0,0,0,0,0,0,0,0,0,0,1,0,0,0,0,0,0,0,0,0,0,0,1,0,0,0,0,0,0,0,0,0,0,0,0,0,0,0,0,0,0,0,0,0,0
UBAT0057,00394,1.48E7,9.866E+05,1200,11.988,717,0.664,39,0.00,0,0,0,0,0,1,0,0,1,0,0,0,0,0,0,0,0,0,0,0,0,0,1,0,0,0,0,0,0,0,0,0,0,0,0,0,0,0,1,0,0,0,1,0,0,0,0,2,1,0,1,0,0,0,0,0,0,1,0,0
UBAT0057,00395,1.48E7,2.466E+06,1200,11.988,720,0.662,39,0.00,0,0,0,0,0,2,0,0,0,0,0,0,2,1,0,2,0,0,0,0,1,0,0,0,0,0,0,0,0,0,0,0,0,0,0,1,0,0,0,0,0,0,0,0,0,0,0,1,0,0,0,0,0,0,0,0,1,0,0,0
UBAT0057,00396,1.48E7,2.713E+06,1200,11.996,722,0.663,39,0.00,0,0,1,0,0,0,0,0,0,2,0,0,0,0,0,0,0,0,0,1,0,0,0,0,1,2,0,0,1,0,0,0,0,0,0,0,0,0,0,0,0,0,1,0,0,0,1,0,0,0,0,2,2,0,0,0,0,0,0,0
UBAT0057,00397,1.48E7,3.453E+06,1199,11.985,717,0.662,39,0.00,0,0,0,0,0,0,0,0,1,0,0,0,1,0,0,0,0,0,0,0,0,0,0,0,1,0,0,0,0,0,0,0,0,0,0,0,0,0,0,0,0,0,0,0,0,1,0,0,0,0,0,1,0,0,0,0,0,0,0,0
UBAT0057,00398,1.48E7,1.233E+06,1199,11.989,717,0.664,39,0.00,0,0,0,0,0,0,0,0,0,0,0,0,0,0,0,0,0,0,0,1,1,1,0,1,0,0,0,0,0,0,0,0,0,0,0,0,0,1,0,0,0,0,0,0,0,0,0,0,0,0,0,1,0,0,0,0,0,0,0,0
UBAT0057,00399,1.48E7,1.479E+06,1199,11.988,723,0.661,39,0.00,0,0,0,0,0,0,0,0,0,1,0,1,0,0,0,0,0,0,0,1,0,1,0,0,0,0,1,0,0,0,0,0,0,0,0,1,0,0,0,0,0,1,0,0,0,0,0,0,0,0,0,0,0,0,0,0,0,0,0,0
UBAT0057,00400,1.48E7,1.726E+06,1200,11.992,723,0.662,39,0.00,0,0,0,0,3,1,1,0,0,0,0,0,0,0,0,0,0,0,0,0,0,1,0,0,0,0,0,2,0,0,0,0,0,0,0,0,0,0,0,0,0,0,2,1,1,0,0,0,0,1,0,0,1,0,0,0,0,0,0,0
UBAT0057,00401,1.48E7,3.453E+06,1199,11.990,724,0.662,39,0.00,0,0,1,0,0,0,0,0,0,0,0,0,0,1,0,0,0,0,0,0,0,0,0,0,0,1,1,0,0,0,0,0,0,0,0,0,0,0,0,0,0,0,0,0,0,0,0,0,0,0,0,0,0,0,0,0,0,0,0,1
UBAT0057,00402,1.48E7,1.479E+06,1199,11.993,719,0.662,39,0.00,1,0,0,0,0,1,2,0,0,0,1,0,0,0,0,0,0,0,0,0,0,0,1,0,0,0,0,0,0,0,0,1,0,0,0,0,1,1,0,0,0,0,0,1,0,0,0,0,0,0,0,0,0,0,0,0,0,0,0,0
UBAT0057,00403,1.48E7,2.219E+06,1200,11.991,720,0.664,39,0.00,0,0,1,0,0,0,0,0,0,0,0,0,0,0,0,0,0,0,0,0,0,0,0,0,0,0,0,0,2,0,0,0,0,0,0,0,0,0,0,0,0,0,0,0,1,1,0,0,0,0,0,0,0,0,0,1,1,0,0,0
UBAT0057,00404,1.48E7,1.726E+06,1200,11.992,723,0.662,39,0.00,0,0,0,1,0,1,0,0,0,0,0,0,0,0,0,0,0,0,0,1,0,0,0,0,0,0,0,1,0,0,0,0,0,0,0,0,0,1,0,0,0,0,0,0,0,0,0,1,0,0,0,0,0,0,0,0,0,0,0,0
UBAT0057,00405,1.48E7,1.479E+06,1200,11.993,721,0.662,39,0.00,0,0,0,0,0,0,0,0,0,0,0,0,0,0,0,0,1,1,0,0,0,1,0,0,0,1,0,0,0,0,0,0,1,0,0,0,0,0,0,0,0,0,0,0,0,0,0,0,0,0,0,0,0,0,0,0,0,0,0,0
UBAT0057,00406,1.48E7,1.233E+06,1199,11.993,726,0.661,39,0.00,0,0,1,2,1,0,0,0,0,0,0,0,0,0,0,0,0,0,0,0,0,0,0,0,2,0,0,0,0,0,0,0,0,0,0,0,0,0,1,2,0,0,0,0,0,0,0,0,0,0,1,0,0,0,0,0,2,0,0,1
UBAT0057,00407,1.48E7,3.206E+06,1199,11.994,721,0.663,39,0.00,0,0,1,0,0,0,1,0,0,0,0,0,0,0,0,0,0,0,0,0,0,1,1,0,0,0,0,0,0,0,0,0,0,0,0,0,0,0,0,0,0,0,0,0,1,0,0,1,1,0,1,0,0,0,0,0,0,0,0,0
UBAT0057,00408,1.48E7,1.973E+06,1200,11.993,717,0.665,39,0.00,0,0,0,0,0,1,0,0,0,0,0,0,0,0,0,0,0,0,0,0,0,0,0,0,1,0,0,0,0,0,0,0,0,0,1,0,0,0,0,0,0,0,0,1,0,0,1,0,0,0,0,0,0,0,0,0,0,0,0,0
UBAT0057,00409,1.48E7,1.233E+06,1201,11.991,721,0.662,39,0.00,0,0,0,0,0,0,1,0,1,1,0,0,0,0,0,0,0,0,0,1,1,0,0,0,0,0,0,0,0,0,0,0,0,0,3,0,0,0,0,0,0,0,0,0,0,0,0,0,0,0,1,1,0,0,1,0,0,0,0,0
UBAT0057,00410,1.48E7,2.713E+06,1200,11.991,720,0.664,39,0.00,0,0,0,0,0,0,0,0,0,0,0,2,0,0,0,0,0,0,0,0,0,0,0,0,1,0,0,0,0,0,0,0,0,0,0,0,0,0,0,0,0,0,0,0,0,0,0,0,0,0,0,0,0,1,1,0,0,0,0,0
UBAT0057,00411,1.48E7,1.233E+06,1199,11.995,720,0.663,39,0.00,0,0,0,0,0,0,0,0,1,3,0,0,0,0,0,0,0,1,2,1,0,0,0,0,1,0,0,0,0,1,0,0,0,0,0,0,0,0,1,0,0,0,0,0,1,1,0,0,0,0,0,0,0,0,0,0,0,0,1,1
UBAT0057,00412,1.48E7,3.699E+06,1199,11.997,721,0.662,39,0.00,0,0,2,0,0,0,0,0,0,0,0,0,0,0,0,0,2,0,0,0,0,0,0,0,0,0,0,0,0,0,0,1,1,0,0,0,0,0,0,0,0,0,0,0,0,0,0,0,0,0,0,0,0,0,0,0,0,0,0,0
UBAT0057,00413,1.48E7,1.479E+06,1199,11.994,718,0.664,39,0.00,0,0,0,0,0,0,0,0,0,0,0,0,0,0,0,1,0,0,0,0,0,2,0,0,0,0,0,0,1,0,1,1,0,0,0,0,0,0,0,0,0,0,0,0,0,1,0,0,0,1,0,0,0,0,0,0,0,0,0,1
UBAT0057,00414,1.48E7,2.713E+06,1198,11.989,711,0.664,39,0.00,2,1,0,0,2,1,0,0,0,0,2,0,0,0,0,0,0,0,0,0,0,0,0,0,0,0,0,0,0,0,0,0,0,0,0,0,0,0,0,0,0,0,0,0,0,1,0,0,0,0,0,0,0,0,0,0,2,0,0,0
UBAT0057,00415,1.48E7,2.219E+06,1198,11.990,728,0.663,39,0.00,0,0,1,1,0,0,0,0,0,0,0,0,1,0,0,0,0,0,0,0,0,0,0,0,0,0,0,0,0,0,0,0,0,0,0,0,0,0,0,0,0,0,0,1,0,0,0,0,0,0,0,0,0,1,0,0,0,0,1,0
UBAT0057,00416,1.48E7,1.726E+06,1198,11.985,724,0.660,39,0.00,1,1,0,0,0,0,0,0,0,0,0,0,0,0,0,0,0,0,0,0,0,0,0,0,0,0,2,1,0,0,0,0,0,0,2,0,0,0,0,0,0,0,0,0,0,1,1,2,0,0,0,0,0,0,0,0,1,0,0,0
UBAT0057,00417,1.48E7,2.713E+06,1197,11.985,721,0.663,39,0.00,0,1,1,0,0,0,0,0,0,0,0,0,0,0,0,0,0,0,0,0,1,0,0,0,0,0,0,0,0,0,0,0,0,0,0,0,0,0,0,0,0,0,0,0,0,0,1,0,0,0,0,0,1,0,0,0,1,0,0,0
UBAT0057,00418,1.48E7,1.479E+06,1198,11.984,724,0.662,39,0.00,0,0,0,0,0,0,0,0,0,0,0,0,0,0,0,1,1,0,0,0,0,0,0,1,0,0,0,0,1,0,0,0,1,1,0,1,0,0,0,0,0,1,0,0,1,0,0,0,0,0,0,1,0,1,0,0,0,0,0,0
UBAT0057,00419,1.48E7,2.713E+06,1199,11.986,722,0.660,39,0.00,0,0,0,0,0,1,0,0,0,0,0,0,0,1,0,0,0,0,0,1,0,0,0,0,0,0,1,0,1,0,0,0,0,0,0,0,0,0,0,0,0,0,0,1,0,0,0,0,0,1,0,0,0,0,0,1,0,0,0,0
UBAT0057,00420,1.48E7,1.973E+06,1198,12.005,723,0.664,39,0.00,0,0,0,0,0,0,2,3,1,0,0,0,0,0,0,0,0,0,0,0,0,1,1,0,0,0,1,0,0,0,0,1,0,0,0,0,0,0,0,0,0,1,1,0,0,0,0,0,0,0,0,0,0,0,0,0,1,0,0,1
UBAT0057,00421,1.48E7,3.453E+06,1198,11.989,725,0.662,39,0.00,0,0,0,0,0,0,0,0,0,0,0,0,0,0,0,0,0,0,0,0,0,1,0,1,1,0,0,0,0,0,0,0,0,0,0,0,0,0,0,0,0,0,0,0,0,1,0,0,0,0,0,0,0,0,0,0,0,0,0,0
UBAT0057,00422,1.48E7,9.866E+05,1199,11.991,721,0.660,39,0.00,0,0,0,0,0,0,0,0,0,0,0,1,0,0,0,0,0,0,1,3,0,0,0,0,0,0,0,0,0,0,0,0,0,0,0,0,1,0,1,0,0,0,0,0,0,0,0,1,0,0,0,0,1,0,0,0,0,0,0,0
UBAT0057,00423,1.48E7,2.219E+06,1199,11.992,724,0.662,39,0.00,0,1,1,0,0,0,0,0,0,0,0,0,0,0,0,1,0,0,0,0,0,0,0,0,0,1,0,1,0,0,1,1,0,0,0,0,0,0,0,0,0,0,0,0,0,0,0,0,1,0,0,0,1,0,0,0,0,0,0,0
UBAT0057,00424,1.48E7,2.219E+06,1199,11.996,724,0.661,39,0.00,0,0,0,0,0,0,0,0,0,2,0,0,1,1,2,1,0,0,0,0,0,0,0,0,1,0,0,0,0,0,0,0,0,0,0,0,0,0,0,0,0,0,0,0,1,1,0,0,0,0,0,0,0,0,1,0,0,0,1,1
UBAT0057,00425,1.48E7,3.206E+06,1199,11.992,718,0.660,39,0.00,0,0,0,2,0,0,0,0,0,0,0,1,0,0,0,0,0,0,0,0,0,0,0,0,0,0,1,1,0,1,0,1,1,0,1,2,0,0,1,0,0,0,0,0,0,0,0,0,0,0,1,2,1,0,0,0,1,0,0,0
UBAT0057,00426,1.48E7,4.193E+06,1200,11.996,721,0.663,39,0.00,0,0,1,2,1,2,0,0,0,0,0,0,0,0,0,0,0,0,0,0,0,0,0,0,0,0,1,0,1,0,0,0,0,0,0,0,1,0,0,0,0,0,0,0,0,0,0,0,0,0,0,0,0,0,0,0,0,0,1,0
UBAT0057,00427,1.48E7,2.466E+06,1200,12.001,726,0.665,39,0.00,0,0,0,0,0,0,0,0,0,0,0,0,1,0,0,1,0,0,0,0,0,0,0,0,1,0,0,0,0,0,0,1,0,0,0,0,0,0,0,0,0,0,0,0,1,0,0,1,1,0,0,1,0,0,0,0,0,0,0,0
UBAT0057,00428,1.48E7,1.973E+06,1200,11.993,723,0.661,39,0.00,0,0,0,0,1,0,0,0,0,0,0,0,0,0,0,0,0,0,0,0,0,0,1,0,0,0,0,1,0,0,1,0,0,0,0,1,0,1,1,2,0,0,0,0,1,0,0,2,0,0,0,0,0,0,0,0,0,0,0,0
UBAT0057,00429,1.48E7,2.959E+06,1199,11.999,722,0.657,39,0.00,0,1,0,0,0,0,0,0,0,0,0,0,0,0,0,0,1,0,1,1,0,0,0,0,1,1,0,0,0,0,0,0,0,0,0,0,0,0,0,0,0,0,0,0,0,0,0,4,0,0,1,1,0,0,0,0,1,0,0,1
UBAT0057,00430,1.48E7,3.453E+06,1200,12.007,724,0.663,39,0.00,0,0,0,0,0,0,0,0,0,0,0,0,0,0,0,0,0,0,0,0,0,0,0,1,0,0,0,0,1,0,0,0,0,0,0,0,0,0,0,0,0,0,2,0,0,0,0,0,1,0,0,0,0,0,0,0,0,0,0,0
UBAT0057,00431,1.48E7,1.233E+06,1200,12.000,723,0.663,39,0.00,0,0,0,0,0,0,0,0,0,0,0,1,1,3,3,0,0,0,0,0,0,2,1,0,0,0,0,0,0,0,0,0,0,0,1,1,0,1,0,0,0,0,0,0,0,0,1,2,0,0,0,0,0,0,0,0,0,0,0,0
UBAT0057,00432,1.48E7,4.193E+06,1201,11.993,716,0.665,39,0.00,0,0,0,0,0,0,0,0,0,1,0,0,0,0,0,0,0,0,0,0,1,1,0,0,0,0,0,0,1,0,1,1,0,0,0,2,0,0,0,0,0,0,0,0,0,0,0,0,0,0,1,0,0,0,0,2,0,0,0,1
UBAT0057,00433,1.48E7,3.206E+06,1200,12.013,711,0.662,39,0.00,1,0,0,0,0,0,0,0,2,2,0,0,0,0,0,0,0,0,0,0,0,0,0,0,0,2,10,14,10,6,1,1,2,0,0,0,0,0,0,1,0,0,0,0,0,0,0,0,1,2,2,1,0,2,0,0,2,0,1,0
UBAT0057,00434,1.48E7,1.529E+07,1197,11.984,707,0.663,39,0.00,0,0,0,0,0,0,0,0,1,0,0,0,0,1,0,0,0,0,0,0,0,0,1,1,0,0,0,0,0,0,0,0,0,0,0,0,0,0,0,0,0,0,0,1,0,0,0,0,2,0,0,0,0,0,0,0,0,0,1,0
UBAT0057,00435,1.48E7,1.973E+06,1198,11.986,723,0.664,39,0.00,0,0,0,0,0,0,0,0,0,0,0,0,0,0,0,0,0,0,0,0,0,0,0,0,0,0,0,0,1,0,0,0,0,3,0,0,0,0,1,0,0,0,0,0,1,2,0,1,1,0,1,0,3,1,0,0,0,0,0,1
UBAT0057,00436,1.48E7,3.946E+06,1200,11.983,725,0.664,39,0.00,0,0,0,0,1,0,0,2,1,0,0,0,0,0,0,0,0,0,0,0,0,0,0,0,0,0,0,0,0,1,0,0,2,1,2,0,0,0,0,0,0,0,0,0,0,0,0,0,0,0,0,0,0,0,0,0,0,0,0,0
UBAT0057,00437,1.48E7,2.466E+06,1201,11.984,723,0.661,39,0.00,0,0,0,1,2,0,1,0,0,0,0,0,0,0,1,1,0,0,0,0,1,0,0,0,0,0,0,0,0,0,0,1,0,0,0,0,0,0,0,0,0,0,0,0,1,0,0,1,0,0,0,0,0,0,3,1,0,0,0,0
UBAT0057,00438,1.48E7,3.453E+06,1200,11.991,720,0.661,39,0.00,0,1,0,0,0,0,0,0,0,0,0,0,0,1,0,1,0,0,0,0,0,0,0,0,1,1,0,0,0,0,0,0,0,0,0,0,1,0,0,0,0,0,1,0,0,0,0,0,0,0,1,0,0,0,0,0,0,0,0,0
UBAT0057,00439,1.48E7,1.973E+06,1200,11.985,726,0.662,39,0.00,0,0,0,0,0,0,0,0,1,0,0,0,0,0,0,0,0,0,0,0,0,0,0,0,0,0,0,0,0,0,0,1,0,0,0,0,0,0,1,0,0,0,0,1,0,0,0,0,0,0,1,0,0,0,0,0,0,0,0,0
UBAT0057,00440,1.48E7,1.233E+06,1199,11.985,723,0.663,39,0.00,0,0,0,1,0,0,0,0,0,0,0,0,0,0,0,0,0,1,1,0,0,0,0,0,0,0,0,0,0,1,0,2,0,0,0,0,0,0,0,0,0,0,0,2,1,0,0,0,0,0,0,0,0,0,0,1,0,0,0,0
UBAT0057,00441,1.48E7,2.466E+06,1198,11.989,724,0.662,39,0.00,0,2,0,0,0,0,0,0,0,0,0,0,0,0,3,0,0,0,0,0,0,0,0,0,1,1,0,0,0,0,0,0,0,0,0,0,2,0,0,0,0,0,0,0,0,0,0,0,0,0,0,0,0,0,0,0,0,0,0,0
UBAT0057,00442,1.48E7,2.219E+06,1199,11.987,719,0.663,39,0.00,0,0,0,0,0,0,0,0,0,1,0,0,1,0,0,0,0,0,0,0,0,0,0,0,1,0,0,2,0,1,1,0,0,0,0,0,0,0,0,0,0,0,0,0,0,0,0,0,0,0,1,0,0,0,0,0,0,0,0,0
UBAT0057,00443,1.48E7,1.973E+06,1199,11.989,721,0.662,39,0.00,0,0,0,0,0,0,0,0,0,0,0,0,0,0,0,0,0,0,0,0,0,0,1,2,0,0,0,1,1,1,1,1,0,0,0,0,0,0,1,2,0,0,1,0,0,0,0,0,0,0,0,0,1,2,0,0,2,3,0,0
UBAT0057,00444,1.48E7,4.933E+06,1198,11.992,721,0.661,39,0.00,0,0,0,0,0,0,0,0,0,0,0,0,0,2,0,0,0,0,0,0,0,0,1,1,0,0,0,0,0,0,0,0,0,0,0,0,0,0,0,0,0,0,0,0,0,0,0,0,0,2,1,0,0,0,2,2,0,0,1,0
UBAT0057,00445,1.48E7,2.959E+06,1199,11.995,719,0.663,39,0.00,0,0,0,0,0,0,0,0,0,2,0,0,0,0,0,0,0,0,0,0,0,0,0,0,0,0,0,0,0,0,0,0,1,2,0,0,0,0,0,0,0,0,0,0,0,0,0,0,0,0,0,0,0,0,0,0,0,0,0,0
UBAT0057,00446,1.48E7,1.233E+06,1199,11.993,723,0.665,39,0.00,0,0,0,0,0,0,0,0,0,0,0,1,1,0,0,0,0,0,0,0,0,0,0,0,0,1,1,0,0,0,0,0,0,0,0,0,0,0,0,0,0,0,1,0,1,0,0,0,0,0,0,1,0,0,0,0,1,0,0,0
