# Supplementary material for: Using bioluminescence as a tool for studying diversity in marine zooplankton and dinoflagellates: an initial assessment
Source: PeerJ. 2024 Jun 11;12:e17516. doi: 10.7717/peerj.17516 (PMC11177854; doi:10.7717/peerj.17516)
Supplement: Supplemental Information 2 [file peerj-12-17516-s002.zip › cell isolations/baha/baha4.dat]

UBAT0057,00616,1.48E7,3.453E+06,1199,11.987,713,0.659,40,0.00,1,0,0,0,0,0,0,0,0,0,0,0,0,0,0,0,0,0,0,0,0,0,0,0,0,0,0,0,0,0,0,1,1,3,0,1,1,0,0,0,0,0,0,0,0,0,0,0,0,0,0,1,0,0,0,0,0,1,0,0
UBAT0057,00617,1.48E7,2.219E+06,1200,11.987,714,0.659,40,0.00,0,0,0,0,0,0,0,0,0,0,0,0,0,0,1,0,0,0,0,0,0,0,0,0,0,0,0,0,1,0,0,0,0,0,0,0,0,0,0,0,0,1,0,0,1,0,0,0,1,0,0,1,0,0,1,0,0,0,0,0
UBAT0057,00618,1.48E7,1.726E+06,1201,12.011,714,0.663,39,0.00,0,0,0,0,0,0,0,0,0,0,0,0,0,0,0,0,0,0,0,0,0,0,1,0,0,0,0,0,0,0,0,0,0,0,0,0,0,0,0,0,0,0,1,2,0,1,0,0,0,0,0,0,0,0,0,0,0,0,0,0
UBAT0057,00619,1.48E7,1.233E+06,1201,11.984,711,0.659,40,0.00,0,0,0,1,0,0,0,0,0,0,0,0,0,0,0,0,0,0,0,0,1,0,0,1,0,1,0,1,0,0,1,0,0,0,0,0,0,0,0,0,0,0,0,0,0,1,0,0,0,0,0,0,0,0,0,0,0,2,0,0
UBAT0057,00620,1.48E7,2.219E+06,1201,11.986,711,0.660,39,0.00,0,0,0,0,0,0,0,0,0,0,0,0,0,0,0,0,0,0,0,1,0,0,0,0,0,0,0,0,0,0,0,0,0,0,0,0,0,1,0,0,0,1,0,0,0,0,0,0,0,0,0,0,0,0,0,0,0,0,0,0
UBAT0057,00621,1.48E7,7.399E+05,1200,12.015,713,0.659,40,0.00,0,0,0,0,0,0,0,0,0,0,0,0,1,0,0,0,0,0,0,0,0,0,0,0,0,0,0,0,0,0,0,0,0,0,0,0,0,0,0,0,0,0,1,1,1,0,0,0,0,0,0,0,0,0,0,0,1,0,0,0
UBAT0057,00622,1.48E7,1.233E+06,1199,11.987,716,0.661,40,0.00,0,0,0,1,1,0,0,0,0,0,0,0,0,0,0,0,1,0,0,0,0,0,0,0,0,0,0,0,0,0,0,0,0,0,0,0,0,0,0,1,0,0,0,0,0,0,0,0,0,1,0,0,0,0,2,0,0,0,0,0
UBAT0057,00623,1.48E7,1.726E+06,1199,11.989,715,0.659,40,0.00,0,0,0,0,0,0,0,0,0,0,0,0,0,0,0,0,0,0,0,0,0,0,0,0,0,0,0,0,0,0,0,0,0,0,0,1,0,0,0,0,0,0,0,0,0,0,0,0,0,0,0,0,0,0,0,0,0,0,0,0
UBAT0057,00624,1.48E7,2.466E+05,1199,12.012,712,0.661,40,0.00,0,0,1,0,0,0,0,0,0,0,0,0,0,0,0,0,0,0,0,0,0,0,0,1,0,0,1,0,0,0,0,0,0,0,0,0,0,0,0,0,0,0,1,2,0,0,0,0,0,0,0,0,0,0,1,0,0,0,0,1
UBAT0057,00625,1.48E7,1.973E+06,1199,11.989,712,0.661,40,0.00,0,0,0,0,2,1,1,0,0,0,0,0,1,0,0,0,0,0,2,2,1,2,0,0,0,0,0,0,0,0,0,0,1,2,0,0,0,0,0,0,0,0,0,0,0,0,0,0,1,0,0,0,0,0,0,0,1,0,0,0
UBAT0057,00626,1.48E7,4.193E+06,1199,11.990,716,0.662,39,0.00,0,0,0,0,0,0,0,0,0,0,0,0,0,0,0,0,0,0,0,0,0,0,0,2,1,0,0,0,0,0,0,0,0,0,0,0,0,0,2,1,1,0,0,0,0,0,0,0,0,1,0,0,0,0,0,0,0,0,0,0
UBAT0057,00627,1.48E7,1.973E+06,1199,11.992,720,0.659,39,0.00,0,0,0,0,0,0,0,0,0,0,0,0,0,0,0,0,0,0,0,0,0,0,0,0,0,0,0,0,0,0,0,0,1,1,0,2,3,0,0,0,0,0,1,0,0,0,0,0,0,0,0,0,0,0,0,0,0,0,0,0
UBAT0057,00628,1.48E7,1.973E+06,1202,11.989,714,0.658,40,0.00,0,0,0,0,0,0,0,1,0,0,0,2,0,1,0,0,0,1,1,0,0,0,0,0,0,0,0,0,0,0,0,0,0,0,0,0,0,0,0,2,1,0,0,0,0,0,0,0,0,0,0,0,0,0,0,1,0,0,1,0
UBAT0057,00629,1.48E7,2.713E+06,1202,11.989,714,0.661,40,0.00,0,0,0,0,0,0,0,0,0,0,0,0,0,0,0,0,0,0,0,0,0,0,0,2,0,0,0,0,0,0,0,0,0,0,2,0,0,0,0,0,0,0,0,0,2,0,0,0,0,0,1,1,0,0,0,0,0,0,0,0
UBAT0057,00630,1.48E7,1.973E+06,1202,12.014,701,0.659,39,0.00,0,0,0,0,0,0,0,0,0,0,0,0,0,1,0,0,0,0,0,0,1,0,0,0,0,0,0,1,0,0,1,1,0,0,0,0,0,0,0,0,0,0,1,3,0,0,0,0,0,0,0,0,0,0,0,0,0,0,0,0
UBAT0057,00631,1.48E7,2.219E+06,1202,11.993,698,0.661,40,0.00,0,1,0,2,2,11,27,19,14,11,8,8,9,8,5,3,1,2,2,1,1,0,0,0,0,0,0,0,1,1,1,0,1,0,0,1,0,0,0,0,0,0,0,0,0,0,0,0,0,0,0,0,2,3,0,0,0,0,0,2
UBAT0057,00632,1.48E7,3.625E+07,1200,11.983,704,0.661,40,0.00,0,0,0,1,1,1,0,0,1,1,0,0,0,0,0,0,0,1,0,0,0,0,0,0,0,0,0,0,0,0,0,0,0,0,0,0,0,0,1,0,0,0,1,2,1,0,0,0,0,0,0,0,0,1,0,0,2,0,0,0
UBAT0057,00633,1.48E7,3.453E+06,1198,11.989,705,0.660,40,0.00,0,0,0,0,0,0,0,0,0,0,0,0,0,1,1,2,1,0,1,2,0,0,0,0,0,0,0,0,0,0,0,0,0,0,0,0,1,0,0,0,1,0,1,1,0,0,0,0,1,2,1,0,0,0,0,0,0,1,0,0
UBAT0057,00634,1.48E7,4.193E+06,1197,11.994,706,0.660,40,0.00,0,0,0,0,0,0,0,0,0,0,1,2,0,0,0,0,0,0,0,0,0,0,0,2,1,0,0,3,0,1,2,0,0,0,0,0,0,0,0,1,0,0,0,0,0,0,0,0,0,0,0,0,1,0,0,0,0,0,0,0
UBAT0057,00635,1.48E7,3.699E+06,1199,11.989,701,0.659,40,0.00,1,0,1,1,5,6,0,0,1,0,0,0,0,0,0,0,5,9,9,5,3,0,0,0,0,1,1,0,0,1,0,0,0,0,0,0,1,1,0,0,0,0,0,0,0,1,0,0,0,0,0,0,0,0,0,0,0,0,0,0
UBAT0057,00636,1.48E7,1.257E+07,1198,11.995,716,0.656,40,0.00,0,0,0,0,0,0,0,0,0,0,0,0,0,1,0,0,1,0,0,0,0,0,0,0,0,0,0,0,1,0,0,0,0,0,1,0,0,0,0,0,0,0,1,0,0,0,0,0,0,0,0,0,0,0,0,0,0,0,0,0
UBAT0057,00637,1.48E7,1.233E+06,1200,11.993,712,0.648,40,0.00,0,0,0,1,0,0,0,1,1,0,0,0,0,0,0,0,0,0,0,0,0,0,0,0,0,0,0,1,0,0,0,0,0,0,0,0,0,0,0,0,0,0,0,0,0,0,0,0,0,0,0,0,0,0,0,0,0,1,0,0
UBAT0057,00638,1.48E7,1.233E+06,1199,11.992,714,0.661,40,0.00,0,0,0,0,0,0,0,0,0,0,1,0,0,0,0,0,0,0,0,1,0,0,0,0,0,0,0,0,0,0,0,0,0,0,0,0,0,0,0,0,0,0,0,0,0,0,1,0,0,0,0,0,2,2,0,0,0,0,0,0
UBAT0057,00639,1.48E7,1.726E+06,1198,11.994,711,0.662,39,0.00,0,0,0,0,0,0,0,0,0,0,1,0,0,0,0,0,0,0,0,0,0,0,0,2,0,0,0,0,0,0,0,0,0,1,0,0,0,0,0,0,0,0,0,0,0,0,1,0,0,0,0,0,0,0,0,0,0,0,1,0
UBAT0057,00640,1.48E7,1.479E+06,1198,11.992,710,0.660,40,0.00,0,0,0,0,0,0,1,0,0,0,0,0,0,0,0,0,0,0,0,0,0,0,0,0,0,0,1,2,0,0,1,0,0,0,0,0,0,0,0,0,0,0,0,1,0,0,0,0,0,0,0,0,0,0,0,2,0,0,0,0
UBAT0057,00641,1.48E7,1.973E+06,1197,12.020,707,0.661,39,0.00,0,0,0,0,0,0,0,0,0,1,0,0,1,0,0,0,0,0,0,0,0,0,0,0,1,0,0,2,1,0,1,0,0,0,0,0,0,0,0,0,0,0,0,0,0,0,0,0,1,0,1,0,0,0,0,0,0,0,0,0
UBAT0057,00642,1.48E7,2.466E+06,1197,11.983,713,0.660,39,0.00,1,0,0,0,0,0,0,0,0,0,0,0,0,0,0,0,0,1,0,0,0,0,0,0,0,0,0,0,0,0,0,0,0,0,0,2,0,0,0,0,0,0,0,0,0,0,1,0,0,0,0,0,0,0,0,0,0,0,0,1
UBAT0057,00643,1.48E7,1.233E+06,1198,11.996,717,0.656,40,0.00,0,0,0,0,0,0,0,0,0,0,1,0,0,1,0,0,0,0,0,0,0,0,0,0,0,0,0,1,0,0,0,0,0,0,0,0,0,0,0,0,0,0,0,0,0,0,0,0,0,0,0,0,0,0,0,0,0,0,0,0
