# Supplementary material for: Using bioluminescence as a tool for studying diversity in marine zooplankton and dinoflagellates: an initial assessment
Source: PeerJ. 2024 Jun 11;12:e17516. doi: 10.7717/peerj.17516 (PMC11177854; doi:10.7717/peerj.17516)
Supplement: Supplemental Information 2 [file peerj-12-17516-s002.zip › cell isolations/baha/baha5.dat]

UBAT0057,00664,1.48E7,1.233E+06,1200,12.006,710,0.655,40,0.00,0,0,0,0,0,0,0,0,0,0,1,0,0,0,0,0,0,0,0,0,0,0,0,0,0,0,0,0,0,0,0,1,1,0,0,1,0,0,0,1,0,0,1,0,0,0,0,0,0,0,0,0,0,1,0,0,0,0,0,0
UBAT0057,00665,1.48E7,1.726E+06,1199,11.995,714,0.660,40,0.00,0,0,1,2,1,1,0,0,0,0,0,0,0,0,1,0,0,0,0,0,0,0,0,0,0,0,0,0,0,0,0,0,0,0,0,1,0,0,0,0,0,0,0,0,0,0,0,0,0,0,1,0,0,1,0,0,0,0,0,0
UBAT0057,00666,1.48E7,2.219E+06,1200,12.008,717,0.654,40,0.00,0,0,0,0,0,1,0,0,0,0,0,0,0,0,0,0,0,0,0,0,0,0,0,0,0,0,1,0,0,0,0,0,0,1,1,0,1,0,0,0,0,0,0,0,0,0,0,0,0,0,0,0,0,0,0,0,0,0,0,0
UBAT0057,00667,1.48E7,1.233E+06,1200,11.993,724,0.659,40,0.00,0,0,0,0,0,0,0,0,0,1,0,0,0,0,0,0,0,0,0,0,0,2,0,0,0,0,2,0,0,0,0,0,0,1,1,0,0,0,0,0,0,0,0,0,0,0,0,0,0,0,0,1,0,0,0,0,0,3,2,0
UBAT0057,00668,1.48E7,3.206E+06,1200,12.002,714,0.655,40,0.00,0,0,0,0,0,2,0,0,0,0,0,0,0,1,0,0,1,0,0,0,0,0,0,0,0,0,0,0,0,1,0,0,0,0,0,0,0,0,0,0,0,0,0,0,0,0,0,0,0,0,0,0,1,0,0,0,0,0,1,0
UBAT0057,00669,1.48E7,1.726E+06,1198,11.992,714,0.659,40,0.00,0,1,1,1,0,0,0,2,0,0,0,0,0,0,0,1,0,0,0,1,1,1,1,0,0,1,0,0,0,0,0,1,0,0,0,0,0,2,0,0,0,0,0,0,0,0,1,0,0,0,0,0,0,0,0,0,2,0,0,0
UBAT0057,00670,1.48E7,4.193E+06,1198,11.993,710,0.659,40,0.00,0,0,0,0,0,0,0,0,0,0,1,0,0,0,1,1,0,0,0,0,0,0,0,1,0,0,0,0,0,0,0,0,0,0,1,1,0,0,0,0,0,0,0,0,0,0,0,0,0,0,0,0,0,0,0,1,1,0,0,0
UBAT0057,00671,1.48E7,1.973E+06,1198,12.001,715,0.660,40,0.00,0,0,0,0,1,0,0,0,0,0,0,0,0,0,0,0,0,0,0,0,0,0,0,0,0,1,0,0,1,0,0,0,1,0,1,1,0,0,0,0,0,0,0,0,0,1,0,0,0,0,0,0,0,0,0,0,0,0,0,1
UBAT0057,00672,1.48E7,1.973E+06,1199,12.005,715,0.662,40,0.00,0,0,0,0,0,0,0,0,1,2,0,0,0,0,0,0,0,1,2,0,0,0,0,0,0,0,0,0,0,0,0,0,0,1,0,0,0,0,0,0,1,0,1,0,0,0,1,0,0,0,0,0,0,0,0,0,0,0,0,0
UBAT0057,00673,1.48E7,2.466E+06,1200,11.993,713,0.659,39,0.00,0,0,0,0,0,0,0,0,0,0,0,0,0,0,0,0,0,0,2,2,1,0,0,0,0,0,0,1,0,0,0,0,0,0,0,0,0,0,0,0,0,0,0,1,0,0,0,0,1,0,0,0,0,0,0,0,0,0,0,0
UBAT0057,00674,1.48E7,1.973E+06,1200,11.984,713,0.660,40,0.00,0,0,0,0,0,0,0,0,0,0,2,0,1,1,1,0,0,0,0,0,0,0,0,0,0,0,0,1,2,1,0,0,0,0,2,1,0,0,0,0,1,0,0,0,0,0,0,0,0,2,0,0,0,0,0,0,0,0,0,0
UBAT0057,00675,1.48E7,3.699E+06,1199,12.011,709,0.662,39,0.00,0,0,0,0,0,0,0,0,0,0,1,1,0,0,0,1,0,0,0,0,0,0,2,0,0,0,0,0,0,0,0,0,0,0,0,0,0,0,0,0,0,0,0,0,0,0,0,0,0,0,0,0,0,0,0,0,0,0,0,0
UBAT0057,00676,1.48E7,1.233E+06,1200,11.993,706,0.659,39,0.00,0,0,0,0,0,0,0,0,0,0,0,0,0,0,0,0,0,0,0,0,1,0,0,0,1,1,0,0,0,0,0,0,0,0,0,0,0,1,0,0,0,0,0,0,0,1,0,0,0,0,0,0,0,1,0,0,0,1,1,0
UBAT0057,00677,1.48E7,1.973E+06,1199,11.984,708,0.661,39,0.00,0,0,0,0,0,0,0,0,0,0,0,0,0,0,1,1,0,0,0,0,0,0,3,1,0,0,0,0,0,0,0,0,0,0,0,0,1,1,0,1,0,0,0,0,0,0,0,0,0,0,0,0,0,0,0,0,0,0,0,0
UBAT0057,00678,1.48E7,2.219E+06,1199,11.995,696,0.660,40,0.00,0,1,0,0,0,1,3,7,7,5,1,0,1,2,1,0,0,0,0,0,0,0,0,0,0,1,1,0,0,0,0,0,0,2,0,0,0,0,0,0,0,0,0,0,0,0,3,1,0,0,0,0,0,0,0,1,0,0,0,0
UBAT0057,00679,1.48E7,9.373E+06,1199,11.988,704,0.656,40,0.00,0,0,0,0,0,0,0,0,0,0,0,0,1,0,0,0,0,0,0,0,0,0,0,0,0,0,0,0,0,0,0,0,1,0,0,0,0,0,0,2,1,1,1,0,0,0,1,2,0,0,0,0,0,0,0,1,0,0,0,0
UBAT0057,00680,1.48E7,2.713E+06,1200,11.987,708,0.656,40,0.00,0,0,0,1,0,0,0,0,0,0,0,0,0,0,0,0,0,0,0,0,0,0,0,0,0,0,0,0,0,2,1,0,0,0,0,0,0,0,1,1,0,0,0,0,0,0,0,0,0,0,1,0,0,0,0,1,2,0,0,0
UBAT0057,00681,1.48E7,2.466E+06,1199,11.992,710,0.661,40,0.00,0,0,0,0,0,0,0,0,0,1,0,0,0,0,0,0,1,1,0,0,0,0,0,0,0,0,0,0,0,0,0,1,0,0,2,0,0,0,0,0,0,0,0,0,0,0,0,0,0,1,0,0,0,0,0,0,0,0,0,0
UBAT0057,00682,1.48E7,1.726E+06,1199,11.992,712,0.660,40,0.00,0,0,0,1,0,0,0,0,0,0,0,0,0,0,0,1,1,0,0,0,0,0,0,0,0,0,0,2,0,0,0,0,0,1,0,0,0,0,1,0,0,2,0,0,0,0,0,0,0,0,0,0,0,0,0,0,0,0,0,0
UBAT0057,00683,1.48E7,2.219E+06,1200,11.992,712,0.659,39,0.00,0,0,1,1,0,0,0,0,0,0,0,0,0,1,0,0,0,0,0,0,0,0,0,0,0,0,0,0,0,0,0,0,0,0,0,0,0,0,0,0,0,0,0,0,1,0,0,0,0,0,0,0,0,0,0,0,0,0,0,1
UBAT0057,00684,1.48E7,1.233E+06,1199,11.993,708,0.660,40,0.00,0,0,0,0,0,0,1,1,0,0,0,0,0,0,0,0,0,1,1,0,0,0,0,0,0,0,0,0,0,0,0,0,0,0,0,0,0,0,0,0,0,0,0,0,0,0,0,0,0,0,0,0,0,0,0,0,0,0,0,0
UBAT0057,00685,1.48E7,9.866E+05,1199,11.994,709,0.660,40,0.00,0,0,0,0,0,0,0,0,0,0,0,0,0,0,0,0,0,0,0,0,0,0,0,0,0,0,0,0,1,0,0,0,1,1,0,0,0,0,0,0,0,0,0,0,0,0,0,0,0,1,0,0,1,0,0,0,0,1,0,0
UBAT0057,00686,1.48E7,1.479E+06,1198,11.994,710,0.660,40,0.00,0,0,0,0,0,0,0,0,0,0,0,0,0,0,0,0,0,0,0,0,0,0,0,1,0,0,0,0,0,0,0,0,0,0,0,0,0,1,0,0,0,0,0,0,0,0,0,0,0,0,0,1,0,1,0,0,0,0,0,0
UBAT0057,00687,1.48E7,9.866E+05,1199,12.010,716,0.661,40,0.00,0,0,0,0,0,0,1,0,0,0,0,0,0,0,0,0,0,0,0,0,0,0,0,0,0,0,0,0,0,0,0,0,1,1,1,0,0,0,1,0,0,0,1,0,0,0,0,0,0,0,0,0,0,0,0,0,0,0,0,0
UBAT0057,00688,1.48E7,1.479E+06,1201,12.005,712,0.652,40,0.00,0,0,0,0,0,0,0,1,0,1,2,0,0,0,1,0,0,0,0,0,0,0,0,0,0,0,0,0,0,0,0,0,0,0,0,0,0,1,1,0,0,0,0,0,0,1,0,0,0,0,0,0,1,1,0,0,0,0,0,0
UBAT0057,00689,1.48E7,2.466E+06,1201,11.996,713,0.660,40,0.00,0,0,0,1,0,0,1,1,0,0,0,0,0,0,1,0,0,1,0,0,0,0,0,0,0,0,0,0,0,0,0,0,0,0,0,0,0,0,0,0,1,0,0,0,0,0,0,1,0,0,0,0,0,1,0,0,0,0,0,1
UBAT0057,00690,1.48E7,2.219E+06,1201,11.997,714,0.660,40,0.00,0,0,0,0,0,0,0,0,0,0,0,0,0,0,0,0,0,0,0,0,0,0,0,1,0,0,0,0,0,0,0,0,0,0,0,0,0,0,0,0,0,0,0,0,0,0,0,0,0,0,0,0,0,0,0,0,0,0,0,0
UBAT0057,00691,1.48E7,2.466E+05,1200,12.009,717,0.658,39,0.00,0,0,0,0,0,0,0,0,0,0,0,0,0,0,1,0,0,0,0,0,0,1,0,0,0,0,2,2,0,2,1,0,0,0,0,0,0,0,0,0,0,0,1,0,0,0,0,0,1,0,0,0,0,3,1,0,0,0,0,0
