# Supplementary material for: Using bioluminescence as a tool for studying diversity in marine zooplankton and dinoflagellates: an initial assessment
Source: PeerJ. 2024 Jun 11;12:e17516. doi: 10.7717/peerj.17516 (PMC11177854; doi:10.7717/peerj.17516)
Supplement: Supplemental Information 2 [file peerj-12-17516-s002.zip › cell isolations/ctenov2/cteno1.dat]

UBAT0057,00211,1.48E7,4.933E+05,1199,11.989,723,0.656,40,0.00,0,0,0,0,0,0,0,0,0,0,0,0,0,0,0,0,0,0,0,0,0,0,0,0,0,0,0,0,0,0,0,0,0,0,0,0,0,0,0,0,0,0,0,0,0,0,0,0,0,0,0,0,0,0,0,0,0,0,0,0
UBAT0057,00212,1.48E7,0.000E00,1200,12.001,717,0.653,40,0.01,0,0,0,0,0,0,0,0,0,0,0,0,0,0,0,0,0,0,0,0,0,0,0,0,0,0,0,0,0,0,0,0,0,0,0,0,0,0,0,0,0,0,0,0,0,0,0,0,0,0,0,0,0,0,0,0,0,0,0,0
UBAT0057,00213,1.48E7,0.000E00,1199,12.013,725,0.661,40,0.01,0,0,0,0,0,0,0,0,0,0,0,0,0,0,0,0,0,0,0,0,0,0,0,0,0,0,0,0,0,0,0,0,0,0,0,0,0,0,0,0,0,0,0,0,0,0,0,0,0,0,0,0,0,0,0,0,0,0,0,0
UBAT0057,00214,1.48E7,0.000E00,1197,11.983,722,0.660,40,0.01,0,0,0,0,0,0,0,0,0,0,0,0,0,0,0,0,0,0,0,0,0,0,0,0,0,0,0,0,0,0,0,0,0,0,0,0,0,0,0,0,0,0,0,0,0,0,0,0,0,0,0,0,0,0,0,0,0,0,0,0
UBAT0057,00215,1.48E7,0.000E00,1197,11.983,726,0.660,40,0.00,0,0,0,0,0,0,0,0,0,0,0,0,0,0,0,0,0,0,0,0,0,0,0,0,0,0,0,0,0,0,0,0,0,0,0,0,0,0,0,0,0,0,0,0,0,0,0,0,0,0,0,0,0,0,1,0,0,0,0,0
UBAT0057,00216,1.48E7,2.466E+05,1199,11.997,723,0.654,40,0.01,0,0,0,0,0,0,0,0,0,0,0,0,0,0,0,0,0,0,0,0,0,0,0,0,0,0,0,0,0,0,0,0,0,0,0,0,0,1,0,0,0,0,0,0,0,0,0,0,0,0,0,0,0,0,0,0,0,0,0,0
UBAT0057,00217,1.48E7,2.466E+05,1200,11.981,724,0.652,40,0.01,0,1,0,0,0,0,0,0,0,0,0,0,0,0,0,0,0,0,0,0,0,0,0,0,0,0,0,0,0,0,0,0,0,0,0,0,0,0,0,0,0,0,0,0,0,0,0,0,0,0,0,0,0,0,0,0,0,0,0,0
UBAT0057,00218,1.48E7,2.466E+05,1201,11.984,722,0.661,40,0.01,0,0,0,0,0,0,0,0,0,0,0,0,0,0,0,0,0,0,0,0,0,0,0,0,0,0,0,0,0,0,0,0,0,0,0,0,0,0,0,0,0,0,0,0,0,0,0,0,0,0,0,0,0,0,0,0,0,0,0,0
UBAT0057,00219,1.48E7,0.000E00,1200,11.983,718,0.658,40,0.00,0,1,0,0,0,0,0,0,0,0,0,0,0,0,0,0,0,0,0,0,0,0,0,0,0,0,0,0,0,0,0,0,0,0,0,0,0,0,0,0,0,0,0,0,0,0,0,0,0,0,0,0,0,0,0,0,0,0,0,0
UBAT0057,00220,1.48E7,2.466E+05,1199,11.984,722,0.661,40,0.00,0,0,0,0,0,0,0,0,0,0,0,0,0,0,0,0,0,0,0,0,0,0,0,0,0,0,0,0,0,0,0,0,0,0,0,0,0,0,0,0,0,0,0,0,0,0,0,0,0,0,0,0,0,0,0,0,0,0,0,0
UBAT0057,00221,1.48E7,0.000E00,1199,11.984,726,0.662,40,0.01,0,0,0,0,0,0,0,0,0,0,0,0,0,0,0,0,0,0,0,0,0,0,0,0,0,2,2,0,0,0,0,0,0,0,0,0,0,0,0,0,0,1,0,0,0,0,0,0,0,0,0,0,0,0,0,0,0,0,0,0
UBAT0057,00222,1.48E7,1.233E+06,1200,12.000,725,0.659,40,0.02,0,0,0,0,0,0,0,0,0,0,0,0,0,0,0,0,0,0,0,0,0,0,0,0,0,0,0,0,0,0,0,0,0,0,0,0,0,0,0,0,0,0,0,0,0,0,0,0,0,0,0,0,0,0,0,0,0,0,2,0
UBAT0057,00223,1.48E7,4.933E+05,1203,11.982,723,0.659,40,0.00,0,0,0,0,0,0,0,0,0,0,0,0,0,0,0,0,0,0,0,0,0,0,0,0,0,0,0,0,0,0,0,0,0,0,0,0,0,0,0,0,0,0,0,0,0,0,0,0,0,0,0,0,0,0,0,0,0,0,0,0
UBAT0057,00224,1.48E7,0.000E00,1201,11.982,724,0.661,40,0.00,0,0,0,0,0,0,0,0,0,0,0,0,0,0,0,0,0,0,0,0,0,0,0,0,0,0,0,0,0,0,0,0,0,0,0,0,0,0,0,0,0,0,0,0,0,0,0,0,0,0,0,0,0,0,0,0,0,0,0,0
UBAT0057,00225,1.48E7,0.000E00,1199,11.983,728,0.659,40,0.02,0,0,0,0,0,0,0,0,0,0,0,0,0,0,0,0,0,0,0,0,1,0,0,0,0,1,0,0,0,0,0,0,0,0,0,0,0,0,0,0,0,0,0,0,0,0,0,0,0,0,0,0,0,0,0,0,0,0,0,0
UBAT0057,00226,1.48E7,4.933E+05,1198,11.985,724,0.659,40,0.00,0,0,0,0,0,0,0,0,0,0,0,0,0,0,0,0,0,0,0,0,0,0,0,0,0,0,0,0,0,0,0,0,0,0,0,0,0,0,0,0,0,0,0,0,0,0,0,0,0,0,0,0,0,0,0,0,0,0,0,0
UBAT0057,00227,1.48E7,0.000E00,1199,11.984,725,0.659,40,0.00,0,0,0,0,0,0,0,0,0,0,0,0,0,0,0,0,0,0,0,0,0,0,0,0,0,0,0,0,0,0,0,0,0,0,0,0,0,0,0,0,0,0,0,0,0,0,0,0,0,0,0,0,0,0,0,0,0,0,0,0
UBAT0057,00228,1.48E7,0.000E00,1199,11.984,724,0.655,39,0.01,0,0,0,0,0,0,0,0,0,0,0,0,0,1,0,0,0,0,0,0,0,0,0,0,0,0,0,0,0,0,0,0,0,0,0,0,0,0,0,0,0,0,0,0,0,0,0,0,0,0,0,0,0,0,0,0,0,0,0,0
UBAT0057,00229,1.48E7,2.466E+05,1200,11.984,723,0.656,40,0.01,0,0,0,0,0,0,0,0,0,0,0,0,0,0,0,0,0,0,0,0,0,0,0,0,0,0,0,0,0,0,0,0,0,0,0,0,0,0,0,0,0,0,0,0,0,0,0,0,0,0,0,0,0,0,0,0,0,0,0,0
UBAT0057,00230,1.48E7,0.000E00,1201,11.984,726,0.661,40,0.01,0,0,0,0,0,0,0,0,0,0,0,0,0,0,0,0,0,0,0,0,0,0,0,0,0,0,0,0,0,0,0,0,0,0,0,0,0,0,0,0,0,0,0,0,0,0,0,0,0,0,0,0,0,0,0,0,0,0,0,0
UBAT0057,00231,1.48E7,0.000E00,1199,11.984,723,0.659,40,0.01,0,0,0,0,0,0,1,0,0,0,0,0,0,0,0,0,0,0,0,0,0,0,0,0,0,0,0,0,0,0,0,0,0,0,0,0,0,0,0,0,0,0,0,0,0,0,0,0,0,0,0,0,0,0,0,0,0,0,0,0
UBAT0057,00232,1.48E7,2.466E+05,1199,11.984,724,0.657,40,0.01,0,0,0,0,0,0,0,0,0,0,0,0,0,0,0,0,0,0,0,0,0,0,0,0,0,0,0,0,0,0,0,0,0,0,0,0,0,0,0,0,0,0,0,0,0,0,0,0,0,0,0,0,0,0,0,0,0,0,0,0
UBAT0057,00233,1.48E7,0.000E00,1200,11.984,724,0.660,40,0.00,0,0,0,0,0,0,0,0,0,0,1,0,0,0,0,0,0,0,0,0,0,0,0,0,0,0,0,0,0,0,0,0,0,0,0,0,0,0,0,0,0,0,0,0,0,0,0,0,0,0,0,0,0,0,0,0,0,0,0,0
UBAT0057,00234,1.48E7,2.466E+05,1198,11.991,728,0.656,40,0.00,0,0,0,0,0,0,0,0,0,0,0,0,0,0,0,0,0,0,0,0,0,0,0,0,0,0,0,0,0,0,0,0,0,0,0,0,0,0,0,0,0,0,0,0,0,0,0,0,0,0,0,0,0,0,0,0,0,0,0,0
UBAT0057,00235,1.48E7,0.000E00,1199,11.984,720,0.656,40,0.01,0,0,0,0,0,0,0,0,0,0,0,0,0,0,0,0,0,0,0,0,0,0,0,0,0,0,0,0,0,0,0,0,0,0,0,0,0,0,0,0,0,0,0,0,0,0,0,0,0,0,0,0,0,0,0,0,0,0,0,0
UBAT0057,00236,1.48E7,0.000E00,1202,11.985,718,0.660,40,0.01,0,0,0,0,0,0,0,0,0,0,0,0,0,0,0,0,0,0,0,0,0,0,0,0,0,0,0,0,0,0,0,0,0,0,0,0,0,0,0,0,0,0,0,0,0,0,0,0,0,0,0,0,0,0,0,0,0,0,0,0
UBAT0057,00237,1.48E7,0.000E00,1201,11.984,724,0.656,40,0.00,0,0,0,0,0,0,0,0,0,0,0,0,0,0,0,1,1,0,0,0,0,0,0,0,0,0,0,0,0,0,0,0,0,0,0,0,0,0,0,0,0,0,0,0,0,0,0,0,0,0,0,0,0,0,0,0,0,0,0,0
UBAT0057,00238,1.48E7,4.933E+05,1201,11.985,722,0.659,40,0.00,0,0,0,0,0,0,0,0,0,0,0,0,0,0,0,0,0,0,0,0,0,0,0,0,0,0,0,0,3,0,0,0,0,0,0,0,0,0,0,0,0,0,0,0,0,0,0,0,0,0,0,0,0,0,0,0,0,0,0,0
UBAT0057,00239,1.48E7,7.399E+05,1198,11.984,722,0.660,40,0.01,0,0,0,0,0,0,0,0,0,0,0,0,0,0,0,0,0,0,0,0,1,0,0,0,0,0,0,0,0,0,1,0,0,0,0,0,0,0,0,0,0,0,0,0,0,0,0,0,0,0,0,0,0,0,0,0,0,0,0,0
UBAT0057,00240,1.48E7,4.933E+05,1199,11.987,720,0.659,40,0.01,0,0,0,0,0,0,0,0,0,0,0,0,0,0,0,0,0,0,0,0,0,0,0,0,0,0,0,0,0,0,0,0,0,0,0,0,0,0,0,0,0,0,0,0,0,0,0,0,0,0,0,0,0,0,0,0,0,0,0,0
UBAT0057,00241,1.48E7,0.000E00,1199,11.990,727,0.644,40,0.01,0,0,0,0,0,0,0,0,0,0,0,0,0,0,0,0,0,0,0,0,0,0,0,0,0,0,0,0,0,0,0,0,0,0,0,0,0,0,0,0,0,0,0,0,0,0,0,0,0,0,0,0,0,0,0,0,0,0,0,0
UBAT0057,00242,1.48E7,0.000E00,1199,11.985,721,0.655,40,0.00,0,0,0,0,0,0,0,0,0,0,0,0,0,0,0,0,0,0,0,0,0,0,0,0,0,0,0,0,0,0,0,0,0,0,0,0,0,0,1,0,0,0,0,0,0,0,0,0,0,0,0,0,0,0,0,0,0,0,0,0
UBAT0057,00243,1.48E7,2.466E+05,1198,11.989,722,0.661,40,0.01,0,0,0,0,0,0,0,0,0,0,0,0,0,0,0,0,0,0,0,2,0,0,0,0,0,0,0,0,0,0,0,0,0,0,0,0,0,0,0,0,0,0,0,0,0,0,0,0,0,0,0,0,0,0,0,0,0,0,0,0
UBAT0057,00244,1.48E7,4.933E+05,1198,11.985,721,0.660,40,0.01,0,1,0,0,0,0,0,0,0,0,0,0,0,0,0,0,0,0,0,0,0,0,0,0,0,0,0,0,0,0,0,0,0,0,0,0,0,0,0,0,0,0,0,0,0,0,0,0,0,0,0,0,0,0,0,0,0,0,0,0
UBAT0057,00245,1.48E7,2.466E+05,1198,11.989,728,0.656,40,0.00,0,0,0,0,0,0,0,0,0,0,0,0,0,0,0,0,0,0,0,0,0,0,0,0,0,0,0,0,0,0,0,0,0,0,0,0,0,0,0,0,0,0,0,0,0,0,0,0,0,0,0,0,0,0,0,0,0,0,0,0
UBAT0057,00246,1.48E7,0.000E00,1198,11.982,725,0.660,40,0.01,0,0,0,0,0,0,0,0,0,0,0,0,0,0,0,0,0,0,0,0,0,0,0,0,0,0,0,0,0,0,0,0,0,0,0,0,0,0,0,0,0,0,0,0,0,0,0,0,0,0,0,0,0,0,0,0,0,0,0,0
UBAT0057,00247,1.48E7,0.000E00,1198,12.007,719,0.658,40,0.01,0,0,0,0,1,0,0,0,0,0,0,0,0,0,0,0,0,0,0,0,0,0,0,0,0,0,0,0,0,0,0,0,0,0,0,0,0,0,0,0,0,0,0,0,0,0,0,0,0,0,0,0,0,0,0,0,0,1,0,0
UBAT0057,00248,1.48E7,4.933E+05,1201,11.985,725,0.658,40,0.00,0,0,0,0,0,0,17,9,37,289,996,1943,2472,3220,4959,6817,8242,9360,10030,10375,10430,10551,10688,10780,11063,11291,11428,11558,11693,11539,11282,10817,10467,10361,10278,9846,8956,8033,7295,6719,6205,5700,5211,4693,4086,3426,2867,2444,2142,1891,1688,1505,1305,1096,943,835,758,695,641,596
UBAT0057,00249,1.48E7,7.723E+10,1194,11.986,707,0.657,40,0.00,561,531,506,483,466,447,410,394,378,362,347,336,325,315,305,294,285,276,266,254,245,239,234,228,221,216,210,206,204,199,195,190,189,187,185,184,184,185,190,199,200,207,220,233,243,254,269,292,315,341,359,379,405,439,468,491,524,563,597,638
UBAT0057,00250,1.48E7,4.733E+09,1193,11.994,724,0.660,40,0.00,683,723,766,801,829,845,872,896,928,967,1000,1029,1055,1086,1122,1172,1225,1259,1273,1281,1285,1299,1316,1324,1348,1373,1398,1426,1446,1453,1463,1471,1488,1511,1549,1585,1604,1612,1621,1633,1645,1655,1665,1664,1659,1663,1684,1706,1722,1738,1747,1747,1750,1748,1726,1715,1702,1693,1700,1708
UBAT0057,00251,1.48E7,2.074E+10,1200,11.987,725,0.657,40,0.02,1711,1724,1725,1710,1697,1682,1648,1634,1627,1631,1634,1625,1603,1566,1531,1505,1470,1429,1409,1394,1372,1346,1325,1310,1298,1281,1261,1246,1222,1204,1181,1150,1121,1099,1079,1060,1034,1007,980,958,941,928,928,923,920,915,902,879,857,834,810,793,774,758,744,732,724,715,703,690
UBAT0057,00252,1.48E7,1.749E+10,1200,11.989,728,0.658,40,0.01,679,665,648,632,611,586,539,528,521,518,519,514,507,498,485,466,450,439,426,417,409,396,386,380,367,352,341,339,338,336,331,326,324,318,312,301,289,283,283,283,283,279,270,263,259,257,256,251,250,250,247,240,233,228,224,224,221,219,214,210
UBAT0057,00253,1.48E7,5.364E+09,1202,11.989,721,0.657,40,0.01,205,200,193,189,187,185,177,178,181,184,181,181,178,176,174,173,173,171,167,163,158,155,150,153,152,155,156,150,146,141,139,136,133,131,132,136,133,132,127,125,124,124,122,119,120,115,110,107,107,101,97,95,96,97,94,91,94,93,94,95
UBAT0057,00254,1.48E7,2.081E+09,1200,11.984,729,0.659,40,0.01,92,87,84,86,85,81,78,77,78,76,76,76,76,77,75,73,74,74,74,71,70,70,72,70,70,71,70,70,67,67,69,67,71,69,65,63,65,63,61,61,61,58,59,59,62,62,60,61,58,55,53,50,48,46,46,45,48,51,55,58
UBAT0057,00255,1.48E7,9.829E+08,1200,11.990,724,0.658,40,0.01,61,58,59,57,54,51,46,44,43,40,40,45,41,38,40,40,38,37,36,33,33,29,30,31,29,28,27,25,26,25,24,25,27,28,27,24,23,23,22,21,21,22,19,19,20,19,17,15,14,13,17,16,17,17,17,14,13,14,13,14
UBAT0057,00256,1.48E7,4.210E+08,1201,11.989,725,0.656,40,0.01,9,10,14,14,13,10,11,11,11,12,10,10,9,7,5,5,7,7,5,5,5,5,4,5,4,2,1,0,0,1,3,3,3,3,3,2,1,2,3,2,4,4,3,4,4,4,3,1,0,0,0,0,2,3,2,2,1,0,0,0
UBAT0057,00257,1.48E7,6.561E+07,1201,11.986,723,0.658,40,0.00,1,0,2,1,1,1,1,0,1,2,0,0,0,0,0,1,2,2,0,0,0,0,1,1,1,0,0,0,0,1,2,2,3,0,0,0,0,0,0,0,0,0,0,1,0,0,0,0,0,0,0,0,0,0,0,1,0,0,0,0
UBAT0057,00258,1.48E7,6.659E+06,1199,11.989,719,0.658,40,0.01,0,0,0,0,0,0,0,0,0,0,0,0,0,0,0,0,0,0,0,0,0,0,0,0,0,0,0,0,0,0,0,0,0,0,0,0,0,0,0,0,0,0,0,0,1,0,0,0,0,0,0,0,0,0,0,0,0,0,0,0
UBAT0057,00259,1.48E7,2.466E+05,1199,11.994,723,0.658,40,0.01,0,0,0,0,0,0,0,0,0,1,0,0,0,0,0,0,0,0,0,0,0,0,0,0,0,0,0,0,0,0,0,1,1,0,1,0,0,0,0,0,0,0,0,0,0,0,0,0,1,0,0,0,0,0,1,0,1,0,1,2
UBAT0057,00260,1.48E7,2.713E+06,1199,11.984,726,0.658,40,0.00,1,1,2,3,0,0,0,0,0,0,0,0,0,0,0,0,0,0,0,0,1,1,0,0,1,1,1,2,2,2,1,2,1,0,1,0,1,1,0,2,0,1,3,4,1,3,4,2,2,2,2,3,3,3,4,3,3,7,5,1
UBAT0057,00261,1.48E7,2.071E+07,1197,11.982,724,0.659,40,0.01,2,3,2,4,4,4,6,2,4,2,1,3,2,3,4,3,1,2,2,3,3,6,6,7,7,5,5,6,6,10,11,12,18,21,24,25,26,27,29,33,36,39,40,41,43,45,48,54,58,64,68,69,66,64,65,68,74,76,76,78
UBAT0057,00262,1.48E7,3.934E+08,1198,11.984,721,0.657,40,0.01,81,81,80,81,86,91,93,92,96,99,106,108,103,98,94,93,92,92,93,94,99,100,97,97,91,84,82,84,88,82,81,81,81,83,85,85,86,89,88,86,89,87,81,78,75,72,69,69,73,72,74,78,73,67,63,61,59,53,48,50
UBAT0057,00263,1.48E7,1.225E+09,1199,11.985,720,0.660,40,0.01,55,59,60,65,68,68,62,59,57,56,55,58,64,69,72,73,77,79,79,81,84,83,81,82,85,88,93,95,100,103,104,104,103,101,100,105,114,120,136,166,215,260,294,327,373,432,481,510,529,533,527,513,499,481,460,439,418,395,371,354
UBAT0057,00264,1.48E7,2.972E+09,1200,11.982,723,0.659,40,0.01,333,299,264,241,230,223,225,227,233,234,241,253,273,289,311,337,365,390,421,462,508,559,613,669,727,778,827,878,929,982,1036,1094,1144,1196,1241,1287,1334,1374,1420,1462,1500,1529,1561,1595,1624,1646,1658,1669,1683,1700,1717,1730,1731,1724,1716,1700,1693,1686,1691,1695
UBAT0057,00265,1.48E7,1.492E+10,1200,11.985,725,0.658,40,0.01,1687,1672,1673,1675,1671,1663,1637,1616,1588,1553,1526,1511,1483,1454,1422,1389,1365,1348,1332,1317,1295,1284,1274,1256,1231,1211,1180,1152,1126,1108,1094,1077,1057,1044,1031,1018,993,956,922,891,868,847,825,812,794,769,749,732,713,699,684,667,647,627,604,587,576,565,553,545
UBAT0057,00266,1.48E7,1.615E+10,1199,11.989,722,0.659,40,0.01,532,518,509,501,492,482,467,458,449,443,437,432,423,417,409,397,385,377,372,363,352,347,339,329,322,316,311,307,302,299,297,294,291,284,275,266,256,253,252,252,246,245,242,237,238,236,228,221,216,211,207,200,201,206,207,205,205,201,197,194
UBAT0057,00267,1.48E7,4.638E+09,1201,11.983,726,0.660,40,0.00,187,182,179,178,177,176,169,162,159,155,152,149,148,146,148,148,145,144,145,146,148,147,141,141,140,134,129,127,124,123,125,126,128,127,124,119,114,110,105,101,99,99,97,96,95,96,94,92,93,89,86,84,82,80,79,77,76,76,76,74
UBAT0057,00268,1.48E7,1.813E+09,1202,11.984,725,0.659,40,0.01,72,70,68,68,63,62,62,61,57,53,54,53,52,52,49,48,48,48,48,51,50,45,43,44,46,47,43,42,40,37,34,34,33,34,34,32,33,33,32,29,29,27,25,26,26,26,26,22,20,20,21,18,17,18,16,18,17,17,19,21
UBAT0057,00269,1.48E7,5.626E+08,1200,12.010,725,0.661,40,0.01,20,21,20,20,22,21,19,18,17,21,21,23,24,22,23,23,21,23,21,22,22,24,25,27,26,27,26,24,23,23,20,20,19,20,19,19,21,22,23,21,23,23,23,23,21,19,19,19,20,20,20,20,20,20,22,20,18,19,19,20
UBAT0057,00270,1.48E7,3.159E+08,1199,11.984,725,0.660,40,0.00,20,19,18,18,15,16,14,15,13,13,14,14,14,17,18,17,15,16,15,11,11,13,11,9,9,8,5,6,6,5,5,8,10,10,9,10,9,9,8,8,8,9,10,10,7,7,6,5,7,8,7,6,7,9,9,8,9,10,10,12
UBAT0057,00271,1.48E7,1.571E+08,1198,11.983,727,0.657,40,0.01,12,12,15,15,13,12,14,12,11,13,15,14,11,12,14,13,16,16,15,16,17,16,17,16,16,16,16,16,17,18,19,23,24,23,24,23,24,26,29,30,33,36,37,40,45,49,54,62,68,75,79,82,89,99,113,135,158,177,203,227
UBAT0057,00272,1.48E7,6.842E+08,1199,12.004,726,0.660,40,0.02,244,258,277,302,330,359,422,454,479,496,512,537,564,591,608,629,645,657,668,681,692,699,706,718,723,723,725,721,723,727,729,730,729,721,709,685,659,641,641,640,634,622,611,601,589,572,554,534,523,521,517,506,497,488,476,463,443,427,415,400
UBAT0057,00273,1.48E7,8.458E+09,1200,11.984,723,0.657,40,0.00,389,383,376,372,364,353,331,317,307,296,284,275,275,274,271,270,269,269,269,266,267,265,262,253,252,249,248,249,253,257,261,265,272,285,295,306,316,322,325,329,334,339,341,346,354,357,360,368,376,384,387,390,392,387,384,386,390,386,379,381
UBAT0057,00274,1.48E7,4.724E+09,1200,11.983,723,0.657,40,0.00,381,379,370,362,358,350,341,343,346,352,350,349,346,339,334,326,322,318,316,316,317,317,319,323,319,310,299,288,281,275,269,264,262,260,257,257,257,258,251,244,237,236,234,231,229,224,218,212,206,203,202,195,190,185,177,170,163,165,167,168
UBAT0057,00275,1.48E7,4.025E+09,1199,11.985,737,0.660,40,0.01,163,163,162,158,155,148,133,130,130,128,125,121,119,121,120,118,115,112,111,110,106,102,97,90,86,85,84,82,81,84,86,86,87,87,81,77,73,71,67,66,64,61,62,60,59,60,59,54,48,46,46,46,48,48,48,47,46,49,44,42
UBAT0057,00276,1.48E7,1.291E+09,1200,11.984,726,0.660,40,0.01,41,39,35,35,35,35,30,26,30,31,29,27,25,24,23,22,22,24,23,20,19,23,25,25,25,23,24,23,22,21,22,22,25,25,23,22,23,27,32,34,35,33,34,34,36,35,33,29,29,30,30,28,28,29,26,23,22,21,23,21
UBAT0057,00277,1.48E7,3.991E+08,1199,11.983,727,0.658,40,0.01,19,19,20,22,24,25,23,22,23,24,24,24,23,25,23,24,23,26,21,21,23,23,24,25,26,27,29,31,34,32,32,32,32,33,30,35,40,42,41,41,38,40,41,41,41,40,39,38,39,38,43,45,45,46,45,47,47,45,44,42
UBAT0057,00278,1.48E7,4.809E+08,1198,11.989,726,0.658,40,0.02,38,40,40,41,40,39,34,36,37,36,36,34,34,36,36,37,35,32,34,37,35,37,39,40,38,38,36,32,31,32,30,30,29,27,26,23,25,25,23,22,24,23,25,24,24,25,25,20,19,20,24,25,23,20,21,23,20,20,20,18
UBAT0057,00279,1.48E7,4.373E+08,1200,11.987,722,0.663,40,0.01,18,18,19,19,19,19,21,19,19,18,19,20,20,20,21,19,19,21,21,24,23,20,22,22,21,22,21,21,20,19,20,19,19,19,19,17,18,19,20,21,22,21,20,21,21,21,19,17,19,18,16,14,15,14,14,13,15,18,15,16
UBAT0057,00280,1.48E7,2.824E+08,1200,11.985,722,0.656,40,0.01,19,18,19,17,15,14,11,12,12,10,8,9,6,6,7,6,7,8,9,10,10,8,7,8,8,7,9,8,7,8,6,8,8,8,9,8,8,7,9,7,5,7,7,7,10,8,8,8,7,8,5,5,7,8,8,6,6,6,8,12
UBAT0057,00281,1.48E7,1.277E+08,1199,11.994,724,0.660,40,0.01,10,10,11,9,11,13,16,16,17,20,21,19,21,21,22,22,23,22,22,23,20,19,21,21,22,27,26,29,28,25,22,24,26,29,29,27,27,28,25,26,28,29,27,24,22,22,24,24,25,26,27,27,26,21,25,28,26,24,24,25
UBAT0057,00282,1.48E7,3.386E+08,1197,11.987,726,0.657,40,0.01,29,32,34,37,35,33,29,28,27,29,30,30,30,27,26,27,28,28,29,26,27,26,24,24,26,27,28,26,24,22,23,23,23,26,28,26,26,26,27,28,28,28,30,30,29,28,29,32,36,36,38,38,37,38,39,40,41,43,44,45
UBAT0057,00283,1.48E7,4.513E+08,1197,11.990,726,0.658,40,0.00,46,45,44,46,48,51,53,54,54,52,52,51,54,52,54,53,53,54,52,52,53,51,49,50,48,46,46,46,49,51,54,50,47,44,41,40,42,42,41,43,41,41,44,42,43,42,41,41,40,40,42,42,43,42,40,38,36,35,39,42
UBAT0057,00284,1.48E7,6.822E+08,1197,12.014,729,0.659,40,0.00,45,46,43,37,36,36,36,32,30,27,30,33,36,38,36,33,31,29,28,30,29,27,31,36,38,40,43,42,40,40,40,37,32,31,29,31,31,35,36,34,34,34,32,32,30,31,27,28,28,23,21,18,18,20,22,22,23,22,21,21
UBAT0057,00285,1.48E7,4.622E+08,1199,11.985,725,0.657,40,0.01,18,18,16,17,15,17,16,17,15,14,16,15,14,14,16,18,16,17,18,20,19,17,14,12,12,17,44,99,141,166,180,182,182,183,180,175,168,162,152,139,122,101,70,41,22,16,12,11,11,13,12,12,14,12,14,16,15,15,15,17
UBAT0057,00286,1.48E7,7.728E+08,1199,11.983,724,0.659,40,0.01,19,20,20,24,25,27,37,40,45,49,51,58,65,67,73,81,86,96,104,112,116,117,121,125,129,138,146,152,160,167,172,171,175,182,186,187,190,191,197,199,201,209,212,210,208,200,193,193,197,201,203,205,217,259,298,323,339,353,364,368
UBAT0057,00287,1.48E7,2.373E+09,1200,11.982,728,0.659,40,0.01,370,362,353,346,334,324,307,297,289,276,266,259,245,222,201,189,180,175,166,156,147,142,139,135,130,128,128,129,134,138,139,140,139,135,131,130,126,126,127,130,135,137,141,145,148,153,159,163,159,162,165,162,162,164,167,169,175,176,173,176
UBAT0057,00288,1.48E7,2.709E+09,1199,11.984,720,0.656,40,0.01,174,178,176,173,170,170,167,167,172,175,177,173,167,166,169,172,172,168,164,157,154,151,150,148,143,144,145,146,148,145,147,145,143,139,137,133,134,128,125,125,124,123,119,113,111,110,110,109,108,107,104,105,108,105,103,105,107,102,98,94
UBAT0057,00289,1.48E7,2.052E+09,1199,11.983,718,0.656,40,0.02,91,89,94,96,99,108,143,157,172,190,196,192,199,224,301,443,582,660,702,718,712,697,673,647,624,592,553,515,485,468,461,464,471,478,491,515,535,526,480,444,430,424,424,422,422,424,431,441,450,458,465,477,492,518,549,582,618,653,684,721
UBAT0057,00290,1.48E7,6.671E+09,1198,11.985,724,0.657,40,0.02,764,807,853,911,975,1043,1181,1260,1339,1412,1493,1581,1664,1755,1840,1914,1984,2070,2164,2247,2322,2385,2446,2507,2572,2646,2715,2775,2828,2874,2891,2911,2945,2982,3008,3025,3018,3006,2998,2992,2984,2967,2942,2924,2908,2882,2861,2834,2787,2749,2701,2659,2626,2605,2570,2521,2467,2412,2354,2296
UBAT0057,00291,1.48E7,3.468E+10,1198,11.987,723,0.657,40,0.00,2235,2182,2147,2120,2090,2058,1979,1930,1868,1805,1750,1704,1657,1630,1599,1568,1547,1522,1486,1447,1408,1367,1326,1275,1224,1190,1158,1137,1119,1096,1071,1036,1002,978,954,923,900,878,852,831,815,801,783,768,749,730,716,695,670,648,627,606,592,574,556,540,530,526,521,512
UBAT0057,00292,1.48E7,1.708E+10,1198,12.005,723,0.658,40,0.01,501,486,470,454,441,432,414,400,380,363,352,345,340,330,316,304,296,292,281,270,265,260,252,246,235,228,221,218,213,208,204,197,188,185,182,177,169,167,164,160,156,156,156,150,145,144,141,138,133,132,127,125,123,118,116,115,112,113,107,102
UBAT0057,00293,1.48E7,3.408E+09,1197,12.008,724,0.655,40,0.01,104,104,101,97,94,91,90,89,90,91,88,86,85,83,80,78,75,74,69,68,68,65,65,62,60,59,58,55,56,54,52,52,57,62,68,80,95,110,121,131,145,152,150,152,160,178,197,203,207,222,252,266,254,233,217,210,216,252,350,456
UBAT0057,00294,1.48E7,1.988E+09,1200,11.990,724,0.652,40,0.00,527,558,576,576,567,549,506,486,463,438,418,399,391,384,377,365,350,329,322,332,342,345,358,378,405,434,463,495,532,572,616,667,713,757,810,853,893,931,968,1010,1054,1104,1176,1256,1310,1349,1379,1398,1415,1441,1472,1496,1522,1542,1560,1589,1618,1627,1636,1637
UBAT0057,00295,1.48E7,1.261E+10,1199,11.985,725,0.662,40,0.01,1644,1655,1655,1656,1657,1651,1668,1667,1661,1652,1628,1594,1568,1543,1529,1528,1532,1538,1540,1538,1535,1525,1499,1458,1420,1399,1376,1352,1325,1304,1287,1271,1267,1263,1251,1234,1213,1184,1144,1101,1068,1045,1026,1006,997,990,978,963,932,901,878,861,839,819,790,764,747,735,723,711
UBAT0057,00296,1.48E7,1.858E+10,1200,11.996,729,0.658,40,0.01,693,679,663,652,634,618,581,563,559,556,543,529,512,496,487,473,454,446,438,428,417,411,409,404,395,385,376,366,356,342,335,324,312,302,297,297,289,278,268,264,266,264,258,253,245,234,226,220,213,206,205,201,199,196,192,193,193,190,189,182
UBAT0057,00297,1.48E7,5.336E+09,1201,11.989,724,0.654,40,0.00,173,163,157,155,153,148,137,133,127,123,122,119,117,115,114,108,108,107,105,105,104,105,108,105,105,100,94,90,87,84,80,80,77,75,74,72,70,70,71,71,72,70,66,64,63,59,58,58,56,55,56,55,55,53,53,53,49,50,48,48
UBAT0057,00298,1.48E7,1.313E+09,1202,11.987,727,0.661,40,0.01,47,47,43,43,41,40,38,39,37,36,38,36,33,35,36,34,32,34,35,34,34,36,35,35,33,32,31,29,28,27,27,27,28,28,26,25,24,20,21,21,22,25,25,24,23,23,23,22,22,23,22,19,19,18,16,17,17,18,18,16
UBAT0057,00299,1.48E7,4.208E+08,1201,11.991,726,0.654,40,0.02,16,15,14,15,14,14,17,17,17,20,22,20,18,19,22,20,18,19,20,19,19,18,16,15,17,18,16,17,14,13,16,19,21,21,18,19,19,19,19,16,18,21,20,19,21,20,18,16,15,13,13,17,19,17,16,17,16,12,10,11
UBAT0057,00300,1.48E7,2.540E+08,1200,11.991,723,0.660,40,0.02,11,11,10,9,10,11,17,15,12,8,10,11,13,15,11,9,8,9,11,11,10,10,10,8,8,9,8,8,9,7,7,8,7,6,6,6,6,9,11,11,9,10,8,9,9,8,7,6,7,8,6,6,8,8,7,11,11,10,9,6
UBAT0057,00301,1.48E7,1.344E+08,1201,11.989,722,0.663,40,0.00,7,7,5,5,5,1,2,7,6,6,8,6,7,6,5,6,3,3,3,2,3,4,2,3,4,2,3,2,5,4,3,3,3,3,4,3,4,3,1,3,3,2,2,2,1,2,3,4,5,6,6,4,3,2,2,1,2,2,0,1
UBAT0057,00302,1.48E7,5.204E+07,1199,12.011,723,0.659,40,0.00,3,1,0,0,0,0,2,5,3,3,2,2,3,3,5,5,3,4,1,1,0,2,2,2,3,1,1,2,2,1,1,2,3,3,3,3,3,3,5,4,4,5,7,7,6,3,3,5,6,5,5,5,4,4,2,2,2,1,1,4
UBAT0057,00303,1.48E7,4.242E+07,1198,11.992,723,0.661,40,0.02,2,2,4,3,2,2,3,2,3,4,5,3,3,7,8,6,5,3,3,5,6,6,5,4,4,6,7,6,6,6,4,4,3,3,7,6,3,5,6,5,7,7,7,9,7,6,8,7,5,6,6,8,8,9,10,10,8,9,9,11
UBAT0057,00304,1.48E7,8.485E+07,1199,11.984,723,0.658,40,0.01,12,12,9,6,9,9,7,7,6,7,7,4,5,6,4,4,4,4,4,5,7,10,7,6,8,9,10,10,8,6,4,7,7,8,10,10,8,6,5,10,9,9,10,10,11,12,11,12,13,14,14,15,15,16,17,15,15,15,13,13
UBAT0057,00305,1.48E7,1.344E+08,1200,12.004,723,0.654,40,0.01,11,10,9,8,10,8,9,8,7,6,4,5,8,6,7,6,6,6,9,8,7,6,9,8,7,5,6,8,7,8,7,6,8,7,6,7,9,8,9,8,6,5,5,3,7,8,9,14,17,25,63,110,128,153,213,337,475,576,635,658
UBAT0057,00306,1.48E7,1.082E+09,1199,11.988,724,0.659,40,0.01,654,638,621,602,580,551,503,480,445,412,384,360,337,314,294,262,224,187,160,144,135,139,144,149,154,165,176,187,202,218,233,253,277,301,320,336,357,376,401,442,489,529,557,586,619,645,667,696,724,756,780,799,819,840,859,877,897,927,952,965
UBAT0057,00307,1.48E7,7.011E+09,1199,11.992,723,0.655,40,0.02,978,985,984,982,983,983,997,1002,999,996,989,988,987,991,991,992,988,979,966,944,923,913,909,904,895,887,875,859,849,837,826,816,797,796,790,774,750,726,713,701,690,680,666,647,634,626,614,596,576,559,541,525,516,501,484,468,455,448,439,432
UBAT0057,00308,1.48E7,1.154E+10,1200,11.994,721,0.656,40,0.01,424,412,396,384,372,364,345,338,336,326,320,314,308,305,298,288,280,271,259,250,245,239,230,226,225,219,215,214,210,211,207,204,203,199,191,183,173,163,158,152,143,139,139,136,138,139,140,142,141,137,134,134,133,129,124,117,112,109,105,108
UBAT0057,00309,1.48E7,3.191E+09,1200,12.014,723,0.660,40,0.01,107,107,111,115,115,112,106,104,100,96,92,86,82,80,77,74,71,68,68,70,69,69,69,69,66,63,67,64,63,60,57,58,58,56,55,53,52,51,48,43,41,40,41,40,38,39,43,43,45,46,46,42,42,42,40,38,35,36,37,36
UBAT0057,00310,1.48E7,9.294E+08,1199,11.994,728,0.661,40,0.01,34,35,37,37,36,35,30,29,30,30,31,34,34,35,34,36,34,30,30,31,30,29,30,27,26,26,24,22,23,23,23,24,25,26,23,21,24,24,21,18,19,20,20,20,18,18,19,18,17,16,17,16,15,15,13,13,14,16,17,20
UBAT0057,00311,1.48E7,3.640E+08,1199,11.983,724,0.658,40,0.01,18,17,16,18,17,17,20,17,19,18,15,15,14,16,16,15,12,12,15,13,14,13,13,14,16,18,15,16,15,13,13,13,13,12,12,11,13,11,9,11,13,13,14,13,14,14,15,14,13,14,16,14,13,12,13,12,12,9,8,8
