# Supplementary material for: Using bioluminescence as a tool for studying diversity in marine zooplankton and dinoflagellates: an initial assessment
Source: PeerJ. 2024 Jun 11;12:e17516. doi: 10.7717/peerj.17516 (PMC11177854; doi:10.7717/peerj.17516)
Supplement: Supplemental Information 2 [file peerj-12-17516-s002.zip › cell isolations/ctenov2/cteno10.dat]

UBAT0057,01325,1.48E7,3.713E+09,1199,11.990,728,0.657,40,0.02,270,270,265,259,258,261,269,274,273,268,270,273,272,270,269,265,257,250,248,246,245,244,244,243,246,251,254,255,260,259,259,260,262,260,263,268,270,270,264,256,252,255,257,258,257,257,258,252,252,252,245,239,235,238,241,244,241,239,232,231
UBAT0057,01326,1.48E7,3.776E+09,1199,11.991,723,0.657,40,0.00,227,225,224,219,214,216,228,227,224,224,226,222,222,220,219,224,229,235,239,238,234,229,220,221,222,221,223,226,224,226,225,222,224,222,225,227,231,239,244,244,238,234,232,231,230,228,223,221,221,219,219,220,216,218,220,218,218,212,207,199
UBAT0057,01327,1.48E7,3.316E+09,1200,11.992,726,0.659,40,0.01,198,197,194,190,188,188,188,186,186,185,186,189,188,186,185,183,179,180,185,187,189,194,200,201,200,203,201,196,193,192,189,193,201,208,209,206,206,210,210,213,217,217,213,210,206,201,196,192,189,190,194,201,208,204,205,206,210,210,209,213
UBAT0057,01328,1.48E7,2.927E+09,1200,11.995,728,0.660,40,0.02,215,218,223,224,226,224,226,225,221,221,222,218,211,208,202,202,197,191,190,195,196,195,196,196,200,204,208,216,226,232,235,236,236,239,237,235,237,235,230,231,230,233,238,238,239,236,235,230,224,220,220,229,239,244,245,245,241,236,232,231
UBAT0057,01329,1.48E7,3.301E+09,1200,11.993,727,0.658,40,0.00,234,242,240,239,238,236,231,226,224,221,218,217,218,218,220,219,220,222,222,216,215,212,211,215,223,229,231,225,225,224,218,217,211,204,202,197,198,200,200,203,207,218,243,290,346,393,431,457,475,485,487,483,476,464,458,453,444,425,403,385
UBAT0057,01330,1.48E7,4.179E+09,1198,11.992,720,0.660,40,0.00,372,360,350,335,316,297,275,275,276,273,267,258,252,251,251,246,248,250,247,245,243,243,238,233,229,229,230,228,232,234,234,240,242,243,241,236,234,232,235,237,248,258,265,268,267,262,254,248,246,244,248,256,264,272,277,275,267,257,250,243
UBAT0057,01331,1.48E7,3.795E+09,1198,11.999,720,0.659,40,0.01,234,235,234,234,236,236,243,245,243,239,238,238,238,241,241,236,234,230,230,231,233,241,246,245,244,249,249,255,261,260,261,263,263,259,260,256,251,246,240,234,230,227,223,227,226,231,239,244,243,242,243,242,245,245,241,244,251,253,259,259
UBAT0057,01332,1.48E7,3.597E+09,1199,11.999,723,0.659,40,0.02,253,253,252,253,259,264,269,266,260,254,245,234,232,232,234,236,238,234,233,233,227,221,220,224,224,222,224,224,219,220,221,220,216,216,217,220,222,224,228,236,242,245,248,248,243,243,240,237,234,229,222,213,211,210,216,223,223,226,227,226
UBAT0057,01333,1.48E7,3.442E+09,1200,11.995,728,0.657,40,0.00,224,220,220,222,225,228,231,232,234,232,228,231,231,224,221,213,211,216,219,216,215,214,215,216,216,216,213,209,203,201,211,225,233,239,237,235,233,234,237,233,229,225,217,209,205,201,197,193,197,203,202,197,194,191,189,189,188,182,175,171
UBAT0057,01334,1.48E7,3.159E+09,1199,11.996,723,0.656,40,0.01,166,161,159,160,163,164,164,163,170,177,182,184,183,183,181,176,174,175,179,185,191,199,207,210,209,209,210,207,208,205,201,198,197,193,193,194,197,200,200,198,197,197,201,207,208,211,219,234,250,262,261,260,259,260,264,272,274,274,270,262
UBAT0057,01335,1.48E7,3.059E+09,1197,11.994,724,0.658,40,0.02,253,252,251,247,245,243,225,225,232,246,252,259,261,265,267,266,268,264,256,254,251,251,255,259,269,276,285,293,296,293,296,297,294,296,298,301,307,311,310,314,309,302,309,424,855,1436,1758,1830,1766,1648,1524,1407,1308,1224,1129,1024,955,908,864,806
UBAT0057,01336,1.48E7,8.151E+09,1199,11.996,723,0.660,40,0.01,730,629,527,460,432,416,405,396,388,388,388,389,383,380,381,385,395,409,418,428,433,432,427,420,416,421,426,430,431,434,435,433,428,428,432,437,439,443,455,464,463,461,462,464,466,463,463,469,474,476,478,483,483,478,475,471,469,468,471,474
UBAT0057,01337,1.48E7,6.546E+09,1201,11.994,725,0.662,40,0.01,466,459,453,448,441,436,418,416,414,414,419,424,426,430,433,431,429,425,419,413,410,409,403,394,388,381,373,371,370,371,378,387,394,398,398,394,388,383,376,374,376,375,377,381,373,360,351,340,332,331,337,336,335,334,331,323,316,313,316,313
UBAT0057,01338,1.48E7,5.684E+09,1200,11.991,725,0.658,40,0.02,307,305,306,299,295,293,283,281,279,277,273,268,264,259,256,253,248,249,251,253,253,251,248,247,247,242,240,244,249,249,252,251,245,241,236,235,232,228,224,226,222,223,222,212,210,213,212,210,214,224,254,293,328,361,381,386,428,501,538,545
UBAT0057,01339,1.48E7,4.132E+09,1200,11.994,724,0.657,40,0.02,543,536,521,504,487,475,445,431,424,418,408,394,388,384,373,360,352,344,316,290,286,288,288,284,278,278,276,279,284,287,292,291,291,292,291,289,290,289,290,288,280,277,275,274,277,282,288,295,295,290,287,283,278,274,276,278,283,286,288,291
UBAT0057,01340,1.48E7,4.816E+09,1199,12.024,721,0.659,40,0.01,290,285,273,266,261,254,244,236,231,228,230,231,230,235,244,249,253,253,246,237,229,226,226,228,232,232,229,229,231,234,241,244,241,238,240,241,240,240,238,242,247,249,250,249,249,255,262,270,266,260,259,257,255,253,253,253,246,240,239,243
UBAT0057,01341,1.48E7,3.622E+09,1198,11.997,720,0.657,40,0.01,243,243,238,244,258,265,291,335,478,844,1185,1379,1481,2281,4922,8102,9988,10272,9947,9729,9880,9837,9481,9013,8292,7572,7375,9133,13010,15263,15240,14115,12531,11024,9868,8801,7697,6678,5820,5060,4391,3807,3324,2964,2698,2483,2283,2086,1896,1705,1517,1374,1288,1232,1180,1140,1114,1095,1080,1069
UBAT0057,01342,1.48E7,7.374E+10,1192,11.991,704,0.660,40,0.00,1056,1043,1025,1005,990,973,939,924,916,912,908,917,926,920,918,941,954,940,922,915,911,899,880,862,854,848,843,852,868,882,881,867,863,860,861,862,868,877,880,885,883,880,881,890,897,903,903,902,898,900,903,909,912,906,894,883,895,946,1011,1061
UBAT0057,01343,1.48E7,1.350E+10,1194,11.997,720,0.658,40,0.00,1094,1115,1116,1106,1087,1062,1010,981,964,953,940,938,969,1010,1036,1052,1062,1055,1042,1033,1026,1008,991,983,975,962,943,924,901,887,881,878,866,843,815,786,758,746,745,737,728,727,727,719,712,699,685,677,667,657,651,648,645,647,650,642,625,607,588,579
UBAT0057,01344,1.48E7,1.258E+10,1198,11.993,723,0.658,40,0.02,572,570,564,562,556,551,532,532,533,526,511,499,493,493,498,494,482,472,460,450,440,434,436,439,434,434,436,442,446,445,442,442,436,423,421,426,426,420,412,399,390,388,388,390,395,392,384,380,377,376,375,378,378,383,388,392,392,390,384,374
UBAT0057,01345,1.48E7,6.531E+09,1199,11.992,724,0.659,40,0.02,375,373,377,388,410,438,476,481,480,482,479,481,485,489,494,497,499,496,492,487,480,475,478,477,477,476,468,467,468,466,456,446,440,442,449,454,458,465,463,472,483,490,503,507,499,497,496,496,498,502,507,511,506,502,507,506,505,500,494,491
UBAT0057,01346,1.48E7,7.046E+09,1200,11.994,724,0.656,40,0.00,486,478,474,477,479,477,468,462,466,467,465,468,471,470,476,476,477,482,480,472,468,466,466,467,465,466,472,473,470,469,464,461,459,462,460,457,454,454,458,463,457,451,446,443,443,442,438,436,432,421,415,415,417,416,410,407,410,414,416,414
UBAT0057,01347,1.48E7,6.711E+09,1202,11.994,728,0.661,40,0.01,408,406,409,411,412,411,419,418,417,428,424,408,397,392,391,391,392,393,395,398,398,394,387,376,365,352,339,328,321,309,303,305,305,302,302,303,298,294,294,301,303,303,301,299,302,311,320,322,319,317,313,308,301,298,293,285,277,273,267,265
UBAT0057,01348,1.48E7,5.064E+09,1201,11.991,726,0.658,40,0.02,268,264,264,261,257,249,243,245,244,239,235,234,234,236,232,228,229,224,226,222,223,226,232,239,242,249,256,260,258,257,256,275,340,411,456,481,494,499,497,493,490,488,481,472,461,444,428,414,393,375,361,342,312,288,274,263,259,253,244,236
UBAT0057,01349,1.48E7,4.616E+09,1201,11.993,725,0.660,40,0.01,227,220,212,205,203,204,209,217,235,266,314,371,466,573,643,685,703,707,695,679,662,644,624,603,583,559,536,521,501,478,460,444,432,421,405,380,339,304,289,279,274,268,267,268,272,276,277,280,277,276,279,283,288,294,297,302,305,310,319,328
UBAT0057,01350,1.48E7,5.758E+09,1200,11.994,722,0.661,40,0.01,336,340,345,349,356,366,366,363,362,355,346,337,327,321,316,314,314,314,320,323,327,330,335,341,344,342,336,331,322,318,322,325,332,336,334,334,335,335,329,324,321,321,323,326,321,310,300,296,295,300,306,310,312,313,314,315,316,315,313,316
UBAT0057,01351,1.48E7,4.840E+09,1200,11.999,721,0.657,40,0.01,316,314,307,298,299,298,298,296,290,286,283,283,285,288,291,290,288,288,290,286,284,283,279,273,271,269,271,275,267,259,258,264,259,261,274,298,300,284,284,315,430,570,623,621,590,546,505,468,437,414,395,382,369,353,346,338,328,318,308,300
UBAT0057,01352,1.48E7,4.938E+09,1200,12.000,721,0.660,40,0.02,294,289,287,287,280,279,264,259,259,257,254,253,253,251,250,248,239,230,227,225,226,223,219,219,220,227,233,238,243,252,251,249,245,243,241,234,227,229,234,233,226,224,228,235,239,240,247,266,298,339,381,461,539,555,538,511,479,446,416,394
UBAT0057,01353,1.48E7,4.247E+09,1198,12.000,726,0.658,40,0.00,382,374,367,362,361,367,357,353,356,364,384,405,424,448,481,518,554,597,645,685,716,746,793,850,902,954,999,1046,1102,1149,1186,1222,1261,1282,1302,1317,1336,1368,1404,1436,1457,1472,1474,1477,1484,1531,1667,1907,2119,2255,2301,2283,2245,2195,2154,2127,2078,1994,1927,1886
UBAT0057,01354,1.48E7,1.743E+10,1199,11.990,720,0.659,40,0.01,1862,1834,1760,1632,1500,1441,1418,1413,1410,1407,1413,1410,1397,1377,1353,1325,1301,1292,1287,1270,1256,1237,1207,1179,1160,1153,1153,1142,1127,1106,1085,1062,1035,1007,985,970,958,938,925,928,934,964,999,999,980,963,945,919,891,866,847,835,843,845,834,818,800,779,753,721
UBAT0057,01355,1.48E7,1.654E+10,1198,11.984,721,0.658,40,0.03,693,668,642,617,592,571,536,522,510,497,487,484,480,475,471,465,459,455,440,422,407,389,376,366,360,359,359,355,349,347,349,342,333,325,317,313,311,303,295,294,289,280,274,268,263,255,244,243,244,246,249,249,244,244,247,250,253,251,247,244
UBAT0057,01356,1.48E7,5.417E+09,1199,11.983,723,0.659,40,0.02,238,231,227,224,220,221,224,226,229,224,222,220,221,223,225,226,230,240,249,255,258,253,250,249,243,234,223,214,206,203,199,200,201,205,204,204,203,207,209,215,221,225,228,227,224,221,214,207,195,188,181,176,176,175,178,186,195,197,200,203
UBAT0057,01357,1.48E7,3.190E+09,1200,11.989,724,0.660,40,0.01,201,199,197,191,189,191,181,181,179,179,179,179,178,181,182,189,188,184,181,180,182,183,187,186,186,188,189,185,180,177,178,179,181,183,186,186,189,188,189,190,191,189,189,188,190,189,189,188,192,196,199,205,206,209,211,210,207,205,202,200
UBAT0057,01358,1.48E7,2.801E+09,1198,11.989,722,0.658,39,0.01,203,210,216,220,219,208,194,190,191,193,194,192,191,195,198,198,197,196,197,200,204,211,214,214,215,215,217,222,228,234,236,237,231,226,229,231,234,238,243,241,239,239,241,234,224,225,226,228,231,234,240,244,248,256,263,263,259,254,252,245
UBAT0057,01359,1.48E7,3.306E+09,1199,11.990,715,0.657,40,0.02,240,246,257,265,273,276,273,275,271,266,264,262,257,253,250,248,244,238,230,225,219,218,217,215,215,216,216,217,219,217,211,206,201,198,201,204,210,218,219,216,215,213,210,212,217,219,221,225,225,221,221,224,227,232,235,235,231,228,223,216
