# Supplementary material for: Using bioluminescence as a tool for studying diversity in marine zooplankton and dinoflagellates: an initial assessment
Source: PeerJ. 2024 Jun 11;12:e17516. doi: 10.7717/peerj.17516 (PMC11177854; doi:10.7717/peerj.17516)
Supplement: Supplemental Information 2 [file peerj-12-17516-s002.zip › cell isolations/ctenov2/cteno11.dat]

UBAT0057,01411,1.48E7,2.645E+09,1200,11.989,718,0.652,40,0.02,198,193,188,185,188,189,181,176,178,182,184,186,189,193,197,201,199,196,196,192,193,191,190,188,187,186,185,185,184,183,187,191,190,184,178,181,191,217,240,249,247,241,233,227,224,220,215,214,214,212,213,211,212,233,269,292,303,306,301,293
UBAT0057,01412,1.48E7,3.119E+09,1198,11.992,727,0.659,40,0.01,293,295,297,291,290,291,278,266,253,228,204,195,198,204,199,192,188,187,185,182,181,180,182,184,186,192,197,199,201,205,205,202,200,200,200,203,203,202,202,207,230,290,351,373,366,347,324,306,291,277,267,256,243,238,235,231,222,214,209,206
UBAT0057,01413,1.48E7,3.461E+09,1197,11.995,725,0.656,40,0.01,202,200,201,201,198,193,182,182,185,186,187,187,191,192,195,194,193,191,188,186,190,193,194,195,190,189,186,183,181,184,183,181,182,186,186,187,190,190,185,183,179,174,172,174,175,178,179,177,176,172,167,170,173,170,171,173,173,172,168,167
UBAT0057,01414,1.48E7,2.713E+09,1200,11.993,723,0.663,40,0.03,172,172,176,186,196,198,196,195,191,187,186,188,188,188,189,193,193,193,194,187,179,176,178,182,185,188,193,199,204,204,200,193,188,185,182,181,182,182,179,182,180,180,178,176,173,173,172,175,181,183,184,188,185,185,184,179,176,170,168,167
UBAT0057,01415,1.48E7,2.728E+09,1199,11.993,722,0.662,40,0.02,166,163,161,161,161,162,168,166,167,170,177,181,184,186,187,187,192,193,190,189,190,184,184,186,182,186,191,195,198,209,234,263,282,292,295,292,288,281,274,266,264,262,256,247,235,230,227,228,230,229,232,230,229,236,241,244,247,249,242,237
UBAT0057,01416,1.48E7,3.217E+09,1198,12.003,717,0.661,40,0.01,231,227,230,233,235,231,230,230,229,229,229,228,240,259,276,285,291,315,373,375,325,333,437,665,808,850,1199,2114,3202,4114,4595,4751,4720,4566,4345,4102,3872,3654,3444,3248,3066,2908,2773,2649,2530,2435,2363,2301,2260,2219,2189,2168,2178,2209,2233,2258,2290,2342,2413,2475
UBAT0057,01417,1.48E7,2.739E+10,1197,11.989,722,0.658,40,0.01,2523,2573,2617,2660,2715,2761,2848,2888,2935,2990,3047,3109,3166,3204,3226,3237,3229,3217,3228,3233,3238,3238,3233,3221,3210,3178,3131,3081,3032,2999,2999,3072,3167,3245,3295,3292,3259,3211,3135,3060,2981,2899,2823,2756,2677,2598,2524,2451,2374,2296,2234,2195,2144,2089,2031,1983,1940,1893,1847,1804
UBAT0057,01418,1.48E7,4.156E+10,1199,12.000,719,0.659,40,0.02,1769,1721,1673,1634,1595,1563,1543,1515,1484,1453,1427,1404,1375,1338,1301,1267,1235,1203,1184,1169,1149,1133,1124,1118,1110,1106,1097,1074,1044,1015,992,969,945,922,905,897,896,940,1027,1061,1053,1061,1122,1189,1201,1164,1106,1041,983,932,896,861,826,799,776,766,808,859,896,915
UBAT0057,01419,1.48E7,1.671E+10,1202,11.994,722,0.655,40,0.02,904,871,815,756,708,641,572,563,557,566,594,620,625,615,603,594,591,595,589,585,577,563,552,550,546,534,509,474,448,432,419,411,399,387,379,376,374,368,364,364,359,354,349,341,336,326,315,310,305,304,305,308,310,308,305,294,293,294,292,287
UBAT0057,01420,1.48E7,6.823E+09,1202,11.996,730,0.659,40,0.02,282,279,276,271,266,269,533,677,702,669,623,573,526,478,434,401,370,342,322,307,299,291,289,283,281,280,278,276,272,269,259,251,244,237,239,245,247,249,246,238,230,223,216,212,213,216,219,224,226,230,233,234,233,233,232,227,224,223,223,225
UBAT0057,01421,1.48E7,4.517E+09,1199,12.011,726,0.659,40,0.01,226,227,229,227,225,225,228,230,231,235,237,238,243,243,244,239,234,236,240,245,256,267,269,264,258,253,254,264,273,277,275,267,262,256,251,255,254,256,256,256,252,246,242,244,247,247,249,246,243,239,234,225,220,218,220,220,217,213,213,214
UBAT0057,01422,1.48E7,3.586E+09,1199,11.996,727,0.662,40,0.01,213,211,208,207,211,220,229,227,227,232,235,236,232,232,231,229,230,232,230,222,213,206,203,196,190,191,192,192,192,194,194,196,200,207,211,217,218,220,221,217,213,214,217,215,217,216,217,220,219,221,223,224,229,227,225,222,219,212,207,207
UBAT0057,01423,1.48E7,3.186E+09,1200,12.009,726,0.662,40,0.02,205,203,208,214,214,218,229,231,228,223,219,218,216,212,211,210,214,215,219,225,225,220,214,208,201,200,203,208,210,216,219,220,218,216,214,215,213,213,210,203,202,202,201,203,212,227,254,267,265,259,247,235,225,213,204,200,198,200,201,198
UBAT0057,01424,1.48E7,3.202E+09,1198,11.992,726,0.658,40,0.01,196,196,193,191,188,182,178,185,190,210,330,687,1175,1558,1814,1973,2055,2089,2103,2085,2050,2006,1948,1875,1806,1735,1662,1592,1516,1443,1373,1251,1142,1031,889,773,679,607,563,538,522,512,514,517,528,542,557,584,617,636,653,669,684,702,722,737,756,779,798,812
UBAT0057,01425,1.48E7,1.424E+10,1199,12.012,725,0.659,40,0.01,831,846,855,874,888,903,950,970,991,1000,998,988,984,984,982,983,987,988,975,957,947,946,945,952,955,953,946,943,937,937,935,931,939,944,939,927,914,903,885,865,857,856,862,865,871,870,863,856,846,831,819,811,811,808,793,783,778,781,790,797
UBAT0057,01426,1.48E7,1.333E+10,1200,11.994,721,0.662,40,0.01,783,767,764,762,758,750,728,719,708,701,694,689,688,680,659,632,615,605,596,597,605,610,610,612,612,608,601,591,582,573,555,538,517,509,509,505,502,502,511,516,520,517,504,490,476,460,450,448,447,448,443,435,426,420,418,450,521,573,589,588
UBAT0057,01427,1.48E7,8.504E+09,1200,11.991,717,0.658,40,0.01,574,552,526,503,477,455,425,418,412,413,409,403,398,393,387,384,375,365,358,351,348,343,339,337,333,324,315,303,293,286,282,284,281,282,285,283,276,271,267,266,261,257,259,264,268,264,255,250,251,249,245,247,249,244,242,235,228,225,223,220
UBAT0057,01428,1.48E7,4.725E+09,1199,11.994,720,0.660,40,0.02,218,219,221,222,221,225,228,228,231,226,225,224,220,218,213,205,201,196,197,198,204,208,210,215,220,222,221,219,214,210,203,198,194,195,193,192,193,194,195,192,189,187,186,183,180,178,177,176,174,180,185,184,180,181,179,178,180,184,186,190
UBAT0057,01429,1.48E7,2.969E+09,1201,11.994,720,0.656,40,0.02,191,190,185,184,184,188,185,182,177,175,174,172,171,168,163,161,160,159,160,160,160,165,165,171,169,166,168,172,169,166,157,153,153,148,144,145,148,156,162,160,158,155,148,144,143,142,141,143,148,153,156,157,158,153,149,146,142,143,142,143
UBAT0057,01430,1.48E7,2.368E+09,1201,11.993,720,0.658,40,0.01,143,142,140,139,138,141,147,150,155,159,161,162,160,160,160,156,151,151,149,143,137,137,134,134,136,139,139,140,144,144,147,147,154,165,177,192,205,206,210,210,207,206,207,208,207,206,208,210,204,202,199,201,202,204,207,205,201,199,197,195
UBAT0057,01431,1.48E7,2.549E+09,1200,12.005,722,0.660,40,0.02,198,199,200,201,201,204,204,200,196,193,192,192,186,182,182,185,186,190,194,199,195,194,197,209,217,223,225,227,228,232,236,245,253,253,248,252,256,263,266,266,262,254,245,239,232,230,232,238,244,253,258,260,262,264,258,251,244,237,231,229
UBAT0057,01432,1.48E7,3.335E+09,1198,11.996,729,0.657,40,0.02,227,227,230,231,233,241,244,248,249,255,259,258,254,256,255,256,268,279,284,286,286,284,287,289,294,301,303,300,299,295,290,292,298,304,310,311,304,298,292,287,282,276,265,262,259,253,259,264,266,263,264,263,263,263,263,262,263,269,274,274
UBAT0057,01433,1.48E7,4.025E+09,1198,11.993,730,0.662,40,0.01,275,273,278,290,302,309,305,298,291,291,294,295,296,297,298,298,305,313,319,331,342,353,363,373,378,381,379,378,371,360,354,358,364,371,380,384,385,391,401,410,425,440,446,451,458,470,482,499,518,526,530,526,521,530,548,558,557,554,550,551
UBAT0057,01434,1.48E7,5.883E+09,1198,11.986,723,0.659,40,0.02,555,559,562,562,566,569,578,582,587,590,591,590,588,587,583,578,581,598,606,617,626,630,624,620,613,606,595,577,558,543,527,514,505,509,511,515,518,515,502,491,475,457,446,441,444,444,439,437,442,438,424,407,387,377,375,370,373,380,381,373
UBAT0057,01435,1.48E7,7.609E+09,1198,11.991,724,0.658,40,0.01,366,366,367,361,352,342,322,316,316,324,332,337,332,322,311,299,291,288,290,289,285,281,278,276,276,279,283,288,288,283,279,276,276,278,278,270,257,251,242,236,231,226,219,216,212,208,204,203,203,207,212,213,216,224,228,222,219,222,231,235
UBAT0057,01436,1.48E7,3.996E+09,1198,11.991,718,0.659,40,0.02,234,230,224,214,202,192,181,181,179,177,170,164,165,167,168,168,171,174,175,181,182,186,191,193,195,195,199,201,203,198,195,194,200,207,211,211,208,205,201,192,187,180,177,176,179,182,185,185,184,185,186,186,182,176,172,167,169,171,174,173
UBAT0057,01437,1.48E7,2.761E+09,1198,11.994,722,0.658,40,0.01,169,171,171,175,186,237,373,364,335,319,329,352,360,353,335,309,283,260,239,220,202,185,175,169,162,150,140,132,129,127,127,131,138,145,151,156,156,157,155,161,190,254,321,365,398,422,441,455,458,455,449,443,439,430,419,401,380,371,365,359
UBAT0057,01438,1.48E7,4.089E+09,1198,11.992,720,0.654,40,0.01,346,334,322,313,306,301,284,275,266,263,258,252,250,249,251,246,243,234,224,216,211,212,217,225,226,226,223,220,222,229,226,223,218,214,207,198,194,197,197,198,206,214,220,222,220,220,219,228,243,263,294,342,433,547,630,690,743,791,827,845
UBAT0057,01439,1.48E7,4.590E+09,1198,11.997,720,0.655,40,0.03,842,831,809,777,740,711,665,650,635,614,600,576,555,539,526,519,527,541,557,573,588,601,614,626,637,642,647,659,683,704,717,734,740,747,763,790,809,827,841,840,845,842,831,829,835,848,865,872,868,855,839,823,806,788,772,762,755,753,752,741
UBAT0057,01440,1.48E7,1.064E+10,1200,11.996,721,0.656,40,0.01,732,723,711,699,695,689,684,701,750,821,883,917,921,902,883,865,840,819,800,778,741,718,703,687,678,669,649,630,595,550,510,486,476,471,467,464,461,464,463,466,466,464,462,456,447,433,415,403,398,394,396,394,387,382,386,388,381,375,366,352
UBAT0057,01441,1.48E7,8.612E+09,1198,11.996,723,0.658,40,0.01,342,331,325,327,327,324,323,322,321,318,305,296,289,287,287,285,285,283,276,270,269,271,270,267,262,258,255,248,243,239,234,228,220,218,218,220,218,222,224,227,225,223,216,211,208,201,198,194,187,187,186,184,182,187,190,190,189,186,182,179
UBAT0057,01442,1.48E7,3.619E+09,1197,12.002,724,0.658,40,0.01,177,175,185,268,586,1301,2762,3071,3170,3124,3009,2864,2705,2554,2398,2245,2109,1987,1864,1751,1653,1560,1468,1380,1297,1222,1148,1083,1022,964,913,867,824,786,752,724,697,677,652,630,615,600,585,570,557,551,543,537,527,517,510,499,487,471,455,442,429,421,413,408
UBAT0057,01443,1.48E7,1.701E+10,1198,12.008,722,0.660,40,0.01,401,396,393,385,382,375,359,355,344,336,332,326,320,316,312,314,316,314,311,308,306,302,296,289,283,278,271,269,270,273,276,276,276,277,280,277,274,274,270,267,263,263,263,261,257,253,255,251,248,237,222,203,192,194,199,199,197,194,192,185
UBAT0057,01444,1.48E7,4.141E+09,1199,12.024,720,0.660,40,0.02,184,186,185,191,196,205,215,213,213,212,213,210,212,214,214,216,219,217,209,205,201,201,205,208,215,220,221,217,210,208,206,202,211,216,216,211,204,198,194,190,185,190,192,192,194,194,197,200,197,190,186,186,188,196,206,207,206,204,201,198
UBAT0057,01445,1.48E7,3.008E+09,1199,11.988,722,0.659,40,0.00,190,186,186,186,183,179,182,191,194,200,203,205,210,214,215,212,210,207,207,205,207,207,207,207,200,195,191,188,191,199,206,209,207,197,195,194,188,187,183,178,177,177,178,180,185,188,188,187,184,183,185,189,193,199,195,194,196,197,199,199
UBAT0057,01446,1.48E7,2.882E+09,1198,11.996,722,0.659,40,0.01,201,197,196,193,190,184,174,173,170,168,171,173,170,170,171,175,178,176,169,165,158,155,151,144,144,143,142,141,144,145,147,146,147,148,150,153,157,163,166,170,172,171,168,162,153,148,139,139,139,144,153,163,168,172,171,168,163,164,166,164
UBAT0057,01447,1.48E7,2.400E+09,1200,11.987,721,0.659,40,0.02,168,180,201,215,216,214,196,197,206,212,215,216,214,214,214,216,216,219,217,213,212,209,203,195,187,180,178,179,174,168,163,160,158,156,157,159,159,156,154,152,147,146,147,147,144,144,144,147,160,171,176,289,932,3297,6798,8891,10371,12061,13761,16318
UBAT0057,01448,1.48E7,2.517E+10,1187,11.991,696,0.659,40,0.02,20207,28240,37822,46149,51223,52367,62929,65535,65535,62433,58560,56779,53962,51853,52011,55397,62806,64718,60713,57002,55948,59353,62200,60377,55786,51438,47802,44662,42149,42256,42735,43065,42537,38061,32277,27326,23992,24177,25697,21996,16536,14561,15829,22123,31168,35170,32791,27476,22207,17881,14460,11895,9978,8364,6997,5804,4711,4019,3795,3892
UBAT0057,01449,1.48E8,5.435E+11,1172,11.996,653,0.507,39,0.01,4126,4054,3226,1806,863,451,482,591,754,889,922,876,801,715,634,563,507,459,420,391,372,357,346,339,336,337,340,341,339,338,340,351,364,380,398,413,431,448,468,484,502,520,537,553,574,597,617,634,649,666,684,705,723,741,758,778,794,814,830,842
UBAT0057,01450,1.48E8,1.018E+11,1178,11.986,727,0.505,39,0.01,865,893,923,946,963,976,993,996,998,1000,996,996,996,997,998,1000,1003,1005,1007,1007,1005,1000,1001,1001,999,994,988,981,976,970,963,957,951,941,929,922,917,910,904,899,893,884,873,861,849,835,825,815,804,796,786,779,768,759,750,740,729,715,705,698
UBAT0057,01451,1.48E8,1.343E+11,1207,12.005,729,0.510,39,0.02,687,678,669,658,648,642,621,610,599,589,579,568,561,551,543,533,526,517,511,504,496,490,484,478,468,458,453,448,439,432,424,417,411,407,399,394,391,384,377,371,363,357,351,344,337,332,327,322,315,314,310,304,300,296,293,286,278,274,265,260
UBAT0057,01452,1.48E7,6.465E+10,1208,11.991,729,0.659,40,0.01,255,299,1063,2079,2363,2401,2368,2328,2274,2218,2171,2125,2078,2041,2016,1994,1968,1950,1945,1930,1904,1866,1830,1799,1766,1740,1711,1682,1652,1632,1614,1595,1568,1538,1509,1478,1453,1432,1411,1386,1366,1353,1333,1310,1287,1264,1239,1213,1190,1175,1165,1153,1151,1141,1132,1127,1124,1123,1123,1126
UBAT0057,01453,1.48E7,2.353E+10,1207,11.996,727,0.658,40,0.02,1131,1135,1123,1118,1118,1111,1085,1069,1057,1051,1044,1029,1021,1013,1013,1007,999,985,970,964,957,957,964,971,971,968,952,935,922,911,908,913,906,890,879,863,844,826,810,802,799,797,793,777,767,755,744,733,723,713,707,705,698,688,679,671,659,649,632,619
UBAT0057,01454,1.48E7,1.306E+10,1204,11.995,728,0.659,40,0.00,612,608,605,606,603,599,597,593,588,580,574,565,560,557,554,557,553,549,542,527,515,497,484,476,467,464,469,475,474,470,458,449,445,443,442,437,428,419,414,410,410,406,398,392,386,379,375,372,375,378,378,382,382,381,377,374,366,353,342,332
UBAT0057,01455,1.48E7,6.885E+09,1203,12.013,726,0.653,40,0.03,325,321,317,316,316,313,302,296,288,284,281,277,275,274,272,268,269,270,274,276,272,269,269,267,270,272,268,265,262,252,243,238,233,227,222,220,218,217,215,215,213,210,209,202,202,204,211,214,219,224,222,221,215,211,207,202,197,194,191,193
UBAT0057,01456,1.48E7,3.640E+09,1203,11.998,729,0.657,40,0.02,196,193,192,191,189,196,228,237,245,249,245,243,240,231,224,220,211,205,203,207,210,209,212,216,222,221,214,209,209,210,214,215,212,206,201,200,196,195,197,196,196,194,189,189,193,194,187,182,179,178,174,174,177,180,181,183,184,188,186,183
UBAT0057,01457,1.48E7,3.006E+09,1203,11.992,724,0.659,40,0.01,185,181,180,186,194,202,209,208,206,207,209,217,222,227,230,229,226,217,206,202,206,209,213,213,211,215,220,220,217,211,207,206,205,204,204,204,202,199,195,190,187,190,195,195,195,196,194,193,197,204,214,231,237,244,248,248,242,242,245,248
UBAT0057,01458,1.48E7,3.132E+09,1200,11.998,723,0.656,40,0.01,244,235,228,228,224,224,222,222,219,221,220,216,215,211,202,194,193,188,184,181,181,187,216,265,305,325,328,329,323,309,301,298,301,305,312,311,314,316,315,308,300,282,252,233,219,213,210,212,213,209,200,191,185,181,174,165,165,172,177,180
UBAT0057,01459,1.48E7,3.500E+09,1200,11.991,722,0.653,40,0.02,182,184,187,192,194,192,192,190,191,198,201,200,201,198,192,190,194,204,220,249,287,311,324,327,331,329,325,321,319,321,319,355,470,622,762,872,937,964,973,972,960,940,920,899,875,847,820,802,789,767,746,731,708,690,677,664,647,624,609,613
UBAT0057,01460,1.48E7,7.442E+09,1201,11.991,726,0.661,40,0.02,635,656,681,707,737,774,848,879,915,940,966,989,1002,1020,1038,1045,1063,1083,1101,1117,1118,1112,1102,1106,1116,1120,1114,1109,1094,1071,1048,1038,1030,1023,1018,1013,1005,998,992,981,974,960,940,922,907,896,886,872,860,847,832,813,802,789,771,761,750,732,722,718
UBAT0057,01461,1.48E7,1.387E+10,1201,11.993,727,0.658,40,0.00,722,733,741,736,724,710,683,663,640,621,607,594,588,585,581,580,579,575,570,567,559,552,543,535,528,526,518,510,501,489,478,466,453,438,433,427,425,420,413,419,430,434,433,432,428,424,418,412,405,393,384,377,369,357,346,339,338,333,327,322
UBAT0057,01462,1.48E7,7.336E+09,1203,11.983,723,0.659,40,0.00,330,333,335,337,334,331,322,309,302,297,287,283,277,274,275,279,278,277,276,269,266,272,275,279,280,279,275,273,267,264,267,271,275,282,289,303,339,380,403,421,428,430,429,424,418,411,404,395,383,379,375,371,361,355,346,328,305,285,275,278
UBAT0057,01463,1.48E7,4.760E+09,1201,11.989,716,0.658,40,0.01,284,295,310,330,350,369,390,400,408,413,428,447,466,484,507,533,557,585,612,636,659,671,688,710,732,756,782,804,824,848,867,878,890,900,916,928,936,935,929,928,931,930,924,919,915,908,907,911,908,903,898,889,877,876,880,881,886,880,873,863
UBAT0057,01464,1.48E7,1.083E+10,1200,11.993,722,0.659,40,0.02,846,838,833,826,823,822,820,814,809,801,802,803,805,801,790,786,778,772,771,779,788,792,795,794,797,796,790,790,805,821,819,806,789,765,745,731,725,734,737,732,724,715,719,718,705,700,697,690,679,663,652,653,649,641,631,630,635,635,626,612
UBAT0057,01465,1.48E7,1.105E+10,1201,11.985,727,0.659,40,0.01,603,594,580,570,562,551,544,536,529,524,518,503,490,482,478,476,481,481,478,472,468,467,468,471,473,470,465,457,445,431,423,416,411,412,405,396,389,384,374,370,366,361,359,360,361,357,354,351,355,355,349,347,353,371,389,399,405,400,396,397
UBAT0057,01466,1.48E7,6.470E+09,1200,11.989,724,0.658,40,0.00,401,402,400,399,391,385,388,392,394,395,402,404,404,408,407,405,402,396,393,388,386,377,374,378,377,380,385,381,380,384,382,381,380,379,379,376,369,362,358,355,354,355,358,357,357,360,365,370,372,378,385,389,398,415,426,435,445,455,470,478
