# Supplementary material for: Using bioluminescence as a tool for studying diversity in marine zooplankton and dinoflagellates: an initial assessment
Source: PeerJ. 2024 Jun 11;12:e17516. doi: 10.7717/peerj.17516 (PMC11177854; doi:10.7717/peerj.17516)
Supplement: Supplemental Information 2 [file peerj-12-17516-s002.zip › cell isolations/ctenov2/cteno12.dat]

UBAT0057,01515,1.48E7,4.990E+09,1198,11.991,725,0.660,40,0.00,534,560,581,599,613,624,663,682,693,697,698,705,707,713,726,743,761,780,793,793,793,801,817,842,861,875,885,892,908,931,958,985,1004,1008,1008,1010,1010,1006,1006,1011,1021,1033,1046,1051,1055,1063,1071,1071,1068,1063,1042,1025,1006,994,974,955,950,948,938,927
UBAT0057,01516,1.48E7,1.306E+10,1198,11.992,726,0.660,40,0.02,918,906,906,901,880,856,815,798,784,762,750,742,729,720,711,700,697,693,689,681,673,665,654,633,617,606,591,575,563,559,551,541,534,526,522,523,530,538,542,539,533,525,519,515,510,506,505,503,501,495,493,492,499,504,505,514,521,522,517,510
UBAT0057,01517,1.48E7,9.101E+09,1197,12.010,729,0.659,40,0.01,505,510,521,523,534,539,561,580,605,630,654,679,696,710,722,731,738,747,754,767,779,797,831,877,964,1076,1148,1189,1205,1198,1185,1175,1171,1175,1189,1196,1196,1199,1185,1168,1158,1152,1156,1142,1114,1094,1081,1072,1071,1078,1089,1101,1117,1131,1147,1159,1170,1183,1201,1231
UBAT0057,01518,1.48E7,1.431E+10,1200,11.997,724,0.656,40,0.01,1265,1301,1329,1352,1364,1370,1413,1452,1483,1492,1480,1465,1462,1467,1483,1497,1509,1509,1498,1477,1460,1446,1437,1438,1450,1459,1453,1436,1406,1378,1355,1337,1330,1313,1298,1276,1255,1240,1227,1218,1205,1190,1179,1167,1145,1131,1111,1092,1076,1061,1050,1036,1019,1009,996,983,969,955,939,929
UBAT0057,01519,1.48E7,1.893E+10,1201,11.992,726,0.661,40,0.02,926,914,894,866,855,835,796,780,769,765,763,758,757,754,751,747,743,741,732,721,717,701,682,666,648,640,631,624,618,614,602,587,585,577,566,558,553,549,544,541,537,541,538,530,524,516,512,514,506,498,493,481,470,458,453,452,456,451,450,448
UBAT0057,01520,1.48E7,9.228E+09,1199,12.013,732,0.652,40,0.01,439,434,430,425,413,405,387,389,389,390,387,382,378,380,382,384,394,401,408,414,412,407,402,397,392,386,377,365,353,350,351,354,360,367,369,369,370,367,365,363,356,346,341,339,337,334,330,328,326,325,328,333,338,348,362,369,370,368,365,365
UBAT0057,01521,1.48E7,5.507E+09,1198,12.009,722,0.658,40,0.01,370,370,373,375,377,376,372,369,370,370,371,374,374,377,391,440,494,463,393,363,371,429,533,627,670,679,669,646,621,591,573,558,546,536,531,524,506,488,471,452,434,417,401,389,372,352,349,350,354,357,356,347,337,328,321,319,317,316,316,320
UBAT0057,01522,1.48E7,6.362E+09,1198,11.993,721,0.660,40,0.02,327,332,335,331,322,316,313,318,326,333,338,343,344,344,339,335,329,323,317,321,327,334,336,339,345,354,355,357,359,359,357,348,335,331,329,331,328,328,324,323,320,319,319,322,330,331,326,324,322,316,315,312,311,311,314,324,332,332,329,324
UBAT0057,01523,1.48E7,4.886E+09,1198,11.990,728,0.657,40,0.01,320,321,320,319,327,331,328,327,328,328,323,320,324,332,336,336,335,336,335,333,330,329,333,330,325,324,322,323,323,323,330,337,340,335,330,329,327,323,320,321,326,321,321,319,317,316,313,310,311,309,303,301,305,308,306,307,313,314,311,311
UBAT0057,01524,1.48E7,4.772E+09,1197,11.983,732,0.658,40,0.01,312,313,311,305,301,298,294,293,300,309,313,310,307,305,304,302,301,302,307,317,328,330,324,319,312,310,311,311,307,303,297,299,300,300,303,306,310,319,327,328,323,320,317,308,302,296,292,288,290,288,289,294,298,301,306,305,303,302,297,291
UBAT0057,01525,1.48E7,4.521E+09,1199,11.984,728,0.659,40,0.02,286,288,292,298,302,303,312,317,323,327,326,324,326,323,321,325,331,338,337,340,332,328,328,327,323,323,329,334,342,344,339,335,334,335,332,324,314,310,306,298,295,294,290,285,288,296,304,309,307,310,314,312,310,306,306,302,291,282,285,287
UBAT0057,01526,1.48E7,4.649E+09,1201,11.989,724,0.661,40,0.01,288,289,288,282,282,281,293,300,299,303,302,298,295,289,284,283,281,284,294,302,310,324,332,349,366,368,368,369,371,376,376,368,357,351,352,353,354,350,348,350,352,348,348,347,345,341,336,332,327,321,319,314,310,309,304,300,295,293,295,294
UBAT0057,01527,1.48E7,4.771E+09,1202,11.997,726,0.658,40,0.01,293,292,287,282,277,276,273,278,286,293,300,305,311,313,313,317,319,318,313,307,300,294,290,291,291,285,280,274,265,262,265,267,275,279,280,279,275,277,283,286,284,281,276,275,272,270,275,285,325,412,530,720,956,1221,1519,1735,1753,1723,1683,1671
UBAT0057,01528,1.48E7,7.261E+09,1199,11.984,723,0.658,40,0.02,1713,1769,1779,1751,1711,1668,1584,1547,1510,1475,1450,1437,1432,1429,1431,1424,1398,1364,1342,1343,1345,1351,1375,1431,1501,1570,1621,1668,1707,1729,1753,1778,1810,1847,1868,1892,1933,1967,1995,2022,2046,2062,2067,2064,2053,2050,2042,2031,2029,2038,2053,2067,2073,2071,2077,2085,2078,2057,2041,2014
UBAT0057,01529,1.48E7,2.616E+10,1198,11.989,725,0.659,40,0.01,1971,1934,1914,1912,1914,1915,1928,1905,1887,1884,1875,1858,1825,1774,1715,1685,1677,1710,1751,1742,1719,1702,1688,1668,1644,1618,1591,1709,2335,3128,3511,3514,3338,3074,2798,2540,2326,2149,1995,1874,1772,1690,1629,1566,1489,1416,1368,1350,1339,1331,1318,1298,1272,1238,1209,1187,1165,1146,1117,1088
UBAT0057,01530,1.48E7,2.683E+10,1202,11.996,731,0.658,40,0.01,1069,1074,1084,1093,1080,1063,1034,1022,1010,994,979,960,956,992,1062,1118,1149,1168,1167,1155,1138,1116,1095,1084,1076,1058,1022,972,927,897,876,850,821,783,730,693,674,666,667,664,645,627,611,598,594,593,595,601,601,598,587,575,561,551,539,525,510,503,494,490
UBAT0057,01531,1.48E7,1.229E+10,1203,11.994,726,0.659,40,0.02,486,483,480,472,460,453,434,429,419,411,408,410,414,416,419,421,418,419,421,423,424,425,423,408,398,392,383,373,366,357,353,360,362,366,373,375,377,371,366,362,360,352,346,340,329,323,321,320,323,329,332,332,334,336,333,333,335,334,331,329
UBAT0057,01532,1.48E7,5.630E+09,1201,11.993,722,0.658,40,0.02,329,322,320,316,314,315,321,316,311,313,311,306,308,315,317,322,326,328,328,327,319,315,315,311,309,312,317,323,334,336,332,331,335,342,347,353,356,358,361,360,361,363,362,361,357,350,349,354,359,360,365,369,366,364,360,358,353,350,345,345
UBAT0057,01533,1.48E7,4.982E+09,1199,11.995,718,0.661,40,0.01,348,348,346,347,350,353,361,361,357,352,343,338,332,330,330,326,325,325,324,321,325,320,311,306,306,308,308,305,303,299,296,295,294,294,298,298,301,302,302,303,305,308,307,304,297,288,279,274,270,268,264,253,250,248,247,250,257,260,261,264
UBAT0057,01534,1.48E7,4.504E+09,1197,11.989,724,0.661,40,0.00,264,267,268,270,268,265,252,244,234,227,225,223,222,218,218,224,230,237,242,250,257,264,270,271,270,269,265,260,260,259,255,251,247,244,245,251,257,264,269,268,271,269,264,261,259,259,261,267,270,273,272,269,264,258,255,254,250,247,241,242
UBAT0057,01535,1.48E7,3.756E+09,1195,11.992,726,0.657,40,0.02,242,239,233,231,226,228,224,224,226,229,235,238,243,252,257,257,256,255,250,251,255,255,253,250,249,247,247,248,250,249,249,250,250,250,248,247,247,247,246,247,248,251,252,251,246,244,240,234,237,243,244,244,244,242,238,232,226,225,225,224
UBAT0057,01536,1.48E7,3.589E+09,1197,11.997,723,0.654,40,0.00,226,228,229,234,236,238,239,237,242,251,267,291,313,331,341,343,341,339,332,322,320,319,319,323,326,326,324,332,340,341,340,342,342,346,352,353,361,373,383,390,395,398,399,398,400,407,418,429,442,449,457,463,468,480,493,501,505,502,499,498
UBAT0057,01537,1.48E7,5.353E+09,1197,12.013,721,0.662,40,0.01,497,498,502,513,520,529,547,545,551,552,560,569,578,591,596,594,586,575,567,565,566,566,563,569,573,569,572,578,581,582,580,580,583,583,573,564,558,552,548,542,535,529,520,512,503,489,485,486,494,504,516,522,528,531,533,533,529,525,520,515
UBAT0057,01538,1.48E7,8.075E+09,1197,11.998,721,0.661,40,0.01,508,513,519,521,526,530,537,540,535,528,523,515,510,511,507,513,519,521,522,527,532,537,542,545,545,546,550,562,582,596,609,619,618,609,608,609,618,624,623,619,621,620,614,610,605,604,605,604,604,603,609,609,613,608,593,574,565,560,564,557
UBAT0057,01539,1.48E7,8.411E+09,1198,11.992,724,0.658,40,0.01,547,539,530,521,519,519,516,513,504,500,501,504,510,510,507,498,497,518,578,667,773,1085,1462,2640,5113,7449,10869,14967,17227,18306,19567,19271,17727,16468,16420,17564,18308,17782,16622,16146,16622,16134,14333,12434,11464,11306,11554,11439,10974,10624,10123,9423,8634,7796,6732,5731,4938,4295,3706,3266
UBAT0057,01540,1.48E7,1.135E+11,1192,12.004,709,0.654,40,0.02,2969,2739,2550,2418,2272,2095,1818,1710,1621,1541,1474,1414,1342,1273,1204,1145,1100,1060,1031,998,963,931,902,874,852,826,800,779,764,749,726,709,694,682,675,713,777,815,839,865,874,878,879,878,874,873,875,883,898,907,908,901,894,889,897,914,926,938,965,995
UBAT0057,01541,1.48E7,1.623E+10,1190,11.995,725,0.661,40,0.00,1021,1023,1005,1004,1017,1035,1049,1064,1086,1096,1104,1120,1134,1142,1149,1156,1153,1143,1139,1148,1169,1177,1167,1167,1169,1172,1172,1161,1152,1146,1142,1141,1153,1175,1179,1172,1160,1140,1120,1102,1092,1091,1099,1117,1137,1152,1158,1167,1174,1173,1163,1151,1145,1146,1143,1133,1127,1125,1114,1101
UBAT0057,01542,1.48E7,1.670E+10,1199,11.993,726,0.658,40,0.00,1092,1093,1128,1177,1180,1145,1058,1036,1017,1012,1016,1017,1021,1028,1029,1023,1012,999,994,1007,1036,1062,1067,1067,1063,1059,1042,1022,1012,997,979,974,968,965,970,961,947,945,947,939,927,918,907,893,877,869,861,854,852,848,847,845,841,835,829,828,837,834,826,810
UBAT0057,01543,1.48E7,1.429E+10,1202,12.013,720,0.659,40,0.01,797,786,770,746,731,730,722,719,713,702,693,682,673,666,669,663,660,658,648,636,621,603,591,588,595,597,597,593,585,580,573,557,546,540,540,542,546,549,552,556,556,550,530,515,499,485,478,477,474,478,486,491,497,502,500,490,486,481,475,472
UBAT0057,01544,1.48E7,8.658E+09,1202,11.995,730,0.654,40,0.01,464,460,465,463,456,447,414,409,407,403,396,385,374,369,364,357,356,356,352,358,365,370,371,372,372,369,369,368,371,376,382,386,385,383,372,358,346,343,330,318,315,311,307,299,297,296,293,287,283,282,282,283,280,280,283,284,288,291,285,278
UBAT0057,01545,1.48E7,5.173E+09,1201,11.994,723,0.659,40,0.01,272,263,258,257,260,261,267,272,284,295,297,290,286,285,285,289,292,296,295,292,288,293,301,312,324,326,322,313,307,301,294,291,291,288,287,285,281,277,275,274,273,268,261,257,277,344,436,524,603,663,706,725,730,724,716,701,681,659,636,614
UBAT0057,01546,1.48E7,5.586E+09,1201,11.994,719,0.657,40,0.02,595,578,569,564,554,544,519,515,516,513,510,504,495,489,507,553,626,702,762,797,808,795,775,762,753,739,734,729,722,721,718,712,705,698,695,692,682,675,677,681,691,704,716,719,722,721,714,703,695,689,686,680,676,669,665,662,669,682,698,709
UBAT0057,01547,1.48E7,9.836E+09,1202,11.994,717,0.659,40,0.02,717,728,743,749,755,770,793,785,767,764,770,788,829,856,869,883,903,919,938,941,937,935,929,931,937,939,936,938,945,954,957,954,942,935,926,918,917,913,904,906,913,899,881,872,876,893,917,936,959,994,1055,1140,1205,1221,1213,1196,1177,1170,1171,1174
UBAT0057,01548,1.48E7,1.387E+10,1203,11.989,726,0.656,40,0.00,1174,1164,1151,1139,1123,1095,1072,1071,1071,1076,1086,1084,1070,1048,1030,1018,1003,1000,1008,1009,1003,1005,1001,1004,1011,1010,1010,1011,1020,1041,1069,1083,1095,1122,1150,1172,1181,1183,1195,1203,1204,1220,1245,1265,1286,1312,1320,1329,1330,1314,1306,1305,1310,1341,1379,1403,1416,1411,1389,1377
UBAT0057,01549,1.48E7,1.719E+10,1203,11.984,728,0.657,40,0.02,1379,1379,1373,1371,1365,1347,1330,1322,1319,1307,1294,1288,1292,1300,1300,1305,1298,1280,1257,1224,1178,1129,1101,1079,1059,1052,1049,1041,1039,1028,1011,995,980,978,982,982,969,956,941,928,916,906,892,883,884,891,892,883,863,842,815,794,784,779,774,775,777,775,768,746
UBAT0057,01550,1.48E7,1.548E+10,1202,12.021,727,0.660,40,0.02,718,709,709,712,712,700,685,691,691,692,690,692,703,710,708,702,688,671,660,645,622,604,596,596,602,608,619,631,638,643,641,640,642,636,628,617,607,596,588,595,606,611,612,607,601,596,593,592,594,591,583,573,567,554,548,545,550,551,544,537
UBAT0057,01551,1.48E7,9.275E+09,1201,12.019,724,0.658,40,0.01,528,515,505,496,490,484,483,474,470,461,453,450,446,435,430,429,426,425,420,409,401,398,397,390,385,384,395,412,425,431,431,426,424,422,409,392,383,375,372,387,408,420,419,408,396,382,363,354,344,335,329,325,319,314,310,306,301,295,288,289
UBAT0057,01552,1.48E7,5.905E+09,1199,11.984,719,0.657,40,0.01,295,304,320,330,330,331,322,312,302,295,293,298,301,304,308,308,303,307,313,323,329,338,341,342,338,335,334,330,327,316,314,314,311,312,314,315,315,313,308,304,306,304,305,307,311,312,320,328,336,341,345,349,350,347,340,335,333,327,320,314
UBAT0057,01553,1.48E7,4.735E+09,1200,11.995,716,0.660,40,0.01,314,311,308,313,319,321,307,300,293,291,284,280,276,274,276,280,284,288,288,282,279,284,288,293,301,304,307,304,297,293,293,291,287,281,276,277,283,286,289,291,287,282,279,280,277,279,276,272,269,265,266,271,276,313,411,502,556,588,592,584
UBAT0057,01554,1.48E7,4.706E+09,1200,11.986,720,0.660,40,0.02,576,560,541,525,508,488,457,450,442,431,419,414,405,391,381,373,364,356,348,353,378,414,449,448,414,355,325,324,356,487,634,699,713,697,672,649,623,593,570,550,525,501,483,474,463,453,439,427,417,409,402,396,390,383,375,372,367,361,353,341
