# Supplementary material for: Using bioluminescence as a tool for studying diversity in marine zooplankton and dinoflagellates: an initial assessment
Source: PeerJ. 2024 Jun 11;12:e17516. doi: 10.7717/peerj.17516 (PMC11177854; doi:10.7717/peerj.17516)
Supplement: Supplemental Information 2 [file peerj-12-17516-s002.zip › cell isolations/ctenov2/cteno13.dat]

UBAT0057,01589,1.48E7,7.379E+09,1199,11.998,716,0.654,40,0.01,448,441,431,422,416,411,390,371,359,352,349,346,344,338,336,333,336,339,336,334,338,333,327,321,316,321,329,335,337,331,321,314,307,303,297,290,291,297,303,305,307,310,326,360,388,400,403,395,382,370,360,360,360,359,355,354,359,375,383,375
UBAT0057,01590,1.48E7,5.164E+09,1199,11.994,718,0.660,40,0.00,355,331,304,289,278,269,263,259,268,272,273,276,281,282,276,272,267,264,267,270,276,282,285,292,296,299,301,303,299,302,305,304,301,298,292,286,286,282,280,282,289,310,329,335,335,331,328,324,320,308,294,288,280,272,268,269,267,264,264,268
UBAT0057,01591,1.48E7,4.274E+09,1198,11.994,718,0.656,40,0.01,274,278,277,274,267,265,271,274,275,278,291,373,563,746,873,955,1012,1075,1159,1206,1216,1202,1173,1145,1116,1075,1027,991,969,949,918,879,842,800,729,655,628,620,617,613,611,611,611,606,604,590,555,513,486,478,484,500,504,499,495,490,493,501,503,502
UBAT0057,01592,1.48E7,9.872E+09,1199,11.997,717,0.660,40,0.02,511,527,537,537,536,531,522,526,519,511,516,518,519,533,543,553,557,556,556,561,569,570,571,563,567,576,580,580,578,578,573,578,584,583,574,570,565,563,556,551,548,545,554,566,572,571,567,565,565,573,570,560,549,531,515,506,497,493,501,501
UBAT0057,01593,1.48E7,8.121E+09,1199,11.994,717,0.661,40,0.02,491,479,472,466,461,460,471,496,535,565,590,603,609,610,600,602,613,619,621,616,607,597,586,566,547,532,517,505,498,488,478,469,455,443,432,421,415,410,408,400,392,388,383,370,361,358,355,357,361,367,372,372,368,362,359,360,363,362,353,346
UBAT0057,01594,1.48E7,6.884E+09,1199,12.010,720,0.659,40,0.01,339,331,321,315,310,310,311,313,314,308,303,300,293,289,298,314,316,315,314,307,305,299,294,290,289,286,281,280,277,274,271,269,268,266,260,255,252,250,253,255,259,262,259,256,258,259,256,257,252,244,245,248,248,250,252,255,259,265,273,286
UBAT0057,01595,1.48E7,4.143E+09,1199,11.983,723,0.658,40,0.01,298,304,314,318,312,307,305,304,296,300,302,302,308,316,331,344,354,357,356,351,349,349,353,351,348,352,354,356,359,359,359,365,367,365,362,360,354,356,366,378,384,384,380,373,369,371,376,393,411,425,434,440,455,468,480,491,492,491,487,478
UBAT0057,01596,1.48E7,5.498E+09,1200,11.990,722,0.659,40,0.01,465,458,456,452,453,447,443,448,443,439,437,435,435,436,437,433,432,428,421,414,411,415,422,426,432,438,439,441,445,450,459,463,462,462,462,459,451,448,450,449,448,451,457,461,468,476,487,497,495,492,500,517,541,570,602,629,656,675,688,691
UBAT0057,01597,1.48E7,7.086E+09,1200,11.985,720,0.658,40,0.01,696,705,711,725,743,756,788,792,790,790,798,813,829,838,837,839,840,845,850,851,865,880,889,905,925,942,955,971,994,1025,1060,1087,1102,1113,1123,1134,1159,1177,1195,1206,1213,1223,1223,1214,1200,1192,1196,1198,1197,1186,1176,1176,1191,1221,1239,1246,1242,1235,1216,1200
UBAT0057,01598,1.48E7,1.510E+10,1197,11.991,725,0.661,40,0.02,1186,1158,1125,1088,1052,1031,1016,1018,1019,1024,1024,1025,1019,1009,998,982,961,941,914,880,862,856,860,859,852,849,840,831,817,798,777,768,764,761,749,735,715,699,693,687,673,659,652,638,628,621,621,627,631,622,611,604,601,599,600,598,595,584,570,557
UBAT0057,01599,1.48E7,1.181E+10,1197,11.992,725,0.658,40,0.02,541,530,522,513,508,501,489,489,485,481,471,459,454,454,452,445,441,434,430,429,420,419,423,425,431,440,448,450,451,445,445,446,443,445,441,437,433,430,434,440,439,427,422,413,404,396,390,385,382,385,390,398,399,394,396,398,401,408,418,422
UBAT0057,01600,1.48E7,6.466E+09,1198,11.993,725,0.658,40,0.02,417,414,411,413,411,404,402,400,402,399,390,391,390,388,398,416,450,503,554,591,628,666,694,710,713,706,697,691,683,676,667,661,662,664,659,654,649,634,619,611,602,594,600,658,769,873,943,980,993,991,985,978,969,960,958,954,927,899,881,866
UBAT0057,01601,1.48E7,9.793E+09,1198,11.995,719,0.661,40,0.03,851,831,815,798,772,733,697,690,679,664,653,653,657,663,678,692,700,704,703,690,674,660,656,660,663,660,650,640,631,630,625,624,623,621,621,619,612,602,601,595,588,583,576,577,584,584,577,571,559,547,532,522,509,500,497,495,495,499,503,497
UBAT0057,01602,1.48E7,9.231E+09,1197,12.008,724,0.661,40,0.00,490,485,479,476,537,725,904,1104,1425,2003,2839,3481,3768,3825,3759,3625,3463,3324,3201,3029,2920,2815,2636,2536,2745,3628,4497,4388,3939,3740,3954,4297,4506,4434,4103,3750,3471,3339,3318,3299,3272,3257,3245,3265,3362,3472,3521,3493,3413,3361,3352,3346,3361,3388,3390,3368,3360,3358,3370,3416
UBAT0057,01603,1.48E7,4.578E+10,1190,11.994,695,0.654,40,0.03,3489,3583,3657,3689,3721,3759,3775,3780,3779,3786,3805,3814,3810,3804,3798,3794,3791,3786,3798,3823,3835,3851,3885,3902,3918,3969,4062,4180,4275,4345,4403,4438,4465,4504,4552,4599,4625,4642,4650,4672,4722,4769,4827,4877,4905,4930,4955,4962,4985,5045,5117,5188,5251,5293,5339,5375,5387,5420,5477,5527
UBAT0057,01604,1.48E7,6.543E+10,1191,11.996,708,0.659,40,0.02,5582,5638,5678,5718,5764,5799,5891,5918,5915,5908,5875,5818,5764,5712,5633,5563,5516,5482,5455,5427,5371,5323,5301,5267,5211,5138,5036,4949,4876,4809,4758,4723,4679,4645,4601,4531,4434,4327,4220,4125,4042,3983,3942,3895,3835,3775,3710,3651,3594,3536,3468,3405,3339,3263,3199,3127,3071,3019,2982,2962
UBAT0057,01605,1.48E7,6.846E+10,1199,11.997,730,0.657,40,0.01,2959,2940,2902,2848,2776,2711,2586,2518,2451,2400,2365,2330,2299,2267,2236,2190,2141,2099,2060,2036,2012,1994,1977,1953,1911,1876,1839,1804,1769,1736,1706,1683,1652,1611,1592,1575,1547,1510,1479,1443,1416,1388,1358,1324,1288,1264,1253,1248,1236,1226,1219,1213,1201,1195,1184,1171,1152,1121,1091,1063
UBAT0057,01606,1.48E7,2.626E+10,1201,11.995,725,0.663,40,0.02,1033,1003,981,959,941,929,909,895,878,863,847,834,819,808,802,797,791,776,757,741,725,710,699,688,685,687,703,722,729,744,785,847,900,942,1050,1146,1138,1084,1025,966,921,871,830,797,764,743,723,700,676,652,620,591,569,550,536,527,525,525,518,510
UBAT0057,01607,1.48E7,1.158E+10,1203,11.994,722,0.658,40,0.02,508,515,544,572,589,594,597,587,577,564,548,538,535,528,515,503,494,485,474,467,462,450,444,434,426,418,415,410,405,397,391,384,382,377,372,370,365,367,373,370,363,357,356,356,358,355,343,334,329,324,324,321,318,317,308,301,292,286,286,292
UBAT0057,01608,1.48E7,6.180E+09,1204,11.992,726,0.661,40,0.01,297,295,291,288,289,293,286,287,286,281,278,274,273,279,281,282,282,281,278,280,281,281,282,285,288,293,298,298,295,294,299,318,374,445,503,545,583,609,618,603,589,579,567,555,548,543,538,524,514,506,505,504,496,489,475,469,470,455,436,423
UBAT0057,01609,1.48E7,5.864E+09,1201,11.999,726,0.660,40,0.00,415,413,413,409,402,399,405,413,417,415,420,431,446,463,473,471,467,462,464,460,453,453,458,457,452,449,452,461,464,457,448,439,429,418,410,413,414,410,407,403,399,396,393,395,396,402,408,414,419,417,412,402,396,387,380,372,359,350,348,344
UBAT0057,01610,1.48E7,6.197E+09,1201,11.984,725,0.657,40,0.01,345,346,346,342,335,332,330,330,331,335,337,338,336,332,330,321,317,314,318,320,325,332,339,346,352,347,335,327,321,315,310,303,298,298,303,311,312,315,318,320,317,310,299,287,278,278,286,297,312,319,311,311,315,342,410,469,489,481,463,444
UBAT0057,01611,1.48E7,4.972E+09,1203,12.022,726,0.659,40,0.02,422,400,384,372,361,352,341,338,343,350,354,357,356,352,340,331,328,326,325,327,328,336,343,344,341,340,346,353,358,357,353,345,343,339,336,339,341,345,342,338,341,343,345,349,355,361,361,360,371,403,431,447,457,455,452,449,444,436,432,428
UBAT0057,01612,1.48E7,5.413E+09,1201,12.000,729,0.662,40,0.01,422,418,412,402,393,384,368,363,352,336,326,327,327,324,324,327,326,327,331,338,344,348,353,359,359,355,353,348,344,338,339,344,342,343,338,335,338,337,332,332,332,331,336,340,344,351,356,365,373,371,371,373,382,385,381,372,366,370,373,370
UBAT0057,01613,1.48E7,5.228E+09,1200,11.992,728,0.659,40,0.02,368,369,369,362,362,362,365,361,362,374,385,394,400,411,424,424,422,425,421,419,417,414,411,409,411,411,412,414,409,401,399,443,583,711,752,741,761,881,1053,1157,1158,1093,1008,915,823,741,683,741,906,1033,1065,1037,976,895,791,661,592,576,576,589
UBAT0057,01614,1.48E7,8.994E+09,1201,11.994,729,0.660,40,0.01,604,611,615,617,614,617,629,629,629,631,634,624,620,614,609,608,608,613,625,636,654,675,692,710,718,727,738,750,766,791,829,868,889,904,922,934,938,942,942,928,916,907,899,907,926,933,937,934,940,962,975,979,982,980,971,963,956,945,936,936
UBAT0057,01615,1.48E7,1.182E+10,1200,11.992,729,0.655,40,0.01,936,940,930,925,920,914,923,922,925,929,935,945,961,970,974,971,965,957,950,943,936,932,921,909,904,900,897,891,883,869,854,839,823,811,808,805,805,845,921,976,1006,1025,1032,1033,1031,1033,1026,1006,983,969,957,940,904,849,777,732,718,721,716,707
UBAT0057,01616,1.48E7,1.339E+10,1200,11.997,726,0.659,40,0.02,698,683,671,658,647,650,651,639,630,624,619,619,617,611,608,607,605,596,589,579,571,562,558,553,548,544,548,548,546,547,545,543,540,534,523,516,514,511,508,506,493,478,468,457,458,462,471,478,483,488,491,488,480,468,462,461,465,458,447,434
UBAT0057,01617,1.48E7,8.013E+09,1201,12.006,727,0.657,40,0.01,428,422,418,411,405,402,403,398,392,382,367,356,353,354,354,354,357,365,402,446,479,498,501,500,502,506,508,514,517,513,502,497,496,496,494,485,466,450,443,435,427,425,424,430,442,453,467,489,523,555,585,615,650,690,732,783,837,889,933,975
UBAT0057,01618,1.48E7,7.517E+09,1203,11.997,723,0.656,40,0.01,1008,1031,1045,1057,1076,1092,1091,1099,1112,1112,1108,1104,1093,1094,1104,1139,1180,1219,1274,1306,1301,1284,1266,1250,1239,1228,1216,1196,1161,1135,1126,1121,1124,1129,1136,1138,1143,1153,1160,1161,1165,1176,1176,1170,1165,1179,1200,1216,1235,1257,1282,1316,1354,1398,1442,1486,1522,1553,1580,1600
UBAT0057,01619,1.48E7,1.803E+10,1199,11.995,728,0.658,40,0.02,1627,1653,1692,1741,1786,1827,1852,1850,1841,1829,1815,1811,1809,1804,1790,1770,1743,1712,1703,1703,1707,1703,1695,1684,1661,1638,1628,1622,1614,1609,1600,1586,1571,1557,1541,1519,1494,1484,1478,1467,1445,1416,1392,1373,1353,1345,1344,1347,1350,1353,1345,1332,1322,1314,1307,1302,1296,1283,1264,1251
UBAT0057,01620,1.48E7,2.307E+10,1199,12.014,726,0.660,40,0.01,1235,1218,1199,1172,1145,1135,1096,1085,1070,1051,1029,1005,986,972,957,950,946,936,924,907,888,860,841,824,805,794,787,783,769,755,746,753,773,804,819,817,816,811,807,810,818,830,842,850,850,842,827,811,797,775,756,740,717,697,681,669,667,669,671,673
UBAT0057,01621,1.48E7,1.275E+10,1195,11.994,726,0.660,40,0.01,673,673,671,674,675,668,657,643,623,610,605,601,597,596,595,593,590,591,585,574,570,569,574,574,573,574,591,626,624,592,585,618,725,882,1006,1064,1081,1084,1068,1035,1003,972,943,919,895,869,847,823,799,772,741,711,687,678,677,675,662,642,632,631
UBAT0057,01622,1.48E7,1.061E+10,1194,11.995,725,0.663,40,0.02,630,645,666,677,683,684,667,663,672,689,708,718,722,723,726,734,745,749,757,760,765,769,782,794,795,804,814,828,846,854,844,823,809,799,797,794,795,811,828,840,844,841,832,831,832,840,849,846,843,836,831,831,826,822,817,809,807,812,817,816
