# Supplementary material for: Using bioluminescence as a tool for studying diversity in marine zooplankton and dinoflagellates: an initial assessment
Source: PeerJ. 2024 Jun 11;12:e17516. doi: 10.7717/peerj.17516 (PMC11177854; doi:10.7717/peerj.17516)
Supplement: Supplemental Information 2 [file peerj-12-17516-s002.zip › cell isolations/ctenov2/cteno14.dat]

UBAT0057,01664,1.48E7,7.581E+09,1199,11.992,720,0.658,40,0.01,410,408,408,412,411,409,395,395,393,393,389,386,388,389,390,384,377,372,369,367,361,358,358,354,352,349,347,341,333,324,315,312,305,310,319,326,328,327,331,330,324,317,315,304,295,291,291,286,284,285,290,297,301,300,299,299,302,305,304,305
UBAT0057,01665,1.48E7,5.036E+09,1200,12.023,723,0.659,40,0.01,310,312,308,307,303,298,294,294,288,286,285,283,279,272,265,260,259,260,262,267,271,270,267,263,257,252,251,253,255,266,276,279,280,281,281,282,282,281,278,279,282,290,296,298,297,296,294,298,303,307,303,301,303,296,286,277,265,259,257,262
UBAT0057,01666,1.48E7,4.150E+09,1199,11.986,724,0.658,40,0.02,269,278,285,287,293,297,301,299,295,295,289,283,280,284,293,292,291,291,289,295,298,299,293,289,285,287,290,294,298,299,296,298,296,295,294,293,290,290,285,280,283,292,297,305,309,303,301,303,303,305,304,300,290,283,282,288,291,286,284,282
UBAT0057,01667,1.48E7,4.326E+09,1197,11.991,730,0.661,40,0.01,284,282,277,270,268,269,263,266,268,267,269,263,255,248,242,241,242,248,251,254,253,253,261,266,269,273,275,285,303,325,344,353,353,349,344,340,336,334,330,329,331,335,331,323,319,318,318,324,329,327,319,318,320,326,334,343,355,368,376,379
UBAT0057,01668,1.48E7,4.485E+09,1200,11.988,729,0.657,40,0.02,374,366,362,364,372,379,407,429,453,478,507,539,567,590,597,598,605,605,602,598,601,604,609,617,632,649,655,656,644,632,631,623,622,629,638,649,646,639,634,631,623,618,615,609,602,593,588,578,565,552,545,544,544,548,556,567,575,572,566,560
UBAT0057,01669,1.48E7,8.418E+09,1201,11.992,728,0.655,40,0.02,552,537,529,521,516,516,523,526,527,527,517,508,506,501,494,492,485,480,476,481,483,489,495,506,530,544,544,539,522,505,494,488,480,469,456,445,433,422,411,400,397,392,392,399,406,411,416,417,419,421,415,406,402,404,408,411,414,415,415,406
UBAT0057,01670,1.48E7,6.876E+09,1200,11.993,727,0.657,40,0.01,396,388,384,380,376,373,356,354,353,356,358,357,356,355,352,349,345,345,343,345,348,353,359,377,398,411,419,454,518,553,558,546,531,514,489,459,435,415,399,381,370,363,366,381,387,396,404,412,419,420,408,403,402,397,387,381,375,372,367,370
UBAT0057,01671,1.48E7,5.896E+09,1201,11.983,728,0.658,40,0.01,382,380,374,366,361,363,368,374,384,389,388,384,381,385,396,436,489,520,531,538,542,548,541,533,530,529,525,522,513,504,497,487,477,468,461,451,436,422,414,410,411,416,417,417,422,425,420,411,406,403,403,404,406,407,406,406,406,407,404,408
UBAT0057,01672,1.48E7,6.472E+09,1200,11.983,729,0.657,40,0.02,417,419,411,396,379,368,352,352,353,358,361,363,365,366,367,365,365,366,369,366,357,345,336,333,334,332,333,330,326,325,321,319,320,313,309,303,292,283,273,268,271,277,282,288,298,306,317,318,317,316,316,314,309,309,311,316,319,317,322,327
UBAT0057,01673,1.48E7,4.901E+09,1199,11.992,728,0.659,40,0.00,329,329,329,327,328,327,320,313,304,302,299,294,291,287,282,280,279,275,276,279,272,274,278,277,274,279,285,284,285,276,269,267,268,277,313,360,389,408,424,428,430,425,414,400,389,385,381,377,381,380,375,374,369,369,371,371,371,372,366,356
UBAT0057,01674,1.48E7,4.909E+09,1199,11.991,727,0.658,40,0.02,341,322,304,299,299,301,300,298,295,291,283,276,273,278,295,319,337,352,365,368,369,370,368,360,352,341,334,323,308,298,295,295,297,297,291,292,293,293,293,288,283,279,276,277,283,283,288,293,293,287,286,295,298,300,302,301,298,295,293,292
UBAT0057,01675,1.48E7,4.514E+09,1200,11.991,727,0.658,40,0.02,289,290,293,294,293,294,295,296,299,295,292,290,283,277,274,270,263,259,256,256,261,265,273,272,270,271,271,269,270,270,271,266,263,258,256,257,256,262,266,266,269,272,271,269,269,269,269,270,267,261,261,262,263,261,258,259,261,266,272,272
UBAT0057,01676,1.48E7,4.013E+09,1201,11.992,718,0.661,40,0.01,268,268,270,267,268,271,264,259,256,257,259,262,266,273,277,278,277,275,277,279,282,283,281,277,279,280,277,276,276,273,271,265,254,249,246,247,250,254,256,259,265,269,273,278,283,286,290,294,300,296,295,300,301,298,294,291,285,279,274,270
UBAT0057,01677,1.48E7,4.051E+09,1201,11.987,718,0.660,40,0.00,264,256,255,250,249,253,262,264,271,277,277,277,275,270,270,268,262,257,251,250,248,246,245,251,254,257,263,269,272,269,264,266,270,271,271,276,281,284,285,283,281,280,272,263,260,258,257,260,261,264,272,285,297,305,315,319,320,328,328,316
UBAT0057,01678,1.48E7,4.037E+09,1200,11.990,727,0.657,40,0.02,308,306,303,295,285,280,275,276,275,274,277,278,282,282,285,291,295,292,286,284,284,281,281,280,278,282,289,289,291,294,290,289,287,281,281,279,283,284,282,283,285,291,301,306,306,300,294,284,278,277,276,276,281,287,293,295,292,294,298,293
UBAT0057,01679,1.48E7,4.243E+09,1199,11.989,720,0.657,40,0.02,286,280,274,276,276,276,271,269,269,271,271,273,277,286,290,287,285,280,268,265,261,259,258,256,253,250,250,251,251,247,243,244,245,244,248,248,248,246,245,245,247,248,248,245,246,245,243,240,242,243,243,246,244,241,245,252,257,257,256,254
UBAT0057,01680,1.48E7,3.806E+09,1199,11.991,725,0.661,40,0.01,254,253,254,256,261,265,256,252,250,253,252,252,251,253,256,264,269,270,271,268,262,259,258,257,259,262,266,276,284,285,285,284,284,279,268,263,259,254,252,258,258,256,257,255,255,256,252,250,249,247,246,252,254,252,252,250,253,255,258,259
UBAT0057,01681,1.48E7,3.845E+09,1198,11.992,725,0.657,40,0.02,262,265,268,268,266,264,262,266,265,264,265,266,263,263,268,273,280,288,286,287,288,283,286,294,296,292,284,279,275,276,273,269,266,264,268,271,270,271,272,271,271,271,275,278,280,278,277,276,273,268,266,266,263,258,260,260,258,256,250,246
UBAT0057,01682,1.48E7,4.008E+09,1198,11.994,723,0.658,40,0.02,244,245,242,240,238,241,247,248,248,247,250,248,248,248,248,251,252,250,246,246,247,246,244,244,247,251,256,260,262,263,267,275,281,285,290,293,291,286,276,272,264,257,257,259,260,266,270,275,283,292,295,297,298,296,298,298,293,290,286,280
UBAT0057,01683,1.48E7,3.924E+09,1199,11.993,728,0.663,40,0.00,279,279,279,281,283,287,290,291,287,290,293,296,293,290,295,300,299,297,293,293,292,291,286,277,271,260,249,245,241,239,244,245,248,259,264,264,264,263,260,250,241,235,235,233,230,233,232,230,232,237,242,247,249,251,252,252,249,245,237,231
UBAT0057,01684,1.48E7,3.884E+09,1200,11.994,726,0.657,40,0.02,228,225,232,240,244,249,252,257,259,256,253,256,256,254,252,247,247,249,252,258,262,270,275,273,274,278,283,278,271,265,269,267,267,264,258,257,253,253,254,252,253,250,251,253,260,268,272,273,266,264,263,259,256,253,251,249,248,249,252,254
UBAT0057,01685,1.48E7,3.812E+09,1201,11.992,727,0.660,40,0.03,250,250,248,249,251,248,248,247,244,240,240,238,234,231,227,224,225,225,224,224,224,226,229,228,231,238,240,239,240,234,231,231,234,235,237,240,243,245,247,246,246,243,237,235,236,237,233,233,233,229,227,226,227,224,219,214,213,211,208,209
UBAT0057,01686,1.48E7,3.451E+09,1203,11.990,723,0.661,40,0.01,216,222,225,232,238,242,242,239,237,236,229,228,230,228,223,225,223,225,224,224,224,224,224,224,228,231,229,232,235,233,232,234,238,238,231,225,223,219,214,219,225,231,239,246,246,251,256,264,276,288,303,315,317,319,318,311,301,292,287,283
UBAT0057,01687,1.48E7,3.645E+09,1200,11.993,724,0.653,40,0.01,281,285,289,295,306,314,345,369,381,383,386,390,393,403,424,448,466,476,484,493,502,512,521,528,529,529,532,529,527,533,541,544,550,552,555,567,577,585,591,593,599,607,622,634,639,642,641,636,635,638,646,652,656,660,654,641,631,622,617,609
UBAT0057,01688,1.48E7,7.773E+09,1198,11.995,720,0.659,40,0.02,608,612,617,621,622,621,618,619,613,606,608,610,607,605,606,608,605,594,578,565,553,545,538,536,543,562,564,548,535,531,519,513,510,506,507,504,499,494,488,479,464,450,441,435,436,433,427,426,426,423,421,420,418,409,402,395,381,374,370,367
UBAT0057,01689,1.48E7,7.569E+09,1199,11.994,720,0.661,40,0.03,361,357,358,364,369,378,368,363,360,360,360,354,349,347,344,343,337,334,329,323,318,312,305,296,286,276,268,266,266,272,276,280,285,290,289,292,296,296,299,299,298,294,293,293,289,285,280,275,274,274,271,265,256,249,249,252,254,255,257,260
UBAT0057,01690,1.48E7,4.476E+09,1198,11.993,725,0.652,40,0.02,262,263,264,270,276,281,301,308,312,314,312,305,297,289,283,281,277,272,266,267,262,265,267,269,269,269,266,260,252,247,241,239,243,253,258,263,297,554,1440,2456,3050,3297,3296,3153,2946,2740,2557,2378,2185,2012,1864,1735,1622,1513,1411,1327,1257,1196,1139,1083
UBAT0057,01691,1.48E7,1.408E+10,1196,11.994,727,0.657,40,0.02,1030,982,940,895,845,798,729,702,678,653,629,607,593,580,568,563,562,556,551,554,556,554,551,539,522,507,499,486,481,476,472,473,465,452,441,437,427,416,414,421,433,443,453,461,462,467,465,461,455,449,444,441,432,429,434,436,432,428,428,425
UBAT0057,01692,1.48E7,7.864E+09,1197,12.024,724,0.658,40,0.02,430,454,512,583,631,657,653,636,617,607,603,596,588,578,564,555,547,540,535,533,535,536,533,537,543,540,533,527,523,518,505,498,498,496,489,484,472,461,456,455,452,448,445,447,447,444,445,454,465,469,469,460,456,461,471,475,474,474,479,485
UBAT0057,01693,1.48E7,7.605E+09,1198,11.989,728,0.660,40,0.01,485,480,480,478,471,464,465,475,479,480,475,470,467,465,457,455,462,461,464,461,454,452,459,461,462,456,446,435,427,420,415,410,408,406,404,401,400,406,412,418,424,426,421,407,390,377,367,360,363,370,380,389,394,393,385,376,363,350,339,334
UBAT0057,01694,1.48E7,6.265E+09,1199,11.994,727,0.655,40,0.01,330,325,321,321,325,337,352,354,356,358,354,346,338,327,310,301,296,284,279,277,280,283,285,287,285,279,280,283,284,285,288,297,307,327,342,348,349,349,350,352,351,351,352,343,335,331,330,330,323,318,306,293,281,274,272,269,270,280,294,307
UBAT0057,01695,1.48E7,4.643E+09,1201,11.984,727,0.659,40,0.02,315,314,310,309,306,300,300,296,294,296,294,290,290,291,297,297,296,295,297,296,296,312,331,324,348,444,542,548,539,581,755,1008,1180,1244,1248,1223,1186,1134,1088,1056,1011,970,926,876,829,777,744,721,689,660,635,615,594,572,551,533,522,509,500,488
UBAT0057,01696,1.48E7,8.689E+09,1201,11.988,724,0.660,40,0.00,450,402,377,363,352,345,341,346,354,374,404,413,407,397,383,366,352,341,333,332,333,338,346,356,366,367,366,367,379,386,387,384,376,366,354,343,332,325,319,307,298,300,308,315,322,323,322,316,320,321,319,326,332,338,338,335,328,324,322,320
UBAT0057,01697,1.48E7,5.137E+09,1201,11.992,723,0.661,40,0.01,323,325,323,319,315,308,302,297,294,293,300,310,311,303,305,312,316,314,310,305,304,307,307,307,305,303,299,299,301,300,300,305,310,318,329,332,329,324,321,321,314,318,324,322,316,311,308,307,310,311,316,332,339,340,336,327,319,316,312,313
UBAT0057,01698,1.48E7,4.634E+09,1201,11.997,723,0.660,40,0.02,314,311,311,306,303,305,301,293,278,271,263,266,279,297,312,321,325,335,348,350,353,351,342,328,314,307,301,296,305,315,326,331,334,337,335,334,335,343,360,375,400,425,445,460,479,496,503,505,502,492,482,477,474,476,477,473,461,449,440,436
UBAT0057,01699,1.48E7,5.473E+09,1201,11.996,726,0.656,40,0.01,439,447,449,448,455,460,459,453,439,432,425,422,421,419,420,420,422,423,414,405,401,399,400,398,401,395,392,395,389,378,373,369,373,385,391,391,390,387,385,390,395,400,404,407,404,398,397,391,382,376,376,375,380,383,390,404,415,418,418,414
UBAT0057,01700,1.48E7,6.006E+09,1199,11.988,725,0.657,40,0.01,409,408,415,422,421,416,406,398,394,391,383,375,365,360,357,357,361,372,383,385,382,386,383,377,373,368,367,373,378,379,373,366,363,360,378,458,559,611,632,636,636,628,616,604,588,575,561,543,517,493,470,450,433,420,411,402,390,370,345,323
UBAT0057,01701,1.48E7,6.402E+09,1198,11.989,725,0.657,40,0.01,311,305,298,288,290,293,293,294,297,297,300,306,310,313,311,304,295,288,286,283,285,287,296,302,303,305,307,309,308,311,311,305,299,295,293,294,296,292,288,282,276,271,259,250,262,298,331,360,386,404,402,397,398,404,405,402,386,377,372,372
UBAT0057,01702,1.48E7,4.687E+09,1198,11.988,731,0.658,40,0.00,374,369,359,340,319,301,275,268,258,251,249,242,239,236,227,220,218,228,244,261,288,350,423,498,597,708,774,778,750,717,687,650,608,571,538,499,455,419,390,368,355,339,315,285,274,267,260,254,248,247,245,242,239,237,238,240,243,250,254,256
UBAT0057,01703,1.48E7,5.358E+09,1199,11.984,725,0.660,40,0.01,262,265,263,256,248,241,233,233,232,229,229,229,234,240,245,248,252,258,263,258,251,248,249,249,247,250,255,259,263,257,251,243,238,239,240,243,243,250,254,250,249,252,251,252,260,273,277,280,281,277,279,284,290,302,311,313,312,307,300,296
UBAT0057,01704,1.48E7,3.841E+09,1200,11.984,724,0.658,40,0.03,292,280,277,280,285,297,324,325,327,335,343,347,347,339,335,334,331,326,317,311,307,305,307,309,312,317,324,332,332,335,339,335,329,328,330,335,333,332,336,346,351,354,356,355,349,346,346,352,374,411,433,433,426,418,408,404,398,390,383,377
UBAT0057,01705,1.48E7,5.087E+09,1199,11.988,722,0.660,40,0.02,378,376,371,369,370,380,423,427,426,428,459,600,838,1009,1094,1131,1144,1141,1129,1110,1087,1055,1017,976,943,912,875,835,801,769,746,720,695,677,663,646,629,610,585,559,540,522,508,500,490,476,463,454,443,435,434,439,451,460,461,454,444,437,435,428
UBAT0057,01706,1.48E7,9.551E+09,1197,11.993,727,0.661,40,0.01,422,419,412,412,418,426,528,547,538,526,509,492,477,465,454,444,431,419,406,401,399,399,403,399,395,389,389,389,384,377,362,350,337,329,324,318,317,317,314,312,312,310,319,325,324,330,342,357,388,460,605,712,756,762,748,721,693,672,660,633
UBAT0057,01707,1.48E7,6.645E+09,1199,11.991,733,0.659,40,0.02,585,548,522,499,473,448,373,312,285,279,281,284,288,293,302,308,309,312,311,308,303,297,285,275,266,263,261,267,272,281,290,300,318,336,340,340,341,353,389,454,511,543,554,557,550,535,522,511,504,493,475,455,439,426,420,419,425,472,631,842
UBAT0057,01708,1.48E7,5.981E+09,1199,11.991,722,0.658,40,0.03,1000,1101,1160,1174,1153,1118,1039,1000,966,934,902,872,840,816,790,761,727,699,669,633,588,546,511,494,488,481,472,467,468,469,468,461,447,435,427,427,431,426,418,409,401,395,381,359,350,351,352,356,359,357,357,363,363,359,354,341,336,332,332,334
UBAT0057,01709,1.48E7,8.422E+09,1198,11.996,724,0.653,40,0.01,327,328,330,330,333,339,346,349,353,355,353,343,332,321,310,307,307,308,314,315,312,307,303,296,296,302,306,312,310,303,295,294,294,295,296,292,284,275,270,267,264,273,288,297,302,304,303,301,296,294,290,284,281,275,272,270,269,272,272,269
UBAT0057,01710,1.48E7,4.470E+09,1200,11.998,727,0.655,40,0.02,265,264,259,260,263,256,244,241,235,231,227,229,232,234,234,234,233,232,236,240,252,265,279,296,305,310,312,317,316,309,311,311,301,288,280,285,301,308,312,319,321,318,314,310,306,300,301,302,296,293,290,298,304,305,302,295,285,281,280,280
UBAT0057,01711,1.48E7,4.148E+09,1200,11.993,731,0.655,40,0.02,278,274,271,272,274,280,278,280,280,278,283,286,287,287,286,283,281,278,271,271,272,276,283,308,344,364,373,379,403,436,447,448,447,443,439,432,420,408,396,389,382,375,366,354,344,334,322,315,309,298,280,258,251,257,257,254,250,243,240,240
UBAT0057,01712,1.48E7,4.728E+09,1199,11.996,724,0.662,40,0.01,234,232,231,232,232,233,226,229,234,243,250,254,255,260,280,303,317,320,322,321,319,318,321,323,326,331,329,326,327,324,320,313,305,296,290,289,292,299,304,308,313,316,316,315,309,306,308,313,324,345,361,376,383,385,383,372,363,352,339,330
