# Supplementary material for: Using bioluminescence as a tool for studying diversity in marine zooplankton and dinoflagellates: an initial assessment
Source: PeerJ. 2024 Jun 11;12:e17516. doi: 10.7717/peerj.17516 (PMC11177854; doi:10.7717/peerj.17516)
Supplement: Supplemental Information 2 [file peerj-12-17516-s002.zip › cell isolations/ctenov2/cteno15.dat]

UBAT0057,01835,1.48E7,8.254E+09,1198,11.999,726,0.655,40,0.00,503,484,468,459,454,471,491,485,480,474,466,461,459,457,459,458,454,444,430,418,415,410,406,406,406,404,405,402,396,391,380,361,351,349,345,342,344,343,339,339,338,335,329,317,315,314,319,327,332,338,342,345,338,334,331,334,332,334,338,340
UBAT0057,01836,1.48E7,5.741E+09,1200,12.026,726,0.661,40,0.02,338,332,324,319,317,319,336,333,329,328,331,330,331,335,333,333,334,328,324,319,314,314,313,312,310,311,307,299,298,294,291,295,300,301,305,308,310,318,321,316,311,307,303,297,295,295,294,294,291,287,284,286,290,303,314,322,319,312,303,296
UBAT0057,01837,1.48E7,4.603E+09,1199,11.996,727,0.660,40,0.02,288,278,273,266,258,255,252,252,247,247,248,248,249,252,255,256,259,263,262,259,258,259,265,279,293,298,297,296,292,291,288,278,265,259,253,249,252,252,254,258,267,285,328,364,377,370,356,337,324,315,309,304,308,317,326,314,309,335,387,469
UBAT0057,01838,1.48E7,4.334E+09,1199,11.985,728,0.658,40,0.00,556,606,622,624,610,597,571,564,550,538,520,499,484,480,474,463,444,434,428,419,410,412,426,434,430,411,393,380,376,365,360,355,355,358,360,361,358,355,354,355,355,368,393,405,404,407,421,476,541,561,551,533,512,501,567,718,802,799,754,695
UBAT0057,01839,1.48E7,7.137E+09,1197,11.992,723,0.655,40,0.02,637,580,532,492,459,438,407,396,385,368,349,331,315,307,304,302,300,298,300,315,336,349,355,349,337,329,319,313,308,317,333,340,340,332,320,311,304,304,303,302,299,293,288,287,291,292,297,300,302,307,309,305,299,295,295,296,293,284,281,282
UBAT0057,01840,1.48E7,4.898E+09,1194,12.002,719,0.658,40,0.02,285,282,281,278,280,280,284,283,284,284,282,280,284,290,294,295,294,299,296,294,285,279,276,277,280,283,284,282,276,277,275,273,267,265,272,279,283,282,281,278,278,283,318,388,446,484,503,510,509,499,481,464,448,432,415,396,379,365,356,342
UBAT0057,01841,1.48E7,4.840E+09,1196,11.993,726,0.652,40,0.02,331,325,325,317,292,263,248,245,240,235,231,229,231,229,224,230,235,245,268,284,289,287,280,272,265,261,259,251,240,234,233,238,242,244,249,253,255,254,249,247,246,245,244,243,243,245,246,249,258,263,265,269,266,262,259,255,254,257,260,263
UBAT0057,01842,1.48E7,3.789E+09,1197,11.996,724,0.661,40,0.00,274,284,290,293,292,296,307,299,285,273,267,265,258,247,236,229,225,229,238,246,256,262,265,263,256,252,248,240,231,226,227,234,241,247,252,252,250,250,252,251,253,251,245,239,235,227,222,222,220,225,229,229,229,231,235,240,245,242,234,232
UBAT0057,01843,1.48E7,3.682E+09,1198,12.015,726,0.654,40,0.01,231,228,224,226,230,237,239,239,240,244,245,239,238,245,249,248,245,244,243,244,241,237,239,243,243,238,235,236,248,269,362,586,790,915,997,1071,1129,1162,1192,1206,1230,1253,1255,1251,1263,1380,1641,1888,2043,2136,2174,2161,2103,2003,1875,1756,1651,1563,1490,1400
UBAT0057,01844,1.48E7,1.262E+10,1199,11.994,721,0.662,40,0.02,1298,1220,1150,1077,1011,942,753,662,604,572,553,548,548,551,561,568,577,593,609,618,628,635,642,654,672,688,702,714,727,748,766,784,805,821,827,835,849,870,903,932,956,986,1018,1041,1052,1049,1047,1047,1051,1053,1053,1066,1080,1094,1108,1115,1122,1128,1134,1140
UBAT0057,01845,1.48E7,1.267E+10,1201,11.992,724,0.661,40,0.00,1136,1127,1120,1114,1100,1095,1091,1089,1088,1090,1092,1090,1089,1073,1046,1018,997,982,968,956,943,937,930,935,936,925,912,891,872,850,827,813,802,797,788,781,783,770,757,742,725,715,704,693,680,663,642,625,614,607,605,601,595,591,589,582,564,539,523,523
UBAT0057,01846,1.48E7,1.236E+10,1201,11.996,724,0.660,40,0.01,529,529,525,519,503,485,471,466,455,442,438,433,426,425,420,405,391,379,390,501,696,889,983,955,874,790,721,670,621,573,531,493,453,419,396,374,354,337,321,315,311,310,306,304,304,301,297,297,296,298,295,287,282,279,274,269,266,263,260,253
UBAT0057,01847,1.48E7,6.505E+09,1200,11.994,723,0.661,40,0.02,253,275,322,379,416,432,450,455,463,475,479,471,456,438,421,404,387,374,366,358,351,347,343,331,328,323,316,315,320,325,325,318,312,311,307,297,287,276,261,255,253,257,260,260,259,260,261,261,264,261,259,258,259,259,261,258,250,239,230,222
UBAT0057,01848,1.48E7,4.780E+09,1199,11.993,719,0.661,40,0.02,220,217,211,213,215,220,229,231,235,239,239,238,233,228,227,225,224,230,240,245,248,250,248,240,234,227,225,222,221,225,233,239,249,257,262,264,263,259,257,251,247,242,245,249,256,256,257,256,257,257,258,257,261,283,318,346,368,386,391,382
UBAT0057,01849,1.48E7,3.787E+09,1199,11.982,722,0.662,40,0.01,368,352,336,322,309,295,267,265,269,273,291,314,331,333,323,315,308,303,297,295,308,323,326,315,307,300,300,305,309,310,310,311,316,321,327,326,323,326,329,329,324,319,319,321,321,321,323,326,334,373,418,443,447,439,424,413,405,398,398,400
UBAT0057,01850,1.48E7,4.927E+09,1197,11.996,718,0.659,40,0.00,393,385,382,387,385,380,346,331,325,318,311,302,294,290,282,282,287,288,286,285,285,288,294,290,288,287,285,290,302,317,334,345,351,357,375,402,415,411,391,366,346,326,312,299,290,282,275,271,270,269,269,272,275,277,278,285,291,299,306,305
UBAT0057,01851,1.48E7,4.666E+09,1197,11.991,721,0.655,40,0.01,301,295,290,290,289,287,278,275,278,275,272,271,274,279,345,525,695,768,760,723,683,639,588,535,483,439,397,364,334,307,283,264,250,242,236,236,231,224,221,221,228,242,254,258,261,257,251,242,234,228,227,221,214,209,208,211,219,227,231,237
UBAT0057,01852,1.48E7,4.820E+09,1197,11.993,726,0.659,40,0.01,239,239,250,287,332,355,361,347,331,316,297,287,284,292,312,333,345,353,354,351,348,346,346,349,342,329,321,310,301,292,280,273,267,262,258,258,259,262,265,264,260,253,250,250,255,255,254,262,263,258,249,239,231,224,224,225,224,225,227,223
UBAT0057,01853,1.48E7,4.201E+09,1197,12.011,727,0.652,40,0.01,223,221,223,230,239,244,244,241,238,234,233,235,241,252,254,264,272,274,272,267,265,264,264,269,279,296,301,298,291,280,267,256,255,256,259,258,254,252,252,254,261,261,256,251,248,252,264,278,287,294,294,288,287,283,282,278,279,289,298,301
UBAT0057,01854,1.48E7,3.917E+09,1197,11.993,730,0.656,40,0.01,303,299,291,285,280,288,374,407,440,477,500,508,506,496,479,471,465,455,447,438,422,406,393,379,371,368,370,373,380,377,371,358,337,318,306,301,300,298,295,294,297,295,294,293,287,283,289,298,297,293,290,285,281,276,274,273,269,270,273,272
UBAT0057,01855,1.48E7,5.149E+09,1200,11.994,727,0.657,40,0.01,263,259,258,260,265,264,263,261,265,264,262,257,245,232,225,223,220,216,218,226,235,238,241,241,245,244,244,238,231,231,231,232,236,237,235,237,236,240,247,251,255,252,249,251,254,256,261,264,262,255,246,241,240,244,240,230,226,221,221,227
UBAT0057,01856,1.48E7,3.597E+09,1200,11.995,728,0.662,40,0.01,236,241,244,244,239,236,239,243,244,242,240,240,250,261,268,275,289,299,310,323,345,367,386,407,427,444,455,470,488,507,529,549,563,576,587,603,617,631,641,645,643,655,666,672,675,679,694,697,689,672,654,636,625,615,608,598,600,605,598,588
UBAT0057,01857,1.48E7,7.058E+09,1200,11.998,725,0.661,40,0.01,582,584,582,578,569,559,548,543,536,530,530,539,552,570,580,579,576,568,564,555,545,543,540,530,525,522,519,525,541,556,561,565,566,559,543,529,521,513,507,504,504,507,508,501,491,493,538,609,683,773,941,1032,1003,929,846,773,714,666,624,590
UBAT0057,01858,1.48E7,8.792E+09,1202,11.992,724,0.658,40,0.02,566,535,508,484,463,447,421,441,466,507,547,552,529,499,475,447,403,351,319,307,301,307,313,317,318,315,310,310,310,314,308,298,285,275,270,270,272,274,280,281,288,291,295,299,309,315,322,322,320,318,316,321,329,329,322,314,373,705,1625,2713
UBAT0057,01859,1.48E7,7.017E+09,1200,11.997,727,0.655,40,0.02,3393,3703,3786,3728,3595,3441,3087,2903,2726,2570,2430,2300,2171,2054,1940,1834,1716,1594,1490,1410,1351,1300,1246,1169,1022,807,629,532,498,500,512,531,555,597,645,695,744,795,838,875,912,957,1011,1052,1076,1080,1081,1082,1080,1084,1090,1097,1121,1150,1184,1211,1232,1256,1272,1288
UBAT0057,01860,1.48E7,2.168E+10,1200,11.998,726,0.649,40,0.02,1283,1278,1282,1285,1293,1305,1311,1308,1303,1290,1281,1267,1262,1267,1276,1275,1266,1261,1266,1275,1276,1269,1261,1252,1256,1255,1245,1231,1226,1233,1232,1224,1216,1213,1207,1188,1178,1174,1165,1155,1145,1128,1115,1101,1089,1079,1067,1063,1056,1045,1037,1029,1026,1013,992,966,941,927,927,925
UBAT0057,01861,1.48E7,1.736E+10,1200,11.994,723,0.658,40,0.02,923,923,920,917,900,887,860,848,840,834,828,824,819,804,783,769,761,754,740,721,701,683,682,693,693,688,678,665,648,628,612,606,598,591,588,587,582,573,569,566,567,564,563,559,553,548,544,535,523,515,506,499,497,501,503,498,493,485,474,465
UBAT0057,01862,1.48E7,9.673E+09,1200,11.995,723,0.649,40,0.02,463,475,495,507,513,520,540,544,533,518,504,488,474,469,462,451,441,435,431,427,421,418,410,401,392,389,385,389,393,398,405,407,407,404,398,389,387,385,381,376,369,366,363,365,360,357,355,355,354,351,349,356,366,373,376,374,367,375,384,390
UBAT0057,01863,1.48E7,6.133E+09,1200,11.997,720,0.662,40,0.00,398,403,413,422,427,424,417,416,422,433,439,445,452,459,470,478,476,475,475,475,480,480,479,474,459,449,447,454,472,487,498,506,513,511,502,494,494,495,492,480,468,466,466,461,452,448,447,447,451,449,450,454,454,451,451,455,457,458,456,458
UBAT0057,01864,1.48E7,6.818E+09,1199,11.994,722,0.661,40,0.01,458,456,452,451,458,468,505,519,522,527,532,541,538,533,532,534,537,533,532,533,541,545,543,542,535,541,544,543,539,538,546,548,554,566,581,594,611,622,621,614,602,601,602,606,614,623,630,630,623,612,605,597,580,567,565,568,571,569,563,556
UBAT0057,01865,1.48E7,8.240E+09,1197,11.994,725,0.661,40,0.01,551,550,555,556,555,549,510,502,512,550,589,602,605,592,574,556,538,523,514,502,488,476,466,453,443,437,431,428,421,412,408,401,391,378,364,359,365,382,404,415,417,419,419,419,419,421,423,421,414,402,392,389,384,377,373,367,354,341,336,330
UBAT0057,01866,1.48E7,6.635E+09,1198,11.996,727,0.660,40,0.01,328,330,328,323,322,324,314,307,305,311,315,326,347,374,395,403,401,403,406,408,409,404,396,397,395,399,408,416,417,416,413,399,388,384,379,384,394,397,399,397,384,375,370,367,372,373,367,364,367,370,373,370,361,362,361,360,363,359,360,361
UBAT0057,01867,1.48E7,5.507E+09,1200,11.995,726,0.661,40,0.02,356,356,353,348,343,336,323,317,320,329,339,338,334,327,321,316,315,312,310,305,300,294,290,287,281,279,278,274,275,278,277,277,275,272,276,275,275,279,278,276,276,280,278,275,270,270,268,268,269,266,266,267,264,263,271,280,283,287,288,287
UBAT0057,01868,1.48E7,4.339E+09,1200,11.992,721,0.659,39,0.02,280,275,271,272,271,267,267,270,272,270,273,276,278,275,269,267,266,263,264,267,274,281,280,278,277,272,265,264,265,269,272,277,282,280,270,261,259,261,268,277,279,280,286,302,323,338,340,344,344,338,329,323,323,316,307,302,298,298,297,296
UBAT0057,01869,1.48E7,4.224E+09,1198,12.004,721,0.661,40,0.01,298,295,294,288,282,281,290,294,298,299,301,302,296,293,289,287,292,293,302,319,356,446,546,581,569,536,496,456,426,399,385,376,366,357,349,347,360,399,431,448,445,430,403,378,355,337,330,333,332,333,333,327,320,314,310,304,298,298,298,296
UBAT0057,01870,1.48E7,5.252E+09,1198,12.024,726,0.661,40,0.01,296,301,303,303,308,320,336,349,352,354,368,385,388,388,383,373,364,355,342,328,319,323,335,332,328,321,316,313,313,310,311,309,303,300,297,295,291,289,282,272,269,268,266,272,282,289,290,286,276,272,274,274,275,277,280,281,277,272,265,256
UBAT0057,01871,1.48E7,4.565E+09,1200,11.995,721,0.655,40,0.01,248,242,243,242,241,243,238,242,254,263,269,269,270,269,266,261,262,264,267,267,265,265,269,282,297,316,339,353,366,371,367,362,358,358,354,351,346,327,314,315,317,324,327,319,307,296,288,284,277,270,259,249,244,242,242,245,244,242,245,251
UBAT0057,01872,1.48E7,4.237E+09,1199,12.003,720,0.661,40,0.01,262,272,274,272,273,276,275,273,272,269,262,255,247,242,240,240,239,245,255,265,271,272,267,268,267,266,271,278,280,282,281,275,274,268,267,270,276,280,286,305,319,333,375,521,897,1300,1540,1645,1626,1558,1473,1382,1300,1222,1163,1108,1058,1005,937,872
UBAT0057,01873,1.48E7,8.116E+09,1198,11.988,723,0.659,40,0.01,820,779,755,730,718,711,551,485,460,484,550,624,681,706,715,716,708,698,686,685,688,694,711,740,763,777,777,781,795,817,843,868,881,884,889,911,939,964,987,1008,1032,1050,1062,1079,1092,1096,1095,1099,1103,1102,1094,1093,1101,1101,1088,1078,1074,1068,1064,1049
UBAT0057,01874,1.48E7,1.278E+10,1198,12.007,724,0.662,40,0.01,1041,1041,1039,1041,1111,1307,1482,1442,1360,1273,1203,1145,1093,1053,1032,1011,986,971,956,939,916,888,863,841,825,807,794,785,774,758,741,718,703,694,685,669,650,636,625,620,619,615,614,612,614,613,607,600,584,571,561,555,542,527,521,520,515,503,491,474
UBAT0057,01875,1.48E7,1.188E+10,1200,11.985,725,0.659,40,0.01,462,456,453,448,439,428,411,406,398,395,398,414,409,399,402,389,376,377,390,382,367,366,371,392,408,408,396,379,358,340,328,323,331,339,343,410,816,934,609,526,1093,2684,2253,1343,2791,13244,32370,37494,27838,18455,17589,29419,50186,59796,54907,50566,51826,58843,65535,58922
UBAT0057,01876,1.48E7,1.726E+11,1195,12.012,718,0.660,40,0.02,46450,39541,38982,41852,40247,36661,30831,26887,22437,18984,16830,16412,18869,21582,22105,21055,19408,17533,15381,13185,11223,9486,7750,6025,4757,4024,3646,3339,2946,2470,1974,1545,1217,1028,926,868,828,794,761,730,698,668,644,627,618,609,603,600,593,585,572,550,534,521,515,516,526,527,525,529
UBAT0057,01877,1.48E7,1.374E+11,1197,11.997,714,0.656,40,0.02,536,539,534,527,523,519,498,515,531,537,535,532,534,533,534,533,533,525,528,531,528,525,531,532,528,524,527,526,524,522,524,528,534,543,551,555,557,559,567,575,577,581,587,603,614,629,645,656,663,671,683,684,685,677,669,663,657,662,671,670
UBAT0057,01878,1.48E7,8.490E+09,1201,12.007,719,0.660,40,0.02,672,680,683,682,681,684,697,698,696,703,710,706,710,704,697,695,695,707,718,723,733,736,730,725,716,719,726,726,712,699,695,704,714,720,721,711,699,695,684,673,666,664,660,664,667,670,672,668,661,654,645,633,616,595,577,558,543,543,549,550
UBAT0057,01879,1.48E7,9.993E+09,1200,11.993,721,0.661,40,0.02,552,557,557,556,556,556,544,536,527,522,517,505,498,485,470,455,447,442,435,435,445,457,476,483,484,482,476,468,456,451,435,426,419,411,404,400,393,381,370,361,354,345,342,345,359,377,392,404,412,412,405,397,390,381,371,365,360,353,352,358
UBAT0057,01880,1.48E7,6.440E+09,1200,11.996,726,0.662,40,0.03,358,358,361,363,356,352,383,367,357,373,442,591,746,846,892,901,886,860,824,785,746,714,688,659,632,615,598,582,563,542,526,508,494,480,465,448,433,422,408,395,381,368,353,340,330,323,323,321,318,312,310,310,308,304,298,291,282,271,262,256
UBAT0057,01881,1.48E7,7.023E+09,1199,12.012,724,0.659,40,0.01,253,260,262,264,267,270,275,275,273,273,277,278,274,265,256,254,253,252,247,237,232,227,226,223,222,219,221,219,213,206,203,205,217,228,239,250,251,245,240,243,250,254,252,253,253,248,241,237,229,221,210,200,197,197,202,204,206,202,199,197
UBAT0057,01882,1.48E7,3.499E+09,1198,12.014,728,0.659,40,0.02,194,191,185,186,198,211,219,220,223,228,228,228,225,220,217,213,211,207,206,208,210,211,217,221,218,216,217,227,234,232,224,221,226,240,242,248,280,295,287,271,279,305,306,293,277,261,249,238,233,231,229,221,220,219,225,229,233,238,234,225
UBAT0057,01883,1.48E7,3.434E+09,1201,11.997,724,0.663,40,0.03,217,212,210,213,225,235,248,248,249,251,254,257,256,256,256,254,250,253,258,263,278,293,297,297,293,284,281,279,279,279,279,270,262,257,258,268,272,278,281,277,269,271,270,274,272,265,253,248,242,237,238,235,238,246,257,262,265,266,262,263
UBAT0057,01884,1.48E7,3.849E+09,1202,11.994,725,0.659,40,0.01,263,262,270,280,292,306,328,328,329,327,319,310,301,294,294,293,293,293,290,287,281,273,264,261,258,254,254,249,250,252,254,258,262,258,262,269,276,280,279,277,280,287,290,290,292,297,304,298,287,280,274,273,268,270,277,279,278,277,272,264
UBAT0057,01885,1.48E7,4.159E+09,1199,11.996,724,0.661,40,0.01,260,255,254,254,254,254,245,238,233,227,228,230,235,234,233,233,241,245,247,249,254,256,260,257,260,266,270,276,276,273,273,276,273,266,262,255,245,241,235,235,237,240,244,245,244,237,232,223,220,225,235,246,251,254,252,248,245,246,259,293
UBAT0057,01886,1.48E7,3.696E+09,1198,11.990,724,0.661,40,0.02,313,312,310,310,307,305,298,293,288,284,281,275,266,256,247,243,240,236,235,236,238,243,252,254,254,250,242,236,232,225,221,219,218,219,219,228,232,233,234,236,233,234,233,230,233,238,246,260,283,304,314,311,306,304,303,302,303,300,295,291
UBAT0057,01887,1.48E7,3.876E+09,1197,11.982,719,0.656,40,0.01,284,273,270,267,268,271,271,261,257,255,253,257,258,254,252,249,244,245,250,255,257,251,246,244,243,236,233,233,234,236,235,231,231,227,228,240,285,394,410,347,337,362,463,687,949,1154,1248,1261,1233,1177,1118,1059,998,947,898,852,814,777,738,705
