# Supplementary material for: Using bioluminescence as a tool for studying diversity in marine zooplankton and dinoflagellates: an initial assessment
Source: PeerJ. 2024 Jun 11;12:e17516. doi: 10.7717/peerj.17516 (PMC11177854; doi:10.7717/peerj.17516)
Supplement: Supplemental Information 2 [file peerj-12-17516-s002.zip › cell isolations/ctenov2/cteno16.dat]

UBAT0057,02045,1.48E7,2.778E+09,1199,11.994,727,0.661,40,0.02,163,166,166,167,165,165,168,170,169,170,175,178,186,194,205,216,225,227,228,219,213,217,230,237,236,231,228,227,223,218,215,213,207,202,200,196,199,204,203,200,200,200,203,209,211,215,221,220,219,219,219,223,229,232,233,235,231,225,221,218
UBAT0057,02046,1.48E7,3.074E+09,1197,12.000,733,0.661,40,0.00,222,226,227,227,226,220,202,201,210,212,209,209,207,205,206,209,209,211,210,212,215,217,222,227,234,234,235,236,237,240,244,240,239,239,237,240,238,233,227,213,203,198,205,212,214,220,221,218,214,208,200,193,191,188,186,188,189,190,196,201
UBAT0057,02047,1.48E7,3.186E+09,1197,11.984,726,0.662,40,0.01,200,202,208,216,221,219,225,229,228,226,229,229,227,222,217,211,206,205,205,204,200,193,190,191,199,201,194,190,191,200,209,204,206,207,211,217,227,235,236,231,229,231,233,228,221,216,216,219,216,214,213,209,206,204,200,198,205,210,214,216
UBAT0057,02048,1.48E7,3.151E+09,1199,11.994,724,0.654,40,0.01,217,213,209,202,193,188,170,166,162,164,168,170,173,181,185,190,193,191,188,192,191,188,183,179,180,183,186,185,184,188,194,198,198,199,202,205,204,199,191,188,188,184,180,178,181,181,182,183,195,203,215,226,233,230,226,222,217,219,226,229
UBAT0057,02049,1.48E7,2.872E+09,1199,11.986,725,0.649,40,0.01,224,225,221,223,228,231,233,233,233,236,236,235,235,234,231,226,223,219,220,216,215,217,217,217,217,215,216,213,209,207,203,198,194,194,198,201,200,198,192,184,178,176,178,179,183,189,189,191,188,181,173,172,174,176,182,208,279,415,664,932
UBAT0057,02050,1.48E7,3.629E+09,1198,11.992,721,0.661,40,0.02,1064,1080,1057,1094,1187,1263,1272,1180,1069,944,816,723,663,614,568,524,482,438,374,289,243,221,210,201,196,196,205,218,220,223,234,276,347,465,686,923,1078,1153,1164,1139,1109,1080,1054,1017,935,865,823,791,754,716,671,616,516,373,279,244,234,230,228,227
UBAT0057,02051,1.48E7,9.429E+09,1198,11.994,722,0.659,40,0.02,231,237,235,231,233,238,249,251,251,248,246,240,235,237,229,218,214,220,243,287,330,364,394,405,405,402,386,369,358,348,341,331,322,316,311,304,294,293,289,287,285,282,283,286,294,294,293,286,277,273,268,260,256,252,256,265,272,274,271,268
UBAT0057,02052,1.48E7,4.231E+09,1200,11.994,728,0.660,40,0.02,270,272,274,281,291,295,300,295,296,299,303,303,304,300,300,301,295,290,281,274,269,266,262,258,255,254,254,258,257,255,257,256,256,263,270,279,282,285,289,293,296,298,302,299,300,297,296,294,292,285,270,260,255,252,249,254,260,258,254,253
UBAT0057,02053,1.48E7,4.106E+09,1201,11.992,733,0.652,40,0.01,251,248,245,237,222,221,219,222,227,229,229,230,230,228,225,219,216,212,209,206,203,199,196,199,203,209,209,209,209,208,208,207,206,202,194,193,190,190,197,219,242,253,255,256,257,258,261,258,250,243,236,233,230,224,215,209,208,204,201,197
UBAT0057,02054,1.48E7,3.257E+09,1200,11.993,727,0.661,40,0.02,192,190,191,195,197,194,228,269,293,304,304,299,290,280,275,281,314,383,449,489,509,505,491,475,462,445,426,409,390,376,368,355,339,325,312,299,290,286,278,273,263,251,237,230,222,221,223,220,211,204,195,190,190,194,200,202,202,201,200,195
UBAT0057,02055,1.48E7,4.310E+09,1200,11.991,728,0.660,40,0.00,188,189,191,197,202,205,202,200,214,239,252,254,252,244,232,223,211,203,198,196,196,196,195,196,192,184,178,177,175,171,169,170,171,174,180,190,197,205,210,210,210,205,201,199,199,202,211,219,237,268,290,298,303,309,321,351,380,392,391,381
UBAT0057,02056,1.48E7,3.398E+09,1200,11.993,730,0.660,40,0.01,370,357,343,335,333,329,324,323,326,330,337,336,338,353,370,377,383,392,396,399,412,430,444,457,468,470,461,450,447,453,467,478,484,493,503,513,516,519,520,519,527,539,548,545,536,516,499,494,501,509,515,521,525,522,519,512,508,508,512,510
UBAT0057,02057,1.48E7,6.672E+09,1198,11.995,730,0.658,40,0.02,498,478,459,441,426,416,404,395,386,383,385,384,387,383,380,384,389,390,385,382,379,368,356,345,337,328,324,322,319,318,316,319,323,329,329,325,323,319,318,320,331,341,332,316,302,299,293,289,287,289,281,272,272,275,272,266,267,269,262,252
UBAT0057,02058,1.48E7,5.001E+09,1198,11.996,725,0.654,40,0.01,255,257,249,242,247,292,437,443,429,408,384,362,342,327,316,303,289,271,259,248,236,230,229,235,238,239,235,234,232,235,246,253,259,263,263,265,259,249,238,232,237,242,242,246,249,250,250,253,255,257,263,266,265,260,254,247,241,245,245,246
UBAT0057,02059,1.48E7,4.004E+09,1201,11.992,727,0.658,40,0.01,248,252,259,253,242,238,242,241,235,227,219,209,206,201,199,203,209,217,227,232,226,215,211,205,197,193,195,195,195,190,185,181,180,178,180,179,180,183,186,190,192,194,192,194,195,190,180,170,167,170,172,174,181,187,189,190,195,200,205,208
UBAT0057,02060,1.48E7,2.986E+09,1200,11.995,726,0.659,40,0.02,207,212,214,218,221,225,230,229,222,214,206,201,197,190,188,192,195,197,198,198,207,220,234,238,242,244,237,229,222,216,214,214,214,209,205,198,196,194,196,205,218,226,225,227,224,214,208,203,200,196,193,187,184,178,176,180,182,177,176,179
UBAT0057,02061,1.48E7,3.063E+09,1200,11.993,722,0.660,40,0.01,186,196,209,220,223,221,217,210,203,201,202,205,202,196,194,195,198,202,210,207,196,189,184,179,181,181,186,191,194,192,193,189,179,174,170,170,167,163,160,163,168,174,180,185,191,195,195,193,188,183,184,182,180,176,171,172,174,170,164,160
UBAT0057,02062,1.48E7,2.777E+09,1200,11.993,722,0.659,40,0.01,162,166,168,170,170,168,168,175,181,184,181,177,181,183,187,186,184,182,182,180,181,193,198,205,212,217,223,223,226,239,256,267,266,255,245,241,240,239,237,233,227,227,227,228,223,219,213,210,210,205,201,197,192,190,188,189,200,208,212,211
UBAT0057,02063,1.48E7,3.047E+09,1200,11.994,709,0.651,40,0.01,208,213,216,213,209,210,208,201,191,185,183,188,198,205,213,217,215,209,209,207,204,202,200,196,198,198,201,199,195,191,184,177,171,165,158,154,151,151,148,146,145,148,149,153,153,154,160,166,168,176,186,201,213,216,216,213,204,198,196,190
UBAT0057,02064,1.48E7,2.779E+09,1205,11.994,704,0.653,40,0.00,186,179,171,169,169,169,178,220,250,250,305,351,423,633,918,1168,1275,1265,1337,1467,1594,1733,1840,1986,2144,2249,2336,2456,2538,2537,2501,2453,2429,2420,2374,2328,2321,2326,2279,2218,2163,2158,2193,2163,2102,2042,1957,1870,1792,1688,1540,1396,1295,1206,1141,1101,1058,1005,953,896
UBAT0057,02065,1.48E7,2.183E+10,1198,11.995,710,0.661,40,0.01,840,789,738,691,653,624,577,545,520,501,486,480,472,457,439,417,397,379,370,363,356,351,351,353,348,337,331,328,330,330,331,334,337,330,322,318,316,312,308,304,297,292,287,287,285,284,283,284,280,278,281,279,279,285,289,290,290,293,297,298
UBAT0057,02066,1.48E7,5.566E+09,1195,11.995,723,0.662,40,0.01,303,307,309,353,625,1103,1362,1277,1158,1041,939,858,787,727,679,647,628,615,611,615,621,629,630,627,629,620,608,599,595,595,599,607,615,626,626,625,624,625,632,649,697,750,768,756,739,729,719,702,689,676,663,654,641,622,606,597,593,589,585,578
UBAT0057,02067,1.48E7,1.010E+10,1201,11.997,725,0.652,40,0.03,578,582,575,569,565,554,542,538,536,535,538,534,530,532,552,581,594,584,567,547,529,518,514,514,517,511,498,496,531,606,668,683,673,647,610,579,553,530,513,495,482,466,455,450,449,454,457,461,461,462,463,463,454,442,436,429,430,475,561,627
UBAT0057,02068,1.48E7,7.835E+09,1200,11.995,721,0.662,40,0.02,647,637,602,568,532,497,433,422,418,414,416,418,416,405,399,395,392,385,378,384,392,396,392,384,371,358,346,339,328,327,330,330,326,325,344,393,438,458,457,446,428,407,392,379,367,359,349,338,320,303,291,291,292,289,284,280,274,267,260,255
UBAT0057,02069,1.48E7,5.590E+09,1199,11.997,718,0.661,40,0.01,250,254,262,271,283,302,290,281,277,281,285,285,286,281,273,269,272,276,281,288,293,293,295,299,298,296,292,294,292,289,290,304,322,377,496,642,777,885,959,1019,1036,1034,1035,1028,1019,1024,1055,1096,1110,1097,1066,1018,960,889,829,776,732,703,684,660
UBAT0057,02070,1.48E7,8.334E+09,1198,11.993,720,0.661,40,0.00,630,601,574,548,526,506,475,462,451,449,445,443,439,432,425,424,431,451,474,486,494,498,507,517,532,549,563,571,570,570,568,566,555,543,541,543,551,551,548,546,550,553,555,555,555,551,543,536,527,519,512,515,527,531,531,528,527,518,509,497
UBAT0057,02071,1.48E7,7.660E+09,1198,11.994,722,0.649,40,0.02,493,488,486,489,490,485,481,486,492,493,487,478,465,456,447,435,427,423,426,427,433,439,439,446,460,475,484,479,469,457,449,430,416,437,575,847,1028,1077,1073,1041,983,920,868,825,786,758,724,679,647,635,620,603,581,551,499,428,379,354,339,337
UBAT0057,02072,1.48E7,8.305E+09,1197,12.025,720,0.660,40,0.02,339,340,345,353,354,354,358,352,338,325,313,303,297,299,302,309,317,324,327,320,311,302,291,284,285,284,284,287,286,284,283,281,275,274,273,269,269,272,280,284,285,285,281,279,275,269,267,271,276,271,267,265,264,262,261,259,251,242,234,228
UBAT0057,02073,1.48E7,4.292E+09,1198,12.000,721,0.661,39,0.01,222,222,225,229,232,236,235,233,230,223,220,219,223,231,236,235,230,224,220,213,210,209,212,216,218,219,221,226,233,237,240,238,231,226,222,227,234,239,239,237,237,238,240,238,231,227,226,223,220,214,208,202,197,196,194,186,182,183,190,199
UBAT0057,02074,1.48E7,3.277E+09,1198,11.986,723,0.659,40,0.01,205,210,208,207,204,200,208,213,209,202,198,198,196,199,207,214,215,212,211,207,208,215,222,223,224,228,248,278,279,269,256,245,238,226,219,214,207,204,207,201,197,199,203,234,292,332,347,340,324,310,296,276,255,238,227,222,222,217,213,214
UBAT0057,02075,1.48E7,3.430E+09,1201,11.998,729,0.661,40,0.02,220,238,257,270,284,289,279,271,261,249,244,237,233,235,232,225,219,212,203,195,189,183,183,183,180,179,182,182,185,191,200,206,209,216,228,232,230,229,225,221,216,208,204,205,209,205,208,210,209,212,219,230,235,234,236,243,253,259,262,262
UBAT0057,02076,1.48E7,3.316E+09,1200,11.989,714,0.661,40,0.02,262,260,258,250,249,252,259,256,248,241,234,230,228,232,243,247,251,267,286,288,280,264,250,234,221,214,204,204,207,214,217,217,220,219,216,212,205,201,196,191,187,182,175,170,168,168,168,170,173,174,183,184,180,176,177,175,174,170,168,167
UBAT0057,02077,1.48E7,3.162E+09,1199,11.984,726,0.659,40,0.00,166,163,161,159,155,156,165,172,179,188,194,199,196,197,193,185,180,176,170,173,177,179,182,188,194,196,199,206,211,216,218,216,212,205,200,195,187,178,175,172,170,171,172,175,178,184,191,199,200,198,198,198,196,195,199,198,201,201,192,187
UBAT0057,02078,1.48E7,2.775E+09,1200,11.983,729,0.660,40,0.00,184,181,179,176,172,168,167,171,176,186,188,184,179,180,179,178,180,183,190,194,193,192,195,194,188,187,187,183,185,187,191,193,193,198,201,204,209,216,223,222,222,226,244,262,267,266,258,247,242,237,238,241,245,245,242,244,240,233,230,225
UBAT0057,02079,1.48E7,3.065E+09,1199,11.995,724,0.657,40,0.01,220,215,214,206,197,193,184,184,192,198,200,207,212,210,204,200,199,202,208,215,219,220,218,214,209,202,196,192,187,184,183,184,186,185,182,185,193,206,220,237,252,258,257,255,251,250,246,243,246,251,253,251,250,245,246,245,241,236,235,235
UBAT0057,02080,1.48E7,3.213E+09,1201,12.019,725,0.660,40,0.02,238,234,229,224,220,219,219,223,227,225,221,214,210,211,218,228,237,248,250,245,245,255,262,278,294,316,380,475,566,628,662,682,689,686,677,666,658,644,629,616,601,589,576,563,543,501,456,430,412,400,398,406,419,434,440,440,442,448,471,501
UBAT0057,02081,1.48E7,6.080E+09,1200,11.991,717,0.662,40,0.01,572,665,708,728,726,709,658,639,622,607,596,591,578,559,548,548,556,551,530,504,480,469,462,464,462,463,461,457,445,435,430,421,414,401,392,382,372,362,355,351,352,359,365,370,374,370,359,350,354,358,363,367,373,378,372,367,358,355,358,355
UBAT0057,02082,1.48E7,6.833E+09,1197,11.992,721,0.660,40,0.01,345,337,328,321,318,318,308,300,299,303,305,307,309,311,313,313,310,301,293,289,280,272,264,262,259,261,262,255,253,248,238,233,223,214,205,199,199,203,208,210,218,227,229,234,241,241,237,228,226,228,231,233,239,237,236,229,222,218,211,199
UBAT0057,02083,1.48E7,3.795E+09,1199,11.992,719,0.655,40,0.01,193,184,182,189,199,206,225,234,241,238,228,216,210,203,197,196,201,211,220,225,223,217,213,208,204,200,196,197,197,193,195,199,202,201,197,194,188,181,174,170,170,169,166,166,167,165,167,165,165,160,163,163,164,163,164,168,171,172,170,167
UBAT0057,02084,1.48E7,2.822E+09,1198,11.993,721,0.661,40,0.03,164,157,153,155,160,176,218,225,229,233,234,232,229,236,243,246,244,249,252,249,244,240,235,236,235,231,228,224,222,219,214,210,210,206,205,207,210,217,230,243,251,257,257,255,249,239,225,210,195,187,179,173,171,171,173,177,181,184,183,185
