# Supplementary material for: Using bioluminescence as a tool for studying diversity in marine zooplankton and dinoflagellates: an initial assessment
Source: PeerJ. 2024 Jun 11;12:e17516. doi: 10.7717/peerj.17516 (PMC11177854; doi:10.7717/peerj.17516)
Supplement: Supplemental Information 2 [file peerj-12-17516-s002.zip › cell isolations/ctenov2/cteno17.dat]

UBAT0057,02167,1.48E7,3.785E+09,1197,12.006,727,0.652,40,0.01,231,229,228,223,221,224,216,215,214,216,218,220,222,224,229,234,239,238,234,235,231,229,227,220,216,217,219,218,215,207,201,201,205,213,217,214,214,217,220,218,220,215,205,199,199,201,202,207,219,238,263,281,288,288,282,276,269,266,262,257
UBAT0057,02168,1.48E7,3.376E+09,1200,12.010,725,0.655,40,0.02,254,246,233,219,209,202,210,216,219,213,211,206,202,201,198,195,193,191,189,187,182,178,175,174,178,180,186,189,186,184,181,181,179,188,198,206,212,211,204,195,188,183,178,173,174,180,187,197,199,201,208,214,225,230,232,229,221,212,204,199
UBAT0057,02169,1.48E7,2.945E+09,1200,11.996,720,0.663,40,0.01,201,200,201,204,203,195,189,193,208,225,234,243,253,261,268,278,300,316,311,301,287,271,266,268,265,267,273,275,278,277,265,254,245,233,226,219,213,206,203,206,212,217,229,238,242,246,242,238,234,228,224,225,224,224,229,235,245,249,254,258
UBAT0057,02170,1.48E7,3.584E+09,1200,11.994,721,0.662,40,0.03,260,265,268,271,266,262,251,243,233,223,222,222,221,219,214,209,208,210,221,229,240,253,269,275,279,283,284,281,277,268,266,268,269,275,274,263,253,240,233,228,221,221,223,223,219,216,213,206,228,275,309,320,317,302,283,269,255,242,238,236
UBAT0057,02171,1.48E7,3.696E+09,1200,11.998,725,0.659,40,0.01,236,231,225,223,222,226,238,246,246,245,240,238,235,225,213,206,200,194,188,188,191,193,194,194,196,216,364,818,1286,1547,1664,1676,1646,1598,1529,1451,1391,1316,1234,1142,1070,1021,970,917,867,827,789,751,723,699,671,643,617,588,565,549,529,507,490,475
UBAT0057,02172,1.48E7,9.571E+09,1200,11.996,729,0.661,39,0.02,462,449,434,422,409,398,398,397,397,390,379,367,357,346,333,318,314,308,302,292,280,276,272,274,271,260,256,273,288,289,284,272,264,253,245,240,238,237,233,225,219,211,204,200,195,196,190,181,181,178,181,181,187,194,198,198,188,178,171,165
UBAT0057,02173,1.48E7,3.996E+09,1199,11.994,728,0.657,40,0.03,165,162,164,164,164,162,164,165,165,172,181,188,195,202,207,207,209,208,209,209,206,202,200,204,204,206,209,206,201,197,193,200,208,212,214,213,206,200,196,192,187,182,183,187,187,183,184,185,186,186,182,180,181,182,187,191,191,188,182,176
UBAT0057,02174,1.48E7,2.817E+09,1200,12.015,724,0.653,40,0.01,165,160,157,153,161,169,194,203,207,208,202,200,195,191,185,183,185,188,186,185,182,182,176,169,166,163,160,160,157,155,158,156,154,155,160,173,196,218,229,233,231,231,230,225,227,259,314,366,403,423,428,421,411,403,397,386,375,360,341,324
UBAT0057,02175,1.48E7,3.471E+09,1200,12.015,726,0.660,40,0.01,305,290,278,272,269,265,218,195,182,174,167,167,165,161,159,160,158,161,162,160,161,158,157,157,158,158,164,164,160,163,166,163,163,160,157,157,159,167,174,177,176,171,169,166,162,161,161,158,157,153,150,143,145,144,140,141,148,160,180,212
UBAT0057,02176,1.48E7,2.578E+09,1198,11.993,727,0.653,40,0.02,252,290,313,326,331,323,307,297,289,275,261,243,223,208,202,197,195,195,195,191,181,169,169,174,178,180,184,194,206,213,219,216,211,212,207,200,194,189,186,184,184,187,194,204,212,218,223,227,227,227,225,223,219,214,213,211,211,210,210,211
UBAT0057,02177,1.48E7,3.251E+09,1198,11.996,723,0.656,40,0.01,203,199,205,206,203,205,202,197,193,192,193,192,194,191,185,179,174,174,177,184,190,196,205,207,208,203,202,202,197,193,192,188,184,176,172,170,167,168,167,164,162,162,165,167,170,169,172,176,177,177,180,184,186,182,173,168,163,160,157,162
UBAT0057,02178,1.48E7,2.706E+09,1198,11.984,727,0.653,40,0.01,164,162,156,155,155,156,158,161,167,176,180,188,205,214,212,208,207,207,205,195,179,163,153,147,139,131,126,123,125,129,133,137,138,139,135,134,137,141,150,155,162,168,169,165,158,153,148,141,134,130,129,129,128,132,139,148,147,144,144,148
UBAT0057,02179,1.48E7,2.306E+09,1198,11.986,719,0.656,40,0.01,152,155,153,149,153,156,166,172,169,162,153,145,141,142,144,146,147,152,158,166,175,185,191,191,184,177,175,176,175,172,172,174,172,165,160,159,164,171,177,180,187,187,191,198,203,212,214,206,206,211,202,194,192,197,196,191,191,201,213,205
UBAT0057,02180,1.48E7,2.618E+09,1197,12.004,718,0.656,40,0.02,196,194,194,210,234,254,272,270,263,253,247,239,234,229,230,233,235,239,244,248,252,254,246,236,225,221,219,219,227,234,242,250,261,270,275,278,279,285,292,306,317,320,322,322,322,322,325,328,329,332,335,340,341,338,336,344,357,365,366,367
UBAT0057,02181,1.48E7,4.116E+09,1198,11.993,724,0.663,39,0.01,367,371,377,385,397,490,2253,3091,4884,13332,33834,64378,65535,65535,65535,65535,65535,65535,65535,65535,65535,65535,65535,65535,65535,65535,65535,65535,65535,65535,65535,65535,65535,65424,58992,54645,50449,45417,40436,36219,32282,28271,24156,20706,17964,16006,14764,13568,12109,10594,9171,7920,6848,5932,5113,4427,3870,3389,2986,2656
UBAT0057,02182,1.48E7,5.171E+11,1188,12.006,682,0.660,40,0.02,2379,2145,1939,1752,1599,1465,1271,1191,1119,1058,1005,954,921,905,905,896,880,853,828,805,782,759,733,708,696,679,658,639,623,604,592,580,574,565,552,532,508,487,475,471,465,467,469,466,466,456,440,426,416,404,393,388,388,387,385,379,376,375,373,381
UBAT0057,02183,1.48E7,1.070E+10,1190,11.997,697,0.662,40,0.02,397,408,415,422,432,441,459,475,492,509,523,523,520,523,529,534,551,575,603,636,672,708,741,776,822,874,926,977,1029,1093,1159,1224,1295,1365,1441,1524,1610,1701,1798,1882,1954,2037,2116,2193,2276,2353,2424,2497,2556,2600,2635,2634,2622,2617,2612,2615,2639,2659,2675,2708
UBAT0057,02184,1.48E7,2.105E+10,1202,11.994,719,0.660,40,0.01,2735,2743,2729,2710,2680,2658,2631,2628,2618,2609,2597,2576,2550,2515,2483,2460,2441,2412,2379,2339,2296,2256,2224,2195,2184,2171,2139,2106,2077,2042,1983,1934,1898,1868,1845,1826,1814,1803,1787,1774,1766,1747,1726,1700,1671,1642,1608,1578,1549,1525,1504,1487,1462,1446,1439,1425,1407,1389,1373,1349
UBAT0057,02185,1.48E7,2.987E+10,1202,11.992,721,0.661,40,0.02,1330,1317,1302,1283,1265,1247,1203,1178,1156,1133,1105,1089,1080,1066,1054,1040,1019,1010,1006,994,979,968,950,938,926,913,906,891,881,872,869,860,851,839,818,800,779,760,743,737,730,724,716,710,703,695,684,668,645,623,598,576,555,543,536,530,523,513,510,510
UBAT0057,02186,1.48E7,1.273E+10,1201,11.993,724,0.661,40,0.02,511,514,518,526,532,528,511,497,483,470,468,479,481,480,474,459,437,422,413,405,401,393,396,403,403,403,398,395,396,397,401,403,404,401,404,408,405,398,391,378,366,353,341,336,330,329,331,340,348,361,375,374,373,374,368,363,360,358,361,371
UBAT0057,02187,1.48E7,6.058E+09,1201,11.994,721,0.660,40,0.01,375,371,370,372,370,365,371,379,386,391,394,400,403,402,399,390,381,380,382,379,376,372,366,360,352,342,336,337,340,341,344,341,336,339,340,335,333,334,332,335,343,349,357,359,355,351,342,336,342,345,344,349,346,336,328,324,320,320,318,316
UBAT0057,02188,1.48E7,5.246E+09,1202,11.986,727,0.659,40,0.01,314,307,300,294,288,284,285,283,276,274,281,284,287,292,297,297,298,301,300,297,292,285,282,283,286,293,298,299,296,294,291,282,272,266,254,245,237,230,221,220,219,218,219,221,220,220,219,211,205,199,193,190,193,197,195,190,190,192,193,189
UBAT0057,02189,1.48E7,3.752E+09,1201,11.983,726,0.658,40,0.03,187,187,186,190,201,211,217,224,227,222,215,210,206,210,239,364,665,884,911,851,769,692,625,568,522,480,446,421,404,397,396,400,408,414,418,425,421,404,392,384,389,413,485,668,894,1039,1109,1126,1110,1081,1045,1008,982,952,915,871,823,787,763,745
UBAT0057,02190,1.48E7,8.369E+09,1200,11.989,725,0.661,40,0.00,720,685,626,539,485,457,420,411,402,395,391,388,388,388,384,377,376,377,374,370,362,350,337,323,314,310,311,309,310,322,324,326,324,309,298,285,278,273,279,282,287,295,303,308,308,303,297,292,286,281,279,282,281,274,268,261,254,253,253,254
UBAT0057,02191,1.48E7,5.016E+09,1200,11.984,726,0.662,40,0.01,261,268,268,268,262,255,235,228,223,222,221,224,229,239,250,260,262,260,259,251,241,232,220,210,199,192,193,205,216,218,212,202,192,190,184,185,188,190,195,195,192,190,183,177,174,169,166,165,164,164,162,161,163,165,165,164,161,156,155,156
UBAT0057,02192,1.48E7,3.021E+09,1200,11.985,722,0.659,40,0.03,156,157,157,158,157,160,167,168,165,159,156,149,143,143,146,155,165,170,176,174,168,160,156,150,147,148,150,150,148,154,158,164,176,181,192,196,197,198,197,190,184,177,168,160,158,156,155,160,166,172,178,178,176,173,170,176,186,192,196,199
UBAT0057,02193,1.48E7,2.487E+09,1199,11.996,724,0.660,40,0.01,198,195,191,185,188,184,178,180,186,187,190,195,199,200,210,230,250,253,249,242,231,222,215,210,204,205,207,206,202,203,206,209,214,232,251,258,258,263,264,268,271,267,262,261,255,243,239,243,254,268,277,284,284,287,291,285,284,284,287,289
UBAT0057,02194,1.48E7,3.483E+09,1200,11.984,723,0.659,40,0.00,287,288,291,291,288,289,289,282,287,312,344,348,338,331,332,334,334,333,332,336,340,346,354,363,371,377,387,392,387,378,368,364,360,357,355,353,351,350,348,346,344,339,335,331,328,323,325,331,335,335,333,332,325,316,311,306,301,291,280,278
