# Supplementary material for: Using bioluminescence as a tool for studying diversity in marine zooplankton and dinoflagellates: an initial assessment
Source: PeerJ. 2024 Jun 11;12:e17516. doi: 10.7717/peerj.17516 (PMC11177854; doi:10.7717/peerj.17516)
Supplement: Supplemental Information 2 [file peerj-12-17516-s002.zip › cell isolations/ctenov2/cteno18.dat]

UBAT0057,02208,1.48E7,3.321E+09,1199,11.990,725,0.653,40,0.00,211,212,210,208,202,199,189,182,177,173,173,176,176,180,186,188,192,196,207,215,225,230,233,233,235,239,233,232,227,227,224,215,210,210,210,212,213,215,218,217,212,210,206,203,203,204,206,206,203,206,212,220,230,235,236,234,228,226,218,214
UBAT0057,02209,1.48E7,3.114E+09,1198,11.992,728,0.661,40,0.02,215,220,229,247,265,264,256,247,235,225,221,219,219,218,218,221,223,225,224,221,215,212,215,219,224,224,223,222,219,214,213,210,227,303,426,522,571,594,600,599,589,576,564,547,528,510,496,482,468,453,438,426,422,413,399,383,375,369,357,343
UBAT0057,02210,1.48E7,5.009E+09,1199,11.992,726,0.660,40,0.02,323,296,263,239,227,221,220,226,233,238,234,227,222,220,221,222,224,227,230,233,234,234,230,228,230,234,234,227,221,218,216,212,208,209,207,206,207,207,208,213,215,212,209,208,210,206,194,190,191,188,188,187,182,181,182,180,180,186,196,212
UBAT0057,02211,1.48E7,3.188E+09,1200,11.992,731,0.660,40,0.01,224,228,228,226,229,228,224,232,236,231,221,214,213,211,207,207,206,206,201,200,196,196,200,202,205,207,210,214,220,218,215,215,211,203,195,190,182,177,181,178,182,192,196,205,212,212,208,207,202,194,191,189,188,187,189,191,200,211,220,227
UBAT0057,02212,1.48E7,3.057E+09,1199,11.993,727,0.661,40,0.02,229,230,230,227,223,219,215,212,208,212,215,223,236,248,248,250,253,249,249,246,246,253,266,276,283,282,273,268,255,243,241,236,234,241,246,247,246,242,234,230,223,222,224,226,222,217,213,210,219,220,220,220,220,223,236,244,248,252,256,261
UBAT0057,02213,1.48E7,3.521E+09,1201,11.989,729,0.655,40,0.02,267,287,309,329,340,341,336,324,314,301,297,295,297,297,291,283,271,259,246,240,242,247,255,260,272,286,285,282,273,266,263,264,263,267,261,258,256,252,246,255,282,286,259,233,227,236,272,327,384,410,418,415,407,404,395,376,360,346,325,315
UBAT0057,02214,1.48E7,4.412E+09,1201,11.993,722,0.654,40,0.01,301,288,281,273,268,262,247,243,240,242,243,240,237,234,232,232,230,232,246,265,278,284,286,290,289,284,279,273,265,251,245,243,244,247,251,257,257,259,264,264,272,294,309,317,312,303,291,281,281,274,270,265,264,260,255,249,249,247,246,258
UBAT0057,02215,1.48E7,3.897E+09,1202,11.985,730,0.659,40,0.02,259,254,249,242,244,258,310,310,304,296,288,273,259,243,230,224,217,208,203,203,203,200,199,198,198,197,194,195,196,195,193,193,194,196,204,209,211,213,211,210,206,203,203,205,208,206,209,210,204,206,217,227,232,232,233,235,234,231,228,224
UBAT0057,02216,1.48E7,3.306E+09,1201,11.984,730,0.658,40,0.01,226,226,235,276,369,550,842,873,879,881,886,879,863,841,815,795,772,744,715,690,670,647,616,598,593,581,552,527,510,503,500,499,503,502,501,499,503,508,510,507,501,497,491,490,495,501,507,509,512,514,519,526,532,537,536,527,515,504,502,501
UBAT0057,02217,1.48E7,8.552E+09,1200,11.990,726,0.660,40,0.01,495,481,475,484,497,512,546,554,559,559,564,576,579,575,572,582,604,616,624,638,655,663,662,652,636,622,620,622,616,594,574,562,548,534,518,502,488,489,494,503,509,517,522,539,590,643,656,649,630,612,594,574,565,570,571,561,548,522,491,467
UBAT0057,02218,1.48E7,8.369E+09,1199,11.998,722,0.660,40,0.01,450,442,433,421,415,408,391,377,365,349,340,343,348,348,342,343,348,354,355,355,352,345,333,325,318,311,303,295,287,280,276,276,270,266,266,266,275,284,285,287,289,290,291,289,288,287,284,281,276,271,264,254,246,243,246,248,243,243,238,234
UBAT0057,02219,1.48E7,4.567E+09,1199,11.990,724,0.660,40,0.02,233,233,236,244,249,249,247,240,230,225,222,222,221,224,228,226,222,222,220,218,217,220,217,217,222,227,227,228,234,277,439,842,1326,1646,1804,1856,1842,1874,2103,2366,2495,2468,2291,1996,1649,1333,1154,1053,943,772,517,361,307,288,284,283,279,279,282,284
UBAT0057,02220,1.48E7,1.045E+10,1199,11.991,724,0.661,40,0.01,285,281,276,268,266,267,267,267,263,256,252,252,254,257,259,261,262,257,252,252,256,257,256,254,255,258,257,254,254,260,267,274,275,272,271,270,271,276,272,269,269,268,268,274,280,284,294,304,305,300,292,283,279,277,273,267,260,253,251,249
UBAT0057,02221,1.48E7,3.952E+09,1201,11.992,729,0.651,39,0.01,246,250,251,251,245,242,236,234,236,241,244,250,253,244,238,234,228,223,223,222,225,232,232,224,220,223,226,223,228,232,232,229,224,222,214,209,210,210,207,207,204,202,203,207,206,199,200,199,194,193,203,230,248,251,243,232,220,213,207,202
UBAT0057,02222,1.48E7,3.313E+09,1202,11.985,719,0.659,40,0.01,203,202,199,199,198,197,207,207,205,202,198,196,193,188,192,193,196,200,200,199,198,193,191,200,215,222,233,247,248,238,230,223,216,212,211,211,214,213,213,211,208,212,214,215,214,210,208,205,201,196,193,188,186,190,197,215,309,666,1501,2415
UBAT0057,02223,1.48E7,4.730E+09,1198,11.996,684,0.663,40,0.01,2924,3302,3933,5188,7703,11138,18759,22056,23438,24586,25261,25110,24364,23533,23090,21775,20965,20828,20943,21037,19448,16718,14461,12919,12016,11561,10141,8759,7973,7641,6723,5838,5364,5003,4514,4168,3985,3913,3660,3473,3392,3598,4608,6458,7655,7742,7144,6294,5440,4687,4067,3565,3183,2875,2606,2354,2164,2014,1883,1771
UBAT0057,02224,1.48E7,1.481E+11,1190,11.994,698,0.659,40,0.02,1661,1542,1444,1390,1361,1339,1286,1281,1285,1295,1327,1374,1398,1395,1382,1373,1372,1377,1393,1418,1452,1490,1521,1566,1610,1653,1702,1753,1797,1846,1896,1949,2022,2100,2167,2217,2250,2261,2256,2258,2279,2309,2337,2367,2405,2440,2469,2491,2500,2509,2537,2569,2598,2617,2624,2609,2582,2552,2523,2501
UBAT0057,02225,1.48E7,2.863E+10,1187,11.995,718,0.660,40,0.02,2480,2471,2471,2467,2464,2459,2440,2413,2359,2302,2238,2168,2110,2058,2013,1977,1952,1920,1902,1889,1857,1824,1792,1746,1693,1645,1601,1563,1536,1506,1475,1445,1416,1382,1353,1330,1327,1327,1314,1291,1261,1228,1199,1169,1130,1105,1077,1048,1033,1036,1027,1013,1000,989,972,960,964,962,945,916
UBAT0057,02226,1.48E7,2.329E+10,1198,11.995,720,0.654,40,0.01,892,867,836,813,788,768,733,714,698,684,672,653,636,626,619,612,607,601,597,589,584,585,576,562,551,537,522,513,499,488,479,476,474,471,464,461,455,449,444,440,436,437,440,440,435,427,419,412,409,402,397,395,390,383,374,365,357,350,344,344
UBAT0057,02227,1.48E7,7.758E+09,1198,12.000,723,0.662,40,0.01,354,355,346,338,332,334,352,354,355,355,353,347,337,328,329,325,325,325,319,315,306,295,285,274,264,257,250,249,250,253,256,261,267,272,275,277,276,267,268,269,265,268,273,278,280,285,293,298,295,295,294,293,296,296,290,286,287,284,281,284
UBAT0057,02228,1.48E7,4.391E+09,1198,11.997,725,0.661,40,0.03,286,289,287,283,277,270,252,248,249,252,253,251,248,243,244,249,253,259,260,257,251,244,236,232,230,237,236,229,223,220,216,209,205,208,211,207,207,215,254,284,281,262,243,227,219,215,214,218,228,236,244,252,264,273,275,272,274,270,267,266
UBAT0057,02229,1.48E7,3.637E+09,1197,11.995,720,0.659,40,0.01,270,272,265,259,255,244,221,213,207,205,209,211,223,232,242,248,248,244,245,243,244,242,237,231,231,231,231,237,240,244,246,250,248,249,250,247,249,253,253,249,241,243,251,257,264,274,281,291,306,322,339,364,380,386,398,403,406,409,417,424
UBAT0057,02230,1.48E7,4.054E+09,1201,12.000,720,0.660,40,0.00,432,439,448,461,486,510,548,560,565,568,569,572,570,566,563,559,556,558,557,560,565,574,579,579,573,565,560,557,559,566,563,555,549,545,546,542,538,533,523,512,499,481,465,447,431,423,428,451,476,491,500,502,489,470,451,433,417,405,394,388
UBAT0057,02231,1.48E7,7.577E+09,1201,11.994,724,0.659,40,0.03,379,371,365,351,335,330,324,324,330,337,339,333,327,324,322,313,307,300,294,295,290,285,282,280,279,281,284,285,281,269,261,257,257,252,253,256,253,250,253,255,258,257,254,256,260,261,269,275,280,281,281,279,278,280,280,287,290,286,280,273
UBAT0057,02232,1.48E7,4.268E+09,1200,11.992,740,0.659,40,0.02,257,243,230,218,213,211,205,211,219,224,231,238,249,255,261,269,273,273,270,266,260,249,244,237,235,247,257,261,262,251,240,227,220,219,220,220,222,226,228,228,223,223,226,232,243,253,254,251,251,246,247,246,244,242,240,242,239,243,248,245
UBAT0057,02233,1.48E7,3.549E+09,1198,11.995,726,0.651,40,0.00,238,239,239,240,239,238,241,233,225,217,211,210,211,215,213,210,210,206,203,197,191,183,182,183,184,184,185,186,182,184,185,189,198,204,210,219,219,218,219,214,206,201,195,188,184,186,200,234,283,316,336,348,355,357,351,342,333,326,347,469
UBAT0057,02234,1.48E7,3.566E+09,1201,11.992,724,0.660,40,0.02,585,613,601,642,787,910,910,845,768,683,592,510,456,478,596,679,607,385,255,215,208,207,206,212,214,215,219,222,223,227,231,231,228,223,221,220,220,222,222,222,223,221,219,220,225,229,237,240,242,240,235,230,219,210,201,198,197,195,198,201
