# Supplementary material for: Using bioluminescence as a tool for studying diversity in marine zooplankton and dinoflagellates: an initial assessment
Source: PeerJ. 2024 Jun 11;12:e17516. doi: 10.7717/peerj.17516 (PMC11177854; doi:10.7717/peerj.17516)
Supplement: Supplemental Information 2 [file peerj-12-17516-s002.zip › cell isolations/ctenov2/cteno19.dat]

UBAT0057,02329,1.48E7,3.119E+09,1198,11.989,723,0.660,40,0.01,238,230,221,216,214,212,211,210,208,208,211,209,207,208,201,195,191,188,185,178,171,170,172,178,184,186,190,194,202,211,215,217,213,204,197,190,187,186,183,179,178,175,172,171,170,173,178,182,186,192,194,195,200,206,206,205,204,199,195,189
UBAT0057,02330,1.48E7,2.882E+09,1198,12.017,721,0.661,40,0.01,184,184,184,184,186,188,193,188,180,176,172,165,161,153,147,144,143,151,159,167,178,194,221,243,251,252,246,240,240,237,232,229,220,211,202,193,190,191,195,193,193,194,198,199,199,200,201,198,199,199,198,198,199,204,205,201,197,194,188,185
UBAT0057,02331,1.48E7,2.890E+09,1199,11.984,727,0.660,40,0.01,185,191,197,203,210,211,198,193,192,196,198,200,201,201,202,210,216,222,223,215,209,203,193,182,175,173,178,183,191,198,202,205,206,204,200,197,197,198,205,210,207,203,200,195,192,187,181,183,187,188,188,189,188,190,188,186,184,182,176,178
UBAT0057,02332,1.48E7,2.895E+09,1200,11.983,722,0.660,40,0.02,180,180,184,183,184,187,203,213,217,216,211,206,199,191,186,184,187,187,187,184,184,185,186,183,179,183,186,183,184,190,196,203,206,205,208,210,212,215,215,212,208,210,209,210,213,213,209,202,202,204,216,227,239,250,253,242,227,217,216,216
UBAT0057,02333,1.48E7,3.011E+09,1200,11.989,723,0.659,40,0.01,210,203,192,188,186,186,198,203,211,214,216,219,223,225,223,223,223,223,229,238,246,248,252,245,236,223,219,225,224,219,214,210,204,202,205,206,208,204,198,198,194,185,178,175,175,177,176,175,178,183,189,186,179,168,164,168,166,164,159,157
UBAT0057,02334,1.48E7,2.975E+09,1200,12.015,725,0.658,40,0.01,157,156,154,155,154,153,159,158,154,153,155,156,167,174,185,190,188,188,191,202,217,234,258,284,304,315,323,327,330,326,318,307,297,294,292,293,292,291,292,283,271,265,260,253,246,238,227,221,222,229,236,238,234,228,220,215,215,213,215,215
UBAT0057,02335,1.48E7,3.440E+09,1200,11.984,726,0.658,40,0.01,216,209,203,202,207,216,213,206,204,199,197,197,191,183,174,169,164,161,160,164,163,166,171,173,179,181,182,181,182,186,188,188,186,180,178,178,178,179,174,172,171,173,170,169,168,167,169,172,177,182,184,184,188,190,189,191,188,180,179,176
UBAT0057,02336,1.48E7,2.693E+09,1197,11.991,719,0.658,40,0.00,167,163,165,166,170,179,201,213,290,584,1136,1676,2042,2206,2194,2080,1915,1741,1581,1440,1314,1182,1063,977,908,845,761,605,399,297,269,265,266,263,254,247,239,230,216,205,195,193,202,214,220,229,236,239,238,237,233,232,229,228,224,225,228,234,241,247
UBAT0057,02337,1.48E7,8.810E+09,1198,11.993,720,0.659,40,0.02,246,243,237,226,217,212,199,195,189,187,191,198,204,201,199,197,189,182,182,190,202,209,210,211,206,199,198,203,210,217,226,236,238,236,236,247,272,290,298,300,295,281,264,249,232,219,211,203,196,190,185,178,169,165,164,170,176,181,186,191
UBAT0057,02338,1.48E7,3.152E+09,1198,11.994,721,0.657,40,0.03,195,196,197,203,202,200,185,182,181,176,174,174,170,167,167,168,173,179,186,197,212,224,232,238,242,240,232,217,209,201,195,195,188,183,181,183,188,189,185,180,173,170,163,159,157,158,162,170,180,186,186,184,183,180,174,170,165,160,158,162
UBAT0057,02339,1.48E7,2.752E+09,1198,11.995,726,0.663,40,0.01,168,170,175,178,176,178,174,178,189,199,207,219,223,218,213,214,216,213,214,211,204,197,195,189,185,182,179,181,178,173,173,172,169,164,161,157,153,153,155,160,159,158,160,160,158,161,173,191,204,209,214,216,220,220,219,219,220,227,223,213
UBAT0057,02340,1.48E7,2.806E+09,1199,11.998,725,0.656,40,0.02,209,204,193,188,183,177,168,162,153,153,159,166,171,179,180,179,180,185,187,186,186,186,186,189,192,197,202,207,210,210,205,196,187,176,171,174,178,176,170,173,202,286,400,476,496,488,468,445,423,398,375,351,332,316,302,284,274,265,255,254
UBAT0057,02341,1.48E7,3.568E+09,1199,11.995,718,0.659,40,0.02,254,257,264,272,268,264,259,254,257,259,256,248,236,228,230,236,242,247,250,251,251,254,259,255,250,245,237,234,237,255,292,314,322,325,317,312,309,304,296,284,279,275,272,275,277,277,278,279,274,270,268,265,261,258,259,264,262,255,247,241
UBAT0057,02342,1.48E7,3.921E+09,1198,11.993,717,0.655,40,0.03,233,228,225,222,215,212,209,210,210,210,213,217,219,223,226,224,220,211,200,189,183,179,180,180,180,180,186,199,219,234,234,229,226,218,210,205,198,195,196,204,232,262,269,261,252,243,237,231,233,232,225,221,227,229,235,245,245,239,227,210
UBAT0057,02343,1.48E7,3.223E+09,1199,11.993,720,0.660,40,0.00,197,186,188,250,382,515,504,435,377,337,317,308,306,309,312,313,307,296,279,259,243,235,235,233,232,225,226,238,241,228,206,187,181,179,181,182,180,180,182,186,186,183,182,186,193,199,203,207,211,213,209,203,196,187,181,175,171,167,166,170
UBAT0057,02344,1.48E7,3.533E+09,1199,11.999,704,0.655,40,0.02,176,187,207,223,236,240,234,223,214,213,211,211,209,213,217,219,220,222,222,225,224,224,224,227,226,228,232,235,238,237,233,232,232,231,231,231,233,245,255,263,258,252,248,242,234,225,212,206,205,206,208,211,215,223,239,241,244,275,536,3520
UBAT0057,02345,1.48E7,7.348E+09,1192,11.996,719,0.661,40,0.02,12765,17468,16824,17230,19055,21911,23420,28269,36282,39926,39572,40620,43983,44164,42345,41208,43302,50257,54269,52470,48539,44748,40950,37456,34612,32661,30916,28524,25675,22452,19258,16896,15577,15062,14365,11945,8124,5927,5004,4394,3888,3439,3051,2721,2446,2210,1984,1786,1630,1502,1398,1324,1248,1164,1086,1021,962,911,870,837
UBAT0057,02346,1.48E7,2.890E+11,1183,12.017,685,0.659,40,0.01,806,775,747,731,733,739,732,726,719,710,706,709,712,720,732,745,775,800,818,843,868,892,915,936,962,1000,1047,1100,1141,1174,1205,1237,1266,1292,1323,1357,1385,1404,1430,1448,1498,1571,1629,1675,1694,1686,1678,1679,1685,1692,1712,1713,1711,1711,1707,1698,1695,1692,1696,1706
UBAT0057,02347,1.48E7,1.795E+10,1185,11.998,725,0.661,40,0.03,1713,1727,1741,1731,1715,1689,1650,1645,1637,1634,1633,1643,1652,1656,1657,1661,1670,1675,1686,1697,1696,1691,1695,1707,1707,1704,1708,1711,1711,1713,1709,1701,1695,1703,1710,1722,1733,1742,1749,1749,1746,1742,1731,1727,1737,1745,1758,1771,1772,1754,1733,1717,1697,1667,1635,1613,1587,1560,1531,1507
UBAT0057,02348,1.48E7,2.498E+10,1204,11.991,727,0.660,40,0.01,1496,1483,1475,1469,1457,1431,1366,1340,1330,1316,1288,1276,1267,1273,1287,1289,1288,1292,1288,1276,1255,1224,1175,1121,1085,1060,1051,1053,1047,1046,1044,1036,1025,1012,994,970,946,929,913,894,875,857,849,843,839,840,844,846,853,870,898,912,904,884,858,836,815,799,784,769
UBAT0057,02349,1.48E7,1.581E+10,1205,11.982,729,0.661,40,0.02,756,747,736,724,712,700,677,663,653,646,636,619,605,594,581,576,578,574,565,559,559,558,556,551,543,532,516,502,491,490,494,497,500,502,503,502,499,498,493,481,469,453,436,426,419,418,427,443,457,459,453,444,433,424,418,415,406,397,389,382
UBAT0057,02350,1.48E7,7.734E+09,1203,11.996,733,0.660,40,0.01,376,370,364,359,362,373,375,372,376,377,381,382,381,377,372,370,365,359,350,342,339,352,397,484,551,574,572,558,545,530,512,496,480,475,473,478,485,484,484,482,478,477,473,467,447,413,389,371,362,360,363,372,381,386,388,382,381,409,486,560
UBAT0057,02351,1.48E7,6.342E+09,1200,12.003,725,0.660,40,0.01,611,642,656,662,656,649,633,627,617,603,586,573,568,564,561,547,532,528,520,505,491,479,472,461,444,427,409,394,380,377,378,376,372,365,365,358,350,345,341,344,346,341,334,330,334,337,342,349,349,344,336,328,316,309,299,293,291,290,291,288
UBAT0057,02352,1.48E7,6.385E+09,1200,12.026,723,0.658,40,0.01,283,283,282,281,278,276,276,279,280,284,288,283,272,262,257,259,267,273,277,281,277,278,281,279,276,278,280,284,293,295,292,289,285,282,282,277,271,269,269,276,282,288,290,293,299,298,288,278,264,250,244,241,238,236,233,232,227,222,223,229
UBAT0057,02353,1.48E7,4.004E+09,1201,11.993,722,0.659,40,0.02,230,231,227,227,231,236,248,252,249,243,234,227,217,212,204,204,219,247,260,253,245,245,244,238,235,230,228,228,229,241,251,254,259,259,254,246,243,245,249,257,264,266,275,279,276,266,252,241,236,248,266,282,282,271,260,244,227,212,201,196
UBAT0057,02354,1.48E7,3.586E+09,1201,11.994,728,0.657,40,0.00,195,199,211,221,226,223,220,214,212,212,213,215,218,228,239,244,241,246,245,242,239,239,246,259,263,264,263,262,264,267,267,266,260,258,260,261,263,269,272,276,274,269,264,253,247,244,237,235,236,237,237,237,229,221,221,228,238,238,232,226
