# Supplementary material for: Using bioluminescence as a tool for studying diversity in marine zooplankton and dinoflagellates: an initial assessment
Source: PeerJ. 2024 Jun 11;12:e17516. doi: 10.7717/peerj.17516 (PMC11177854; doi:10.7717/peerj.17516)
Supplement: Supplemental Information 2 [file peerj-12-17516-s002.zip › cell isolations/ctenov2/cteno2.dat]

UBAT0057,00425,1.48E7,2.885E+07,1199,11.994,717,0.657,40,0.01,0,0,0,1,0,1,0,1,1,1,3,2,0,3,1,0,0,2,0,1,1,0,2,2,1,3,4,5,2,0,2,4,2,1,3,2,2,2,0,0,2,0,0,0,0,3,3,1,0,3,1,0,0,0,0,0,0,1,0,2
UBAT0057,00426,1.48E7,1.800E+07,1199,11.989,724,0.657,40,0.02,2,5,4,3,2,4,0,0,0,1,1,1,0,0,0,0,2,2,2,4,5,4,2,0,0,1,2,1,1,2,2,0,0,0,3,3,2,0,3,2,0,0,2,1,0,0,1,3,1,2,2,4,2,0,0,2,4,5,4,6
UBAT0057,00427,1.48E7,2.713E+07,1200,11.995,719,0.655,40,0.01,7,7,7,6,4,6,7,6,4,7,11,6,5,5,6,6,8,6,5,5,5,5,3,4,5,7,6,2,1,1,1,3,5,6,5,4,4,5,8,7,6,6,5,7,7,7,6,6,5,4,6,3,2,4,7,7,9,7,6,8
UBAT0057,00428,1.48E7,8.139E+07,1200,12.004,722,0.658,40,0.00,8,4,5,1,2,3,4,4,6,4,3,5,3,6,7,5,6,6,5,6,6,10,10,7,5,2,3,4,5,2,1,3,3,3,4,2,1,2,3,8,6,5,5,3,4,4,5,3,4,4,4,2,3,4,3,5,7,7,6,4
UBAT0057,00429,1.48E7,6.413E+07,1199,11.988,722,0.661,40,0.01,3,2,4,2,2,4,4,5,5,6,7,6,6,5,3,4,3,3,5,4,5,6,5,5,5,5,3,4,4,4,4,5,4,4,4,4,5,3,2,5,5,3,5,3,2,4,3,3,4,7,5,5,6,2,0,3,3,3,5,6
UBAT0057,00430,1.48E7,6.215E+07,1198,11.981,728,0.659,40,0.01,9,12,22,31,37,39,42,43,41,40,38,37,37,37,34,33,30,30,25,25,25,23,22,21,18,20,20,18,16,17,16,13,14,12,11,12,14,15,15,15,14,16,15,12,12,16,16,15,17,16,17,18,14,17,18,18,20,21,19,20
UBAT0057,00431,1.48E7,3.263E+08,1199,11.984,723,0.658,40,0.00,22,23,25,27,25,24,22,24,26,28,31,31,31,31,31,30,30,31,31,31,31,29,30,32,33,34,34,33,30,27,26,24,26,27,28,31,25,25,25,22,20,22,23,25,27,26,25,24,19,19,19,17,20,22,23,22,23,23,23,22
UBAT0057,00432,1.48E7,3.872E+08,1197,11.988,718,0.658,40,0.00,22,22,20,20,21,20,19,17,16,14,12,11,13,13,14,17,20,19,16,15,12,14,15,14,14,13,13,10,11,12,13,12,10,8,7,10,11,10,9,8,9,6,6,7,8,9,8,8,9,9,7,5,4,4,8,16,21,24,24,25
UBAT0057,00433,1.48E7,1.948E+08,1197,11.989,724,0.656,40,0.01,28,28,28,27,28,24,23,21,16,16,17,14,13,12,10,11,9,8,5,5,6,6,3,5,5,7,4,5,8,5,6,7,5,7,4,4,6,4,2,3,4,4,5,4,3,4,5,5,4,3,4,5,5,2,3,4,7,7,7,7
UBAT0057,00434,1.48E7,1.272E+08,1199,11.989,727,0.663,40,0.02,7,5,6,6,6,9,11,9,11,12,9,8,6,6,9,12,15,16,17,16,14,13,12,12,12,11,12,11,10,13,13,13,14,13,12,14,10,10,12,8,9,10,11,11,12,14,14,13,13,10,12,14,14,14,10,11,11,9,11,10
UBAT0057,00435,1.48E7,1.655E+08,1199,11.995,723,0.658,40,0.00,10,8,10,12,13,13,15,14,14,15,14,12,12,12,15,16,18,17,17,18,17,15,12,12,12,13,14,13,13,10,9,8,9,8,7,9,9,7,6,8,9,9,8,9,9,9,10,9,6,7,9,6,9,9,7,7,8,6,4,5
UBAT0057,00436,1.48E7,1.568E+08,1200,11.993,725,0.657,40,0.01,5,3,3,6,6,3,3,2,4,3,3,3,4,3,4,4,4,4,2,1,0,1,0,0,0,2,3,3,2,2,3,2,2,2,1,0,2,3,3,3,3,2,3,0,0,1,2,0,1,0,0,0,0,0,1,3,2,0,0,0
UBAT0057,00437,1.48E7,2.885E+07,1202,11.987,726,0.658,40,0.02,0,0,0,0,0,0,1,1,1,1,1,0,0,2,0,1,3,0,2,2,3,2,2,4,5,5,5,2,3,5,3,3,2,0,1,3,4,4,2,1,0,0,0,0,0,0,0,1,4,3,1,0,0,3,2,2,5,2,4,3
UBAT0057,00438,1.48E7,2.589E+07,1203,12.001,721,0.658,40,0.02,1,2,1,0,1,4,1,1,2,1,2,2,2,2,1,1,0,0,0,1,1,2,3,2,2,2,4,4,3,2,2,3,2,2,3,2,5,4,4,4,5,4,5,6,6,5,5,4,4,4,4,5,8,7,7,8,9,9,8,8
UBAT0057,00439,1.48E7,5.204E+07,1203,11.984,720,0.658,40,0.01,10,10,9,9,10,9,8,6,5,4,4,4,6,9,9,8,5,7,7,6,5,3,2,4,3,4,4,5,5,6,5,6,7,7,6,8,8,8,8,8,9,8,9,8,6,9,9,9,8,4,5,5,5,4,2,3,5,7,7,9
UBAT0057,00440,1.48E7,9.521E+07,1201,11.983,723,0.659,40,0.01,8,9,10,8,7,10,11,9,7,8,8,5,6,9,11,12,11,10,9,8,7,9,10,7,6,8,9,7,10,9,6,5,6,6,6,7,7,8,10,8,6,1,1,2,4,1,3,4,2,4,4,5,5,9,6,8,9,6,7,7
UBAT0057,00441,1.48E7,1.031E+08,1199,11.986,723,0.658,40,0.02,5,6,4,5,4,4,5,6,4,6,6,6,6,5,5,7,6,5,8,6,4,6,7,5,5,5,4,2,2,2,5,5,5,5,4,5,6,5,3,0,2,4,2,1,0,0,1,1,0,0,1,2,1,2,0,0,0,0,1,0
UBAT0057,00442,1.48E7,5.105E+07,1198,11.990,718,0.656,40,0.01,0,0,0,0,2,0,0,0,0,0,0,3,1,1,1,0,0,2,1,1,3,1,0,0,0,1,2,0,0,1,0,0,0,0,0,0,0,0,0,0,0,0,0,0,0,0,0,0,0,2,1,0,1,0,0,1,3,3,3,3
UBAT0057,00443,1.48E7,1.011E+07,1197,11.989,721,0.658,39,0.00,4,3,2,4,1,0,1,1,1,0,2,2,0,0,0,0,0,1,0,0,2,1,0,0,0,0,0,0,3,0,0,1,1,2,1,2,1,0,0,0,2,0,1,1,0,0,0,0,0,0,0,0,0,0,1,1,1,0,1,0
UBAT0057,00444,1.48E7,9.866E+06,1199,11.994,726,0.660,40,0.02,0,0,0,0,2,2,0,0,0,0,0,0,1,1,0,2,1,2,0,1,2,1,1,0,0,0,0,0,0,0,0,0,0,1,0,0,1,1,1,4,0,0,1,0,1,0,0,0,0,0,0,0,0,0,0,0,1,1,0,0
UBAT0057,00445,1.48E7,7.153E+06,1198,11.989,728,0.657,40,0.01,1,0,0,0,0,2,0,0,0,1,0,0,0,1,0,1,2,1,0,3,2,0,0,3,4,2,1,2,1,0,2,1,2,0,1,0,2,5,2,2,5,1,2,2,2,0,1,0,1,1,0,1,1,1,0,1,1,2,2,1
UBAT0057,00446,1.48E7,1.677E+07,1198,11.999,723,0.661,40,0.01,0,0,1,3,1,1,2,1,0,2,0,0,0,0,1,0,0,0,0,0,0,2,0,0,0,0,0,0,0,0,1,2,3,5,3,1,4,3,0,3,3,3,4,4,4,4,3,0,1,0,0,1,0,0,0,0,0,1,0,0
UBAT0057,00447,1.48E7,1.652E+07,1198,11.989,720,0.659,40,0.01,0,3,9,13,15,18,17,17,17,15,16,19,18,15,17,16,14,14,13,10,11,12,12,12,12,14,13,10,10,11,12,11,13,12,12,13,12,10,11,11,12,13,14,13,13,15,16,18,19,21,24,23,25,25,27,31,32,31,31,32
UBAT0057,00448,1.48E7,2.412E+08,1198,11.995,720,0.658,40,0.01,33,32,34,31,27,30,34,37,38,37,35,33,33,33,32,32,34,35,37,41,41,37,35,32,34,35,38,41,45,49,47,45,44,43,45,44,44,43,44,44,41,39,38,39,37,35,35,35,34,33,34,34,34,32,34,37,39,38,39,43
UBAT0057,00449,1.48E7,5.552E+08,1200,11.988,728,0.661,39,0.01,46,52,54,53,55,54,48,47,45,42,40,40,42,37,36,37,38,37,38,34,31,33,30,25,25,24,23,24,20,19,21,21,20,20,20,20,20,18,14,14,14,14,13,15,17,19,21,20,18,18,18,17,16,15,15,15,16,17,14,13
UBAT0057,00450,1.48E7,3.971E+08,1200,11.990,722,0.660,40,0.01,14,17,20,22,26,27,24,20,22,21,18,19,21,23,24,24,26,27,26,26,25,24,20,19,20,19,21,23,24,22,21,21,22,20,22,21,23,23,22,22,21,20,18,18,16,15,13,15,14,16,18,18,17,18,21,18,16,18,17,15
UBAT0057,00451,1.48E7,3.021E+08,1199,11.996,723,0.660,40,0.02,16,15,15,14,14,13,12,13,14,12,13,14,11,13,16,16,17,18,15,12,11,9,9,9,11,12,12,9,9,10,9,10,8,7,9,12,11,11,9,9,10,8,6,6,5,3,4,5,3,3,5,3,5,5,5,6,6,6,8,7
UBAT0057,00452,1.48E7,1.425E+08,1200,11.988,717,0.657,40,0.02,6,7,5,4,1,4,0,0,0,2,2,2,2,5,5,4,4,2,1,2,5,4,2,2,3,4,3,6,5,5,4,4,4,4,4,5,4,4,3,5,1,3,3,1,2,1,2,2,0,0,0,1,3,3,4,2,0,2,0,0
UBAT0057,00453,1.48E7,4.045E+07,1200,12.007,721,0.659,40,0.00,2,3,1,2,0,0,1,1,0,0,0,0,0,0,0,1,1,3,0,0,0,2,1,2,2,0,0,1,0,1,0,0,0,0,1,1,0,2,2,0,2,2,0,2,1,0,0,0,0,0,0,0,0,0,0,0,0,0,0,0
UBAT0057,00454,1.48E7,8.633E+06,1200,11.995,723,0.657,40,0.00,0,0,0,0,1,2,0,0,0,0,0,0,0,1,1,1,2,0,1,2,0,1,0,0,0,1,3,0,0,0,1,1,0,0,0,0,0,0,0,2,5,13,17,23,27,27,28,27,22,22,19,18,19,17,13,13,13,11,11,11
UBAT0057,00455,1.48E7,9.496E+07,1198,12.003,721,0.659,40,0.02,9,9,9,9,8,8,4,6,6,4,4,5,3,4,4,4,6,6,7,9,6,6,7,10,8,11,9,10,10,11,10,10,12,15,14,8,10,11,12,13,13,14,17,17,19,19,22,22,22,24,21,23,26,29,25,23,19,20,22,24
UBAT0057,00456,1.48E7,1.886E+08,1198,11.984,724,0.658,40,0.01,26,27,26,28,29,25,21,22,23,23,23,29,32,34,48,82,143,188,208,218,234,248,254,258,261,259,255,250,256,276,287,287,285,281,277,277,286,286,284,281,271,265,259,257,252,251,248,252,263,270,275,283,294,307,329,361,384,406,436,467
UBAT0057,00457,1.48E7,3.266E+09,1198,11.987,718,0.657,40,0.01,500,539,584,633,686,733,837,901,961,1019,1080,1151,1230,1306,1388,1455,1514,1572,1625,1680,1747,1825,1911,1988,2044,2092,2137,2192,2231,2258,2293,2330,2351,2370,2391,2415,2431,2445,2460,2474,2496,2514,2519,2515,2504,2485,2461,2449,2425,2403,2395,2402,2407,2403,2382,2366,2345,2306,2268,2241
UBAT0057,00458,1.48E7,2.855E+10,1198,11.985,727,0.659,40,0.02,2218,2208,2195,2172,2138,2103,2053,2034,2013,1991,1965,1936,1916,1895,1861,1822,1789,1752,1727,1706,1696,1679,1650,1615,1572,1536,1503,1484,1460,1434,1418,1389,1363,1348,1321,1290,1266,1234,1195,1159,1131,1100,1072,1059,1051,1038,1022,1002,981,966,952,937,926,927,936,945,935,915,897,867
UBAT0057,00459,1.48E7,2.130E+10,1199,11.985,723,0.657,40,0.01,839,818,797,782,763,741,703,687,669,654,639,621,608,589,578,565,553,548,541,528,518,505,494,481,466,455,448,446,440,436,426,417,409,403,401,397,391,387,380,376,373,370,362,352,345,337,331,323,318,314,310,308,302,300,296,295,294,290,288,289
UBAT0057,00460,1.48E7,6.843E+09,1200,11.987,720,0.659,40,0.02,286,284,281,275,269,268,257,252,252,249,243,239,241,240,237,233,234,230,223,213,210,204,200,195,195,192,191,189,187,181,175,172,169,170,170,167,165,164,159,154,150,142,139,134,128,127,125,124,120,121,123,119,116,114,112,115,126,142,152,155
UBAT0057,00461,1.48E7,2.731E+09,1200,11.994,721,0.658,40,0.01,161,166,177,177,173,169,171,192,210,230,240,242,238,233,223,219,213,205,196,186,173,164,158,150,145,139,135,129,122,118,114,115,115,112,112,109,105,103,100,96,93,92,91,94,95,94,96,99,105,108,109,113,117,120,121,125,125,128,131,131
UBAT0057,00462,1.48E7,2.145E+09,1200,11.984,723,0.659,40,0.01,135,140,147,153,153,151,149,145,147,149,153,161,165,171,179,181,175,170,168,166,166,173,177,181,184,178,175,172,166,162,162,160,160,163,164,163,161,158,156,157,156,155,157,157,158,156,154,154,153,149,147,143,138,132,130,124,121,119,123,124
UBAT0057,00463,1.48E7,2.303E+09,1199,11.986,722,0.659,40,0.02,127,131,134,132,127,126,121,122,124,123,123,120,117,116,119,117,119,116,114,112,108,101,95,92,90,88,87,84,82,84,84,83,80,79,79,81,81,81,80,77,74,70,67,65,64,66,66,62,58,60,61,62,58,54,52,50,49,45,46,48
UBAT0057,00464,1.48E7,1.295E+09,1199,11.989,721,0.658,40,0.02,47,52,51,48,47,47,46,41,38,38,37,37,34,37,35,33,32,29,28,25,22,23,25,25,26,26,27,28,30,30,29,28,23,23,22,20,20,21,16,14,13,14,15,18,18,17,17,18,17,18,17,17,15,14,14,15,14,12,10,10
UBAT0057,00465,1.48E7,3.769E+08,1199,11.990,718,0.660,40,0.01,12,12,11,11,13,12,16,16,13,12,10,9,8,9,8,5,5,6,6,9,11,11,8,9,6,7,8,8,12,10,8,8,5,6,7,5,4,5,4,4,4,6,6,2,3,4,3,1,3,2,4,5,3,2,3,5,7,6,7,7
UBAT0057,00466,1.48E7,1.053E+08,1200,11.988,719,0.659,40,0.01,7,5,3,4,2,6,4,0,1,3,1,4,7,4,4,4,1,0,3,5,2,1,2,2,0,0,0,0,2,3,0,0,1,0,0,1,1,3,2,1,2,1,3,3,3,2,1,2,1,0,0,2,1,0,0,2,1,4,3,4
UBAT0057,00467,1.48E7,2.984E+07,1199,11.990,720,0.660,40,0.01,4,2,1,1,1,0,1,0,0,1,0,0,0,0,0,0,0,0,1,0,0,0,0,0,0,0,0,0,0,0,0,0,0,0,0,0,0,0,0,0,0,0,0,0,0,0,1,0,0,1,1,0,0,1,0,0,0,0,0,0
UBAT0057,00468,1.48E7,2.959E+06,1199,11.994,719,0.657,40,0.02,0,1,2,2,2,2,5,5,6,6,5,5,5,6,5,4,5,5,5,3,5,5,3,2,0,0,0,0,0,0,0,0,0,0,0,0,0,0,0,1,1,0,2,0,0,1,2,3,1,0,2,2,0,0,0,0,0,0,1,2
UBAT0057,00469,1.48E7,2.836E+07,1199,11.991,720,0.657,39,0.00,3,2,4,6,7,5,5,5,2,3,4,6,3,3,3,0,0,0,0,1,0,0,0,1,2,2,0,0,0,0,1,0,0,0,1,5,23,90,457,1265,2178,3189,4823,7429,8972,9150,9546,11427,14575,16473,15854,13786,13723,14751,15355,15711,16229,16402,16518,16934
UBAT0057,00470,1.48E7,6.460E+10,1190,12.005,707,0.656,40,0.01,16971,16612,15671,14278,12800,11847,11052,10955,10288,9440,8662,7961,7384,6945,6380,5683,5135,4754,4462,4194,3886,3606,3400,3222,3038,2853,2729,2655,2613,2596,2592,2586,2593,2591,2573,2567,2562,2538,2510,2498,2486,2481,2479,2481,2507,2539,2584,2612,2629,2637,2663,2718,2786,2848,2927,3009,3099,3208,3338,3493
UBAT0057,00471,1.48E7,7.150E+10,1188,11.984,708,0.658,40,0.01,3661,3837,4046,4304,4587,4893,5609,5993,6381,6784,7199,7619,8060,8525,9010,9482,9975,10493,11009,11544,12060,12500,12912,13310,13691,14064,14430,14782,15124,15439,15729,16030,16356,16641,16872,17107,17275,17379,17436,17417,17373,17342,17318,17300,17287,17208,17110,16989,16834,16668,16462,16244,16029,15802,15559,15326,15079,14826,14605,14374
UBAT0057,00472,1.48E7,1.938E+11,1197,11.989,724,0.656,40,0.01,14142,13902,13676,13444,13217,13030,12635,12416,12192,11962,11729,11498,11257,10976,10699,10442,10184,9949,9741,9526,9312,9109,8889,8657,8453,8246,8039,7851,7653,7463,7293,7114,6942,6779,6609,6436,6288,6151,6014,5887,5756,5629,5503,5378,5261,5159,5054,4949,4870,4780,4692,4623,4545,4454,4374,4288,4196,4102,3993,3887
UBAT0057,00473,1.48E7,1.161E+11,1203,11.999,722,0.659,40,0.01,3791,3691,3598,3514,3434,3377,3262,3219,3169,3120,3075,3035,2987,2933,2871,2804,2752,2700,2644,2589,2535,2483,2434,2389,2335,2283,2239,2193,2141,2090,2038,1983,1938,1896,1863,1831,1795,1763,1726,1685,1645,1614,1581,1545,1507,1476,1452,1430,1403,1379,1349,1317,1280,1251,1230,1198,1166,1131,1100,1069
UBAT0057,00474,1.48E7,3.171E+10,1204,11.992,721,0.662,40,0.02,1039,1014,993,968,947,927,879,854,824,789,760,738,719,703,682,660,643,626,611,594,576,562,555,546,539,531,513,498,479,458,433,413,393,373,360,352,347,340,331,319,307,291,282,276,264,249,236,225,217,211,205,202,198,192,184,174,163,153,146,138
UBAT0057,00475,1.48E7,6.978E+09,1203,11.989,721,0.664,40,0.01,131,124,115,111,113,111,100,92,87,83,79,80,77,73,72,69,67,65,66,62,61,61,60,59,56,52,52,50,47,51,49,44,42,50,71,91,100,104,102,96,91,85,80,77,72,69,65,61,58,54,51,49,45,45,43,41,38,36,30,26
UBAT0057,00476,1.48E7,1.007E+09,1201,11.987,722,0.657,40,0.01,24,23,23,22,21,20,16,15,15,13,14,14,13,15,17,19,20,20,18,15,17,16,16,18,23,23,24,25,24,23,21,20,21,22,24,24,23,20,18,18,16,16,17,19,22,21,17,17,18,19,17,12,12,13,17,18,22,20,18,18
UBAT0057,00477,1.48E7,2.755E+08,1201,11.990,721,0.657,40,0.02,15,14,13,11,11,10,13,12,10,9,8,6,8,8,7,6,8,8,9,8,10,10,10,8,7,8,9,6,6,8,8,8,8,7,8,7,7,7,5,8,7,3,6,7,9,8,7,8,8,8,9,10,5,3,4,7,8,7,9,8
UBAT0057,00478,1.48E7,1.193E+08,1201,11.986,718,0.660,39,0.02,9,9,8,8,12,13,11,9,10,11,10,7,8,10,12,24,40,47,49,50,49,49,48,48,46,45,44,39,37,36,32,30,28,24,24,20,17,10,8,6,7,8,8,8,8,8,6,9,8,7,6,7,5,5,4,8,8,5,5,5
UBAT0057,00479,1.48E7,2.787E+08,1200,11.988,714,0.660,40,0.02,7,7,6,5,4,3,7,8,5,3,4,7,6,5,6,6,8,5,5,6,6,6,7,7,8,6,8,9,9,9,10,10,10,9,8,7,6,7,7,5,5,7,8,8,9,11,9,9,9,10,11,9,8,8,10,9,11,9,10,9
UBAT0057,00480,1.48E7,1.102E+08,1200,11.993,717,0.658,40,0.02,8,8,9,8,9,9,6,6,5,7,7,5,7,8,9,12,13,11,10,11,9,8,7,4,7,7,7,7,8,5,7,7,4,8,9,10,9,9,8,7,8,6,6,8,7,6,5,4,6,5,4,3,4,6,5,7,5,6,7,7
UBAT0057,00481,1.48E7,1.058E+08,1200,11.986,719,0.658,40,0.01,7,6,6,10,11,10,11,13,12,10,8,9,9,8,10,12,14,19,23,23,23,20,19,18,19,19,18,19,19,18,19,19,20,19,19,22,21,21,21,21,20,24,25,24,25,23,22,24,27,26,25,20,19,21,20,18,17,18,17,17
UBAT0057,00482,1.48E7,2.626E+08,1200,11.985,720,0.657,40,0.01,15,14,15,17,18,17,16,19,20,20,24,22,24,27,28,27,30,34,38,40,38,34,35,40,38,38,37,35,34,33,35,35,37,38,37,36,37,37,37,38,39,38,38,37,35,34,36,38,35,34,33,30,30,31,30,30,30,30,31,33
UBAT0057,00483,1.48E7,4.647E+08,1200,11.987,720,0.660,40,0.01,33,32,32,34,37,39,38,35,34,35,34,33,34,31,32,33,37,39,43,43,50,60,74,88,110,133,156,171,176,180,182,188,188,188,189,192,195,198,197,199,198,205,215,215,212,222,248,278,307,339,372,408,445,483,522,568,613,657,701,754
UBAT0057,00484,1.48E7,3.102E+09,1199,11.990,726,0.658,40,0.00,826,910,992,1070,1147,1222,1354,1416,1496,1577,1659,1760,1875,1971,2055,2132,2203,2271,2353,2422,2468,2507,2546,2581,2622,2659,2677,2694,2707,2729,2754,2788,2812,2828,2812,2783,2772,2759,2744,2724,2694,2667,2651,2638,2631,2630,2625,2607,2576,2531,2491,2459,2417,2374,2339,2308,2273,2243,2195,2166
UBAT0057,00485,1.48E7,3.392E+10,1199,11.988,720,0.657,40,0.01,2148,2122,2097,2072,2043,2008,1935,1888,1839,1800,1781,1754,1728,1697,1664,1636,1616,1598,1573,1552,1529,1498,1465,1428,1385,1339,1300,1262,1216,1182,1162,1149,1141,1129,1115,1091,1066,1041,1024,1000,975,952,928,903,883,870,863,855,849,832,818,801,783,772,759,741,731,720,710,698
UBAT0057,00486,1.48E7,1.875E+10,1199,11.992,726,0.660,40,0.02,682,669,659,647,638,626,614,610,603,594,589,581,576,574,573,568,563,559,551,539,524,516,509,496,485,478,472,464,457,456,462,469,472,471,471,469,455,441,431,422,407,395,387,378,372,374,378,377,375,375,371,362,345,323,311,305,304,303,300,294
UBAT0057,00487,1.48E7,6.926E+09,1201,11.985,724,0.656,40,0.02,290,281,272,267,262,252,240,237,237,240,243,243,243,241,240,241,242,239,234,226,218,209,201,193,191,186,180,173,171,165,161,156,153,148,143,141,138,130,131,136,133,128,127,123,117,117,118,115,111,108,106,99,95,94,94,92,91,89,86,86
UBAT0057,00488,1.48E7,2.521E+09,1201,11.985,722,0.659,40,0.01,88,91,91,92,93,96,95,93,91,89,86,80,81,82,84,84,82,82,84,84,80,76,74,71,70,74,77,78,82,85,84,79,78,74,70,69,64,62,65,68,68,66,64,63,60,56,49,45,41,44,45,44,47,48,50,53,58,62,65,66
UBAT0057,00489,1.48E7,1.061E+09,1198,11.994,721,0.654,40,0.01,68,70,75,78,77,78,78,80,84,90,96,101,108,112,112,110,113,118,122,125,127,131,137,138,138,135,136,143,153,170,195,218,240,256,275,292,309,331,356,384,420,453,485,522,563,594,620,642,662,687,720,756,791,824,848,859,856,862,862,869
UBAT0057,00490,1.48E7,5.146E+09,1200,11.989,719,0.662,40,0.01,880,896,906,913,923,925,923,907,899,897,892,892,889,886,878,874,873,870,866,861,851,839,826,812,799,780,761,746,726,709,697,687,677,674,666,648,624,603,584,567,554,540,521,504,493,484,482,475,467,458,448,437,425,417,412,407,403,403,405,406
UBAT0057,00491,1.48E7,1.006E+10,1200,11.989,717,0.656,40,0.01,408,412,412,410,402,393,382,375,371,369,365,357,345,333,318,309,303,293,287,283,284,283,278,275,264,255,252,253,252,254,259,264,273,279,275,279,286,289,292,296,298,304,316,331,343,358,370,377,386,403,414,417,422,429,438,451,456,456,457,463
UBAT0057,00492,1.48E7,5.062E+09,1198,12.003,717,0.658,40,0.02,474,487,523,571,616,647,698,715,724,723,716,707,695,686,673,661,650,640,630,617,597,577,563,560,564,578,593,608,633,657,674,699,724,759,804,849,896,933,967,997,1018,1034,1058,1095,1139,1177,1202,1214,1225,1231,1232,1235,1240,1247,1260,1260,1255,1248,1240,1224
UBAT0057,00493,1.48E7,1.274E+10,1199,11.997,715,0.661,40,0.02,1208,1190,1167,1156,1155,1153,1144,1128,1108,1093,1071,1053,1040,1032,1016,1005,990,973,952,932,907,878,853,835,819,814,812,799,780,759,731,703,683,669,654,641,627,615,603,591,576,559,548,539,532,520,502,491,477,459,444,443,440,432,422,412,403,396,393,387
UBAT0057,00494,1.48E7,1.107E+10,1200,11.991,719,0.658,40,0.01,378,367,356,353,347,340,332,326,321,313,304,301,292,281,274,268,266,266,262,258,249,246,247,245,241,231,225,219,218,219,218,213,207,204,200,191,185,182,179,174,167,160,156,154,154,153,151,146,144,143,146,146,147,150,150,149,149,147,139,133
UBAT0057,00495,1.48E7,3.264E+09,1200,11.993,719,0.663,40,0.01,131,125,119,114,111,108,99,102,102,98,94,91,87,88,84,83,83,81,81,82,84,82,82,79,79,80,78,70,66,60,55,56,51,53,57,56,57,56,55,55,55,53,49,50,51,50,48,44,41,38,41,42,39,40,51,83,165,274,348,386
UBAT0057,00496,1.48E7,1.356E+09,1200,11.992,719,0.661,40,0.02,408,417,423,425,423,417,398,385,370,357,344,329,316,305,292,281,271,257,248,246,247,244,243,241,242,240,239,239,237,236,239,238,237,242,246,253,259,258,259,261,265,268,274,279,280,288,295,300,308,308,308,310,306,302,303,309,307,306,306,310
UBAT0057,00497,1.48E7,4.352E+09,1198,11.990,724,0.662,40,0.02,310,306,305,300,291,289,281,273,271,273,277,280,285,291,304,315,320,322,318,309,303,300,293,284,278,271,263,260,260,260,256,256,262,266,269,276,292,310,328,338,343,341,337,332,328,324,317,309,297,286,280,278,272,263,254,244,236,231,226,224
UBAT0057,00498,1.48E7,4.237E+09,1198,12.007,725,0.659,40,0.01,223,218,213,214,208,202,182,172,166,159,150,149,152,152,146,137,132,127,123,122,116,111,105,102,98,92,88,88,84,84,82,81,77,76,74,71,69,71,77,80,80,76,73,73,69,66,64,64,59,56,57,56,52,53,55,55,54,50,53,53
