# Supplementary material for: Using bioluminescence as a tool for studying diversity in marine zooplankton and dinoflagellates: an initial assessment
Source: PeerJ. 2024 Jun 11;12:e17516. doi: 10.7717/peerj.17516 (PMC11177854; doi:10.7717/peerj.17516)
Supplement: Supplemental Information 2 [file peerj-12-17516-s002.zip › cell isolations/ctenov2/cteno20.dat]

UBAT0057,02365,1.48E7,2.151E+10,1197,11.998,725,0.659,40,0.02,1294,1295,1296,1297,1301,1316,1359,1396,1441,1509,1592,1683,1786,1894,1982,2075,2188,2304,2441,2594,2736,2888,3054,3229,3388,3526,3653,3795,3944,4097,4255,4398,4537,4684,4805,4910,5014,5102,5208,5337,5446,5524,5621,5708,5747,5758,5765,5789,5830,5846,5844,5849,5847,5824,5793,5754,5701,5634,5560,5471
UBAT0057,02366,1.48E7,5.797E+10,1198,11.989,724,0.661,40,0.00,5400,5353,5304,5233,5156,5075,4916,4826,4756,4706,4646,4572,4481,4378,4274,4159,4064,3961,3869,3784,3696,3613,3523,3432,3348,3270,3203,3127,3043,2969,2899,2826,2772,2717,2652,2591,2536,2481,2426,2356,2288,2230,2183,2143,2120,2095,2067,2035,2007,1975,1933,1886,1832,1786,1737,1684,1638,1604,1574,1548
UBAT0057,02367,1.48E7,4.609E+10,1199,11.992,729,0.659,40,0.02,1524,1501,1474,1444,1414,1390,1356,1341,1317,1282,1244,1210,1183,1163,1148,1133,1120,1108,1088,1065,1038,1012,992,972,945,923,908,893,872,856,837,819,804,787,765,745,724,700,681,666,656,644,635,625,624,616,602,587,570,562,556,543,535,534,538,537,531,521,512,512
UBAT0057,02368,1.48E7,1.304E+10,1198,11.992,731,0.660,40,0.02,505,487,476,478,480,480,476,466,458,448,439,421,396,382,374,374,376,376,376,373,366,359,354,348,339,337,332,322,316,318,338,374,407,410,395,379,364,351,343,333,321,308,292,278,264,251,256,274,284,281,271,254,238,233,235,238,239,238,236,236
UBAT0057,02369,1.48E7,5.102E+09,1200,11.990,730,0.661,40,0.01,239,238,237,235,237,240,240,239,240,240,239,238,234,229,223,217,217,217,217,217,215,210,210,210,210,203,198,200,202,198,196,195,197,202,208,214,229,235,227,220,213,199,191,192,204,230,239,239,238,234,240,249,248,244,238,229,220,210,207,210
UBAT0057,02370,1.48E7,3.271E+09,1201,11.991,729,0.658,40,0.03,214,222,225,229,230,235,248,257,259,267,275,275,274,269,266,266,265,259,252,247,246,245,244,246,244,247,254,254,251,247,242,239,240,241,245,247,252,257,261,267,276,278,273,269,267,271,286,297,302,306,301,293,282,270,260,255,253,251,245,240
UBAT0057,02371,1.48E7,3.823E+09,1199,11.993,725,0.660,40,0.02,236,233,233,229,225,225,226,220,216,218,213,207,206,212,201,191,202,231,227,218,232,278,347,341,320,327,384,482,463,403,419,585,992,1651,2426,2915,3045,2941,2745,2544,2353,2174,2003,1847,1704,1551,1385,1258,1177,1118,1065,999,882,771,723,713,715,718,730,757
UBAT0057,02372,1.48E7,1.316E+10,1197,12.013,721,0.656,40,0.00,775,778,775,782,776,769,855,904,924,929,927,934,936,929,928,924,921,907,879,863,851,834,817,807,803,807,808,812,809,797,786,772,754,742,726,711,700,685,675,673,665,661,655,643,631,618,610,602,590,573,558,549,541,533,520,510,500,519,578,658
UBAT0057,02373,1.48E7,1.095E+10,1197,12.014,728,0.662,40,0.01,709,714,693,662,625,599,567,553,536,516,495,476,458,440,426,417,410,402,395,382,370,361,362,358,356,360,369,371,363,361,360,355,352,350,344,337,330,321,314,310,301,301,298,292,291,293,303,315,326,327,332,329,322,315,316,319,320,320,312,301
UBAT0057,02374,1.48E7,5.745E+09,1198,11.995,730,0.655,40,0.02,289,275,265,260,268,286,468,550,592,621,671,763,866,968,1080,1208,1315,1361,1348,1298,1223,1150,1087,1030,987,952,902,825,741,679,632,598,570,545,531,519,503,492,486,479,476,469,464,460,452,448,454,459,459,457,444,432,424,418,415,413,410,404,399,397
UBAT0057,02375,1.48E7,9.507E+09,1199,11.994,723,0.660,40,0.00,397,393,384,375,364,345,322,314,307,299,296,294,299,306,313,315,318,315,308,301,295,289,287,282,281,278,278,280,288,294,302,311,314,316,315,305,300,295,291,283,273,262,253,248,242,238,240,247,248,251,259,263,266,266,266,265,262,254,251,251
UBAT0057,02376,1.48E7,4.292E+09,1201,11.995,723,0.661,40,0.01,247,238,234,235,234,237,235,227,221,216,211,209,206,201,202,205,206,211,229,243,251,254,252,246,238,228,220,213,211,217,222,228,228,225,225,225,226,228,230,237,241,248,249,249,251,247,243,241,240,243,257,302,357,396,413,417,410,402,392,388
UBAT0057,02377,1.48E7,3.798E+09,1200,11.996,724,0.660,40,0.01,409,484,588,668,728,745,1417,2806,3526,3042,3576,4725,7873,10433,10594,9811,10440,13384,15782,15507,14665,14446,14916,17011,18343,15782,12870,11698,11554,11894,13325,14550,14265,13478,13037,12314,11110,9876,8753,7674,6652,5775,5025,4418,3916,3467,3071,2740,2473,2260,2072,1903,1754,1618,1498,1380,1259,1136,1034,953
UBAT0057,02378,1.48E7,1.068E+11,1190,11.994,701,0.658,40,0.02,884,818,774,739,707,671,622,612,596,586,587,625,673,661,619,593,576,568,562,556,550,543,535,529,526,524,518,513,506,497,486,484,484,482,487,495,502,508,506,501,492,486,502,502,488,492,529,606,698,753,763,737,694,651,620,598,585,583,578,575
UBAT0057,02379,1.48E7,8.589E+09,1191,11.990,724,0.658,40,0.01,568,558,537,516,505,501,509,516,528,542,549,549,560,575,582,587,596,609,614,615,608,598,594,597,612,622,628,627,625,627,624,613,599,589,577,561,552,549,551,553,557,557,557,560,563,569,574,579,588,596,595,590,586,580,570,556,546,535,536,544
UBAT0057,02380,1.48E7,8.469E+09,1200,11.995,724,0.655,40,0.01,544,532,520,509,497,487,470,460,454,461,468,474,473,478,485,486,480,468,456,445,438,442,446,450,455,464,479,483,486,489,493,500,497,487,475,466,475,532,679,896,1030,1037,986,918,852,799,758,722,691,667,646,626,601,579,566,570,582,582,578,585
UBAT0057,02381,1.48E7,8.444E+09,1201,12.012,725,0.662,40,0.01,623,692,751,779,784,782,770,760,746,727,706,682,669,661,649,655,686,740,790,840,933,1069,1228,1336,1367,1409,1455,1494,1551,1616,1656,1685,1694,1689,1671,1630,1602,1595,1589,1591,1619,1635,1644,1660,1686,1757,1880,2038,2222,2408,2588,2745,2904,3069,3243,3402,3549,3719,3914,4112
UBAT0057,02382,1.48E7,2.463E+10,1199,11.991,722,0.654,40,0.02,4348,4610,4848,5075,5290,5487,5852,6033,6177,6305,6406,6495,6590,6672,6731,6787,6811,6832,6840,6832,6816,6790,6759,6704,6660,6625,6592,6543,6484,6406,6314,6224,6151,6120,6067,5997,5912,5808,5695,5586,5458,5307,5151,5003,4845,4717,4626,4552,4485,4402,4304,4194,4077,3956,3853,3751,3652,3561,3477,3400
UBAT0057,02383,1.48E7,8.214E+10,1199,12.015,725,0.660,40,0.01,3321,3255,3213,3176,3115,3028,2856,2788,2722,2656,2582,2516,2463,2410,2366,2337,2309,2287,2271,2254,2213,2158,2102,2049,2003,1950,1901,1866,1838,1816,1790,1765,1745,1721,1691,1656,1611,1559,1506,1460,1430,1402,1374,1356,1333,1313,1301,1287,1280,1270,1245,1222,1208,1191,1175,1151,1120,1091,1070,1057
UBAT0057,02384,1.48E7,2.785E+10,1200,12.005,729,0.663,40,0.01,1059,1050,1040,1020,995,969,910,892,870,843,822,802,781,775,772,771,772,766,754,740,725,716,704,694,689,680,668,655,636,617,598,588,576,557,544,542,544,549,549,548,538,527,521,513,505,507,510,510,511,503,492,482,472,462,451,444,442,438,432,427
UBAT0057,02385,1.48E7,9.578E+09,1200,11.994,724,0.660,40,0.02,421,420,416,406,405,404,385,381,377,376,370,369,362,355,354,362,370,374,378,383,386,389,392,385,376,370,365,360,361,364,365,363,359,357,351,346,348,342,333,324,317,321,325,319,314,312,309,303,298,293,279,273,267,262,262,261,264,266,274,278
UBAT0057,02386,1.48E7,5.071E+09,1200,11.995,721,0.658,40,0.02,281,281,277,272,269,266,271,279,284,297,316,315,297,279,265,255,245,238,234,232,233,235,241,243,245,243,234,224,218,214,214,212,218,223,222,220,219,217,219,220,223,225,225,223,227,231,234,238,239,241,248,252,254,252,249,246,247,249,252,252
UBAT0057,02387,1.48E7,3.636E+09,1201,12.016,721,0.662,40,0.01,251,247,244,242,240,243,257,266,268,266,262,253,249,246,240,234,227,218,216,220,226,239,247,255,258,261,257,250,247,245,246,250,249,250,249,252,255,269,333,469,566,603,605,591,571,545,523,501,480,462,444,428,412,399,392,415,483,545,573,579
UBAT0057,02388,1.48E7,5.088E+09,1203,11.996,725,0.659,40,0.02,568,540,511,486,456,422,348,327,311,299,292,289,285,275,270,272,272,274,273,273,274,274,274,277,283,285,279,270,262,249,239,229,220,217,216,216,216,221,222,231,244,264,284,296,299,302,303,303,308,313,324,337,353,368,375,372,373,375,370,368
UBAT0057,02389,1.48E7,4.520E+09,1200,11.994,721,0.653,40,0.02,366,366,370,385,402,415,446,460,474,485,496,506,508,508,505,510,511,513,514,517,523,528,541,546,547,553,558,561,569,583,594,592,582,566,556,554,552,552,549,554,561,567,561,553,543,531,524,520,516,508,500,494,487,491,498,502,502,491,491,489
UBAT0057,02390,1.48E7,7.613E+09,1198,12.016,731,0.658,40,0.01,484,479,474,472,474,470,453,448,440,431,426,418,413,410,410,412,413,415,417,416,410,400,402,425,478,537,573,585,573,557,540,523,504,490,479,468,458,445,432,418,409,396,384,377,368,358,348,343,339,340,336,330,327,325,324,325,329,331,332,328
