# Supplementary material for: Using bioluminescence as a tool for studying diversity in marine zooplankton and dinoflagellates: an initial assessment
Source: PeerJ. 2024 Jun 11;12:e17516. doi: 10.7717/peerj.17516 (PMC11177854; doi:10.7717/peerj.17516)
Supplement: Supplemental Information 2 [file peerj-12-17516-s002.zip › cell isolations/ctenov2/cteno21.dat]

UBAT0057,02404,1.48E7,4.639E+09,1198,11.994,725,0.658,40,0.03,459,459,459,457,452,446,435,423,416,411,406,398,398,402,407,424,441,456,476,493,501,508,523,538,560,638,1036,1760,2097,2080,1926,1737,1564,1429,1325,1219,1127,1047,977,917,881,865,850,836,834,844,853,856,858,868,871,870,874,877,872,867,867,864,875,893
UBAT0057,02405,1.48E7,1.232E+10,1200,11.994,723,0.662,40,0.00,908,923,923,930,931,922,899,892,885,880,877,879,877,863,852,843,830,817,811,802,797,803,804,788,776,769,785,846,941,1006,1023,1020,1009,997,984,966,972,1011,1061,1189,1478,1763,1877,1856,1771,1661,1564,1451,1336,1249,1190,1145,1101,1060,1040,1034,1029,1022,1020,1022
UBAT0057,02406,1.48E7,1.550E+10,1199,11.994,727,0.654,40,0.01,1020,1011,1016,1042,1064,1093,1178,1212,1229,1228,1211,1191,1168,1155,1137,1113,1085,1057,1031,1004,977,958,951,949,957,968,979,977,966,966,959,945,925,897,865,833,798,782,783,779,778,783,783,777,767,760,758,759,755,737,743,755,754,745,720,693,676,663,643,629
UBAT0057,02407,1.48E7,1.350E+10,1196,11.994,729,0.660,40,0.02,623,619,619,613,604,592,566,559,553,545,540,533,525,515,508,509,518,524,525,522,518,511,506,494,482,471,452,435,420,408,400,396,394,390,388,386,387,391,397,393,389,384,377,377,380,376,371,380,385,389,384,375,372,366,366,368,369,370,373,375
UBAT0057,02408,1.48E7,6.662E+09,1195,12.009,724,0.660,40,0.01,377,385,394,392,381,362,326,313,303,299,291,287,291,294,301,308,309,306,306,306,310,319,327,329,328,329,331,340,348,352,360,369,366,370,380,399,417,433,436,434,427,414,399,395,403,417,424,423,423,419,413,416,435,449,442,425,412,403,397,410
UBAT0057,02409,1.48E7,5.480E+09,1197,11.991,724,0.660,40,0.00,442,464,467,456,447,438,424,418,412,406,397,390,382,376,373,371,362,352,347,341,334,332,333,335,338,343,351,359,365,368,374,378,375,375,366,350,336,325,318,316,316,317,316,311,306,305,300,294,287,281,280,280,283,289,293,297,304,311,314,319
UBAT0057,02410,1.48E7,5.160E+09,1198,11.992,726,0.658,40,0.01,322,324,318,311,311,315,327,334,343,352,361,372,380,391,403,419,438,460,477,490,509,531,552,566,568,574,583,588,595,606,616,618,619,617,618,621,614,607,603,604,609,613,615,615,619,628,633,627,622,614,606,598,590,581,577,573,567,565,568,565
UBAT0057,02411,1.48E7,7.764E+09,1199,11.994,724,0.654,40,0.01,558,550,543,535,523,521,504,494,494,494,495,497,493,491,492,492,486,478,464,447,432,428,425,414,411,408,401,390,383,382,377,370,362,352,350,349,354,359,360,361,359,357,353,355,353,349,346,343,341,342,341,343,345,343,342,336,330,323,319,318
UBAT0057,02412,1.48E7,5.997E+09,1200,11.993,725,0.661,40,0.01,316,314,312,311,310,309,316,319,324,332,338,346,360,368,372,372,371,368,364,353,351,366,389,404,409,407,405,400,390,392,398,396,392,387,376,365,353,342,338,348,364,354,353,385,568,990,1306,1416,1423,1365,1284,1204,1128,1063,1013,969,923,841,758,721
UBAT0057,02413,1.48E7,8.185E+09,1200,11.994,725,0.661,40,0.02,691,641,594,569,552,503,337,296,278,269,263,256,257,261,263,266,271,274,275,274,274,272,270,270,267,264,260,254,251,250,249,250,256,261,268,277,280,284,288,283,276,273,273,274,274,276,276,278,281,286,291,291,291,289,290,296,297,297,305,312
UBAT0057,02414,1.48E7,4.456E+09,1200,12.005,708,0.661,40,0.01,313,319,327,335,343,353,362,363,359,353,344,327,316,309,309,321,368,441,491,537,595,711,868,971,1040,1114,1219,1317,1343,1323,1273,1206,1134,1067,1000,944,903,864,819,779,741,712,679,643,612,596,599,605,601,590,576,556,541,524,512,504,497,488,476,469
UBAT0057,02415,1.48E7,9.706E+09,1200,11.993,725,0.662,40,0.02,463,454,442,434,432,435,449,459,458,456,452,445,437,430,424,421,424,426,425,424,428,427,418,401,390,386,390,388,394,392,390,386,387,419,556,890,1291,1575,1761,1923,2055,2085,2093,2241,2594,2770,2875,3210,3892,4900,4716,4144,4131,5173,6746,8118,8743,9191,10361,11198
UBAT0057,02416,1.48E7,3.307E+10,1200,11.993,639,0.662,40,0.01,10944,10566,10444,10575,10359,9666,7803,6923,6124,5386,4687,4082,3612,3221,2872,2566,2316,2076,1839,1650,1499,1358,1222,1091,984,909,857,811,766,723,678,630,595,572,555,535,514,500,483,473,467,463,460,462,458,449,439,432,431,424,420,411,403,395,395,400,396,391,382,370
UBAT0057,02417,1.48E7,3.239E+10,1202,11.992,674,0.662,40,0.02,362,362,362,367,370,369,370,368,367,370,371,370,373,377,382,382,381,379,385,408,432,448,459,466,477,501,527,548,558,567,573,570,563,562,558,555,552,549,544,540,533,521,507,491,480,472,470,472,477,483,479,476,471,467,471,475,471,458,443,431
UBAT0057,02418,1.48E7,6.816E+09,1198,11.994,727,0.659,40,0.01,424,430,444,458,473,486,488,476,464,455,449,449,461,442,430,434,438,437,443,441,447,452,467,494,522,549,561,557,548,540,530,519,506,497,494,487,482,476,471,471,459,442,427,420,425,439,478,503,495,478,464,443,433,452,484,496,493,481,462,445
UBAT0057,02419,1.48E7,6.985E+09,1199,11.993,726,0.660,40,0.00,434,421,413,415,418,423,408,406,406,402,399,401,403,411,419,417,410,401,394,392,389,384,378,374,375,379,374,366,361,352,344,340,340,343,349,355,362,370,374,379,385,392,402,408,408,402,398,393,387,387,384,383,383,385,383,381,377,370,369,373
UBAT0057,02420,1.48E7,5.713E+09,1201,12.005,726,0.661,40,0.02,367,362,349,336,332,334,329,325,322,334,364,398,422,440,459,475,479,479,476,470,470,490,516,523,513,499,479,457,434,410,392,377,366,355,351,350,350,352,356,360,366,377,393,398,397,391,381,379,382,394,398,400,400,396,388,380,374,368,363,364
UBAT0057,02421,1.48E7,5.904E+09,1202,11.990,729,0.662,40,0.00,362,351,341,338,334,332,341,357,372,385,394,399,403,400,391,380,372,364,353,347,346,351,357,367,377,374,371,367,359,357,353,345,342,340,340,337,334,329,326,333,338,350,368,383,394,399,396,396,392,379,372,369,365,357,352,345,334,324,315,317
UBAT0057,02422,1.48E7,5.309E+09,1201,11.988,724,0.660,40,0.01,323,331,346,354,358,363,368,358,349,344,344,346,356,367,372,369,365,357,348,340,336,330,326,328,333,338,341,339,332,330,324,317,315,321,332,336,333,332,334,336,336,337,335,330,323,320,311,306,312,333,360,374,375,367,362,368,374,374,375,377
UBAT0057,02423,1.48E7,5.099E+09,1199,11.992,723,0.660,40,0.02,375,372,366,361,351,340,322,318,317,323,329,332,335,330,329,326,323,326,334,349,354,354,360,370,376,377,370,364,356,353,352,352,349,355,364,369,368,359,342,328,322,320,321,321,321,316,314,316,313,315,315,315,312,308,306,303,302,299,293,289
UBAT0057,02424,1.48E7,4.950E+09,1198,11.995,726,0.659,40,0.02,293,296,296,296,301,307,312,309,311,314,310,308,307,305,302,299,293,294,294,297,308,323,331,339,344,340,338,337,334,334,336,329,316,307,298,294,292,295,293,286,276,270,269,266,264,268,272,274,284,291,293,292,293,294,291,282,271,267,278,294
UBAT0057,02425,1.48E7,4.445E+09,1196,11.998,729,0.661,40,0.02,308,314,314,311,311,314,307,306,303,302,307,311,309,307,305,302,291,281,277,272,266,260,259,261,267,280,295,307,312,315,312,305,300,300,300,310,326,340,353,349,339,333,325,318,316,311,305,311,312,308,310,316,319,315,312,308,306,307,313,323
UBAT0057,02426,1.48E7,4.539E+09,1198,11.998,728,0.656,40,0.02,336,351,362,365,364,353,339,337,338,342,349,355,360,368,378,380,380,375,374,383,408,420,422,420,416,429,456,490,524,551,575,602,631,659,690,717,742,771,799,825,859,904,967,1055,1138,1188,1231,1274,1331,1399,1471,1549,1648,1750,1858,1981,2127,2302,2512,2742
UBAT0057,02427,1.48E7,1.299E+10,1198,11.991,726,0.657,40,0.02,2981,3228,3472,3709,3950,4179,4560,4701,4828,4960,5069,5168,5272,5378,5490,5601,5666,5690,5689,5669,5669,5668,5667,5691,5701,5696,5679,5652,5586,5521,5619,5852,6050,6172,6183,6115,6019,5902,5764,5631,5482,5288,5104,4959,4803,4630,4478,4336,4217,4095,3963,3830,3703,3561,3402,3283,3183,3120,3065,3017
UBAT0057,02428,1.48E7,7.217E+10,1198,11.996,726,0.654,40,0.01,2962,2893,2820,2752,2679,2605,2457,2390,2346,2314,2275,2228,2174,2111,2048,1994,1945,1879,1820,1763,1720,1686,1656,1628,1605,1572,1529,1485,1452,1430,1409,1385,1363,1336,1310,1280,1252,1217,1178,1150,1126,1104,1082,1069,1064,1055,1044,1027,1012,1003,994,979,954,933,926,922,912,893,867,845
UBAT0057,02429,1.48E7,2.288E+10,1199,11.995,722,0.655,40,0.02,821,804,794,791,783,771,758,747,727,708,701,705,713,715,715,725,730,727,723,724,725,716,712,712,714,716,714,715,717,716,719,714,704,693,681,679,678,688,702,709,721,727,738,753,771,792,818,851,886,936,990,1031,1064,1089,1109,1138,1175,1203,1224,1244
UBAT0057,02430,1.48E7,1.201E+10,1198,12.022,721,0.656,40,0.02,1255,1258,1253,1233,1222,1218,1251,1277,1295,1322,1352,1363,1363,1362,1360,1356,1349,1355,1373,1388,1396,1410,1422,1429,1428,1429,1426,1429,1434,1434,1431,1426,1409,1390,1379,1385,1383,1368,1343,1324,1317,1317,1316,1308,1312,1335,1339,1312,1265,1215,1176,1147,1128,1109,1093,1077,1051,1029,1010,999
UBAT0057,02431,1.48E7,1.920E+10,1196,11.989,722,0.662,40,0.01,993,989,987,993,985,972,939,917,900,886,872,856,842,829,819,814,807,806,796,784,771,763,751,738,733,720,704,695,686,679,667,659,655,646,644,639,634,622,610,605,592,579,569,554,539,530,524,530,539,538,532,526,517,507,498,485,478,465,445,440
UBAT0057,02432,1.48E7,1.017E+10,1198,11.993,724,0.659,40,0.00,438,436,433,429,425,425,474,517,538,536,521,504,491,480,472,460,454,451,444,445,453,464,476,485,484,480,470,457,444,427,409,394,385,376,366,358,354,352,358,361,364,356,349,346,345,340,335,330,323,322,323,331,339,345,346,346,342,337,332,324
