# Supplementary material for: Using bioluminescence as a tool for studying diversity in marine zooplankton and dinoflagellates: an initial assessment
Source: PeerJ. 2024 Jun 11;12:e17516. doi: 10.7717/peerj.17516 (PMC11177854; doi:10.7717/peerj.17516)
Supplement: Supplemental Information 2 [file peerj-12-17516-s002.zip › cell isolations/ctenov2/cteno22.dat]

UBAT0057,02446,1.48E7,5.705E+09,1199,11.991,722,0.655,40,0.01,398,398,401,396,395,396,395,388,377,369,359,360,361,361,361,363,368,371,370,366,362,365,372,377,386,395,401,401,389,382,378,368,364,358,350,344,345,350,351,350,349,347,346,345,345,341,333,324,320,318,317,325,331,334,340,350,385,505,776,1192
UBAT0057,02447,1.48E7,5.992E+09,1198,11.992,725,0.660,40,0.01,1528,1917,2625,3142,3312,3258,2906,2734,2579,2432,2289,2159,2045,1931,1820,1710,1623,1551,1494,1440,1384,1332,1275,1227,1177,1138,1104,1073,1040,1003,969,944,917,896,872,853,834,813,798,796,798,794,787,788,791,791,784,786,800,806,799,795,799,814,821,822,813,801,792,791
UBAT0057,02448,1.48E7,1.978E+10,1199,11.993,726,0.660,40,0.01,810,830,839,828,807,776,725,707,686,670,667,667,664,662,638,624,635,648,662,669,663,639,613,596,582,568,559,552,541,534,525,522,524,528,521,510,501,489,488,482,474,470,460,451,442,426,418,417,421,429,440,453,465,469,464,457,450,440,433,427
UBAT0057,02449,1.48E7,8.304E+09,1200,11.993,724,0.662,40,0.02,420,417,417,416,415,414,404,398,390,386,385,378,375,379,391,397,400,403,396,387,372,361,353,345,340,338,336,334,331,335,340,348,355,360,361,361,364,367,367,360,354,350,351,350,345,343,346,349,352,357,359,362,365,366,359,353,347,335,330,328
UBAT0057,02450,1.48E7,5.404E+09,1201,11.989,727,0.659,40,0.01,334,346,354,360,369,373,387,388,392,390,376,366,358,355,348,340,334,327,331,339,342,346,355,365,374,379,385,386,380,368,352,344,344,345,354,367,369,377,380,379,378,372,367,370,367,368,373,372,371,374,384,390,394,398,391,388,389,386,385,395
UBAT0057,02451,1.48E7,5.462E+09,1201,11.993,727,0.654,40,0.01,408,419,432,466,550,618,628,599,574,563,542,522,500,480,463,450,438,429,436,461,490,495,486,474,465,457,450,433,419,416,412,404,387,371,370,376,384,388,390,389,389,393,394,386,380,377,377,379,386,436,566,678,727,741,735,716,696,676,658,647
UBAT0057,02452,1.48E7,7.252E+09,1199,12.012,730,0.661,40,0.02,638,638,635,625,611,596,565,549,543,541,527,496,447,399,368,353,342,330,326,325,324,330,334,332,329,326,322,321,317,312,310,312,315,316,321,325,334,346,359,371,382,385,380,375,369,363,361,365,368,367,361,357,351,347,344,344,342,338,328,325
UBAT0057,02453,1.48E7,5.734E+09,1199,11.990,729,0.661,40,0.01,323,321,322,327,326,324,337,341,344,341,340,346,357,365,366,361,356,356,360,368,374,381,384,395,411,424,437,451,460,473,484,491,504,514,526,547,564,572,579,591,605,613,622,634,649,663,664,653,643,643,643,648,647,639,638,633,626,619,620,628
UBAT0057,02454,1.48E7,7.274E+09,1198,11.994,731,0.661,40,0.02,640,653,665,755,969,1315,2288,2523,2600,2548,2437,2300,2159,2037,1936,1842,1749,1663,1574,1491,1425,1368,1319,1271,1222,1182,1157,1172,1182,1169,1143,1126,1186,1412,1599,1653,1634,1582,1504,1414,1345,1288,1232,1175,1109,1034,985,950,917,869,806,731,640,572,548,535,529,526,516,511
UBAT0057,02455,1.48E7,1.912E+10,1198,11.998,729,0.657,40,0.03,501,494,497,501,498,486,476,481,483,476,463,453,446,433,415,411,429,448,467,475,477,475,467,469,481,490,497,503,507,502,492,484,482,485,493,499,505,510,511,513,515,509,501,496,490,479,464,444,431,421,419,424,433,440,444,440,434,427,425,418
UBAT0057,02456,1.48E7,6.940E+09,1197,11.992,725,0.662,39,0.00,409,411,412,409,407,403,396,396,392,392,390,396,405,416,434,452,465,475,491,502,506,510,516,514,512,515,517,513,509,512,519,523,531,547,560,570,570,561,549,545,550,560,575,596,610,613,612,607,595,583,576,569,561,555,550,547,544,544,544,549
UBAT0057,02457,1.48E7,7.557E+09,1196,11.997,726,0.657,40,0.02,555,559,567,561,551,541,516,507,510,528,543,555,560,563,558,552,538,524,510,494,482,475,472,476,482,487,488,487,481,475,467,460,458,453,443,433,428,432,435,437,435,422,406,398,399,404,413,412,412,414,423,433,437,434,430,423,424,426,426,423
UBAT0057,02458,1.48E7,6.980E+09,1197,12.005,729,0.659,40,0.01,419,409,399,384,374,370,355,350,352,350,350,352,354,349,346,335,325,325,325,327,329,331,333,338,340,338,342,345,343,344,340,340,345,356,366,367,359,350,341,327,316,314,316,323,324,322,328,333,330,331,331,328,327,323,317,318,322,330,334,332
UBAT0057,02459,1.48E7,5.039E+09,1198,11.996,726,0.660,40,0.01,327,319,311,301,290,284,277,273,276,283,283,276,276,275,274,274,277,281,285,287,290,297,301,296,295,297,304,318,353,391,418,433,442,442,436,429,420,414,405,402,398,392,387,378,364,350,332,317,312,320,430,631,497,473,957,1586,1430,1326,2138,3073
UBAT0057,02460,1.48E7,8.365E+09,1195,11.995,706,0.659,39,0.03,5037,7549,7855,7277,8752,15245,31859,32289,30531,29743,29507,28944,28151,26007,24025,24685,24782,24062,24523,25443,24388,21778,19355,16775,14375,12718,11415,11095,12085,12605,12328,11491,10318,9167,8206,7469,6979,6653,6309,5857,5379,4944,4568,4237,3922,3641,3399,3155,2893,2672,2497,2367,2283,2216,2128,2037,1953,1879,1817,1755
UBAT0057,02461,1.48E7,1.810E+11,1186,12.006,658,0.655,39,0.01,1691,1633,1579,1526,1484,1445,1381,1348,1315,1284,1250,1229,1216,1191,1158,1132,1097,1068,1042,1028,1022,1013,999,987,972,947,924,920,923,926,926,932,946,962,976,996,1015,1038,1049,1051,1053,1044,1036,1042,1056,1071,1089,1111,1124,1147,1173,1198,1210,1213,1208,1206,1212,1228,1251,1277
UBAT0057,02462,1.48E7,1.681E+10,1188,11.994,708,0.656,40,0.02,1295,1303,1314,1328,1326,1326,1321,1320,1314,1309,1298,1287,1271,1261,1260,1275,1288,1298,1310,1313,1306,1311,1313,1310,1306,1303,1308,1310,1305,1301,1301,1301,1299,1296,1289,1294,1309,1382,1495,1574,1615,1637,1639,1620,1600,1578,1558,1547,1556,1579,1568,1521,1469,1427,1395,1367,1327,1261,1201,1170
UBAT0057,02463,1.48E7,2.025E+10,1203,11.995,728,0.659,40,0.02,1158,1153,1149,1150,1142,1125,1076,1046,1016,997,990,992,991,991,989,988,987,979,963,943,923,907,899,889,881,872,870,866,863,865,859,846,831,819,804,793,777,762,750,734,714,693,686,691,701,708,701,694,691,686,678,665,653,642,633,625,618,625,656,662
UBAT0057,02464,1.48E7,1.246E+10,1201,11.993,728,0.662,40,0.01,641,656,710,762,728,673,643,621,609,601,597,606,628,673,700,688,695,791,1023,1383,1732,1829,1748,1621,1481,1343,1224,1145,1096,1057,1014,979,960,955,961,973,988,997,1005,1019,1033,1058,1099,1134,1153,1162,1169,1197,1222,1226,1234,1266,1308,1317,1328,1338,1361,1456,1624,1730
UBAT0057,02465,1.48E7,1.605E+10,1202,11.994,726,0.659,40,0.01,1743,1706,1654,1608,1565,1523,1453,1422,1391,1378,1368,1361,1367,1391,1405,1406,1389,1337,1272,1225,1188,1167,1149,1131,1104,1074,1049,1027,1014,1000,989,991,992,992,994,980,948,918,893,876,858,835,813,799,795,800,809,811,810,802,789,769,760,758,754,751,750,748,740,728
UBAT0057,02466,1.48E7,1.580E+10,1202,11.995,724,0.659,40,0.01,713,704,694,686,683,697,712,714,710,705,697,685,674,668,653,641,631,624,614,596,583,579,579,573,573,577,574,564,554,554,555,551,552,562,573,578,586,584,580,591,605,625,649,671,711,757,790,817,827,827,812,793,766,737,703,669,642,628,615,605
UBAT0057,02467,1.48E7,9.634E+09,1202,11.984,722,0.659,40,0.01,598,588,572,563,560,563,559,541,530,525,516,509,504,495,488,479,473,466,453,442,444,442,434,429,430,431,436,436,426,415,410,410,410,412,411,421,440,444,441,437,433,435,436,436,436,428,417,412,409,406,404,402,400,393,389,387,382,375,372,372
UBAT0057,02468,1.48E7,6.629E+09,1201,11.984,721,0.660,40,0.01,368,364,366,367,368,368,372,373,371,374,378,372,366,357,346,341,347,354,372,408,433,456,468,465,449,425,408,399,411,457,499,516,509,493,483,472,460,448,440,433,433,427,413,399,388,384,390,401,403,398,388,374,365,365,360,356,351,345,341,339
UBAT0057,02469,1.48E7,5.932E+09,1200,11.990,726,0.660,40,0.01,342,353,362,364,365,361,363,365,364,361,359,352,345,336,327,327,325,323,325,323,316,311,304,295,288,292,293,308,371,494,626,752,788,760,708,654,600,550,520,498,476,454,438,422,409,395,385,376,371,371,373,373,367,361,355,347,346,347,343,336
UBAT0057,02470,1.48E7,5.994E+09,1199,11.992,726,0.661,39,0.02,331,330,324,320,317,311,352,486,571,557,517,480,446,424,406,397,393,392,386,380,379,381,386,398,420,428,426,421,411,406,402,397,389,376,363,354,339,325,321,326,334,342,345,349,350,351,353,351,357,365,364,356,349,344,344,339,330,321,318,319
