# Supplementary material for: Using bioluminescence as a tool for studying diversity in marine zooplankton and dinoflagellates: an initial assessment
Source: PeerJ. 2024 Jun 11;12:e17516. doi: 10.7717/peerj.17516 (PMC11177854; doi:10.7717/peerj.17516)
Supplement: Supplemental Information 2 [file peerj-12-17516-s002.zip › cell isolations/ctenov2/cteno23.dat]

UBAT0057,00078,1.48E7,4.686E+06,1202,11.982,734,0.659,39,0.00,0,0,0,0,1,1,0,1,1,0,0,0,0,1,0,1,0,1,0,1,0,0,0,1,0,0,0,0,0,1,1,2,2,0,1,1,0,0,0,0,1,3,1,0,2,1,3,2,0,0,1,2,1,0,0,2,1,1,1,1
UBAT0057,00079,1.48E7,1.011E+07,1202,11.984,736,0.658,39,0.00,1,0,0,0,0,0,0,0,0,0,0,1,0,1,0,0,2,0,0,2,2,1,0,0,1,2,3,0,1,0,2,4,2,0,1,2,1,0,0,0,0,0,0,0,0,1,0,0,0,0,0,1,0,0,0,0,0,0,0,0
UBAT0057,00080,1.48E7,7.399E+06,1203,11.982,733,0.656,39,0.00,0,1,1,1,0,0,2,1,3,3,2,1,2,2,1,0,0,1,0,0,2,0,0,1,1,0,1,0,0,2,0,0,1,2,1,1,3,2,0,2,0,0,2,1,2,0,1,0,0,0,0,2,2,0,1,0,0,2,2,0
UBAT0057,00081,1.48E7,1.356E+07,1201,11.983,733,0.660,39,0.00,0,0,0,0,0,0,1,2,1,0,1,2,0,0,2,1,2,2,0,0,2,2,1,0,0,0,0,0,1,2,1,1,1,0,0,0,0,0,1,0,2,2,0,1,1,0,0,1,0,0,1,1,0,1,0,3,2,1,0,0
UBAT0057,00082,1.48E7,1.085E+07,1200,11.989,728,0.661,39,0.00,2,0,0,1,2,0,0,0,0,0,1,0,0,0,1,0,0,0,1,1,0,0,0,1,1,1,0,0,0,1,0,0,1,1,2,0,0,3,1,0,0,0,0,0,0,0,1,0,1,0,0,1,1,0,0,0,0,1,0,0
UBAT0057,00083,1.48E7,5.919E+06,1202,11.988,734,0.662,39,0.00,0,0,0,0,0,0,0,0,0,0,0,0,1,1,0,3,0,0,3,1,0,2,1,1,0,1,0,0,0,0,0,2,3,1,0,0,0,1,0,1,0,1,2,0,0,2,0,0,0,0,0,1,0,0,1,0,0,1,0,2
UBAT0057,00084,1.48E7,8.386E+06,1202,11.983,729,0.662,39,0.00,2,1,0,1,0,0,1,0,0,0,1,1,1,1,1,2,1,1,1,2,2,0,0,0,0,0,0,0,0,0,0,1,1,0,0,1,0,0,0,0,0,0,0,1,0,0,1,0,0,0,0,0,0,0,2,0,0,0,0,2
UBAT0057,00085,1.48E7,6.413E+06,1204,11.984,728,0.661,39,0.00,0,0,1,0,0,1,0,0,0,0,0,0,0,0,0,0,0,0,0,0,1,1,0,1,0,0,1,0,0,0,0,0,0,0,0,1,0,0,0,2,0,0,0,0,1,0,0,1,0,0,1,1,1,2,2,3,1,0,0,0
UBAT0057,00086,1.48E7,5.919E+06,1203,11.984,731,0.662,39,0.00,2,3,3,3,1,0,0,0,1,0,1,1,1,0,0,0,0,0,0,0,0,2,0,0,2,1,2,4,1,1,1,2,3,1,0,1,3,2,1,0,0,0,1,1,2,1,1,0,0,0,0,2,2,1,1,0,0,2,0,0
UBAT0057,00087,1.48E7,1.381E+07,1204,11.982,729,0.662,39,0.00,1,1,0,1,2,3,0,0,1,2,1,2,0,1,0,2,2,0,1,2,1,0,1,0,1,1,2,0,1,0,0,0,0,1,0,0,0,0,0,1,0,0,1,0,0,0,0,0,0,1,0,0,2,3,2,3,1,1,0,0
UBAT0057,00088,1.48E7,1.085E+07,1203,11.983,727,0.662,39,0.00,0,0,0,2,0,2,0,1,0,0,1,0,0,0,1,1,0,0,0,0,0,0,1,0,0,0,1,1,2,1,0,0,2,0,0,0,1,1,1,0,2,0,0,1,0,0,0,1,0,0,1,3,4,1,0,0,0,0,1,0
UBAT0057,00089,1.48E7,8.139E+06,1201,11.984,729,0.665,39,0.00,0,1,0,0,0,0,0,0,0,1,0,1,0,0,0,0,0,0,0,0,2,2,0,1,0,0,0,2,1,1,0,0,1,0,1,2,0,1,1,0,1,1,1,0,1,3,0,0,1,0,0,1,2,0,0,0,0,0,0,0
UBAT0057,00090,1.48E7,7.153E+06,1201,11.983,733,0.662,39,0.00,0,0,1,2,0,0,0,0,1,0,0,0,0,0,1,1,1,0,0,1,0,0,0,0,0,0,0,0,1,0,0,1,1,0,1,1,0,0,0,0,0,0,0,0,0,0,0,0,0,0,1,1,0,0,0,0,2,0,1,0
UBAT0057,00091,1.48E7,4.686E+06,1203,11.983,730,0.663,39,0.00,1,1,0,1,0,1,0,0,0,1,0,0,0,2,0,1,0,0,0,1,1,0,0,0,0,1,0,0,1,0,3,2,1,1,0,0,1,0,0,1,3,0,2,1,0,0,1,0,1,0,0,2,0,0,0,2,1,2,3,0
UBAT0057,00092,1.48E7,9.373E+06,1204,11.983,726,0.661,39,0.00,0,0,0,0,1,0,1,0,1,1,0,0,0,1,0,1,1,1,2,3,2,1,0,0,1,0,0,2,1,1,0,0,2,2,1,0,0,0,1,0,0,0,0,0,0,0,0,0,1,0,0,1,0,0,0,0,0,0,1,0
UBAT0057,00093,1.48E7,7.399E+06,1202,11.983,729,0.662,39,0.00,0,0,0,0,0,1,0,0,1,0,0,0,1,0,0,0,1,0,1,0,0,0,2,0,0,1,0,0,0,0,1,1,2,1,0,0,0,0,0,0,0,0,2,0,0,0,0,0,0,0,0,0,0,0,1,0,0,1,1,1
UBAT0057,00094,1.48E7,4.933E+06,1200,11.992,730,0.662,39,0.00,1,1,0,0,0,1,0,0,2,2,0,1,1,2,0,0,1,0,0,0,0,0,0,0,0,0,1,2,0,0,1,2,1,0,0,0,1,2,1,2,2,2,0,0,0,0,0,0,0,0,0,1,0,0,0,2,0,0,0,1
UBAT0057,00095,1.48E7,8.139E+06,1200,12.006,728,0.661,39,0.00,1,0,0,0,0,0,0,3,2,2,0,0,0,0,1,1,0,0,0,0,2,1,1,2,2,0,0,2,1,0,0,0,0,0,0,2,1,3,3,0,0,0,0,2,3,0,0,0,1,0,0,0,0,0,0,0,2,1,0,0
UBAT0057,00096,1.48E7,9.619E+06,1202,11.986,730,0.659,39,0.00,1,0,1,1,1,0,0,0,1,0,1,0,0,2,1,0,0,0,1,1,1,0,0,1,0,0,1,2,0,2,3,0,0,2,0,0,0,0,0,0,0,0,0,0,0,1,0,0,0,0,0,0,0,0,0,1,1,0,1,3
UBAT0057,00097,1.48E7,7.153E+06,1202,11.985,727,0.664,39,0.00,0,2,3,0,0,1,0,1,0,1,1,0,0,0,1,0,0,0,1,1,1,0,0,0,0,1,0,0,0,0,1,2,0,0,1,0,0,0,1,0,0,0,0,0,3,3,2,1,0,0,0,0,0,0,1,2,1,0,0,0
UBAT0057,00098,1.48E7,7.893E+06,1201,11.984,734,0.662,39,0.00,0,0,0,0,2,0,1,0,0,1,1,0,0,0,0,0,0,1,2,0,0,0,0,0,2,0,0,2,1,2,3,1,0,0,0,1,1,0,0,0,3,0,0,0,0,1,1,0,0,0,0,1,0,1,2,0,0,0,0,1
UBAT0057,00099,1.48E7,7.646E+06,1201,11.985,728,0.660,39,0.00,0,0,0,0,0,0,0,0,0,0,1,0,0,0,0,0,1,1,0,0,0,0,0,0,2,2,1,0,2,2,0,0,0,0,0,0,0,0,0,0,0,0,0,0,1,2,0,0,0,0,0,3,2,1,1,0,0,0,0,0
UBAT0057,00100,1.48E7,5.673E+06,1201,11.989,729,0.662,39,0.00,1,0,0,0,0,0,0,0,0,0,0,1,0,0,0,1,1,1,1,2,0,0,0,0,0,0,0,0,2,0,2,2,2,0,1,2,0,0,0,0,0,0,0,0,0,0,0,0,0,0,2,2,1,0,0,0,0,2,3,0
UBAT0057,00101,1.48E7,7.153E+06,1201,11.983,726,0.659,39,0.00,1,0,0,0,0,0,1,4,59,316,535,597,1132,2682,5120,9611,15655,19590,23417,30080,44744,58326,58389,55908,59430,65535,65535,65535,65535,65535,65535,65535,65535,65535,65535,65535,64850,65535,65535,65535,59648,52976,49581,48197,45571,40134,34534,30435,27823,26135,25140,24521,22844,20494,17805,14985,12670,10786,9197,7785
UBAT0057,00102,1.48E7,4.824E+11,1189,11.985,677,0.660,39,0.00,6576,5577,4828,4375,4206,4059,2974,2333,1903,1643,1435,1265,1153,1072,1012,963,926,886,856,830,803,790,790,786,790,790,794,810,825,836,871,919,984,1081,1201,1335,1473,1618,1777,1962,2175,2416,2687,2997,3326,3678,4055,4431,4805,5173,5545,5954,6403,6870,7355,7819,8248,8669,9105,9519
UBAT0057,00103,1.48E7,4.555E+10,1191,11.978,721,0.661,39,0.00,9934,10397,10857,11262,11618,11919,12505,12766,13021,13277,13476,13681,13884,14026,14160,14281,14410,14504,14563,14618,14696,14783,14817,14801,14761,14665,14580,14482,14403,14333,14255,14163,14049,13920,13752,13576,13412,13274,13157,13010,12849,12681,12479,12238,12007,11792,11574,11373,11177,10981,10784,10588,10389,10208,10032,9830,9624,9407,9192,8992
UBAT0057,00104,1.48E7,1.872E+11,1209,11.990,736,0.661,39,0.00,8790,8593,8421,8268,8109,7957,7557,7359,7182,7002,6840,6688,6533,6391,6276,6144,6026,5892,5748,5612,5459,5295,5164,5054,4956,4878,4777,4684,4598,4488,4369,4244,4135,4050,3972,3893,3818,3733,3650,3562,3470,3377,3306,3260,3205,3148,3088,3014,2940,2888,2837,2785,2734,2676,2618,2549,2474,2402,2339,2304
UBAT0057,00105,1.48E7,6.933E+10,1209,11.988,739,0.658,39,0.00,2286,2249,2205,2161,2125,2073,1980,1928,1883,1852,1822,1805,1775,1727,1685,1652,1616,1579,1547,1511,1490,1472,1459,1447,1426,1396,1372,1348,1323,1302,1279,1243,1210,1177,1151,1124,1101,1077,1057,1054,1055,1055,1041,1017,1000,975,949,932,917,908,898,888,876,862,842,819,797,781,772,761
UBAT0057,00106,1.48E7,1.962E+10,1206,11.983,734,0.661,39,0.00,752,736,718,704,683,663,627,612,605,603,600,589,570,558,550,541,536,532,525,515,509,499,490,482,467,453,444,439,432,424,414,404,393,383,375,369,366,361,350,335,325,324,321,314,307,301,297,293,293,289,278,267,256,247,236,230,227,227,229,228
UBAT0057,00107,1.48E7,6.307E+09,1205,11.982,734,0.661,39,0.00,224,214,202,195,191,185,185,183,178,176,168,166,164,164,164,163,160,156,151,148,142,134,128,125,125,123,121,122,122,118,111,105,103,104,102,102,104,106,108,108,104,100,98,96,93,89,91,90,89,88,88,87,83,80,77,77,77,78,79,81
UBAT0057,00108,1.48E7,1.838E+09,1206,11.988,736,0.663,39,0.00,81,78,74,68,59,59,64,62,63,62,58,56,57,61,63,65,66,68,66,61,65,63,63,62,58,56,55,55,58,59,58,55,56,57,57,56,56,54,55,56,55,52,48,47,48,45,45,48,52,54,54,52,50,51,54,52,50,50,53,56
UBAT0057,00109,1.48E7,8.470E+08,1207,11.986,730,0.665,39,0.00,54,52,47,46,43,44,44,44,43,40,41,42,42,39,37,33,34,34,32,30,30,32,35,34,35,36,34,34,30,27,28,28,31,32,31,30,32,33,33,29,28,28,28,27,24,25,27,28,27,28,26,28,29,29,28,27,23,22,24,26
UBAT0057,00110,1.48E7,4.829E+08,1204,11.983,725,0.661,39,0.00,25,25,25,26,27,27,26,23,24,24,26,25,26,28,31,30,30,28,27,27,27,27,26,28,30,31,29,29,29,26,27,25,24,23,23,26,30,28,28,31,29,29,30,28,26,24,21,20,19,21,24,26,24,23,25,23,22,24,25,25
UBAT0057,00111,1.48E7,3.860E+08,1199,12.010,729,0.663,39,0.00,25,24,24,21,20,20,26,25,23,22,19,20,19,17,19,20,16,15,16,16,16,14,13,15,16,17,18,16,15,17,18,17,16,12,13,13,11,10,12,13,11,11,9,10,8,6,7,8,9,8,8,10,7,9,8,8,8,8,8,8
UBAT0057,00112,1.48E7,2.096E+08,1201,11.994,728,0.665,39,0.00,7,8,7,7,6,7,4,6,5,5,5,5,3,2,3,5,4,5,5,3,4,4,3,3,3,3,2,2,3,1,1,0,0,0,2,2,0,1,1,1,3,2,0,3,1,3,2,0,0,1,2,3,0,0,0,0,0,0,1,0
UBAT0057,00113,1.48E7,3.773E+07,1203,11.987,728,0.662,39,0.00,1,1,1,1,0,0,1,0,0,2,0,0,3,3,1,1,1,1,1,0,0,1,1,1,1,0,0,0,0,0,1,0,1,0,0,0,1,2,2,2,0,0,0,0,0,0,0,1,1,1,1,1,1,0,1,0,0,1,0,1
UBAT0057,00114,1.48E7,9.866E+06,1201,12.005,728,0.661,39,0.00,1,0,1,2,1,1,0,0,1,0,0,0,0,0,1,1,1,2,4,6,6,3,3,1,2,1,3,6,5,6,4,3,4,6,5,6,5,4,4,2,2,3,3,4,4,3,3,2,2,5,3,3,2,1,2,2,2,2,0,0
UBAT0057,00115,1.48E7,3.650E+07,1202,11.982,731,0.661,39,0.00,0,1,0,0,0,0,2,0,4,2,0,1,0,0,0,0,2,5,5,4,4,3,3,5,6,7,8,3,4,5,5,6,5,5,5,7,7,8,9,7,9,9,7,9,11,9,9,10,8,10,10,10,11,7,8,9,8,10,10,9
UBAT0057,00116,1.48E7,8.238E+07,1201,11.987,731,0.663,39,0.00,13,15,12,13,15,18,14,15,16,19,18,19,22,20,18,17,17,18,19,17,21,21,20,19,22,22,23,23,20,23,25,27,27,26,25,25,26,26,26,28,25,24,22,20,21,20,17,18,20,21,21,21,21,23,24,21,19,19,20,20
UBAT0057,00117,1.48E7,3.048E+08,1201,11.986,721,0.662,39,0.00,22,20,18,17,18,19,20,18,17,16,17,20,22,23,25,21,20,19,17,21,28,33,36,41,43,41,40,41,40,37,38,37,36,34,33,33,35,35,33,33,31,32,32,32,35,32,32,35,36,37,37,40,47,54,58,62,70,77,80,88
UBAT0057,00118,1.48E7,5.276E+08,1203,11.983,728,0.662,39,0.00,97,110,121,127,130,133,148,159,168,174,180,189,197,209,213,216,218,219,222,232,236,240,242,241,239,244,244,242,241,234,237,240,242,239,232,223,219,219,218,214,208,203,200,199,199,200,196,185,177,170,168,164,158,155,154,153,149,151,154,152
UBAT0057,00119,1.48E7,2.885E+09,1202,11.980,729,0.663,39,0.00,151,149,144,139,134,131,123,122,122,121,118,113,112,113,110,107,105,104,102,102,103,105,107,104,102,96,95,90,88,85,84,81,79,78,78,77,76,76,75,70,67,63,61,59,58,60,60,60,61,63,65,64,66,63,62,57,54,51,47,47
UBAT0057,00120,1.48E7,1.296E+09,1200,11.981,730,0.663,39,0.00,48,45,41,38,37,40,39,36,35,35,36,39,37,35,32,31,32,32,32,31,32,33,32,32,30,34,37,38,34,32,28,28,28,27,28,28,25,26,27,24,22,26,26,24,26,23,21,22,23,22,23,23,21,22,23,25,25,23,26,30
UBAT0057,00121,1.48E7,4.422E+08,1203,11.982,729,0.660,39,0.00,31,29,27,26,23,24,27,28,27,28,28,28,27,27,26,29,31,29,34,40,46,48,48,44,39,38,39,38,34,34,36,34,34,33,37,37,37,37,35,35,34,34,33,36,35,31,33,31,31,33,34,34,31,29,29,31,29,25,27,28
UBAT0057,00122,1.48E7,4.824E+08,1203,12.012,732,0.661,39,0.00,27,30,29,26,27,27,23,23,21,19,18,15,16,17,17,17,17,13,17,17,14,13,11,14,13,13,15,16,13,12,13,11,13,13,12,11,12,14,15,13,11,11,10,9,12,14,13,13,12,10,11,12,13,14,16,16,17,17,18,19
