# Supplementary material for: Using bioluminescence as a tool for studying diversity in marine zooplankton and dinoflagellates: an initial assessment
Source: PeerJ. 2024 Jun 11;12:e17516. doi: 10.7717/peerj.17516 (PMC11177854; doi:10.7717/peerj.17516)
Supplement: Supplemental Information 2 [file peerj-12-17516-s002.zip › cell isolations/ctenov2/cteno24.dat]

UBAT0057,00138,1.48E7,1.650E+08,1201,12.005,725,0.664,39,0.00,9,9,10,11,11,13,12,11,9,8,9,11,13,11,9,10,10,12,11,10,12,12,11,11,12,11,10,11,13,12,11,11,10,10,11,9,8,9,9,7,10,11,12,12,9,8,9,9,8,8,10,9,8,9,7,8,9,10,8,6
UBAT0057,00139,1.48E7,1.472E+08,1200,11.989,725,0.662,39,0.00,7,6,8,8,5,5,7,8,8,7,8,6,4,6,9,7,7,7,8,8,8,9,8,10,7,7,7,8,7,8,8,7,9,7,6,5,6,7,7,6,6,8,6,6,8,6,7,9,7,7,7,7,5,7,10,12,15,15,13,16
UBAT0057,00140,1.48E7,1.161E+08,1202,12.010,725,0.661,39,0.00,15,16,13,11,13,10,10,10,12,19,24,23,20,23,27,30,29,27,26,26,22,24,25,23,25,23,18,18,18,19,17,17,15,13,13,12,11,13,14,14,14,11,10,9,9,12,9,9,10,10,11,10,9,6,7,10,9,9,12,12
UBAT0057,00141,1.48E7,2.296E+08,1202,12.007,724,0.663,39,0.00,10,9,7,8,9,6,7,5,7,7,8,13,14,14,13,15,13,12,12,11,9,8,8,7,8,8,9,11,9,9,8,5,4,4,5,7,11,13,14,13,14,15,14,14,16,13,10,9,13,12,10,12,13,10,8,7,8,9,5,3
UBAT0057,00142,1.48E7,1.433E+08,1201,11.997,729,0.661,39,0.00,6,6,5,6,4,4,3,4,5,5,5,6,7,8,9,7,7,8,8,7,5,2,4,5,6,5,4,2,3,5,5,2,1,4,5,5,3,3,5,3,4,4,4,6,5,3,3,4,4,4,7,6,5,7,7,9,10,9,10,7
UBAT0057,00143,1.48E7,7.819E+07,1203,11.991,725,0.660,39,0.00,8,7,7,5,5,4,6,4,4,6,8,6,6,7,4,3,4,4,4,5,3,2,4,3,4,5,5,5,3,4,2,1,2,3,4,4,6,7,7,8,7,5,7,8,7,6,5,4,5,6,5,4,3,4,4,4,4,5,4,4
UBAT0057,00144,1.48E7,7.079E+07,1203,11.991,727,0.646,39,0.00,5,5,7,8,12,18,24,23,23,22,25,27,25,24,21,21,22,22,25,22,20,22,26,25,19,19,18,16,16,17,18,16,13,12,12,11,12,11,11,7,6,8,9,10,8,8,7,9,10,9,7,9,9,7,9,9,12,12,8,7
UBAT0057,00145,1.48E7,2.163E+08,1202,11.993,732,0.658,39,0.00,7,6,7,7,7,8,8,6,8,7,6,8,10,10,10,10,10,11,11,10,10,9,10,12,10,10,11,7,9,8,6,8,8,9,11,11,11,12,11,10,7,6,7,3,5,7,7,7,8,6,6,4,5,7,6,7,8,7,6,3
UBAT0057,00146,1.48E7,1.186E+08,1202,11.998,732,0.656,39,0.00,6,9,9,6,7,8,7,6,6,9,9,7,9,11,9,10,12,10,10,10,8,6,7,9,9,5,6,8,7,9,8,5,5,5,4,5,6,5,6,5,4,5,5,7,7,6,6,7,7,5,6,6,7,9,10,13,13,12,11,9
UBAT0057,00147,1.48E7,1.127E+08,1201,11.985,728,0.660,39,0.00,10,10,8,7,8,7,5,3,4,3,1,1,1,2,0,2,4,6,7,6,10,10,8,10,11,7,5,7,6,6,8,10,19,35,46,52,52,49,45,43,41,39,37,33,27,28,26,23,22,22,18,16,13,10,9,9,4,5,5,4
UBAT0057,00148,1.48E7,2.269E+08,1199,12.006,731,0.662,39,0.00,5,5,5,7,8,9,9,9,11,9,7,7,8,8,8,10,11,11,11,10,12,12,8,9,11,10,13,17,16,17,18,15,17,15,15,17,16,16,17,17,16,16,18,18,20,22,23,22,21,21,21,21,21,21,20,19,19,20,20,23
UBAT0057,00149,1.48E7,2.160E+08,1202,11.993,731,0.665,39,0.00,23,25,24,21,21,20,21,19,21,21,19,22,24,24,23,22,23,24,23,23,23,22,22,21,19,23,21,18,19,18,18,21,19,18,17,19,19,20,21,19,19,22,19,19,18,16,16,17,19,17,13,15,15,15,15,16,17,18,21,19
UBAT0057,00150,1.48E7,2.910E+08,1203,11.985,728,0.664,39,0.00,17,14,13,14,14,16,13,13,12,12,13,15,16,15,13,13,13,14,13,11,16,17,14,12,13,12,11,10,10,10,13,11,10,10,10,11,12,10,11,12,12,10,12,14,16,17,15,13,14,17,16,15,12,11,14,14,17,14,15,16
UBAT0057,00151,1.48E7,1.956E+08,1202,11.999,728,0.665,39,0.00,17,14,14,11,10,11,10,9,10,10,9,8,8,7,8,9,10,9,9,10,12,10,10,21,107,491,1035,1097,1337,1449,2594,4752,5270,6561,9008,12557,15478,15888,16559,20560,26105,27109,25670,23881,22036,20333,18629,17415,16424,15784,14409,12924,12214,11571,11182,11717,12961,13672,14253,14800
UBAT0057,00152,1.48E7,1.165E+11,1183,11.993,681,0.657,39,0.00,14541,13392,12004,10611,9344,8279,6703,6104,5586,5100,4598,4082,3638,3275,2957,2705,2503,2316,2158,2017,1880,1756,1646,1549,1473,1395,1324,1256,1193,1147,1122,1097,1069,1062,1061,1056,1054,1067,1097,1137,1191,1266,1349,1436,1536,1662,1794,1940,2108,2295,2523,2842,3289,3838,4432,4876,5170,5407,5616,5822
UBAT0057,00153,1.48E7,4.914E+10,1183,11.985,704,0.661,39,0.00,6035,6263,6501,6796,7100,7362,7879,8133,8389,8663,8932,9185,9428,9676,9935,10158,10337,10476,10560,10668,10791,10905,11056,11242,11377,11466,11511,11498,11400,11276,11206,11172,11169,11161,11119,11046,10922,10798,10715,10659,10597,10531,10447,10332,10216,10074,9929,9829,9753,9667,9580,9468,9341,9212,9081,8935,8803,8680,8574,8483
UBAT0057,00154,1.48E7,1.452E+11,1207,11.988,734,0.664,39,0.00,8394,8309,8219,8105,7956,7794,7498,7385,7307,7230,7142,7040,6938,6842,6731,6640,6574,6502,6418,6341,6266,6184,6093,5992,5902,5814,5714,5614,5506,5415,5337,5262,5176,5096,5017,4946,4894,4842,4773,4704,4606,4504,4413,4304,4215,4144,4077,4016,3958,3893,3830,3762,3708,3656,3605,3555,3490,3416,3353,3281
UBAT0057,00155,1.48E7,8.053E+10,1209,11.981,730,0.662,39,0.00,3198,3124,3051,2986,2924,2861,2754,2712,2674,2629,2578,2533,2484,2423,2358,2296,2241,2197,2159,2129,2091,2053,2005,1946,1897,1846,1805,1771,1733,1696,1662,1621,1597,1582,1556,1522,1490,1465,1437,1401,1362,1330,1299,1266,1240,1215,1183,1153,1133,1124,1112,1096,1077,1055,1030,1008,983,946,909,887
UBAT0057,00156,1.48E7,2.628E+10,1211,11.995,727,0.658,39,0.00,874,875,876,867,865,859,820,803,789,777,765,759,750,733,713,708,704,695,686,679,670,655,646,638,634,642,638,622,604,582,573,576,583,580,569,546,524,509,503,503,509,509,505,495,492,482,470,455,441,431,423,418,415,412,413,408,397,394,390,381
UBAT0057,00157,1.48E7,8.814E+09,1207,12.010,727,0.666,39,0.00,375,364,355,354,356,345,324,313,314,318,317,308,300,292,278,275,272,266,264,268,269,266,261,258,254,252,249,241,234,231,235,236,231,224,218,206,201,202,208,214,213,209,207,205,200,191,186,182,180,176,175,174,167,164,163,160,161,159,152,146
UBAT0057,00158,1.48E7,3.525E+09,1203,11.988,732,0.661,39,0.00,149,150,147,146,144,141,134,133,133,127,127,132,130,129,128,127,130,133,132,135,138,139,142,145,144,147,146,142,139,137,137,136,134,133,128,127,123,123,124,121,120,126,130,132,131,120,110,103,98,95,97,100,103,104,103,103,106,108,108,108
UBAT0057,00159,1.48E7,1.868E+09,1204,11.988,727,0.662,39,0.00,107,105,105,109,111,109,98,90,84,85,83,85,87,85,82,81,81,79,74,70,68,67,70,73,73,71,68,70,66,62,59,56,55,52,50,48,48,47,46,45,41,39,42,42,43,45,46,44,41,42,40,38,33,31,28,30,31,30,29,27
UBAT0057,00160,1.48E7,9.045E+08,1204,11.985,719,0.662,39,0.00,28,28,28,29,26,25,28,27,25,24,21,18,18,20,18,19,17,18,17,17,16,17,16,11,12,13,12,14,14,14,13,13,14,14,11,14,15,14,15,16,13,14,12,11,11,12,11,12,12,12,14,16,17,17,16,16,19,21,21,19
UBAT0057,00161,1.48E7,2.515E+08,1202,11.983,723,0.662,39,0.00,23,23,24,24,23,25,26,30,32,29,27,26,25,27,31,32,33,33,30,25,25,26,27,28,28,29,29,25,27,26,25,27,26,25,25,24,25,26,29,30,29,27,25,25,24,23,26,29,27,26,26,24,22,18,19,23,27,26,30,34
UBAT0057,00162,1.48E7,3.946E+08,1203,11.984,726,0.662,39,0.00,33,31,30,28,26,25,27,26,23,25,27,31,31,27,23,24,20,18,18,22,22,23,25,24,24,23,21,19,19,18,18,21,20,19,20,18,18,17,16,14,14,17,15,13,13,15,15,13,14,13,11,13,12,10,12,10,10,13,10,9
UBAT0057,00163,1.48E7,2.826E+08,1202,11.984,721,0.661,39,0.00,13,13,12,13,12,12,10,10,12,13,12,11,10,11,12,11,9,10,10,8,8,9,9,9,8,7,6,6,7,10,10,11,10,9,10,9,7,8,7,6,7,9,6,5,8,9,8,9,9,9,12,13,13,13,14,14,16,18,16,18
UBAT0057,00164,1.48E7,1.526E+08,1202,11.983,725,0.660,39,0.00,16,16,16,18,18,19,19,21,19,17,16,17,17,15,14,16,19,21,22,23,23,23,24,22,22,21,19,20,22,25,23,22,22,20,20,17,19,19,18,17,16,17,17,17,18,20,18,15,15,16,16,15,14,15,17,20,19,19,21,21
UBAT0057,00165,1.48E7,2.777E+08,1202,11.984,723,0.662,39,0.00,19,17,16,18,18,21,19,17,15,17,17,16,17,17,17,18,17,18,24,32,39,53,71,82,99,108,115,116,113,111,107,102,96,89,82,80,82,83,80,76,77,74,69,65,60,57,57,57,59,60,61,63,67,71,74,79,82,85,90,92
UBAT0057,00166,1.48E7,8.951E+08,1203,11.982,721,0.659,39,0.00,95,99,104,107,110,115,123,128,132,136,143,151,156,160,170,179,182,192,199,199,201,208,217,217,217,216,214,217,224,233,243,254,259,259,254,254,257,262,269,268,271,279,284,288,293,302,316,331,346,358,368,380,395,413,425,429,428,432,438,459
UBAT0057,00167,1.48E7,3.759E+09,1203,11.983,725,0.664,39,0.00,478,491,500,501,491,486,487,492,496,499,506,513,513,506,493,485,483,480,475,473,473,472,469,466,462,455,449,442,432,423,414,410,411,404,397,384,367,358,352,345,344,345,340,329,320,316,313,312,310,303,293,283,274,274,276,279,281,281,278,276
UBAT0057,00168,1.48E7,5.931E+09,1201,11.985,722,0.662,39,0.00,264,252,240,227,219,217,224,226,226,221,215,206,199,193,189,187,184,180,176,172,167,165,165,159,151,145,144,140,136,129,128,131,138,140,137,132,126,124,117,115,112,109,109,109,107,104,101,97,92,86,82,77,75,74,75,74,74,72,70,71
UBAT0057,00169,1.48E7,2.116E+09,1200,11.988,721,0.660,39,0.00,68,67,65,65,66,65,66,64,62,58,56,59,62,59,61,64,60,57,55,50,48,47,46,47,46,44,43,42,40,39,41,41,43,44,41,40,39,39,40,41,39,38,39,35,31,30,27,26,27,28,27,26,27,29,28,28,27,25,24,24
UBAT0057,00170,1.48E7,6.460E+08,1201,11.984,722,0.660,39,0.00,22,19,21,21,22,24,24,24,27,27,24,28,32,35,39,40,40,39,42,42,40,41,40,40,38,37,35,33,31,32,36,39,41,44,44,47,48,51,53,51,49,43,39,40,41,40,40,41,41,40,41,46,47,47,44,41,42,41,44,45
