# Supplementary material for: Using bioluminescence as a tool for studying diversity in marine zooplankton and dinoflagellates: an initial assessment
Source: PeerJ. 2024 Jun 11;12:e17516. doi: 10.7717/peerj.17516 (PMC11177854; doi:10.7717/peerj.17516)
Supplement: Supplemental Information 2 [file peerj-12-17516-s002.zip › cell isolations/ctenov2/cteno25.dat]

UBAT0057,00185,1.48E7,1.243E+09,1203,11.988,728,0.663,39,0.00,45,46,43,43,41,39,37,37,40,41,40,41,40,39,39,36,38,40,37,36,36,36,38,41,37,37,36,37,38,41,40,38,37,39,38,35,36,36,36,33,31,33,33,35,37,39,40,39,38,39,41,45,48,49,43,40,40,44,43,41
UBAT0057,00186,1.48E7,5.764E+08,1204,11.993,728,0.662,39,0.00,41,41,42,40,37,34,31,33,33,34,33,32,29,29,33,36,38,37,37,38,36,34,34,32,30,32,31,29,30,30,29,28,27,27,25,24,19,17,16,17,15,14,14,13,15,16,16,15,15,14,16,18,18,17,21,26,25,24,24,23
UBAT0057,00187,1.48E7,3.939E+08,1201,11.991,725,0.662,39,0.00,24,24,22,20,20,20,20,17,17,21,20,18,17,18,18,19,16,15,14,16,13,13,10,9,11,14,15,15,16,17,14,15,19,21,20,20,24,23,23,26,25,24,25,26,28,31,31,30,31,31,30,32,32,31,33,33,33,37,37,36
UBAT0057,00188,1.48E7,3.310E+08,1201,11.991,729,0.664,39,0.00,36,37,35,36,36,33,33,34,36,35,35,35,37,34,39,40,38,37,37,39,40,43,45,47,46,44,45,47,46,47,47,50,50,49,50,52,52,48,45,45,46,48,49,52,54,50,48,47,46,44,42,43,43,40,38,38,43,44,45,46
UBAT0057,00189,1.48E7,6.356E+08,1203,11.988,729,0.660,39,0.00,47,48,46,44,45,45,40,40,37,36,32,32,31,30,29,30,32,31,26,25,24,27,28,27,26,29,32,31,31,29,29,29,27,27,26,24,23,24,23,25,27,26,27,29,28,27,29,28,25,26,26,26,26,23,23,23,22,24,29,29
UBAT0057,00190,1.48E7,4.363E+08,1203,11.988,726,0.665,39,0.00,26,26,26,26,27,25,26,26,28,26,27,27,26,24,21,22,21,21,22,18,17,17,18,18,17,16,15,13,10,13,16,14,14,18,16,15,12,12,13,15,13,13,15,15,16,16,16,16,16,15,13,14,14,16,18,18,18,19,16,17
UBAT0057,00191,1.48E7,2.703E+08,1201,11.992,726,0.660,39,0.00,18,18,15,14,11,13,13,11,14,12,13,13,11,11,13,13,13,14,15,15,15,16,15,13,12,13,10,9,9,9,10,10,11,10,11,14,14,11,12,13,14,12,11,13,14,14,10,10,9,8,8,8,11,11,9,10,10,10,9,7
UBAT0057,00192,1.48E7,1.734E+08,1202,12.014,726,0.663,39,0.00,6,7,10,11,13,16,17,18,17,15,15,15,12,14,13,12,11,11,13,13,12,10,11,8,8,11,11,11,11,12,9,7,10,12,10,10,9,10,10,9,11,13,11,10,9,9,12,14,15,15,11,9,8,7,8,7,7,10,12,13
UBAT0057,00193,1.48E7,1.679E+08,1201,12.007,729,0.662,39,0.00,16,16,15,15,17,16,17,14,13,13,14,16,14,15,15,17,16,15,15,17,16,15,16,14,15,17,16,17,15,16,19,19,19,17,17,16,15,14,14,17,15,16,14,12,13,15,14,12,12,14,13,15,12,13,13,12,11,12,13,9
UBAT0057,00194,1.48E7,2.178E+08,1199,11.982,726,0.658,39,0.00,9,11,13,12,13,13,9,9,12,10,9,10,10,8,10,10,10,9,9,9,9,7,7,9,9,11,9,8,9,12,9,12,12,9,11,11,10,11,11,9,9,9,9,9,8,8,10,14,13,12,12,15,15,16,16,17,14,12,12,11
UBAT0057,00195,1.48E7,1.583E+08,1202,11.982,721,0.663,39,0.00,10,11,12,12,10,12,10,9,10,13,14,14,10,10,11,10,9,10,11,12,16,16,14,15,16,15,13,12,11,12,14,16,17,17,19,20,17,16,18,22,33,39,41,38,32,27,26,25,22,22,20,18,17,19,19,20,19,20,18,18
UBAT0057,00196,1.48E7,2.555E+08,1201,11.986,725,0.662,39,0.00,17,16,11,13,15,16,15,14,20,28,28,27,25,20,18,20,20,20,21,21,19,18,17,16,15,17,19,21,20,20,18,16,16,15,17,18,17,18,19,18,18,18,20,18,16,20,19,20,20,19,21,19,18,14,15,15,14,18,19,19
UBAT0057,00197,1.48E7,2.718E+08,1200,11.989,724,0.663,39,0.00,20,19,19,17,18,17,18,16,15,14,15,17,17,16,17,17,15,16,21,23,22,21,23,23,24,24,25,24,21,20,20,19,17,16,16,13,13,15,16,18,18,17,19,17,16,16,16,15,18,17,17,17,17,16,15,18,19,20,20,19
UBAT0057,00198,1.48E7,2.673E+08,1202,11.984,722,0.661,39,0.00,20,17,16,15,17,18,18,16,17,16,16,19,18,16,15,14,12,15,16,15,17,17,18,21,21,20,22,25,30,32,33,33,32,33,36,38,41,45,56,60,62,61,58,56,54,53,51,51,49,46,45,43,39,36,36,43,47,94,224,167
UBAT0057,00199,1.48E7,6.354E+08,1196,11.984,716,0.663,39,0.00,325,2585,10696,18468,15238,9263,9932,14686,22031,29415,37958,46976,51299,48677,45880,45925,45309,42894,40619,37063,32124,27422,23321,19811,16725,13970,11816,10201,8993,7927,6839,5913,5215,4680,4177,3686,3169,2622,2201,1937,1758,1616,1481,1339,1232,1155,1077,1016,970,930,894,860,828,798,767,735,702,676,647,617
UBAT0057,00200,1.48E7,1.993E+11,1184,11.986,689,0.659,39,0.00,587,565,542,510,469,439,404,392,384,383,383,386,388,402,417,433,458,482,505,533,564,606,660,720,784,859,949,1047,1152,1274,1417,1580,1740,1898,2061,2223,2388,2549,2722,2905,3107,3310,3484,3638,3784,3937,4087,4233,4389,4545,4650,4737,4851,4966,5047,5111,5153,5170,5208,5235
UBAT0057,00201,1.48E7,3.267E+10,1189,11.986,724,0.663,39,0.00,5259,5290,5319,5327,5302,5252,5161,5126,5095,5071,5042,4985,4933,4853,4775,4716,4668,4621,4568,4526,4479,4400,4321,4245,4165,4101,4050,4016,3977,3942,3908,3857,3800,3754,3707,3658,3614,3557,3511,3490,3466,3424,3385,3350,3325,3299,3269,3249,3239,3209,3167,3116,3070,3015,2971,2928,2899,2872,2833,2806
UBAT0057,00202,1.48E7,5.891E+10,1211,11.984,730,0.665,39,0.00,2788,2755,2718,2691,2668,2651,2607,2581,2564,2545,2522,2501,2471,2443,2411,2373,2340,2313,2278,2246,2220,2180,2140,2101,2073,2040,2009,1973,1941,1909,1884,1860,1844,1813,1787,1769,1737,1707,1681,1648,1615,1572,1535,1514,1498,1476,1454,1426,1399,1360,1313,1266,1238,1224,1215,1197,1173,1146,1126,1107
UBAT0057,00203,1.48E7,2.810E+10,1209,11.982,728,0.661,39,0.00,1086,1066,1036,1010,993,980,965,948,926,904,887,875,874,877,872,862,848,824,804,791,777,766,764,765,759,747,731,714,700,697,695,688,680,673,669,662,650,641,633,628,625,626,627,631,632,636,637,644,651,647,634,626,624,623,624,619,608,601,594,585
UBAT0057,00204,1.48E7,1.096E+10,1207,11.991,728,0.663,39,0.00,581,584,592,594,594,585,565,555,552,554,551,549,549,548,555,562,559,550,542,542,538,528,517,511,512,511,509,504,497,494,494,492,486,478,474,465,452,442,447,452,451,445,440,441,441,436,433,437,440,437,435,437,443,447,449,459,465,467,467,469
UBAT0057,00205,1.48E7,7.372E+09,1206,11.991,726,0.659,39,0.00,464,459,457,455,458,460,446,435,422,415,408,396,385,376,366,353,346,346,348,346,344,342,339,340,337,328,323,320,316,308,308,313,318,319,313,310,311,314,308,306,311,314,316,313,308,305,302,299,293,291,290,285,279,271,268,264,259,256,256,250
UBAT0057,00206,1.48E7,4.951E+09,1203,11.985,728,0.665,39,0.00,248,250,244,230,225,224,222,220,217,213,212,209,206,199,190,182,181,181,182,179,176,171,165,157,150,148,149,153,153,147,141,134,134,133,135,132,133,130,129,129,125,122,117,113,111,106,102,97,93,88,86,84,82,80,77,71,72,71,72,68
UBAT0057,00207,1.48E7,2.162E+09,1202,12.003,728,0.662,39,0.00,64,64,66,66,63,58,58,57,57,56,54,51,49,47,42,41,42,44,43,44,44,44,45,43,42,38,36,39,43,46,46,45,48,45,44,45,41,39,41,41,42,41,40,42,45,47,49,49,47,46,47,46,47,49,48,52,55,56,55,49
UBAT0057,00208,1.48E7,7.044E+08,1204,12.001,732,0.661,39,0.00,47,45,44,45,47,49,53,50,46,43,43,44,47,47,44,44,43,45,45,44,42,43,44,45,45,48,47,44,42,41,39,35,33,32,35,36,38,40,38,38,38,34,32,31,31,29,30,28,27,27,27,26,26,26,25,24,22,22,19,16
UBAT0057,00209,1.48E7,5.490E+08,1203,12.003,727,0.666,39,0.00,13,14,14,14,17,19,20,20,23,23,20,18,18,17,15,12,12,13,13,11,13,14,13,13,12,12,14,14,11,12,13,12,11,10,9,10,11,8,8,9,7,7,10,8,10,12,12,13,12,12,14,14,14,17,18,16,18,19,18,18
UBAT0057,00210,1.48E7,2.047E+08,1205,11.984,726,0.664,39,0.00,19,16,16,16,14,14,14,17,17,14,15,15,11,10,12,11,9,8,9,8,10,13,11,10,8,8,9,9,9,9,12,16,17,17,18,14,15,17,17,17,16,16,16,14,15,14,14,14,11,11,13,12,11,11,10,10,12,13,12,12
