# Supplementary material for: Using bioluminescence as a tool for studying diversity in marine zooplankton and dinoflagellates: an initial assessment
Source: PeerJ. 2024 Jun 11;12:e17516. doi: 10.7717/peerj.17516 (PMC11177854; doi:10.7717/peerj.17516)
Supplement: Supplemental Information 2 [file peerj-12-17516-s002.zip › cell isolations/ctenov2/cteno26.dat]

UBAT0057,00226,1.48E7,2.777E+08,1203,12.014,727,0.664,39,0.00,27,28,31,39,42,38,36,38,39,36,32,32,32,32,29,28,31,30,30,27,26,24,21,23,22,21,22,24,24,24,26,25,24,26,26,26,26,26,26,27,24,25,22,21,22,23,27,26,26,25,22,20,21,21,22,23,22,23,23,20
UBAT0057,00227,1.48E7,3.936E+08,1202,11.984,726,0.661,39,0.00,19,22,22,19,20,23,25,25,24,25,25,24,26,30,30,30,29,29,32,34,34,35,32,32,34,33,33,32,31,29,32,30,28,26,27,25,23,26,25,27,26,28,29,30,29,28,28,31,31,32,33,31,30,29,30,32,33,33,33,31
UBAT0057,00228,1.48E7,4.257E+08,1201,11.983,721,0.664,39,0.00,31,35,33,30,29,28,28,28,28,26,24,24,29,29,29,30,30,28,29,27,28,29,28,27,23,25,25,25,25,24,26,24,24,26,23,22,21,20,20,21,23,27,26,23,23,22,24,21,21,21,19,24,23,25,26,25,25,23,24,24
UBAT0057,00229,1.48E7,3.756E+08,1201,11.983,724,0.663,39,0.00,24,22,20,20,20,22,25,30,38,42,45,43,40,38,34,34,31,31,28,30,30,32,33,35,34,30,29,28,28,29,27,28,25,25,26,28,28,26,27,28,28,28,24,25,27,25,27,27,28,31,31,28,28,27,26,26,25,25,26,27
UBAT0057,00230,1.48E7,4.279E+08,1201,11.985,730,0.659,39,0.00,27,28,27,25,27,28,27,27,27,26,27,27,37,45,44,43,38,37,37,34,32,34,35,36,35,36,33,33,32,29,35,36,33,32,31,29,27,30,26,25,26,28,29,26,23,27,26,26,27,25,22,22,25,25,26,27,26,26,28,28
UBAT0057,00231,1.48E7,4.430E+08,1201,11.982,724,0.662,39,0.00,28,27,25,24,24,25,27,29,31,30,27,27,29,29,27,27,28,29,31,30,31,33,33,35,31,27,30,32,31,32,33,31,30,29,28,28,28,28,27,27,24,22,23,23,24,26,28,26,26,26,26,27,25,26,26,27,26,27,25,27
UBAT0057,00232,1.48E7,4.111E+08,1203,11.980,729,0.662,39,0.00,27,25,28,27,23,26,25,25,26,26,26,24,26,26,27,26,27,26,27,29,30,29,29,28,29,27,27,28,28,26,23,23,23,23,25,23,23,24,26,24,24,23,23,25,25,25,22,20,20,20,20,22,24,25,26,23,24,25,26,26
UBAT0057,00233,1.48E7,3.714E+08,1202,11.983,725,0.662,39,0.00,25,26,24,23,25,27,28,25,24,26,26,26,25,24,25,26,27,27,28,28,29,30,27,26,31,31,30,31,29,26,26,27,27,26,27,25,26,28,26,31,30,28,29,29,30,29,29,32,31,30,30,34,36,34,33,32,34,32,32,32
UBAT0057,00234,1.48E7,4.213E+08,1202,11.982,727,0.664,39,0.00,33,33,33,35,37,37,33,33,31,29,30,32,29,29,26,25,24,23,23,24,25,25,24,23,26,25,25,25,24,24,26,25,25,26,25,23,23,22,23,22,23,25,25,24,26,25,24,23,23,24,27,24,22,21,23,24,24,23,23,27
UBAT0057,00235,1.48E7,3.847E+08,1204,11.983,724,0.664,39,0.00,28,25,25,23,22,25,25,24,24,24,23,23,22,23,22,21,20,19,20,21,17,17,18,16,15,16,16,17,18,17,18,18,20,20,21,19,17,17,16,16,18,17,17,17,18,18,22,19,18,20,17,16,17,18,17,20,20,23,23,24
UBAT0057,00236,1.48E7,2.915E+08,1202,11.983,725,0.663,39,0.00,23,24,26,25,27,28,35,54,70,86,94,98,100,97,98,96,93,94,99,112,132,155,180,201,222,245,265,285,306,332,362,387,405,416,427,447,475,499,518,536,552,559,569,591,619,637,644,640,645,652,661,672,672,667,669,669,664,667,672,677
UBAT0057,00237,1.48E7,5.334E+09,1201,11.982,724,0.662,39,0.00,677,673,667,666,668,668,676,669,666,661,654,646,634,624,626,632,635,631,620,608,595,587,584,588,586,579,571,553,537,532,529,529,523,517,506,494,485,479,482,485,485,477,457,446,438,434,432,433,433,431,428,420,408,400,389,384,377,370,362,353
UBAT0057,00238,1.48E7,7.834E+09,1203,11.983,721,0.662,39,0.00,340,333,329,329,328,319,305,302,303,295,285,280,269,262,256,245,236,230,225,224,223,220,215,209,203,197,191,185,181,175,166,161,159,157,153,148,144,141,139,137,135,131,126,124,121,119,113,110,110,111,110,107,105,101,99,102,98,96,91,90
UBAT0057,00239,1.48E7,2.750E+09,1201,11.985,720,0.658,39,0.00,93,95,95,93,91,91,89,82,78,76,75,74,75,76,72,71,70,71,70,69,67,66,62,62,64,63,61,62,62,65,64,61,57,56,54,51,50,48,46,48,46,45,46,46,46,44,43,44,45,44,42,41,39,37,40,42,41,42,40,40
UBAT0057,00240,1.48E7,8.815E+08,1200,11.984,720,0.662,39,0.00,39,39,44,47,48,46,42,41,40,42,42,41,42,43,41,40,39,40,42,40,39,38,37,34,34,32,30,31,34,37,37,34,35,35,33,35,34,33,33,35,34,34,36,36,35,35,36,34,37,38,37,41,40,37,39,40,39,37,36,34
UBAT0057,00241,1.48E7,5.567E+08,1202,11.982,719,0.663,39,0.00,33,32,32,32,34,38,42,38,35,34,36,38,38,37,35,34,34,35,36,39,38,38,37,38,38,39,39,37,39,40,40,39,39,39,36,36,38,37,37,37,37,35,38,38,33,30,26,27,29,32,31,30,33,32,33,33,31,32,31,31
UBAT0057,00242,1.48E7,5.216E+08,1203,11.982,721,0.666,39,0.00,33,32,32,33,38,40,33,31,32,34,33,31,33,30,30,28,28,29,28,30,26,28,28,28,27,26,23,23,26,27,26,24,21,22,22,23,23,25,25,25,27,26,26,26,26,34,41,127,616,2695,12721,27161,33870,35427,40083,46997,50959,55212,59767,65535
UBAT0057,00243,1.48E7,1.228E+11,1189,11.991,693,0.660,39,0.00,65535,65535,65535,65535,65535,65535,65535,65154,62844,61179,59774,57915,56407,54865,52439,50036,47974,44617,39846,34534,29894,27449,25659,23257,20499,18209,16357,14535,12699,11075,9510,8133,7276,6720,6272,5744,5138,4703,4418,4197,3959,3690,3417,3161,2948,2778,2627,2480,2341,2173,1972,1789,1639,1504,1410,1362,1331,1294,1253,1197
UBAT0057,00244,1.48E7,3.423E+11,1186,11.983,675,0.659,39,0.00,1148,1119,1101,1101,1109,1113,1103,1140,1213,1299,1377,1477,1612,1751,1874,1991,2106,2250,2432,2708,3189,3961,4948,5832,6457,6856,7081,7196,7242,7255,7276,7339,7394,7432,7452,7450,7414,7365,7334,7371,7431,7476,7495,7435,7266,7190,7210,7221,7276,7384,7514,7630,7718,7764,7816,7848,7834,7820,7842,7848
UBAT0057,00245,1.48E7,7.957E+10,1196,11.993,738,0.662,39,0.00,7852,7874,7879,7867,7859,7844,7835,7817,7790,7746,7711,7690,7672,7651,7607,7536,7446,7353,7263,7180,7125,7075,7020,6974,6921,6854,6801,6727,6640,6588,6556,6518,6491,6432,6345,6270,6197,6108,6018,5944,5881,5815,5733,5638,5556,5454,5337,5229,5144,5090,5037,4978,4898,4807,4704,4615,4543,4478,4410,4357
UBAT0057,00246,1.48E7,9.452E+10,1208,11.993,734,0.665,39,0.00,4296,4222,4137,4046,3962,3884,3738,3676,3619,3550,3476,3415,3366,3319,3273,3232,3175,3108,3033,2955,2899,2863,2805,2749,2699,2650,2598,2558,2522,2482,2450,2422,2393,2351,2319,2282,2239,2196,2143,2108,2083,2043,2014,1987,1960,1927,1903,1877,1854,1839,1830,1819,1806,1776,1745,1717,1692,1671,1642,1602
UBAT0057,00247,1.48E7,3.829E+10,1205,11.993,736,0.662,39,0.00,1560,1536,1528,1525,1511,1487,1430,1402,1386,1367,1343,1327,1322,1316,1303,1277,1234,1202,1179,1159,1131,1113,1095,1070,1049,1027,1007,979,958,937,918,906,887,872,854,832,807,785,768,752,737,724,718,711,699,687,666,647,625,611,599,591,581,574,565,550,534,512,495,484
UBAT0057,00248,1.48E7,1.414E+10,1201,11.988,738,0.661,39,0.00,472,458,450,446,444,443,423,413,411,403,397,391,383,376,368,355,342,329,317,312,307,301,297,291,286,280,275,269,263,260,253,250,244,234,226,221,215,211,206,198,197,195,190,192,192,187,177,175,174,171,168,162,157,151,143,141,140,135,135,139
UBAT0057,00249,1.48E7,3.948E+09,1205,11.985,735,0.661,39,0.00,140,141,143,145,152,152,141,132,127,124,122,118,116,119,121,120,114,105,101,99,97,100,105,109,109,111,105,96,94,92,91,86,81,78,77,79,78,76,78,77,77,74,70,70,72,69,63,62,64,65,65,65,64,63,61,58,56,57,54,54
UBAT0057,00250,1.48E7,1.368E+09,1204,11.984,731,0.660,39,0.00,55,54,50,48,47,47,55,54,52,51,48,47,45,44,42,43,44,42,41,38,35,37,38,37,37,38,39,40,38,40,40,38,40,42,39,37,41,44,41,40,40,44,43,39,39,40,36,34,34,39,42,41,41,39,39,39,36,34,31,31
UBAT0057,00251,1.48E7,6.075E+08,1203,11.984,729,0.659,39,0.00,29,30,32,33,32,32,32,30,29,32,29,28,30,33,32,28,28,27,27,24,27,32,36,38,39,39,33,32,31,30,29,30,31,30,30,29,26,26,28,25,24,26,28,26,23,22,22,22,21,22,24,24,22,22,24,22,22,20,20,22
UBAT0057,00252,1.48E7,4.111E+08,1203,11.984,731,0.660,39,0.00,20,21,20,21,22,24,22,22,22,23,21,20,19,21,24,25,27,28,27,25,25,23,24,25,26,26,26,27,30,31,32,34,36,34,32,33,33,34,31,30,32,31,31,32,33,30,31,29,25,28,30,27,27,27,26,26,28,29,30,28
UBAT0057,00253,1.48E7,4.028E+08,1203,11.982,736,0.664,39,0.00,27,29,29,26,27,27,27,26,28,29,28,30,28,29,28,32,30,27,31,31,31,32,29,28,29,24,23,25,27,28,31,30,28,28,27,24,24,25,24,26,29,29,30,30,28,28,27,26,26,26,23,23,21,22,25,25,25,26,25,26
UBAT0057,00254,1.48E7,4.025E+08,1202,11.984,735,0.663,39,0.00,27,22,21,23,23,23,25,25,25,25,27,25,24,24,25,26,26,25,25,26,28,28,27,26,25,24,23,23,25,27,27,24,27,27,26,27,26,24,23,22,26,31,35,32,34,37,39,43,45,48,49,52,53,53,54,56,62,67,73,77
UBAT0057,00255,1.48E7,4.985E+08,1202,11.983,730,0.662,39,0.00,81,85,90,95,93,91,94,96,101,101,100,102,105,106,110,115,115,114,115,119,121,123,123,124,127,129,127,128,130,131,134,137,137,135,134,135,135,138,139,137,137,136,134,134,135,134,134,135,133,135,138,139,135,127,123,124,126,126,125,124
UBAT0057,00256,1.48E7,1.806E+09,1202,11.982,731,0.660,39,0.00,120,113,112,109,107,110,109,106,104,102,99,99,100,99,99,95,93,91,89,86,81,80,82,82,79,74,73,73,78,78,76,75,76,77,75,71,70,68,65,62,59,57,60,60,61,66,66,66,68,65,62,62,56,57,54,52,51,50,51,50
UBAT0057,00257,1.48E7,1.144E+09,1203,11.991,735,0.661,39,0.00,49,49,46,44,43,41,42,45,42,39,42,43,43,45,43,42,40,44,46,42,44,44,41,41,42,41,43,45,44,42,42,43,46,44,43,43,43,43,44,42,44,41,39,41,42,41,42,39,38,37,40,42,40,41,41,41,40,40,39,41
