# Supplementary material for: Using bioluminescence as a tool for studying diversity in marine zooplankton and dinoflagellates: an initial assessment
Source: PeerJ. 2024 Jun 11;12:e17516. doi: 10.7717/peerj.17516 (PMC11177854; doi:10.7717/peerj.17516)
Supplement: Supplemental Information 2 [file peerj-12-17516-s002.zip › cell isolations/ctenov2/cteno27.dat]

UBAT0057,00292,1.48E7,1.313E+09,1201,12.005,728,0.664,39,0.00,78,76,75,75,74,77,78,78,74,70,69,68,67,69,71,70,69,70,71,70,68,69,69,72,71,70,70,71,71,72,70,68,64,61,61,60,60,61,61,62,63,63,62,63,62,60,60,63,61,61,61,62,63,63,62,60,63,62,59,63
UBAT0057,00293,1.48E7,9.876E+08,1201,11.982,729,0.661,39,0.00,66,69,70,65,65,63,62,65,68,68,70,68,66,66,67,67,64,62,61,59,58,59,61,60,61,65,62,61,64,62,63,63,62,63,64,63,62,67,84,104,117,122,122,122,120,122,127,132,137,145,154,158,158,158,155,152,149,146,141,145
UBAT0057,00294,1.48E7,1.362E+09,1200,11.996,731,0.662,39,0.00,188,278,484,780,979,1084,1077,1021,958,895,841,801,759,702,632,574,528,491,465,456,445,393,300,320,636,1006,1099,1005,855,702,577,474,394,333,285,247,221,201,179,160,145,137,132,132,127,124,121,116,116,118,119,118,118,119,123,123,129,137,142,146
UBAT0057,00295,1.48E7,6.492E+09,1200,11.982,729,0.661,39,0.00,140,133,127,124,127,128,131,129,128,126,129,134,130,127,124,122,123,126,123,120,123,125,126,127,127,123,123,125,122,120,123,130,139,148,155,157,155,153,154,154,152,152,149,150,156,161,166,170,174,177,175,172,166,165,163,161,163,166,163,163
UBAT0057,00296,1.48E7,2.108E+09,1200,11.984,731,0.660,39,0.00,162,158,159,159,160,164,163,167,166,161,153,150,148,146,145,149,148,148,146,139,135,131,128,126,122,124,122,119,117,110,106,110,110,109,106,105,102,112,117,114,113,109,104,101,99,94,90,87,86,87,89,90,91,92,92,92,93,97,100,100
UBAT0057,00297,1.48E7,1.790E+09,1198,11.994,732,0.662,39,0.00,100,106,116,127,142,153,157,160,163,168,173,177,180,185,180,181,177,171,169,173,172,173,172,172,175,174,176,181,187,192,191,185,182,181,180,184,182,173,172,171,167,162,162,164,164,163,164,164,162,159,159,162,164,165,166,159,153,153,162,163
UBAT0057,00298,1.48E7,2.475E+09,1199,11.993,728,0.662,39,0.00,164,168,175,175,172,163,157,157,153,154,152,149,153,152,154,157,154,157,154,157,161,157,155,151,148,145,143,143,144,145,149,149,143,141,142,145,147,151,151,149,150,148,141,136,139,140,139,135,132,131,131,132,127,123,123,124,121,119,119,122
UBAT0057,00299,1.48E7,2.152E+09,1202,11.984,729,0.659,39,0.00,124,127,130,137,139,142,152,156,160,164,169,173,189,219,254,296,328,350,362,371,380,387,393,395,391,386,389,416,516,705,1004,1299,1471,1534,1529,1476,1387,1310,1241,1178,1124,1079,1030,987,954,926,905,884,868,859,856,855,860,874,884,872,839,797,796,833
UBAT0057,00300,1.48E7,1.005E+10,1203,11.988,729,0.663,39,0.00,887,923,952,973,996,1035,1120,1166,1204,1230,1258,1278,1303,1329,1373,1412,1434,1432,1423,1424,1438,1458,1474,1474,1463,1448,1440,1447,1456,1457,1445,1432,1417,1400,1398,1402,1399,1391,1368,1345,1331,1311,1304,1299,1273,1237,1212,1202,1197,1178,1155,1134,1120,1121,1119,1114,1094,1080,1059,1033
UBAT0057,00301,1.48E7,1.884E+10,1203,11.984,725,0.663,39,0.00,1015,1006,996,982,976,974,978,981,971,960,944,935,932,927,922,914,900,889,888,890,887,875,862,861,854,839,825,806,788,778,774,773,760,744,739,735,734,730,727,722,704,680,667,651,641,631,611,591,577,575,569,564,559,547,536,532,527,523,518,510
UBAT0057,00302,1.48E7,1.134E+10,1202,11.987,728,0.664,39,0.00,499,484,478,466,456,451,440,434,433,431,425,415,402,392,390,395,395,390,382,367,353,345,339,335,332,328,332,328,316,309,307,302,301,294,285,277,269,264,262,258,256,251,248,250,251,249,245,246,244,235,226,218,217,219,215,210,208,206,200,193
UBAT0057,00303,1.48E7,4.670E+09,1202,11.987,730,0.662,39,0.00,187,189,188,187,188,188,181,178,179,180,181,175,168,165,162,160,158,155,152,152,152,149,146,144,139,136,133,132,135,135,135,133,133,131,132,133,134,134,128,126,128,123,120,119,114,112,109,104,107,109,107,106,103,99,99,101,97,100,109,123
UBAT0057,00304,1.48E7,2.056E+09,1201,11.989,728,0.653,39,0.00,141,158,178,202,221,228,246,268,286,296,319,354,417,519,610,665,689,705,722,733,737,732,725,727,734,746,755,763,778,800,826,858,897,938,976,997,1004,1012,1032,1073,1136,1199,1253,1306,1367,1420,1470,1510,1555,1612,1669,1712,1741,1776,1816,1858,1895,1921,1945,1976
UBAT0057,00305,1.48E7,1.457E+10,1200,11.988,726,0.664,39,0.00,2005,2034,2060,2078,2071,2064,2084,2089,2083,2074,2059,2047,2031,2018,2010,1989,1947,1912,1891,1877,1862,1831,1803,1772,1747,1712,1685,1657,1627,1598,1569,1542,1518,1490,1463,1431,1391,1351,1320,1291,1264,1243,1222,1195,1164,1133,1103,1081,1064,1047,1025,1003,981,968,952,936,916,899,894,877
UBAT0057,00306,1.48E7,2.266E+10,1199,11.993,738,0.661,39,0.00,853,820,786,764,747,734,693,677,658,638,626,611,591,572,553,535,520,506,492,480,462,448,438,428,414,402,391,385,377,361,341,331,322,315,314,307,298,297,289,284,282,274,265,255,244,236,231,227,225,221,215,208,211,217,211,207,203,211,264,387
UBAT0057,00307,1.48E7,6.065E+09,1201,12.007,728,0.664,39,0.00,587,784,903,954,966,943,853,808,765,726,687,656,630,607,580,551,533,518,507,506,504,495,482,462,433,390,349,312,283,273,275,278,285,296,301,311,325,342,360,379,390,398,409,419,434,448,455,464,467,481,495,502,511,518,529,533,532,523,516,519
UBAT0057,00308,1.48E7,7.569E+09,1201,11.992,725,0.664,39,0.00,531,531,521,510,497,486,466,458,456,463,474,475,467,453,440,426,410,402,391,381,374,377,386,392,385,374,368,362,353,343,335,329,325,315,308,305,305,314,339,377,407,424,427,422,411,389,369,361,352,338,327,315,309,306,298,290,284,274,260,251
UBAT0057,00309,1.48E7,5.607E+09,1201,11.991,730,0.663,39,0.00,245,236,228,220,214,210,220,238,256,263,263,259,251,245,242,239,237,237,237,241,239,238,234,236,229,229,259,293,257,234,235,252,283,321,353,370,389,406,413,411,404,406,426,477,516,520,507,486,472,472,494,565,692,786,806,794,795,798,804,818
UBAT0057,00310,1.48E7,5.744E+09,1201,11.989,728,0.659,39,0.00,834,857,870,881,901,927,966,982,1011,1046,1075,1094,1114,1135,1152,1159,1155,1143,1140,1140,1150,1172,1198,1213,1219,1199,1170,1145,1127,1119,1132,1138,1119,1100,1089,1061,1023,1003,995,984,960,940,921,895,877,878,866,842,815,788,773,775,802,856,895,892,863,828,790,756
UBAT0057,00311,1.48E7,1.476E+10,1201,11.999,729,0.663,39,0.00,732,716,699,678,661,637,586,570,564,548,536,535,543,538,527,516,509,506,498,479,462,449,447,449,451,443,429,416,409,393,389,390,398,400,400,403,402,403,409,413,416,420,415,407,404,403,398,396,396,390,387,382,370,359,353,346,344,344,344,348
UBAT0057,00312,1.48E7,6.700E+09,1201,12.013,728,0.663,39,0.00,342,333,327,323,315,309,298,292,286,283,283,282,280,275,270,269,274,273,272,268,259,256,253,252,252,248,244,240,237,232,222,215,210,207,210,210,204,199,195,191,193,193,193,189,186,181,177,172,168,167,162,162,157,149,145,146,146,147,153,151
UBAT0057,00313,1.48E7,3.337E+09,1199,11.982,726,0.662,39,0.00,145,138,130,128,124,121,123,121,119,120,119,118,119,117,117,118,116,114,108,102,100,101,101,101,102,103,104,102,100,97,93,89,87,87,88,88,90,92,92,89,90,90,89,87,85,85,83,78,76,75,75,74,74,73,74,75,76,79,78,77
UBAT0057,00314,1.48E7,1.442E+09,1202,12.007,724,0.661,39,0.00,76,74,75,73,74,74,71,69,72,75,79,80,77,74,73,74,75,79,80,79,83,82,79,76,78,77,77,81,82,78,77,74,71,72,74,73,74,73,72,71,72,72,68,68,71,70,69,68,64,65,67,66,68,66,65,67,68,65,64,66
UBAT0057,00315,1.48E7,1.076E+09,1206,12.009,729,0.662,39,0.00,64,62,63,62,63,65,65,64,61,63,64,63,65,68,69,70,69,65,66,68,68,69,69,71,71,71,69,69,66,65,64,65,65,63,65,66,66,70,74,77,79,76,76,80,85,88,91,89,88,88,92,96,96,98,101,103,106,104,103,101
UBAT0057,00316,1.48E7,1.120E+09,1203,11.991,727,0.664,39,0.00,103,103,98,94,98,104,111,115,116,115,111,110,110,107,106,111,114,116,118,115,115,113,107,104,106,109,110,113,119,116,112,111,110,106,102,101,101,99,99,101,103,102,101,101,100,100,98,95,91,87,83,82,83,82,86,86,85,84,78,76
UBAT0057,00317,1.48E7,1.505E+09,1202,11.988,727,0.665,39,0.00,75,71,69,71,70,70,72,71,72,71,72,74,74,71,69,72,78,89,109,128,140,145,145,142,141,142,144,143,132,125,119,116,111,103,96,78,60,55,59,62,64,63,64,67,69,72,72,70,70,69,67,66,69,68,66,65,63,60,58,60
UBAT0057,00318,1.48E7,1.261E+09,1204,11.989,727,0.663,39,0.00,61,59,59,60,63,63,60,61,64,66,69,71,69,72,73,73,73,74,74,73,70,69,71,69,65,64,62,62,62,57,59,59,59,59,60,59,59,59,55,54,53,50,50,50,52,52,53,51,49,51,51,55,57,57,58,57,57,57,57,61
UBAT0057,00319,1.48E7,8.998E+08,1201,11.998,726,0.666,39,0.00,61,59,56,56,57,55,60,60,58,59,60,54,53,52,52,53,54,56,56,56,56,54,54,55,56,58,61,60,57,59,59,56,55,57,59,58,58,58,58,58,58,59,62,63,63,63,62,61,62,61,65,66,66,65,65,61,59,56,55,53
UBAT0057,00320,1.48E7,8.603E+08,1200,11.989,723,0.663,39,0.00,51,51,52,57,58,60,86,113,139,158,168,171,170,168,166,158,154,148,139,134,132,125,117,111,107,104,102,98,89,79,68,62,56,51,54,59,61,62,61,62,61,62,64,63,64,66,66,69,67,66,67,64,61,60,61,65,67,68,73,75
UBAT0057,00321,1.48E7,1.331E+09,1200,11.995,724,0.665,39,0.00,77,79,82,78,76,76,75,84,87,91,90,86,81,79,76,76,77,74,74,71,69,67,68,68,70,70,69,66,66,65,62,63,60,62,64,68,65,63,65,65,67,67,67,65,65,66,66,66,67,67,65,64,64,62,61,62,62,59,56,61
UBAT0057,00322,1.48E7,1.027E+09,1197,11.983,727,0.662,39,0.00,61,62,63,64,67,68,63,66,67,68,67,65,64,63,63,66,67,69,70,69,66,66,64,63,64,62,59,59,63,65,66,65,63,65,61,61,66,68,69,69,65,61,61,62,62,65,64,63,62,63,62,64,66,66,67,66,63,61,59,58
UBAT0057,00323,1.48E7,9.501E+08,1198,11.983,731,0.663,39,0.00,57,59,59,59,58,56,55,55,56,55,53,54,55,56,56,56,55,53,52,58,73,83,86,89,84,81,79,73,69,71,71,69,65,64,67,64,62,64,63,63,63,63,58,55,57,55,54,52,52,55,56,55,56,58,62,61,61,62,62,66
UBAT0057,00324,1.48E7,9.200E+08,1201,11.984,729,0.663,39,0.00,67,70,72,73,70,68,67,69,69,68,69,70,73,74,69,68,68,70,72,75,73,74,75,77,77,81,82,80,80,80,78,78,75,69,69,73,78,82,81,78,73,71,74,76,74,72,72,70,72,71,72,74,75,73,73,75,72,70,70,70
UBAT0057,00325,1.48E7,1.084E+09,1202,11.983,727,0.661,39,0.00,72,71,72,70,70,71,71,68,69,68,66,66,69,67,67,70,67,63,59,57,56,56,55,56,61,64,62,62,60,58,58,56,57,61,60,60,59,59,54,53,50,49,51,49,50,52,52,55,55,56,55,56,59,67,76,83,83,82,82,83
UBAT0057,00326,1.48E7,9.323E+08,1201,11.983,739,0.662,39,0.00,87,86,88,87,86,91,94,101,104,105,107,105,101,97,95,94,93,89,84,81,85,89,96,102,101,97,99,107,108,112,115,114,113,113,113,115,117,114,112,113,110,108,108,109,114,118,117,112,110,109,102,100,102,105,106,104,101,100,98,98
UBAT0057,00327,1.48E7,1.517E+09,1201,11.985,730,0.660,39,0.00,98,100,97,96,100,104,108,107,108,107,106,106,104,100,95,89,88,88,89,91,97,97,95,97,97,99,96,96,98,99,101,102,99,99,100,102,106,105,107,111,114,122,140,180,213,225,228,226,224,224,220,214,208,207,207,207,208,215,219,212
UBAT0057,00328,1.48E7,1.999E+09,1201,11.987,725,0.661,39,0.00,209,205,195,184,176,168,172,174,179,181,178,175,175,177,187,192,190,189,185,184,180,178,177,179,182,185,190,189,188,189,188,187,186,184,180,175,172,170,175,176,170,169,164,162,164,165,168,171,171,167,165,165,163,164,159,157,158,155,153,156
UBAT0057,00329,1.48E7,2.594E+09,1202,11.985,728,0.665,39,0.00,155,152,150,154,155,156,152,156,158,154,152,148,144,141,135,131,131,133,129,128,129,129,128,127,132,136,139,143,143,139,139,136,133,134,133,128,125,119,117,116,118,120,131,172,222,257,287,358,444,466,476,485,515,545,515,475,446,433,422,390
UBAT0057,00330,1.48E7,3.210E+09,1202,11.987,731,0.660,39,0.00,353,329,308,288,276,266,259,259,270,288,331,402,473,515,531,528,519,507,495,477,461,452,440,433,431,432,442,459,478,499,524,555,590,640,699,776,866,962,1064,1168,1270,1381,1510,1633,1759,1887,2009,2127,2243,2360,2469,2577,2688,2773,2849,2898,2929,2966,3019,3076
UBAT0057,00331,1.48E7,1.707E+10,1203,11.986,723,0.664,39,0.00,3123,3161,3185,3210,3217,3207,3229,3250,3261,3252,3220,3170,3138,3144,3207,3324,3664,4310,5044,5228,4965,4590,4210,3881,3585,3314,3103,2966,2860,2782,2708,2620,2541,2475,2417,2376,2332,2288,2255,2233,2214,2189,2162,2387,3087,3678,3839,3708,3468,3285,3163,3005,2803,2601,2434,2417,2635,2812,2797,2663
UBAT0057,00332,1.48E7,4.606E+10,1204,11.984,729,0.655,39,0.00,2482,2295,2126,1980,1855,1753,1580,1521,1469,1424,1387,1359,1334,1312,1288,1260,1237,1213,1185,1159,1167,1251,1362,1413,1387,1329,1265,1193,1135,1092,1044,995,953,909,873,845,820,805,787,759,734,710,680,656,633,609,586,573,561,550,535,521,507,491,478,463,449,441,435,421
UBAT0057,00333,1.48E7,1.518E+10,1205,11.992,722,0.665,39,0.00,407,400,389,396,397,364,986,3028,6251,9860,12875,14914,16876,18274,18188,17398,17295,18707,22388,26814,29821,30607,28911,27845,28339,29455,30836,34043,38343,42247,45416,47977,48981,48649,48750,49193,49617,48862,47489,47476,48290,47638,45364,41606,37831,34492,30944,27675,25365,23852,22286,20260,17929,15670,14130,13384,12892,12292,11374,10221
UBAT0057,00334,1.48E7,3.776E+11,1191,11.994,681,0.652,39,0.00,9047,7988,7007,6146,5489,5081,4943,5433,6073,6443,6763,7187,7473,7389,6981,6339,5529,4701,3985,3443,3039,2711,2435,2189,1968,1768,1659,1727,1869,1952,1916,1826,1762,1728,1682,1622,1563,1501,1437,1386,1367,1387,1543,2336,4017,5849,6839,6826,6276,5583,4941,4423,4046,3769,3581,3486,3505,3712,4117,4548
UBAT0057,00335,1.48E7,5.897E+10,1190,11.986,736,0.664,39,0.00,4817,4907,4895,4854,4827,4791,4749,4740,4735,4751,4783,4817,4863,4939,4998,5021,5006,4978,4939,4890,4844,4822,4782,4747,4708,4670,4651,4614,4547,4482,4434,4375,4306,4243,4179,4118,4060,3995,3936,3886,3825,3764,3700,3641,3595,3537,3475,3418,3363,3288,3238,3205,3149,3095,3039,2972,2906,2844,2786,2743
UBAT0057,00336,1.48E7,6.146E+10,1204,11.984,751,0.663,39,0.00,2717,2693,2664,2626,2578,2537,2432,2386,2345,2303,2276,2257,2237,2207,2161,2121,2079,2049,2030,2003,1967,1927,1892,1872,1850,1810,1781,1763,1756,1746,1716,1685,1644,1604,1569,1545,1538,1542,1541,1529,1508,1494,1486,1469,1447,1428,1407,1385,1359,1330,1301,1277,1261,1241,1228,1215,1205,1195,1186,1175
UBAT0057,00337,1.48E7,2.615E+10,1205,11.988,739,0.656,39,0.00,1166,1154,1135,1110,1101,1099,1095,1104,1109,1109,1103,1091,1085,1073,1060,1052,1050,1040,1041,1044,1047,1049,1043,1030,1010,987,968,953,926,902,887,879,866,853,838,832,831,826,824,823,815,808,807,811,813,814,820,818,811,811,812,799,784,778,773,771,772,767,755,745
UBAT0057,00338,1.48E7,1.372E+10,1209,11.987,730,0.664,39,0.00,737,728,721,715,712,706,690,675,666,653,636,627,619,609,601,588,579,569,550,540,536,535,531,520,507,496,488,487,481,477,476,473,472,467,460,454,440,429,426,422,421,421,425,424,418,419,414,409,404,399,391,387,382,381,376,375,369,362,357,360
UBAT0057,00339,1.48E7,7.403E+09,1208,11.986,734,0.662,39,0.00,360,363,365,365,359,352,353,353,350,348,349,353,359,357,349,340,326,317,315,316,322,324,331,330,325,321,314,311,301,291,288,286,274,270,270,271,274,277,275,269,269,259,258,256,251,250,248,249,247,245,245,243,240,236,234,234,229,230,232,232
UBAT0057,00340,1.48E7,4.348E+09,1204,11.982,736,0.658,39,0.00,230,228,224,219,213,213,217,220,222,223,224,225,230,234,243,245,243,238,235,231,229,226,232,239,240,240,239,236,233,232,234,240,240,239,234,235,240,242,249,254,258,254,247,241,242,243,245,245,242,248,254,254,253,257,265,275,283,290,301,302
UBAT0057,00341,1.48E7,3.596E+09,1205,11.983,729,0.664,39,0.00,301,301,302,304,304,308,320,321,319,320,316,311,312,312,315,318,321,323,322,326,328,328,327,327,325,323,327,328,331,334,338,336,330,327,322,318,314,311,318,318,321,327,333,336,336,332,332,330,327,322,316,311,302,296,299,301,303,301,300,297
UBAT0057,00342,1.48E7,4.712E+09,1204,11.988,728,0.655,39,0.00,297,299,299,299,290,282,283,286,284,279,274,269,266,262,258,257,256,251,249,247,246,245,245,247,248,249,247,243,232,225,219,214,212,209,204,202,201,197,196,199,198,200,202,197,189,184,180,176,171,171,169,170,168,163,160,157,156,160,162,162
UBAT0057,00343,1.48E7,3.286E+09,1202,11.994,722,0.656,39,0.00,160,157,148,142,136,127,120,121,122,124,129,133,134,130,125,121,120,116,116,113,112,110,108,107,102,102,100,99,104,107,107,108,103,100,98,94,91,89,89,91,89,86,84,85,84,83,82,81,80,79,79,81,81,79,78,75,72,68,67,68
UBAT0057,00344,1.48E7,1.504E+09,1204,11.993,728,0.664,39,0.00,64,59,55,54,54,58,61,60,58,56,57,57,57,57,54,55,57,56,58,60,57,58,57,56,56,54,54,58,57,54,52,54,51,50,53,53,52,53,53,53,52,51,50,50,51,51,51,54,52,48,46,45,45,45,45,45,43,40,38,34
UBAT0057,00345,1.48E7,7.732E+08,1203,11.989,726,0.660,39,0.00,31,33,37,37,37,38,39,35,34,36,35,37,39,35,33,33,33,31,31,34,36,37,34,35,36,37,39,35,34,33,33,32,32,30,29,27,28,27,28,29,31,34,36,35,35,35,34,33,34,34,35,36,35,32,32,33,32,32,31,32
UBAT0057,00346,1.48E7,4.982E+08,1202,11.995,728,0.663,39,0.00,31,31,30,29,28,31,28,26,25,26,28,32,30,28,30,30,30,30,28,29,29,28,29,31,37,37,38,39,41,42,45,48,49,46,45,44,41,42,43,44,45,45,47,48,48,50,49,48,52,53,53,50,53,60,65,67,64,66,66,68
UBAT0057,00347,1.48E7,6.193E+08,1203,12.005,725,0.664,39,0.00,67,68,71,73,78,78,75,76,77,83,86,85,85,83,83,85,87,86,85,86,85,87,84,80,81,85,89,90,87,83,82,82,78,78,82,80,79,83,81,78,81,84,83,86,85,83,80,76,73,74,74,75,78,80,83,84,82,81,80,78
UBAT0057,00348,1.48E7,1.198E+09,1200,11.989,725,0.664,39,0.00,76,76,73,75,76,76,74,75,74,72,71,72,72,71,72,75,71,70,71,71,72,71,67,65,63,62,62,62,60,58,59,57,58,60,58,56,58,56,58,60,57,59,62,64,63,65,64,65,64,64,63,65,65,65,68,73,76,77,80,85
UBAT0057,00349,1.48E7,9.977E+08,1199,11.994,725,0.663,39,0.00,92,95,92,87,85,83,82,89,100,107,115,118,116,113,108,99,94,90,90,100,114,120,119,113,105,100,95,89,84,76,74,74,83,95,108,116,115,111,104,96,96,107,110,121,138,163,192,192,196,215,239,269,305,345,377,414,463,504,532,549
UBAT0057,00350,1.48E7,2.450E+09,1197,11.987,725,0.666,39,0.00,554,541,530,524,518,523,526,523,527,538,566,598,628,647,653,646,639,640,647,651,649,655,665,672,689,713,731,740,744,748,759,775,785,791,799,814,832,855,882,901,919,938,959,978,999,1018,1031,1043,1058,1077,1080,1080,1093,1109,1125,1143,1153,1160,1169,1170
UBAT0057,00351,1.48E7,1.202E+10,1198,11.985,723,0.662,39,0.00,1168,1167,1162,1159,1156,1152,1112,1089,1071,1055,1037,1022,1007,989,971,955,934,914,904,888,874,865,855,832,805,789,784,776,766,748,730,711,698,688,680,674,660,632,611,599,585,573,562,551,538,528,521,517,514,505,490,476,470,467,459,447,437,427,418,407
