# Supplementary material for: Using bioluminescence as a tool for studying diversity in marine zooplankton and dinoflagellates: an initial assessment
Source: PeerJ. 2024 Jun 11;12:e17516. doi: 10.7717/peerj.17516 (PMC11177854; doi:10.7717/peerj.17516)
Supplement: Supplemental Information 2 [file peerj-12-17516-s002.zip › cell isolations/ctenov2/cteno28.dat]

UBAT0057,00364,1.48E7,2.998E+10,1205,11.982,721,0.663,39,0.00,1070,1041,1016,1000,980,960,951,935,911,882,849,826,807,786,767,751,742,740,730,717,700,681,669,660,650,635,627,630,630,626,617,604,589,573,560,551,541,535,527,517,505,492,482,478,472,460,452,445,441,434,423,412,401,390,375,372,373,366,354,342
UBAT0057,00365,1.48E7,9.205E+09,1202,11.986,723,0.663,39,0.00,339,330,324,315,304,295,264,252,248,247,241,236,232,229,225,215,212,211,206,204,200,194,193,193,191,185,180,173,167,161,154,152,152,152,150,147,141,141,141,141,143,142,145,147,142,137,137,133,131,135,135,131,126,122,122,119,122,123,123,122
UBAT0057,00366,1.48E7,2.677E+09,1200,11.988,721,0.663,39,0.00,120,117,120,121,118,116,114,111,108,105,103,99,95,91,91,92,91,90,91,93,93,95,92,88,86,85,85,85,84,85,85,85,86,85,84,82,83,84,87,87,87,84,84,83,80,78,77,78,76,75,74,75,75,77,75,73,72,73,73,71
UBAT0057,00367,1.48E7,1.309E+09,1203,11.985,720,0.664,39,0.00,75,80,82,84,86,104,176,191,264,387,585,786,941,1019,1048,1080,1068,966,903,928,1015,1154,1104,883,746,702,731,708,648,640,657,648,617,611,632,659,686,700,715,734,778,863,972,1060,1105,1127,1153,1176,1194,1228,1275,1312,1347,1380,1414,1456,1486,1504,1526,1557
UBAT0057,00368,1.48E7,1.289E+10,1200,11.993,717,0.665,39,0.00,1590,1639,1698,1764,1813,1842,1889,1926,1974,2021,2067,2099,2106,2112,2133,2161,2183,2209,2222,2218,2211,2224,2263,2303,2325,2346,2371,2373,2371,2363,2348,2355,2364,2371,2386,2371,2328,2284,2264,2265,2255,2238,2229,2236,2232,2217,2197,2161,2112,2070,2037,2014,1996,1991,1989,1977,1947,1887,1818,1766
UBAT0057,00369,1.48E7,3.149E+10,1199,12.005,720,0.663,39,0.00,1734,1715,1691,1671,1668,1665,1615,1577,1534,1495,1452,1412,1386,1363,1347,1330,1304,1271,1241,1213,1185,1158,1136,1117,1108,1108,1097,1077,1058,1039,1016,993,962,935,918,898,882,872,861,846,826,810,800,786,764,752,742,740,741,743,737,726,717,707,691,678,663,641,620,599
UBAT0057,00370,1.48E7,1.560E+10,1200,11.989,722,0.662,39,0.00,579,565,557,550,542,537,510,496,490,483,476,471,462,454,440,425,418,411,403,398,388,376,366,358,352,346,340,338,334,325,314,306,298,287,280,272,263,251,245,239,233,227,226,227,228,230,225,226,223,218,214,212,209,209,204,194,189,188,190,191
UBAT0057,00371,1.48E7,4.888E+09,1199,12.000,725,0.666,39,0.00,190,187,187,190,188,183,176,172,168,163,160,160,162,163,167,165,164,162,157,154,152,145,137,132,128,122,123,125,121,120,119,117,117,115,114,116,115,113,113,112,111,111,106,102,100,103,104,105,105,106,106,110,111,108,105,100,102,104,104,104
UBAT0057,00372,1.48E7,1.946E+09,1200,11.984,728,0.663,39,0.00,102,99,97,95,94,95,91,92,92,87,87,86,86,87,87,88,86,82,79,78,75,73,76,78,76,77,78,81,86,89,89,89,89,88,90,90,89,88,85,87,85,81,81,80,77,75,75,72,72,70,67,67,69,70,67,70,68,71,71,72
UBAT0057,00373,1.48E7,1.207E+09,1200,12.005,731,0.658,39,0.00,73,75,73,70,71,68,74,77,78,77,75,74,73,73,74,72,69,69,70,69,67,69,68,69,71,71,71,74,75,77,77,77,76,76,81,83,82,81,78,75,73,73,69,69,66,69,70,66,66,67,68,70,71,76,75,76,75,70,72,72
UBAT0057,00374,1.48E7,1.075E+09,1201,12.017,728,0.663,39,0.00,69,67,67,65,63,62,64,63,64,63,63,64,61,60,62,61,63,66,65,60,61,61,60,60,62,62,63,60,58,58,57,59,61,62,63,62,61,60,62,60,57,58,55,52,55,55,56,62,65,65,67,68,70,71,72,70,71,72,68,63
UBAT0057,00375,1.48E7,9.252E+08,1203,11.991,727,0.664,39,0.00,64,63,58,57,56,56,52,50,50,51,55,57,58,59,61,63,64,65,66,65,64,63,65,63,60,59,57,57,57,58,54,53,54,55,55,56,52,54,54,52,54,54,54,55,56,58,59,58,58,59,60,59,58,56,55,54,54,52,53,50
UBAT0057,00376,1.48E7,8.416E+08,1203,11.992,721,0.663,39,0.00,48,51,55,56,56,52,53,52,52,55,61,64,65,64,63,62,61,66,64,62,63,66,66,65,67,67,65,61,58,55,54,53,55,57,58,54,57,61,62,64,73,86,97,103,104,109,110,110,108,106,105,99,93,90,90,87,81,81,77,73
UBAT0057,00377,1.48E7,1.055E+09,1201,11.998,717,0.666,39,0.00,74,77,76,71,71,68,64,63,64,64,67,66,68,64,63,67,69,70,68,70,71,70,73,71,73,72,71,70,69,70,66,67,71,71,76,87,92,91,87,85,84,83,81,82,81,84,85,84,79,80,82,80,80,82,82,82,85,85,89,92
UBAT0057,00378,1.48E7,1.121E+09,1201,11.981,721,0.662,39,0.00,93,91,94,91,87,88,92,93,91,94,103,101,98,97,96,93,96,97,91,89,84,83,83,82,84,88,91,93,95,92,87,92,92,91,91,92,94,93,91,88,89,90,89,88,89,90,91,91,91,94,95,93,91,91,91,91,90,95,113,118
UBAT0057,00379,1.48E7,1.376E+09,1200,11.984,720,0.664,39,0.00,141,285,736,1327,1823,2282,3425,4131,4744,5716,6941,8385,10270,11440,11968,12412,13060,13614,14087,15125,16688,17288,16850,16117,15305,14837,14771,15228,15471,14907,13922,12852,11772,10731,9725,8748,7763,6858,6123,5528,5019,4541,4083,3683,3357,3025,2773,2593,2415,2219,1981,1747,1550,1395,1292,1212,1132,1057,984,923
UBAT0057,00380,1.48E7,1.088E+11,1194,11.992,698,0.664,39,0.00,883,850,815,786,773,772,720,722,773,942,1114,1172,1165,1129,1092,1063,1036,1011,999,998,1000,995,993,990,993,994,1000,1008,1007,1005,1022,1038,1048,1071,1107,1144,1173,1181,1181,1194,1218,1245,1283,1344,1416,1497,1554,1579,1597,1610,1624,1628,1620,1614,1629,1650,1664,1678,1695,1709
UBAT0057,00381,1.48E7,1.767E+10,1192,11.988,723,0.665,39,0.00,1715,1726,1748,1771,1792,1788,1767,1729,1703,1691,1674,1681,1708,1732,1740,1728,1703,1687,1669,1640,1602,1561,1538,1526,1522,1532,1549,1552,1545,1538,1546,1559,1561,1544,1520,1491,1459,1428,1407,1402,1393,1386,1376,1356,1333,1305,1289,1283,1268,1242,1216,1207,1206,1199,1187,1164,1144,1123,1102,1078
UBAT0057,00382,1.48E7,2.194E+10,1205,12.010,729,0.661,39,0.00,1050,1021,997,980,963,951,924,922,917,904,887,863,829,795,762,740,722,711,718,721,718,703,682,669,659,643,617,593,573,557,549,546,541,532,526,525,521,513,495,475,450,433,422,412,413,412,414,408,399,394,389,381,373,361,348,339,327,319,320,321
UBAT0057,00383,1.48E7,8.861E+09,1204,12.000,727,0.664,39,0.00,325,324,313,302,295,290,276,272,269,262,255,252,247,240,232,222,216,211,205,203,196,192,187,181,178,175,170,167,164,162,158,153,146,144,145,145,147,143,140,137,137,138,138,141,140,140,140,135,131,128,126,123,122,129,138,137,133,131,136,143
UBAT0057,00384,1.48E7,2.699E+09,1201,12.000,725,0.663,39,0.00,140,136,133,129,131,180,254,228,201,176,159,149,143,142,141,141,156,187,214,225,220,207,196,185,173,164,156,149,140,133,130,149,199,230,235,224,206,184,165,149,137,142,172,213,234,232,218,199,179,162,146,140,189,244,223,207,195,161,118,104
UBAT0057,00385,1.48E7,2.603E+09,1202,11.994,722,0.659,39,0.00,121,183,271,356,423,452,416,390,364,345,329,311,294,282,270,257,245,234,223,217,207,203,205,207,207,192,170,157,156,163,172,178,183,188,196,196,194,198,208,220,231,237,240,251,256,259,266,279,286,285,290,300,306,308,314,323,323,322,330,335
UBAT0057,00386,1.48E7,3.884E+09,1203,12.007,726,0.662,39,0.00,345,353,356,357,351,341,340,347,354,355,349,340,330,324,316,317,322,318,315,313,300,291,283,278,280,279,269,258,252,248,241,234,229,227,223,219,216,213,208,204,196,192,189,189,188,187,187,181,175,171,171,169,166,168,169,162,160,159,154,146
UBAT0057,00387,1.48E7,3.691E+09,1204,11.987,722,0.663,39,0.00,138,134,131,134,132,131,129,124,119,119,118,119,120,125,126,125,126,124,123,125,128,127,125,125,127,125,125,126,126,124,127,129,132,133,137,138,137,140,144,143,142,143,140,139,136,129,124,123,124,126,128,129,130,129,128,126,127,128,124,118
UBAT0057,00388,1.48E7,1.902E+09,1205,11.988,721,0.662,39,0.00,119,120,119,114,113,113,109,105,103,107,109,108,108,114,128,163,198,210,215,217,211,203,192,184,175,167,159,151,145,140,136,135,127,114,100,89,88,91,91,89,87,87,85,84,79,78,76,76,76,82,84,83,83,81,81,87,88,89,85,84
UBAT0057,00389,1.48E7,1.751E+09,1201,11.989,721,0.661,39,0.00,85,81,78,77,80,79,86,87,88,89,85,82,83,82,77,74,71,73,74,72,72,71,72,75,74,72,77,88,95,98,103,101,97,100,102,102,101,99,100,97,96,95,94,94,96,95,90,88,88,90,90,89,85,82,80,78,82,81,82,80
UBAT0057,00390,1.48E7,1.271E+09,1199,11.987,725,0.656,39,0.00,84,83,85,87,85,82,76,76,75,74,74,73,70,69,71,69,67,64,62,61,62,65,67,67,63,63,69,75,87,104,114,119,120,117,110,108,122,147,155,131,114,120,153,201,291,398,460,463,498,551,513,459,431,452,666,1090,1515,1771,1860,1863
UBAT0057,00391,1.48E7,4.695E+09,1201,11.989,729,0.663,39,0.00,1797,1693,1584,1479,1383,1301,1214,1120,1060,1042,1026,1010,994,953,845,695,618,602,621,649,686,730,771,804,846,878,899,932,976,1023,1062,1097,1117,1144,1179,1216,1247,1262,1271,1283,1298,1306,1313,1316,1303,1292,1289,1291,1294,1283,1248,1225,1215,1202,1192,1179,1168,1159,1150,1139
UBAT0057,00392,1.48E7,1.635E+10,1202,11.989,724,0.660,39,0.00,1124,1106,1085,1065,1047,1030,1017,1009,997,986,972,969,973,971,966,966,963,954,939,934,924,915,904,899,897,879,861,852,845,842,839,834,829,829,828,818,817,809,797,786,774,755,739,734,741,751,748,736,715,701,696,685,670,659,650,640,638,634,615,600
