# Supplementary material for: Using bioluminescence as a tool for studying diversity in marine zooplankton and dinoflagellates: an initial assessment
Source: PeerJ. 2024 Jun 11;12:e17516. doi: 10.7717/peerj.17516 (PMC11177854; doi:10.7717/peerj.17516)
Supplement: Supplemental Information 2 [file peerj-12-17516-s002.zip › cell isolations/ctenov2/cteno29.dat]

UBAT0057,00405,1.48E7,3.951E+09,1201,11.990,723,0.661,39,0.00,217,230,240,252,262,269,278,272,270,271,278,281,284,289,298,301,301,307,311,315,326,336,342,344,341,339,341,349,362,379,388,392,401,406,417,428,436,437,434,436,436,437,434,432,432,427,419,419,425,429,441,451,452,446,438,429,424,418,417,421
UBAT0057,00406,1.48E7,5.424E+09,1201,11.990,723,0.663,39,0.00,422,422,414,405,398,392,391,383,372,358,348,338,332,335,333,324,318,308,302,301,297,292,288,281,273,268,267,264,264,266,258,249,239,231,229,225,220,219,220,216,215,210,208,205,203,205,205,205,204,200,194,190,190,190,189,190,189,188,189,193
UBAT0057,00407,1.48E7,3.945E+09,1201,11.992,725,0.660,39,0.00,192,189,185,180,177,178,180,177,178,175,170,166,165,163,156,153,151,148,146,142,139,141,140,142,143,138,132,131,132,131,126,123,124,125,125,123,125,124,126,125,127,125,121,120,118,119,119,117,118,118,119,121,121,121,118,119,121,123,127,126
UBAT0057,00408,1.48E7,2.056E+09,1200,11.987,727,0.659,39,0.00,127,126,125,123,121,117,117,117,115,113,106,108,111,109,109,109,105,106,105,105,104,100,98,97,95,93,92,91,91,92,91,88,87,87,86,85,85,86,91,102,104,105,106,104,102,100,95,95,96,95,90,88,87,88,90,90,90,89,89,94
UBAT0057,00409,1.48E7,1.475E+09,1203,11.995,721,0.659,39,0.00,95,93,93,91,90,90,85,84,83,84,85,81,78,79,82,86,88,86,86,92,96,95,94,94,97,98,99,102,101,95,91,103,115,124,130,135,138,138,132,128,124,120,117,113,114,115,115,112,107,103,94,91,90,89,89,85,86,81,79,77
UBAT0057,00410,1.48E7,1.459E+09,1201,12.015,723,0.660,39,0.00,75,81,80,79,84,93,108,113,113,110,115,120,123,125,126,124,120,112,108,106,108,112,115,119,121,121,122,124,127,132,136,133,133,129,126,128,127,124,119,117,119,119,118,119,117,123,123,122,124,128,128,129,133,136,136,135,134,133,130,128
UBAT0057,00411,1.48E7,1.770E+09,1199,12.014,722,0.661,39,0.00,131,133,135,136,135,141,166,170,171,169,173,177,173,169,169,169,166,171,171,168,168,168,166,166,168,172,171,172,175,173,173,182,191,198,203,202,198,195,199,204,204,200,192,187,188,187,188,190,191,192,194,195,198,202,209,214,216,214,208,208
UBAT0057,00412,1.48E7,2.686E+09,1202,12.020,717,0.661,39,0.00,210,216,223,225,223,219,211,213,209,210,214,215,208,207,209,210,210,204,200,199,195,185,177,174,175,178,174,168,165,162,166,175,183,191,198,195,193,190,185,181,181,177,171,174,180,181,184,187,186,187,185,180,176,174,169,163,163,164,164,159
UBAT0057,00413,1.48E7,2.785E+09,1203,11.991,723,0.661,39,0.00,152,155,156,154,160,165,167,163,157,153,147,138,134,129,123,117,114,115,124,183,267,281,250,222,217,227,221,204,184,174,180,177,163,157,147,134,128,122,114,109,107,108,106,104,101,98,98,99,100,102,105,105,103,103,100,98,95,93,93,91
UBAT0057,00414,1.48E7,2.105E+09,1204,12.003,723,0.662,39,0.00,93,95,97,97,93,91,90,89,92,89,83,82,82,77,80,85,85,86,85,85,86,86,88,89,85,82,82,82,80,79,80,81,81,80,79,75,74,75,75,76,76,80,81,82,78,75,76,78,74,72,73,72,69,69,67,68,68,67,66,66
UBAT0057,00415,1.48E7,1.185E+09,1204,11.989,725,0.664,39,0.00,72,77,79,81,80,82,83,84,83,80,78,77,78,80,81,81,87,92,96,96,94,95,100,101,106,115,119,128,135,136,135,138,145,160,171,175,176,176,181,190,194,198,201,200,200,202,202,197,199,201,200,200,200,198,193,192,191,195,197,198
UBAT0057,00416,1.48E7,2.100E+09,1201,11.989,721,0.664,39,0.00,206,212,215,216,216,216,208,204,202,203,203,205,205,201,195,194,195,198,195,192,194,193,191,189,188,190,191,191,190,191,193,195,196,201,202,199,195,192,188,188,183,182,181,177,178,175,173,175,177,178,175,171,170,166,167,169,170,172,171,169
UBAT0057,00417,1.48E7,2.807E+09,1199,11.992,724,0.662,39,0.00,170,169,168,168,166,160,157,149,147,146,147,147,146,147,149,154,166,155,144,153,191,197,175,173,180,220,290,331,340,337,328,317,306,293,278,276,276,275,276,277,285,290,286,283,284,291,299,300,295,294,297,304,316,329,330,325,327,330,334,342
UBAT0057,00418,1.48E7,3.642E+09,1202,11.991,724,0.661,39,0.00,353,368,378,386,397,400,402,408,412,416,420,419,421,436,445,447,445,441,438,439,443,449,454,457,456,452,447,438,431,429,433,441,446,448,456,463,460,465,632,810,622,530,594,948,1445,1570,1403,1265,1165,1079,1013,996,969,910,853,808,776,755,753,753
UBAT0057,00419,1.48E7,9.223E+09,1204,11.998,725,0.665,39,0.00,758,762,755,749,745,742,744,751,764,776,778,775,770,757,748,741,731,721,709,697,693,697,694,691,692,690,692,696,695,693,695,698,704,710,714,720,722,725,726,731,727,720,716,717,725,735,745,756,764,771,780,790,793,807,828,845,862,878,883,882
UBAT0057,00420,1.48E7,1.107E+10,1204,11.993,727,0.660,39,0.00,881,884,898,943,1050,1202,1370,1374,1369,1375,1357,1559,2692,5111,9228,15714,24172,29501,31849,33502,34472,35373,37827,40455,41892,42466,42476,42220,42023,42549,43040,43355,44402,44592,44365,43311,41192,39173,36562,33827,31168,28988,27611,26481,24827,22662,20441,18484,16761,15307,14047,12988,12191,11247,10363,9702,9268,9194,9067,8741
UBAT0057,00421,1.48E7,3.277E+11,1185,12.005,675,0.661,39,0.00,8319,7828,7252,6698,6262,5917,5540,5416,5232,5032,4830,4613,4401,4199,3983,3712,3408,3116,2853,2683,2590,2521,2470,2440,2436,2429,2416,2385,2353,2339,2355,2380,2402,2441,2494,2543,2597,2651,2725,2859,2972,2987,3029,3117,3242,3299,3334,3392,3546,4022,4863,5539,5714,5574,5365,5158,4980,4869,4785,4732
UBAT0057,00422,1.48E7,5.723E+10,1185,11.991,723,0.665,39,0.00,4711,4692,4721,4783,4838,4877,4934,4939,4959,4948,4917,4881,4858,4862,4866,4863,4891,4946,5001,5036,5046,5055,5077,5093,5094,5124,5132,5117,5091,5055,5005,4974,4965,4931,4897,4872,4842,4796,4766,4740,4700,4660,4617,4562,4514,4465,4407,4349,4290,4258,4218,4165,4110,4054,3996,3946,3895,3834,3789,3760
UBAT0057,00423,1.48E7,6.926E+10,1206,11.986,736,0.663,39,0.00,3731,3699,3650,3591,3528,3467,3364,3322,3279,3229,3173,3126,3071,3004,2968,2979,2980,2962,2929,2881,2819,2756,2683,2620,2564,2497,2433,2380,2324,2283,2237,2196,2166,2146,2113,2065,2016,1974,1941,1913,1886,1842,1805,1771,1744,1723,1692,1659,1632,1619,1592,1560,1531,1509,1491,1467,1436,1405,1374,1344
UBAT0057,00424,1.48E7,3.471E+10,1206,12.014,732,0.659,39,0.00,1328,1318,1311,1302,1292,1280,1248,1235,1220,1198,1174,1156,1134,1116,1108,1099,1084,1081,1091,1135,1209,1253,1275,1285,1273,1255,1233,1212,1192,1171,1142,1109,1080,1043,1002,975,954,925,896,864,831,811,802,795,785,770,759,756,745,730,724,723,728,732,728,717,705,689,682,678
UBAT0057,00425,1.48E7,1.492E+10,1206,11.996,723,0.660,39,0.00,675,676,686,691,697,699,671,659,647,635,637,646,651,651,652,655,664,671,671,661,645,633,621,607,606,614,614,605,593,581,573,572,575,587,601,597,586,579,562,534,507,485,469,463,461,460,455,447,439,423,402,382,367,360,358,360,363,363,365,359
UBAT0057,00426,1.48E7,8.175E+09,1204,11.989,727,0.663,39,0.00,352,345,338,332,335,358,391,389,385,380,374,370,370,368,359,353,347,336,324,304,285,271,264,262,263,264,264,264,256,247,244,237,236,236,237,235,234,226,229,235,239,238,239,234,231,226,221,216,213,212,209,208,206,204,202,203,203,203,202,199
UBAT0057,00427,1.48E7,4.010E+09,1203,11.993,725,0.655,39,0.00,203,209,217,219,217,213,196,191,195,199,202,197,195,194,195,201,202,203,202,200,201,202,198,193,193,190,187,182,175,173,172,171,174,177,174,174,167,159,157,156,153,153,155,155,152,147,144,138,139,140,145,145,146,144,139,133,129,130,130,128
UBAT0057,00428,1.48E7,2.562E+09,1206,11.990,725,0.663,39,0.00,123,118,116,111,109,108,110,114,116,114,113,111,108,111,112,110,108,104,104,107,104,101,101,105,112,114,113,116,116,108,105,117,161,269,356,388,388,371,347,319,297,283,266,249,233,216,199,183,174,168,159,148,136,119,108,102,104,106,107,111
UBAT0057,00429,1.48E7,2.366E+09,1205,11.988,725,0.660,39,0.00,109,109,110,111,116,123,134,139,140,139,136,133,135,134,136,139,147,151,151,147,143,141,143,143,141,138,142,149,153,152,150,152,151,145,142,139,140,146,149,149,147,147,142,134,128,121,115,115,117,118,118,128,135,132,131,128,128,133,137,137
UBAT0057,00430,1.48E7,2.014E+09,1204,11.987,726,0.664,39,0.00,139,137,137,132,129,124,121,126,130,134,133,128,124,116,112,111,107,106,107,108,107,107,105,104,99,95,92,87,86,91,94,95,94,97,100,96,93,93,93,93,90,89,89,87,85,85,86,84,85,87,86,86,86,87,88,84,83,83,82,76
UBAT0057,00431,1.48E7,1.486E+09,1202,11.987,723,0.660,39,0.00,74,75,77,79,82,85,93,91,90,89,88,89,86,81,81,84,88,87,86,83,81,78,79,81,83,82,80,78,75,75,72,70,69,66,66,68,66,69,69,70,70,66,63,62,58,57,56,61,63,65,67,66,65,64,63,60,59,61,61,66
UBAT0057,00432,1.48E7,1.090E+09,1203,11.986,721,0.664,39,0.00,75,86,89,91,93,90,91,90,91,87,83,82,79,79,78,81,80,78,81,81,78,74,70,69,65,67,72,74,79,77,77,83,83,79,81,79,74,78,80,78,75,70,67,65,64,64,68,69,72,73,75,75,78,79,75,75,76,72,71,72
UBAT0057,00433,1.48E7,1.143E+09,1203,11.991,720,0.662,39,0.00,72,75,77,73,72,71,72,76,77,77,73,74,76,75,77,80,80,79,78,81,80,82,82,80,82,83,84,86,87,85,80,79,75,78,81,80,77,73,68,69,71,71,73,76,76,76,78,79,83,82,80,83,85,86,86,87,85,86,88,91
UBAT0057,00434,1.48E7,1.171E+09,1200,11.989,724,0.662,39,0.00,93,91,86,85,85,87,91,90,89,88,81,80,79,79,81,85,88,94,99,97,93,92,91,89,89,89,91,94,93,90,86,84,85,83,83,87,89,90,90,90,91,88,85,85,82,79,76,79,83,81,80,80,81,80,78,76,77,78,73,73
UBAT0057,00435,1.48E7,1.261E+09,1198,11.987,726,0.661,39,0.00,76,78,82,84,84,81,74,74,74,73,73,72,71,71,72,69,68,68,70,72,74,71,68,71,72,71,71,69,68,69,73,72,73,73,74,73,74,75,75,75,74,76,80,85,88,88,94,91,93,95,91,87,90,91,91,91,89,89,93,100
UBAT0057,00436,1.48E7,1.168E+09,1199,11.992,727,0.659,39,0.00,109,120,129,134,136,134,131,131,131,132,128,126,126,123,123,124,124,122,124,124,122,119,118,118,115,114,115,118,120,125,131,135,135,135,136,141,145,150,152,153,161,167,172,171,172,171,170,172,180,192,200,208,221,238,250,253,243,238,228,215
UBAT0057,00437,1.48E7,2.280E+09,1200,12.006,725,0.662,39,0.00,204,198,195,198,204,213,229,222,222,221,220,215,210,200,196,191,190,195,205,208,201,196,191,184,177,174,171,167,161,153,147,147,157,186,218,231,232,220,206,197,187,182,179,171,165,162,160,169,182,189,188,185,187,189,185,186,189,193,197,193
UBAT0057,00438,1.48E7,2.830E+09,1202,11.989,722,0.662,39,0.00,188,186,182,178,173,170,163,159,157,152,149,149,148,152,155,158,168,178,179,181,181,178,174,165,155,153,156,161,162,159,156,153,150,149,145,143,142,145,145,145,146,143,139,134,128,124,120,121,124,128,134,136,133,131,130,131,129,128,129,131
