# Supplementary material for: Using bioluminescence as a tool for studying diversity in marine zooplankton and dinoflagellates: an initial assessment
Source: PeerJ. 2024 Jun 11;12:e17516. doi: 10.7717/peerj.17516 (PMC11177854; doi:10.7717/peerj.17516)
Supplement: Supplemental Information 2 [file peerj-12-17516-s002.zip › cell isolations/ctenov2/cteno3.dat]

UBAT0057,00598,1.48E7,3.655E+08,1198,11.994,711,0.659,40,0.01,24,27,26,28,29,26,22,25,27,27,28,32,38,39,39,35,35,32,31,30,27,28,32,35,41,46,45,42,39,36,32,28,27,26,29,31,34,36,35,35,33,31,32,33,35,37,38,41,42,39,38,37,33,29,27,29,26,24,26,30
UBAT0057,00599,1.48E7,4.812E+08,1198,11.982,719,0.657,40,0.01,31,35,37,37,37,35,34,31,29,32,36,34,34,35,34,30,28,28,25,24,23,24,23,23,23,27,28,26,24,23,24,25,29,27,25,25,25,25,28,32,30,28,28,27,22,22,19,18,17,14,15,15,16,17,18,18,16,19,18,20
UBAT0057,00600,1.48E7,3.796E+08,1197,11.987,717,0.660,40,0.01,18,12,12,10,11,14,16,19,19,18,18,15,18,17,14,14,15,14,12,12,15,14,14,14,16,16,17,16,16,19,21,23,25,25,24,23,23,26,24,21,21,20,21,22,23,21,23,23,23,22,21,20,21,22,23,25,20,18,19,18
UBAT0057,00601,1.48E7,2.755E+08,1197,11.990,721,0.657,40,0.01,19,19,21,23,23,24,25,26,25,24,23,22,22,24,25,25,29,33,35,36,34,31,31,28,29,32,33,36,38,36,35,36,35,35,36,37,37,38,36,35,36,35,36,39,40,42,42,42,43,44,44,48,46,45,45,44,42,43,45,46
UBAT0057,00602,1.48E7,5.098E+08,1199,11.987,720,0.660,40,0.01,48,48,46,41,40,38,35,32,32,34,36,35,38,37,39,38,34,34,35,33,31,33,30,30,33,29,27,27,28,28,28,28,27,27,28,27,28,28,26,26,22,22,21,19,18,19,18,20,23,20,23,25,23,20,21,20,21,34,58,78
UBAT0057,00603,1.48E7,4.661E+08,1202,11.986,717,0.658,40,0.01,91,94,97,99,100,97,97,97,99,97,93,90,84,80,78,76,77,77,73,72,70,67,64,64,61,63,63,62,62,61,60,56,56,53,52,50,53,56,57,55,54,53,48,43,39,35,31,34,32,33,30,29,30,30,31,32,34,36,34,35
UBAT0057,00604,1.48E7,8.926E+08,1199,11.990,720,0.657,40,0.02,34,34,34,32,28,27,25,19,20,22,24,22,22,23,24,23,24,23,23,21,19,21,18,15,17,20,18,16,17,17,17,20,28,45,57,63,67,69,69,67,66,68,66,63,58,56,55,53,52,50,47,46,43,42,42,40,36,35,36,34
UBAT0057,00605,1.48E7,5.360E+08,1197,11.991,722,0.656,40,0.00,35,32,30,30,29,26,29,29,30,28,25,27,29,31,31,30,26,24,26,25,26,31,33,34,32,31,29,29,28,28,30,31,33,34,34,32,32,31,34,36,34,35,37,35,36,36,36,39,39,38,42,43,46,46,48,52,51,48,44,44
UBAT0057,00606,1.48E7,5.031E+08,1199,11.989,723,0.656,40,0.01,46,44,46,49,47,47,51,53,55,54,52,52,50,50,52,52,54,57,60,61,60,60,57,54,50,49,46,45,47,47,45,44,42,41,41,40,39,39,39,39,40,41,41,43,41,39,39,38,38,38,36,35,38,37,37,38,37,37,34,32
UBAT0057,00607,1.48E7,6.657E+08,1199,11.995,718,0.662,40,0.00,30,30,27,26,25,23,23,24,26,26,24,23,22,23,22,20,20,23,27,24,22,21,23,22,19,20,19,20,20,21,20,21,24,23,20,19,21,23,22,21,17,17,16,16,13,11,9,11,9,9,9,9,10,9,8,6,8,8,7,8
UBAT0057,00608,1.48E7,2.715E+08,1200,11.995,718,0.654,40,0.02,12,10,10,9,12,12,12,11,15,14,12,12,10,12,10,12,12,9,9,11,8,9,8,9,10,8,6,10,11,11,12,12,11,11,11,12,14,13,12,13,12,13,13,11,14,12,10,13,11,9,9,9,8,8,8,8,6,5,7,6
UBAT0057,00609,1.48E7,1.536E+08,1202,11.989,720,0.656,40,0.02,6,4,3,5,4,4,5,7,9,6,7,7,6,8,10,9,7,5,8,9,8,10,11,9,9,11,12,9,11,11,8,8,11,8,9,11,10,11,13,12,11,12,9,8,8,7,6,5,7,9,8,6,6,8,8,8,9,9,10,8
UBAT0057,00610,1.48E7,1.223E+08,1200,11.991,721,0.658,40,0.01,9,10,7,5,8,6,9,9,9,9,10,10,9,9,8,9,9,8,7,9,10,11,11,9,10,10,7,7,9,7,5,5,5,7,9,8,7,8,6,6,5,4,5,5,5,6,7,6,7,8,8,8,6,4,5,5,4,7,7,7
UBAT0057,00611,1.48E7,1.092E+08,1200,11.991,717,0.661,40,0.00,7,9,9,6,6,6,6,7,9,9,7,4,7,5,4,4,3,4,7,6,7,7,6,5,5,6,4,5,5,4,6,4,2,6,4,4,6,7,7,8,9,8,9,6,6,8,7,4,5,5,4,3,5,6,6,4,4,2,7,7
UBAT0057,00612,1.48E7,8.534E+07,1200,11.987,718,0.654,40,0.02,5,4,5,7,4,7,8,10,9,9,8,8,5,6,5,6,9,6,6,7,7,6,4,6,6,7,8,8,8,8,6,5,8,6,6,8,8,8,10,10,11,10,12,10,11,10,11,13,10,12,11,8,9,7,8,10,13,11,12,10
UBAT0057,00613,1.48E7,1.211E+08,1200,11.991,720,0.657,40,0.03,10,10,12,11,12,13,14,12,11,13,9,9,9,11,9,10,10,6,6,8,9,8,8,7,6,6,5,6,7,4,3,7,7,7,8,9,6,7,7,7,5,6,3,4,5,7,8,9,7,8,9,7,7,8,8,7,8,8,7,9
UBAT0057,00614,1.48E7,1.176E+08,1199,11.993,721,0.658,40,0.02,8,5,4,5,4,3,3,1,2,4,4,5,5,4,6,7,8,6,7,4,6,9,7,6,5,8,6,5,6,5,6,7,8,8,7,8,7,8,7,8,8,7,6,4,5,6,5,6,7,8,7,9,6,4,6,7,7,7,3,5
UBAT0057,00615,1.48E7,8.707E+07,1197,12.009,720,0.657,40,0.01,6,6,6,6,7,6,5,6,5,5,3,5,5,5,5,5,3,3,4,4,3,4,6,3,1,1,1,3,3,2,2,5,5,6,8,10,9,8,10,12,11,17,19,17,19,20,20,18,17,17,15,11,11,11,10,10,10,12,10,13
UBAT0057,00616,1.48E7,1.225E+08,1197,12.010,719,0.660,40,0.01,13,12,11,9,7,6,6,5,3,3,4,5,6,6,4,5,6,6,6,8,7,3,5,7,7,9,7,5,6,8,4,4,7,8,8,10,12,11,10,8,8,8,10,8,7,9,8,6,5,7,9,11,10,9,9,12,13,12,14,14
UBAT0057,00617,1.48E7,1.149E+08,1197,11.994,723,0.658,40,0.01,13,13,13,13,11,10,7,9,8,11,10,10,10,8,7,8,7,7,6,7,6,5,5,6,7,6,8,11,11,9,11,11,10,10,11,9,8,6,7,7,6,5,7,6,5,5,3,2,3,5,7,10,11,12,10,9,10,9,9,7
UBAT0057,00618,1.48E7,1.198E+08,1199,11.991,722,0.659,40,0.01,6,6,6,4,6,5,3,0,1,3,4,5,8,8,6,7,7,8,8,6,7,6,6,6,8,8,18,79,237,419,534,600,645,664,652,630,611,584,559,527,498,474,441,404,368,333,302,276,257,240,218,163,83,42,32,29,30,28,26,23
UBAT0057,00619,1.48E7,2.759E+09,1199,11.987,723,0.658,40,0.00,21,20,23,25,27,28,26,25,26,26,28,29,28,28,25,24,24,25,24,22,25,29,33,35,35,35,37,37,37,36,35,36,37,39,39,40,40,44,40,36,37,37,34,33,35,36,37,36,36,35,33,33,29,27,27,24,23,26,30,29
UBAT0057,00620,1.48E7,4.622E+08,1199,11.984,719,0.661,40,0.00,29,29,28,29,27,26,24,23,23,23,23,21,18,18,16,17,17,19,21,22,22,22,17,15,18,17,16,19,21,18,19,18,18,17,14,15,17,15,17,15,14,14,14,14,12,12,14,16,16,13,14,13,16,17,16,17,16,15,14,13
UBAT0057,00621,1.48E7,2.659E+08,1201,11.983,722,0.659,40,0.00,14,11,12,13,11,11,11,10,13,15,13,14,16,14,14,15,14,15,15,16,15,16,14,17,18,15,14,15,14,13,13,10,10,12,9,8,8,9,10,11,12,13,14,12,10,11,10,10,9,9,8,8,9,7,6,5,7,9,7,9
UBAT0057,00622,1.48E7,1.726E+08,1200,11.986,718,0.660,40,0.02,11,13,17,16,13,12,12,12,11,11,14,11,11,10,10,10,9,8,8,9,10,9,7,7,6,7,6,7,9,10,7,7,7,7,7,7,6,7,7,7,10,10,9,11,12,13,12,11,11,12,11,10,9,11,9,7,10,10,11,11
UBAT0057,00623,1.48E7,1.442E+08,1199,11.992,718,0.661,40,0.01,11,13,12,10,9,9,10,11,9,9,10,11,10,7,9,9,7,6,8,7,7,7,7,8,9,9,9,10,7,7,8,10,11,11,11,9,7,9,11,11,12,11,12,11,9,8,8,8,11,11,10,11,9,8,7,11,11,11,12,12
UBAT0057,00624,1.48E7,1.401E+08,1200,11.984,723,0.660,40,0.01,11,11,9,8,9,11,10,10,11,8,7,9,8,9,11,11,11,11,9,9,10,11,9,10,9,8,9,12,12,10,12,12,15,16,14,15,17,15,14,13,15,13,15,16,19,18,17,16,14,12,15,18,15,14,13,13,11,12,12,12
UBAT0057,00625,1.48E7,1.790E+08,1200,11.984,728,0.659,40,0.01,11,9,11,11,7,9,9,8,6,5,6,6,8,8,9,9,9,9,9,10,11,8,8,10,12,11,12,11,9,10,10,8,9,11,10,9,9,9,7,6,8,4,2,5,3,3,4,4,4,4,5,5,3,3,5,7,6,7,7,8
UBAT0057,00626,1.48E7,1.119E+08,1198,11.989,722,0.660,40,0.02,9,9,11,13,13,11,13,10,9,9,8,10,12,15,15,13,8,9,7,6,5,4,4,3,4,5,4,3,7,6,6,5,6,5,5,3,5,6,6,6,7,7,8,8,9,5,7,6,5,5,4,5,11,30,56,79,94,104,108,110
UBAT0057,00627,1.48E7,2.654E+08,1197,11.997,718,0.661,40,0.02,109,108,102,100,96,90,83,79,77,74,70,67,66,59,56,53,48,43,40,35,29,25,25,24,26,25,23,21,19,25,27,23,23,26,26,27,27,27,26,28,26,25,25,26,28,31,30,29,29,28,26,26,29,31,34,34,33,30,29,29
UBAT0057,00628,1.48E7,6.053E+08,1196,11.992,718,0.660,40,0.01,28,28,29,30,29,31,28,27,28,28,26,24,24,25,24,25,29,32,30,31,31,32,34,32,29,33,33,34,33,34,32,29,27,27,31,32,34,35,33,35,34,32,31,31,31,31,29,27,25,26,26,26,28,25,24,23,20,20,20,19
UBAT0057,00629,1.48E7,4.235E+08,1199,12.013,719,0.661,40,0.02,21,21,19,21,21,20,16,16,15,14,15,15,16,16,15,17,19,20,17,14,13,12,13,12,12,12,16,17,15,14,15,17,15,13,13,15,11,8,11,11,10,12,10,11,11,12,14,13,12,12,15,13,13,14,11,12,12,9,11,10
UBAT0057,00630,1.48E7,2.067E+08,1200,11.998,716,0.655,40,0.02,9,8,10,11,10,9,8,9,10,9,8,8,7,10,11,12,10,10,10,9,9,11,12,12,13,17,16,18,20,20,22,20,24,26,26,27,27,24,22,23,26,28,29,31,29,27,26,23,23,22,21,21,20,20,20,19,19,18,19,20
UBAT0057,00631,1.48E7,2.585E+08,1198,11.990,721,0.658,40,0.00,19,20,22,21,24,26,23,20,17,19,19,17,19,19,22,20,21,21,19,19,23,22,20,20,20,18,18,21,22,18,20,22,19,21,20,19,17,16,15,16,15,15,13,13,14,12,15,13,13,12,11,15,18,17,18,17,16,20,19,15
UBAT0057,00632,1.48E7,2.691E+08,1198,11.992,716,0.661,40,0.01,15,14,11,12,11,11,44,128,204,252,277,283,278,272,260,249,236,223,210,199,191,180,173,165,158,155,149,138,133,126,120,116,108,104,102,99,93,91,88,87,85,86,86,86,88,85,82,83,78,73,73,72,73,71,72,72,81,90,96,92
UBAT0057,00633,1.48E7,1.841E+09,1198,12.020,715,0.658,40,0.01,90,89,88,86,83,82,84,85,87,84,82,80,76,74,71,68,67,66,65,75,99,82,82,267,1060,3043,6427,8944,11732,17841,28385,35925,38714,38691,38700,40516,41929,42227,41290,39838,38780,38768,39815,40612,39667,37556,35290,33770,32566,31438,30977,30663,30290,31132,36279,40498,39237,35298,31052,27401
UBAT0057,00634,1.48E7,2.868E+11,1186,11.989,685,0.659,40,0.02,24420,22038,20495,19665,18815,17572,14116,12248,10433,8677,7380,6457,5716,5125,4592,4043,3567,3229,2958,2710,2470,2270,2124,2017,1932,1859,1785,1703,1624,1550,1484,1431,1391,1350,1322,1295,1276,1262,1248,1240,1234,1233,1236,1253,1287,1322,1359,1406,1474,1575,1705,1842,1986,2163,2370,2601,2846,3094,3331,3553
UBAT0057,00635,1.48E7,6.538E+10,1187,11.992,701,0.662,40,0.02,3744,3922,4113,4338,4593,4859,5389,5662,5906,6158,6407,6639,6846,7054,7274,7467,7623,7761,7901,8048,8180,8317,8442,8561,8679,8764,8811,8827,8821,8755,8726,8752,8785,8800,8794,8772,8759,8749,8711,8644,8583,8469,8346,8254,8180,8121,8078,8005,7920,7831,7708,7583,7496,7436,7378,7343,7308,7244,7160,7043
UBAT0057,00636,1.48E7,1.119E+11,1201,11.986,721,0.657,40,0.02,6927,6838,6729,6642,6572,6501,6394,6362,6339,6294,6209,6133,6054,5984,5927,5872,5847,5810,5726,5614,5494,5385,5278,5184,5088,4975,4886,4812,4749,4677,4626,4600,4575,4541,4481,4405,4314,4225,4144,4062,3984,3923,3880,3832,3773,3737,3707,3666,3636,3586,3539,3496,3429,3355,3281,3211,3156,3112,3065,3020
UBAT0057,00637,1.48E7,7.047E+10,1202,11.989,721,0.660,40,0.00,2977,2950,2925,2884,2835,2794,2754,2743,2734,2714,2677,2633,2591,2541,2488,2442,2403,2383,2357,2334,2300,2265,2234,2198,2167,2136,2093,2040,1996,1974,1978,1988,1994,1974,1945,1924,1891,1862,1847,1839,1836,1824,1803,1775,1745,1712,1697,1685,1674,1670,1664,1649,1632,1625,1630,1652,1666,1665,1652,1636
UBAT0057,00638,1.48E7,3.116E+10,1202,12.015,722,0.659,40,0.01,1625,1612,1597,1579,1550,1543,1555,1573,1586,1577,1553,1520,1478,1437,1407,1387,1372,1372,1377,1375,1367,1364,1342,1324,1330,1339,1344,1341,1334,1318,1306,1300,1298,1294,1293,1289,1286,1279,1273,1268,1257,1244,1234,1229,1226,1224,1221,1217,1206,1195,1186,1167,1141,1118,1104,1095,1092,1090,1087,1075
UBAT0057,00639,1.48E7,1.954E+10,1204,11.993,720,0.658,40,0.02,1076,1078,1063,1044,1016,987,948,928,923,924,920,920,925,922,906,882,856,841,831,818,809,795,779,755,723,698,678,659,635,618,597,575,558,539,517,495,473,456,449,451,469,488,492,487,476,459,435,415,402,392,385,373,361,351,347,356,379,390,392,385
UBAT0057,00640,1.48E7,9.519E+09,1202,11.993,727,0.661,40,0.01,367,343,326,339,383,416,407,388,363,335,311,290,281,299,323,337,335,318,293,313,372,417,426,407,376,343,308,270,236,206,178,158,149,142,132,124,116,109,103,103,103,103,99,97,96,94,91,86,81,74,70,71,72,71,70,69,71,73,76,74
UBAT0057,00641,1.48E7,3.154E+09,1203,11.992,720,0.658,40,0.01,72,76,73,67,63,58,49,48,45,43,44,43,42,43,42,41,40,44,44,41,43,39,37,38,39,38,40,38,40,41,38,37,33,29,32,32,32,32,31,29,31,32,32,34,34,33,30,28,28,28,25,23,22,21,19,18,16,16,17,16
UBAT0057,00642,1.48E7,5.389E+08,1204,11.989,716,0.659,40,0.02,18,20,19,17,18,19,18,17,17,17,18,16,16,17,17,16,17,18,18,18,18,17,13,13,14,13,13,14,12,12,11,14,16,15,14,13,13,14,13,12,14,14,16,17,16,14,14,15,16,15,15,14,14,14,11,13,14,10,10,11
UBAT0057,00643,1.48E7,2.205E+08,1201,11.989,718,0.658,40,0.03,10,9,10,10,11,9,8,9,9,7,7,7,7,8,7,8,6,6,7,8,8,6,9,9,7,8,10,9,10,7,6,7,7,7,6,6,6,6,4,7,10,9,7,7,9,10,9,8,5,5,7,11,10,9,7,11,9,10,10,8
UBAT0057,00644,1.48E7,1.179E+08,1199,11.991,717,0.659,40,0.01,9,9,8,9,9,9,11,8,7,11,11,10,9,8,8,8,10,11,12,10,11,11,9,9,10,9,10,12,13,12,11,12,12,13,16,19,18,17,16,17,14,14,17,16,16,17,17,18,18,17,17,17,15,16,13,13,15,20,16,17
UBAT0057,00645,1.48E7,1.911E+08,1200,11.989,718,0.659,40,0.02,17,16,18,17,15,17,15,13,12,14,17,17,15,15,16,14,14,15,14,13,15,14,15,16,16,18,19,17,14,14,13,13,14,15,15,19,21,21,21,22,18,16,17,16,15,12,10,11,9,11,11,13,12,13,11,10,11,12,12,13
UBAT0057,00646,1.48E7,2.182E+08,1198,11.996,717,0.659,40,0.01,13,15,15,14,14,14,16,18,16,17,16,16,17,17,17,19,24,28,29,33,33,31,31,30,27,26,27,26,25,23,23,22,22,21,18,16,18,18,17,19,17,16,15,15,16,17,20,20,19,19,20,23,22,21,22,23,21,19,23,23
UBAT0057,00647,1.48E7,3.068E+08,1198,11.986,716,0.652,40,0.01,25,27,26,27,26,25,28,25,23,21,20,20,20,21,22,22,21,21,21,22,21,22,21,23,24,25,26,26,26,24,21,24,25,22,23,25,26,24,24,24,21,20,23,22,25,28,33,34,35,35,31,31,30,29,33,37,40,43,45,43
UBAT0057,00648,1.48E7,3.929E+08,1199,12.013,721,0.655,40,0.02,41,39,40,42,42,43,45,45,43,42,43,48,52,52,51,51,50,49,47,46,49,49,47,47,46,43,46,47,46,48,53,53,48,44,41,41,42,46,48,46,45,46,43,44,45,45,45,46,45,45,43,43,42,41,37,35,33,31,31,35
UBAT0057,00649,1.48E7,6.553E+08,1200,11.992,721,0.658,40,0.02,37,38,38,41,39,35,31,32,33,31,31,33,33,33,34,33,32,32,33,32,30,30,32,30,28,30,28,28,31,31,31,35,39,40,42,39,37,37,33,31,32,32,32,30,30,31,33,34,37,38,41,44,47,47,47,45,41,39,41,39
UBAT0057,00650,1.48E7,5.187E+08,1200,11.990,715,0.660,40,0.02,37,37,38,39,38,40,43,43,40,41,42,41,44,41,38,41,40,36,35,36,34,34,33,38,41,40,43,42,41,40,36,35,32,26,29,31,32,32,31,32,32,35,36,39,39,42,40,39,39,38,37,35,31,29,26,28,26,25,26,26
UBAT0057,00651,1.48E7,5.305E+08,1200,11.991,720,0.662,40,0.01,28,29,30,32,32,30,32,32,32,31,29,30,29,34,34,33,37,36,38,38,37,39,37,39,38,36,35,39,42,50,79,134,198,254,297,327,347,364,374,376,380,390,400,403,404,405,409,417,428,439,454,477,496,521,560,619,691,759,838,926
UBAT0057,00652,1.48E7,3.747E+09,1202,11.993,721,0.659,40,0.02,1018,1117,1219,1343,1479,1610,1849,1949,2048,2154,2278,2408,2523,2608,2683,2758,2822,2861,2889,2923,2962,3008,3030,3044,3067,3072,3060,3036,2989,2946,2922,2887,2848,2820,2783,2743,2699,2636,2572,2519,2464,2417,2357,2290,2226,2167,2125,2091,2048,1986,1930,1873,1812,1768,1741,1708,1675,1641,1601,1557
UBAT0057,00653,1.48E7,3.457E+10,1203,11.989,722,0.658,40,0.02,1513,1480,1451,1420,1384,1356,1300,1265,1230,1195,1166,1145,1120,1098,1086,1074,1054,1036,1009,981,956,930,909,893,869,849,835,821,804,794,780,764,759,750,737,721,702,687,674,665,653,632,608,589,575,560,542,524,513,506,507,501,498,492,485,473,463,454,441,429
UBAT0057,00654,1.48E7,1.223E+10,1198,11.994,723,0.663,40,0.01,417,401,388,378,375,379,381,381,377,369,362,352,343,338,332,325,320,314,310,308,297,288,277,266,260,253,243,234,229,225,220,217,212,208,206,206,205,198,193,191,188,183,181,181,170,164,159,152,150,148,145,144,143,144,141,135,130,130,128,125
UBAT0057,00655,1.48E7,3.582E+09,1199,11.991,716,0.661,40,0.01,122,120,114,112,112,110,112,109,114,122,122,122,125,127,126,126,121,116,113,105,102,102,100,100,103,107,121,201,483,881,1062,1170,1373,1679,2185,2785,3137,3352,3598,3938,4434,5048,5520,5782,5875,5875,5826,5735,5630,5536,5465,5424,5415,5430,5513,5680,5863,6051,6254,6491
UBAT0057,00656,1.48E7,3.661E+10,1196,12.001,712,0.659,40,0.01,6786,7205,7786,8483,9258,10081,11747,12615,13509,14453,15445,16501,17542,18498,19406,20300,21080,21742,22369,23038,23781,24472,25066,25611,26125,26541,26869,27210,27504,27743,27955,28069,28137,28160,28104,28081,28050,27904,27694,27432,27119,26823,26493,26059,25632,25212,24740,24290,23840,23336,22870,22492,22092,21686,21270,20839,20458,20097,19688,19229
UBAT0057,00657,1.48E7,3.242E+11,1195,11.984,716,0.659,40,0.01,18762,18293,17873,17459,17027,16658,15995,15661,15317,14951,14622,14341,14053,13760,13483,13235,13010,12792,12540,12310,12104,11888,11648,11389,11111,10875,10667,10490,10357,10232,10101,9971,9821,9652,9481,9302,9136,8997,8859,8696,8540,8428,8337,8242,8137,8038,7954,7855,7751,7661,7569,7478,7381,7279,7166,7032,6905,6780,6685,6575
UBAT0057,00658,1.48E7,1.594E+11,1199,11.997,717,0.658,40,0.02,6449,6337,6248,6169,6072,5954,5722,5614,5521,5442,5348,5231,5110,4990,4869,4762,4653,4539,4454,4369,4270,4172,4073,3961,3848,3741,3646,3554,3459,3374,3296,3228,3160,3091,3009,2929,2843,2756,2671,2596,2527,2457,2401,2343,2287,2235,2166,2100,2038,1983,1931,1893,1863,1829,1802,1776,1748,1707,1664,1626
UBAT0057,00659,1.48E7,5.205E+10,1201,11.984,721,0.659,40,0.01,1593,1574,1549,1533,1515,1487,1419,1390,1365,1344,1325,1303,1280,1258,1230,1197,1171,1143,1118,1100,1083,1058,1035,1021,1006,994,980,961,939,917,895,871,850,821,789,770,762,755,742,726,700,677,657,634,617,603,587,575,566,559,553,539,530,511,498,486,473,460,455,453
UBAT0057,00660,1.48E7,1.353E+10,1200,11.984,719,0.658,40,0.00,455,454,452,450,452,454,446,432,418,406,395,387,378,371,365,363,363,362,368,378,386,389,395,394,380,367,355,353,350,349,348,350,354,363,376,391,401,418,430,436,431,424,421,421,424,423,427,427,432,434,432,425,423,424,428,441,456,473,495,515
UBAT0057,00661,1.48E7,6.065E+09,1200,11.994,718,0.660,40,0.01,534,549,570,596,624,656,732,761,785,814,840,866,900,932,957,972,987,1011,1044,1085,1106,1121,1146,1161,1163,1156,1145,1151,1168,1185,1200,1209,1210,1213,1218,1229,1244,1255,1259,1261,1258,1252,1242,1229,1215,1198,1184,1161,1138,1121,1127,1147,1160,1167,1168,1164,1158,1163,1157,1139
UBAT0057,00662,1.48E7,1.582E+10,1200,11.984,723,0.659,40,0.00,1113,1081,1048,1020,995,985,994,992,985,980,970,946,923,906,892,874,849,827,805,787,771,750,730,716,701,687,680,681,676,663,655,642,634,624,605,586,567,554,557,560,555,548,535,512,497,484,479,474,466,458,453,445,439,426,418,414,406,397,388,377
UBAT0057,00663,1.48E7,9.975E+09,1200,11.983,719,0.656,40,0.02,371,365,357,346,335,328,314,310,303,294,293,294,288,279,269,254,244,238,236,235,229,224,218,211,202,198,192,187,179,172,168,163,161,159,159,158,156,155,149,144,139,136,132,132,130,127,125,126,127,126,127,126,126,126,119,114,112,107,100,97
UBAT0057,00664,1.48E7,2.889E+09,1200,11.989,717,0.659,40,0.02,93,93,92,91,89,87,86,82,79,80,78,76,75,74,72,76,73,66,64,65,64,62,62,62,59,58,57,56,55,53,54,56,55,56,54,51,50,45,43,45,42,43,46,44,41,42,41,41,40,37,38,39,41,42,43,42,42,40,40,41
UBAT0057,00665,1.48E7,8.539E+08,1200,11.983,723,0.657,40,0.00,42,40,40,42,44,45,53,51,50,50,47,50,52,52,51,48,46,48,57,60,63,66,70,74,77,76,73,72,76,80,83,87,87,90,97,102,106,110,114,116,122,131,138,142,150,159,171,179,187,200,211,224,241,260,270,272,275,280,284,289
UBAT0057,00666,1.48E7,1.759E+09,1200,11.985,725,0.660,40,0.01,303,315,325,332,343,345,333,324,320,321,322,327,326,320,314,314,310,307,305,302,300,300,302,303,297,293,288,280,272,261,254,250,251,251,250,245,236,230,224,216,206,200,195,193,192,190,189,190,186,187,183,177,173,171,171,167,162,157,152,152
UBAT0057,00667,1.48E7,3.737E+09,1200,11.996,722,0.655,40,0.02,150,148,145,142,141,140,137,131,127,127,124,121,118,116,113,110,106,106,109,110,110,106,106,104,100,98,95,92,91,86,81,76,75,78,77,77,76,77,77,77,81,79,77,76,73,73,71,72,70,74,86,96,105,113,118,134,202,319,429,529
UBAT0057,00668,1.48E7,1.882E+09,1197,11.988,721,0.660,40,0.01,623,760,969,1037,934,885,960,1143,1335,1424,1443,1426,1385,1336,1289,1243,1195,1171,1150,1143,1138,1125,1105,1100,1120,1150,1173,1198,1207,1214,1275,1368,1461,1568,1684,1814,1962,2109,2261,2403,2534,2653,2776,2938,3136,3344,3536,3693,3825,3951,4062,4140,4231,4347,4489,4627,4744,4867,4985,5092
UBAT0057,00669,1.48E7,3.324E+10,1196,11.989,716,0.659,40,0.00,5162,5205,5244,5277,5304,5335,5436,5480,5496,5486,5467,5451,5414,5369,5313,5254,5219,5185,5149,5135,5133,5101,5032,4928,4797,4658,4532,4445,4384,4310,4213,4122,4051,3996,3926,3841,3749,3650,3559,3459,3372,3291,3201,3128,3067,3016,2972,2943,2902,2844,2791,2736,2694,2649,2599,2544,2487,2423,2362,2304
UBAT0057,00670,1.48E7,6.060E+10,1198,11.992,719,0.659,40,0.00,2251,2200,2151,2105,2056,2019,1937,1893,1847,1805,1765,1740,1721,1687,1643,1601,1551,1503,1472,1451,1423,1394,1377,1357,1331,1299,1256,1214,1179,1143,1108,1079,1055,1036,1014,992,973,950,920,885,854,823,802,789,780,768,752,733,715,701,681,665,646,629,616,607,598,586,565,542
UBAT0057,00671,1.48E7,1.763E+10,1200,11.995,719,0.657,40,0.01,525,510,492,470,455,447,434,422,411,399,381,366,352,342,338,337,333,331,322,312,302,291,278,268,263,257,254,249,237,227,216,205,193,188,182,177,171,165,161,159,154,150,146,141,138,133,130,129,133,133,131,131,130,131,129,127,123,121,113,113
UBAT0057,00672,1.48E7,3.613E+09,1200,11.987,718,0.658,40,0.03,117,120,127,131,129,125,116,115,117,116,118,116,114,116,117,120,121,124,126,126,126,121,117,109,100,99,103,104,105,106,107,109,117,123,126,125,127,126,124,122,118,120,117,116,115,114,110,108,108,108,111,115,115,112,107,105,101,95,94,94
UBAT0057,00673,1.48E7,1.694E+09,1199,11.992,716,0.659,40,0.02,95,96,94,91,93,91,85,80,78,78,78,77,77,76,76,77,76,73,69,70,73,75,73,69,64,62,57,55,55,57,57,60,61,62,63,62,60,58,58,58,57,53,50,50,48,51,49,48,49,48,48,47,47,44,43,40,40,39,37,37
