# Supplementary material for: Using bioluminescence as a tool for studying diversity in marine zooplankton and dinoflagellates: an initial assessment
Source: PeerJ. 2024 Jun 11;12:e17516. doi: 10.7717/peerj.17516 (PMC11177854; doi:10.7717/peerj.17516)
Supplement: Supplemental Information 2 [file peerj-12-17516-s002.zip › cell isolations/ctenov2/cteno30.dat]

UBAT0057,00452,1.48E7,1.968E+09,1200,12.011,736,0.661,39,0.00,102,103,106,108,109,107,106,100,96,97,96,95,90,87,86,88,89,88,87,85,85,89,87,88,88,89,90,93,93,94,96,95,96,98,100,99,100,103,106,107,106,104,104,103,99,98,101,112,119,114,112,107,103,99,98,102,103,100,98,99
UBAT0057,00453,1.48E7,1.456E+09,1200,11.995,746,0.665,39,0.00,103,105,104,102,97,96,93,91,93,95,95,91,92,92,91,92,98,113,132,148,154,158,162,164,171,178,182,181,174,174,175,174,172,170,172,183,215,248,260,262,258,250,245,244,239,234,235,228,221,222,225,226,226,228,228,232,236,237,239,243
UBAT0057,00454,1.48E7,2.612E+09,1202,11.995,731,0.662,39,0.00,245,250,257,261,264,264,263,265,266,269,267,263,260,259,259,257,256,256,254,251,245,244,239,234,234,236,234,235,239,250,276,331,389,423,449,484,511,520,512,496,483,465,449,434,417,401,387,371,356,342,334,328,327,325,324,323,313,297,287,285
UBAT0057,00455,1.48E7,4.748E+09,1202,11.994,727,0.664,39,0.00,282,283,288,297,334,419,558,573,565,553,545,539,552,577,590,597,596,582,567,552,548,544,533,517,506,503,500,490,472,463,467,477,487,496,508,526,542,544,539,536,537,547,557,565,574,584,579,574,591,615,635,657,673,685,694,699,707,714,721,736
UBAT0057,00456,1.48E7,8.179E+09,1202,11.991,730,0.658,39,0.00,751,764,780,791,803,820,833,823,810,793,775,749,714,691,679,657,642,638,637,637,634,629,629,628,609,589,573,558,545,527,510,499,489,474,457,440,429,424,424,421,415,409,397,388,379,376,370,357,342,325,315,309,302,299,293,283,278,274,273,271
UBAT0057,00457,1.48E7,7.758E+09,1203,11.994,727,0.667,39,0.00,273,269,261,260,262,262,265,259,248,243,240,234,226,219,212,201,196,197,198,194,186,182,178,178,178,177,174,177,177,176,175,176,176,171,165,162,157,154,151,146,146,147,148,147,147,146,148,145,141,140,139,142,142,142,137,129,123,121,117,115
UBAT0057,00458,1.48E7,2.649E+09,1200,11.989,723,0.661,39,0.00,116,123,128,129,129,138,351,936,2298,3759,4666,5111,5307,5225,4981,4686,4374,4048,3721,3435,3173,2913,2674,2469,2287,2118,1963,1832,1711,1591,1490,1407,1320,1240,1157,1086,1022,960,901,853,818,783,744,712,679,643,612,586,563,537,516,503,489,469,457,449,433,413,394,382
UBAT0057,00459,1.48E7,2.448E+10,1197,11.991,725,0.660,39,0.00,379,373,366,355,344,331,286,230,184,159,150,153,151,147,148,153,152,154,154,153,152,148,146,143,143,142,137,136,137,139,138,139,143,145,149,161,164,162,162,164,160,155,152,151,147,142,141,141,140,142,141,139,141,142,141,141,142,140,139,138
UBAT0057,00460,1.48E7,2.493E+09,1201,12.017,725,0.665,39,0.00,140,148,152,156,156,157,163,164,160,155,158,155,154,152,149,147,149,148,147,150,155,159,165,170,170,173,180,185,188,191,201,206,209,211,209,206,207,206,203,197,193,189,189,191,192,189,193,204,212,214,212,209,210,208,211,211,208,202,205,209
UBAT0057,00461,1.48E7,2.707E+09,1203,11.990,727,0.660,39,0.00,215,219,215,219,224,226,230,231,232,237,239,247,254,261,270,281,289,290,291,289,286,286,287,284,283,280,284,290,289,286,286,279,275,287,296,336,417,517,684,906,1063,1140,1180,1193,1176,1144,1104,1056,1007,959,910,864,815,777,793,862,937,992,1017,1016
UBAT0057,00462,1.48E7,8.113E+09,1202,12.000,725,0.660,39,0.00,1004,964,902,846,807,786,759,753,755,758,759,764,775,790,808,826,837,852,875,904,934,955,973,999,1031,1054,1078,1099,1116,1141,1167,1190,1215,1227,1236,1242,1238,1238,1250,1251,1251,1242,1229,1223,1222,1222,1224,1216,1198,1175,1159,1148,1133,1118,1103,1087,1067,1040,1021,1006
UBAT0057,00463,1.48E7,1.534E+10,1204,12.008,724,0.656,39,0.00,988,980,976,969,956,939,897,869,844,820,806,790,780,775,757,731,710,689,672,653,635,615,599,590,580,565,555,548,538,525,522,512,494,476,467,453,439,433,426,419,418,414,405,402,396,389,384,379,381,381,377,372,373,372,370,370,368,367,365,364
UBAT0057,00464,1.48E7,8.388E+09,1202,11.990,721,0.660,39,0.00,357,351,346,341,333,322,309,307,306,299,292,284,279,279,273,269,264,259,257,252,249,250,251,254,259,263,265,263,260,257,251,246,249,255,258,257,254,252,247,242,243,247,246,244,242,240,240,237,237,238,239,244,245,245,248,247,237,228,223,224
UBAT0057,00465,1.48E7,3.879E+09,1200,12.013,717,0.664,39,0.00,231,242,253,260,265,266,271,268,267,266,272,288,287,281,274,266,259,252,250,249,249,249,248,249,249,249,245,244,243,245,248,247,241,233,226,224,225,226,224,225,231,231,234,252,271,276,270,264,258,252,246,244,258,272,278,279,278,275,269,259
UBAT0057,00466,1.48E7,3.768E+09,1202,11.991,718,0.665,39,0.00,255,262,279,303,298,307,1372,1544,4353,12066,23323,42422,65535,65535,65535,65535,65535,65535,65535,65535,65535,65535,65535,65535,65535,65535,62639,57745,51815,45270,39871,36475,33398,29258,25171,21730,18987,16953,14752,12567,10868,9552,9030,9467,9606,8888,7742,6601,5594,4757,4092,3545,3074,2687,2385,2123,1890,1706,1561,1459
UBAT0057,00467,1.48E7,3.894E+11,1185,11.994,676,0.660,39,0.00,1378,1304,1226,1156,1101,1068,1011,987,961,925,896,874,843,813,781,747,696,630,589,565,548,529,514,508,499,482,465,454,462,519,603,720,979,1136,1076,943,809,706,623,549,495,457,423,398,382,369,357,343,333,329,329,327,327,325,320,315,311,310,308,302
UBAT0057,00468,1.48E7,9.289E+09,1188,11.991,727,0.660,39,0.00,303,303,305,299,294,295,298,304,309,313,317,316,312,314,318,324,324,318,312,311,310,310,316,325,330,330,334,337,339,338,340,346,354,360,369,376,377,378,374,375,377,379,383,380,371,368,370,373,382,390,393,395,411,419,422,418,406,392,384,380
UBAT0057,00469,1.48E7,5.173E+09,1206,11.981,725,0.661,39,0.00,377,379,382,389,388,383,389,383,384,379,374,368,367,362,359,357,351,352,357,362,361,356,358,360,359,356,360,367,369,365,360,363,368,361,366,417,524,609,649,649,617,588,562,531,501,469,435,407,389,380,377,366,354,344,338,332,332,334,334,338
UBAT0057,00470,1.48E7,5.921E+09,1205,11.986,726,0.662,39,0.00,335,329,331,328,329,334,346,349,355,360,373,383,395,404,407,409,407,405,400,399,395,390,387,386,384,388,397,407,417,414,411,405,395,391,394,402,407,406,397,385,380,389,410,418,422,508,760,922,915,843,751,663,584,520,472,439,407,375,352,340
UBAT0057,00471,1.48E7,6.462E+09,1201,11.989,726,0.664,39,0.00,328,321,307,298,291,278,255,247,240,236,237,237,233,228,224,219,210,203,201,197,199,205,208,211,211,211,207,207,201,198,195,195,193,194,195,191,188,185,183,179,176,175,177,181,184,187,186,184,181,180,179,176,175,172,170,167,162,162,166,164
UBAT0057,00472,1.48E7,3.029E+09,1201,11.985,726,0.661,39,0.00,160,160,159,160,160,158,161,158,157,161,167,175,178,178,175,176,177,180,179,177,176,176,170,162,157,156,153,153,154,155,152,149,149,148,147,145,145,148,149,147,148,148,142,137,142,158,182,191,188,185,180,174,171,166,159,154,155,156,154,151
UBAT0057,00473,1.48E7,2.386E+09,1202,11.988,724,0.661,39,0.00,149,148,151,151,148,150,159,159,155,152,148,146,148,151,152,149,153,154,158,157,163,201,277,354,405,434,446,457,463,458,450,445,441,439,431,415,401,386,377,377,364,345,356,431,529,445,314,276,347,666,1049,1095,876,576,407,364,410,639,957,1120
UBAT0057,00474,1.48E7,5.778E+09,1200,11.988,724,0.662,39,0.00,1152,1129,1078,1013,957,908,847,824,807,794,786,787,770,740,726,734,743,734,694,640,618,633,659,687,711,739,768,794,821,848,872,896,925,956,984,1018,1047,1073,1097,1111,1139,1166,1187,1199,1201,1210,1223,1227,1229,1232,1234,1233,1222,1213,1206,1194,1180,1165,1151,1129
UBAT0057,00475,1.48E7,1.430E+10,1202,11.986,719,0.661,39,0.00,1104,1088,1078,1072,1056,1034,957,941,922,908,896,881,869,852,839,820,808,797,782,760,733,708,690,683,675,662,644,625,602,585,572,560,552,542,530,521,514,503,495,485,471,458,450,445,441,436,430,421,416,410,397,388,383,391,460,605,766,888,945,946
UBAT0057,00476,1.48E7,1.004E+10,1200,11.989,725,0.659,39,0.00,918,883,841,792,743,693,617,576,542,517,494,475,455,438,409,351,304,291,298,314,315,295,270,259,256,258,265,261,254,255,263,296,344,390,418,429,422,414,409,391,374,365,352,339,325,317,309,300,290,278,264,242,218,203,197,201,206,207,206,205
UBAT0057,00477,1.48E7,5.452E+09,1199,11.988,721,0.665,39,0.00,208,208,211,217,222,221,214,212,207,202,200,203,202,203,202,198,200,196,191,190,187,182,180,178,177,176,178,186,207,226,226,217,204,192,182,176,170,167,162,156,149,145,142,140,137,135,136,136,134,134,133,134,135,134,137,140,137,137,141,145
UBAT0057,00478,1.48E7,2.598E+09,1199,11.992,723,0.663,39,0.00,144,146,146,145,145,144,142,144,148,150,151,147,144,141,137,134,130,129,133,138,140,141,143,142,137,134,138,144,148,145,144,141,137,128,122,120,117,117,120,126,130,135,139,135,128,126,119,113,109,106,106,110,113,113,116,123,121,119,121,114
UBAT0057,00479,1.48E7,1.945E+09,1199,11.992,724,0.660,39,0.00,113,111,112,119,126,129,128,127,122,120,118,112,109,107,104,107,110,118,122,122,120,118,116,119,128,137,139,139,139,137,135,135,136,151,184,178,149,140,149,147,131,126,131,148,153,136,125,142,234,461,667,774,816,824,810,775,735,712,694,680
UBAT0057,00480,1.48E7,3.689E+09,1199,11.994,728,0.661,39,0.00,666,623,574,550,539,525,480,428,356,307,294,293,293,294,308,321,337,345,353,363,376,384,394,403,410,415,426,434,437,441,448,463,486,509,519,522,527,536,542,539,543,551,550,546,541,533,529,523,510,508,508,500,488,482,480,472,462,448,435,431
