# Supplementary material for: Using bioluminescence as a tool for studying diversity in marine zooplankton and dinoflagellates: an initial assessment
Source: PeerJ. 2024 Jun 11;12:e17516. doi: 10.7717/peerj.17516 (PMC11177854; doi:10.7717/peerj.17516)
Supplement: Supplemental Information 2 [file peerj-12-17516-s002.zip › cell isolations/ctenov2/cteno31.dat]

UBAT0057,00499,1.48E7,2.717E+09,1202,11.990,725,0.658,39,0.00,166,161,159,160,163,160,143,134,134,136,139,142,143,145,150,154,158,160,160,156,151,153,154,151,149,149,154,155,151,144,141,142,143,144,141,140,142,138,138,136,135,135,137,139,141,142,139,135,132,124,117,116,119,121,119,112,109,108,107,107
UBAT0057,00500,1.48E7,2.065E+09,1204,11.993,726,0.664,39,0.00,108,107,106,103,103,102,100,102,104,107,106,103,101,103,96,97,101,103,105,105,105,105,103,102,97,96,95,93,90,91,91,89,89,91,93,93,92,91,90,90,91,91,91,88,88,93,100,101,101,103,103,101,103,105,104,102,101,98,95,96
UBAT0057,00501,1.48E7,1.452E+09,1206,11.991,723,0.663,39,0.00,93,92,94,96,94,94,88,90,93,93,97,99,101,100,96,95,94,92,93,96,98,99,99,101,108,109,111,113,112,110,110,108,106,106,106,104,107,111,113,116,118,120,120,124,130,129,127,128,126,129,128,125,119,115,115,119,122,124,119,117
UBAT0057,00502,1.48E7,1.607E+09,1202,11.996,725,0.666,39,0.00,119,122,123,123,123,125,120,118,117,116,114,113,110,108,108,113,115,115,118,119,122,128,131,134,135,135,133,135,135,144,161,182,199,207,210,208,202,192,184,173,168,165,163,160,155,154,152,150,152,151,152,152,146,146,155,162,166,171,182,187
UBAT0057,00503,1.48E7,2.183E+09,1199,11.996,728,0.662,39,0.00,192,197,203,208,211,213,223,230,234,238,240,248,250,244,244,245,242,242,252,254,252,249,249,253,249,250,252,256,257,253,245,239,233,226,220,218,217,214,211,210,207,202,205,241,457,1054,1617,1714,1547,1304,1058,840,670,546,449,375,329,309,299,289
UBAT0057,00504,1.48E7,5.711E+09,1201,12.014,728,0.657,39,0.00,271,251,232,213,197,189,179,179,176,174,168,165,163,157,149,147,148,143,143,140,137,133,132,133,130,128,129,130,132,132,133,131,126,125,126,127,126,122,120,118,114,109,107,108,107,108,108,112,119,120,118,119,123,122,122,121,119,117,116,114
UBAT0057,00505,1.48E7,2.047E+09,1202,12.010,725,0.659,39,0.00,113,109,108,110,132,230,536,567,572,569,572,586,575,543,499,451,402,358,324,303,291,286,285,288,290,294,301,304,304,310,317,328,325,320,329,344,353,356,358,369,391,438,461,461,456,448,441,438,436,433,420,406,401,395,381,366,356,343,330,323
UBAT0057,00506,1.48E7,5.511E+09,1202,11.994,725,0.663,39,0.00,321,319,324,323,313,308,306,306,306,305,301,293,281,273,273,280,292,300,304,305,305,297,292,284,279,278,280,280,281,280,275,269,263,258,255,249,247,250,248,242,240,241,237,232,229,227,227,225,223,223,225,218,212,207,208,208,210,207,212,217
UBAT0057,00507,1.48E7,3.889E+09,1202,12.010,729,0.665,39,0.00,217,216,216,216,218,224,225,224,222,216,215,209,203,197,193,194,196,193,194,195,190,190,191,183,175,171,168,167,172,174,188,230,333,434,480,492,490,478,474,480,476,463,451,428,399,373,353,333,315,293,273,258,245,238,238,240,236,213,180,155
UBAT0057,00508,1.48E7,3.978E+09,1203,11.994,728,0.664,39,0.00,145,141,140,140,142,140,144,143,142,139,136,136,135,132,127,123,120,119,121,124,122,121,119,120,120,117,117,118,112,109,106,105,105,103,104,104,101,96,96,93,93,97,102,108,107,103,100,99,98,100,99,100,101,103,108,111,114,113,106,106
UBAT0057,00509,1.48E7,1.704E+09,1202,11.992,729,0.656,39,0.00,109,115,125,129,125,119,115,113,110,108,107,106,105,104,105,102,99,97,94,93,92,89,90,89,86,88,90,88,84,81,80,102,183,320,471,493,435,364,298,244,202,171,149,135,127,122,117,111,106,103,98,96,94,93,92,92,89,88,86,87
UBAT0057,00510,1.48E7,2.042E+09,1202,11.994,727,0.653,39,0.00,86,88,88,86,87,85,87,89,88,88,92,91,94,92,89,85,83,86,91,94,92,91,90,88,91,91,88,88,89,86,86,83,81,83,86,86,89,90,92,95,94,93,91,91,90,93,94,95,96,96,91,88,89,84,85,87,86,87,84,87
UBAT0057,00511,1.48E7,1.316E+09,1202,12.005,724,0.664,39,0.00,88,89,88,89,89,90,90,90,92,98,100,101,109,125,137,145,149,149,146,138,131,131,130,128,127,125,119,118,115,112,111,107,102,98,93,90,94,100,100,102,101,100,95,96,96,95,95,94,94,98,102,103,101,100,98,96,98,99,98,97
UBAT0057,00512,1.48E7,1.579E+09,1199,11.996,725,0.663,39,0.00,101,101,101,102,101,100,98,94,92,91,88,85,83,85,88,91,96,100,103,99,97,95,95,94,95,98,97,98,98,97,94,91,90,91,91,90,90,93,92,89,87,89,88,89,89,88,86,84,86,88,88,83,84,88,90,92,93,94,94,94
UBAT0057,00513,1.48E7,1.365E+09,1201,12.012,730,0.665,39,0.00,90,84,84,84,84,84,85,89,89,88,88,90,95,101,104,107,107,106,105,102,106,109,112,113,119,119,118,113,110,107,104,103,101,100,100,93,91,90,89,90,92,92,92,90,87,86,87,87,88,90,91,92,94,97,98,99,101,101,106,110
UBAT0057,00514,1.48E7,1.444E+09,1202,12.011,726,0.657,39,0.00,114,117,114,111,112,111,108,108,106,105,105,107,109,118,128,136,141,141,144,147,153,159,163,169,179,186,191,201,209,213,210,208,208,211,220,228,239,247,258,268,273,281,293,299,309,440,462,402,571,1326,3599,8797,13741,15196,14581,13772,11860,10417,10376,12775
UBAT0057,00515,1.48E7,3.544E+10,1195,11.995,708,0.665,39,0.00,17540,21317,23238,22947,20986,19279,18956,17944,15725,13816,12832,12217,11622,11709,11754,11582,11145,10571,10590,11644,12273,12025,11285,10034,8804,7873,7276,6958,6680,6103,5375,4838,4422,4038,3639,3206,2776,2440,2199,1990,1801,1628,1482,1376,1305,1267,1252,1249,1240,1201,1121,1016,951,933,927,907,875,848,831,819
UBAT0057,00516,1.48E7,1.080E+11,1191,12.001,695,0.652,39,0.00,792,768,743,727,714,697,653,618,593,581,578,584,585,590,600,605,627,656,680,711,752,800,839,865,884,914,955,993,1032,1084,1165,1265,1348,1416,1472,1560,1822,2324,2772,2939,2948,2893,2797,2709,2633,2560,2502,2498,2515,2507,2465,2409,2357,2305,2262,2223,2188,2166,2146,2122
UBAT0057,00517,1.48E7,2.240E+10,1199,11.995,731,0.657,39,0.00,2095,2064,2034,1998,1954,1921,1869,1850,1821,1788,1768,1758,1754,1754,1761,1778,1787,1791,1790,1798,1832,1826,1792,1751,1701,1660,1635,1640,1673,1747,1853,1946,1987,1988,1978,1953,1935,1916,1899,1886,1875,1860,1846,1855,1899,1942,1973,2000,2026,2049,2072,2091,2113,2151,2188,2222,2249,2277,2309,2348
UBAT0057,00518,1.48E7,2.846E+10,1205,11.989,727,0.661,39,0.00,2411,2487,2545,2589,2651,2699,2756,2818,2897,2956,2988,3013,3034,3054,3075,3109,3156,3215,3277,3328,3355,3362,3340,3302,3278,3262,3269,3271,3272,3276,3269,3239,3206,3203,3184,3154,3123,3084,3060,3052,3033,3008,2981,2958,2923,2869,2803,2733,2679,2650,2643,2629,2600,2551,2484,2402,2330,2281,2228,2177
UBAT0057,00519,1.48E7,4.324E+10,1205,11.988,729,0.658,39,0.00,2136,2116,2098,2062,2008,1956,1891,1869,1841,1799,1760,1733,1706,1677,1646,1614,1589,1560,1542,1530,1522,1508,1488,1464,1431,1405,1375,1344,1321,1312,1302,1298,1288,1255,1218,1195,1173,1151,1122,1094,1074,1057,1035,1012,991,980,965,950,926,897,876,872,861,846,833,816,794,771,750,740
UBAT0057,00520,1.48E7,1.949E+10,1204,12.005,726,0.661,39,0.00,739,737,736,727,715,700,673,664,651,641,625,612,605,591,582,587,593,590,591,593,601,629,649,650,638,628,617,603,587,572,561,555,546,533,523,509,501,492,485,483,476,465,456,448,442,438,430,419,411,400,397,393,387,385,386,381,375,371,369,370
UBAT0057,00521,1.48E7,7.927E+09,1206,12.009,730,0.665,39,0.00,365,357,352,350,340,335,319,311,308,301,300,301,303,301,296,289,286,286,281,270,268,267,264,265,263,261,255,250,247,247,245,240,236,231,226,218,211,208,206,211,209,211,210,208,204,201,199,197,205,205,202,198,198,201,205,201,194,186,181,179
UBAT0057,00522,1.48E7,3.670E+09,1206,12.009,727,0.660,39,0.00,180,183,183,178,177,181,192,194,192,187,181,173,168,162,158,152,149,148,145,141,138,136,134,135,132,129,126,128,128,125,125,121,120,121,122,122,120,124,136,159,176,180,184,190,194,196,197,194,195,197,194,189,183,177,170,165,158,157,157,155
UBAT0057,00523,1.48E7,2.365E+09,1203,12.013,724,0.664,39,0.00,157,159,157,158,157,155,147,142,137,139,143,141,140,137,136,137,139,140,141,141,138,134,133,135,135,135,139,136,137,138,141,141,141,142,139,132,129,129,132,138,147,167,181,163,147,146,173,224,209,149,133,178,374,474,353,333,386,455,436,419
UBAT0057,00524,1.48E7,2.751E+09,1199,11.992,727,0.665,39,0.00,437,563,866,1156,1288,1304,1186,1100,1017,937,864,794,737,688,641,602,575,558,535,511,494,477,466,461,451,433,392,359,354,363,373,373,380,389,392,403,415,426,438,442,447,459,462,472,486,485,474,470,472,485,496,500,510,523,527,529,537,533,529,536
UBAT0057,00525,1.48E7,8.553E+09,1199,11.984,724,0.664,39,0.00,541,553,568,575,584,591,616,618,612,609,612,607,603,609,619,634,648,652,658,667,668,661,651,639,626,620,616,606,609,624,633,636,634,624,615,601,592,585,582,585,589,592,589,582,569,553,548,543,543,543,535,520,511,510,510,503,493,489,492,492
