# Supplementary material for: Using bioluminescence as a tool for studying diversity in marine zooplankton and dinoflagellates: an initial assessment
Source: PeerJ. 2024 Jun 11;12:e17516. doi: 10.7717/peerj.17516 (PMC11177854; doi:10.7717/peerj.17516)
Supplement: Supplemental Information 2 [file peerj-12-17516-s002.zip › cell isolations/ctenov2/cteno32.dat]

UBAT0057,00563,1.48E7,1.810E+09,1198,11.985,723,0.662,39,0.00,130,127,124,122,117,115,115,116,113,113,112,109,108,110,112,111,109,106,102,100,102,102,100,97,100,100,97,97,94,95,94,95,94,98,100,104,107,111,109,109,110,116,119,118,117,116,117,116,111,110,104,100,102,104,107,106,121,163,224,273
UBAT0057,00564,1.48E7,1.727E+09,1199,11.984,722,0.661,39,0.00,304,319,318,319,319,316,343,349,346,342,346,356,356,345,327,312,303,296,292,287,281,272,264,265,265,263,265,266,267,263,257,249,245,247,252,253,254,256,255,256,263,276,290,302,318,330,342,348,359,377,389,396,397,398,404,407,411,414,423,436
UBAT0057,00565,1.48E7,4.714E+09,1202,11.984,728,0.663,39,0.00,448,460,465,470,477,485,488,487,488,485,483,483,484,488,492,492,494,492,487,484,484,485,474,464,466,468,468,471,470,464,459,458,460,460,458,453,448,448,450,445,435,429,429,425,420,414,408,404,401,388,383,382,381,376,371,370,372,368,366,364
UBAT0057,00566,1.48E7,6.582E+09,1202,11.987,728,0.663,39,0.00,361,364,364,360,357,346,318,309,297,290,291,295,300,300,299,300,300,298,293,290,305,334,307,312,411,504,677,1045,1777,2639,2793,2895,3053,3287,3484,3431,3326,3364,3424,3462,3532,3618,3624,3533,3425,3333,3250,3180,3157,3187,3273,3411,3617,3865,4159,4478,4793,5102,5424,5760
UBAT0057,00567,1.48E7,3.222E+10,1199,11.990,727,0.663,39,0.00,6115,6454,6734,6939,7110,7270,7470,7555,7654,7721,7741,7765,7817,7863,7860,7838,7793,7719,7626,7525,7441,7368,7292,7236,7164,7053,6919,6767,6597,6465,6387,6310,6212,6083,5907,5724,5563,5411,5260,5143,5018,4885,4754,4628,4512,4403,4283,4152,4009,3865,3749,3655,3548,3458,3383,3298,3211,3123,3050,2966
UBAT0057,00568,1.48E7,8.672E+10,1198,11.991,723,0.662,39,0.00,2882,2820,2757,2708,2658,2590,2423,2350,2282,2217,2173,2135,2093,2044,1993,1942,1895,1851,1809,1760,1713,1666,1626,1598,1565,1526,1480,1429,1386,1356,1323,1297,1277,1270,1263,1256,1235,1214,1192,1170,1147,1129,1100,1081,1060,1031,1004,994,985,974,964,949,937,923,903,891,884,866,848,841
UBAT0057,00569,1.48E7,2.236E+10,1199,11.996,726,0.656,39,0.00,832,824,818,812,812,816,804,786,768,754,743,729,707,693,680,670,665,655,648,638,632,623,615,611,603,590,581,578,573,571,570,563,550,545,537,529,524,511,499,487,473,455,449,443,435,428,421,407,397,391,381,370,363,357,348,345,339,332,326,322
UBAT0057,00570,1.48E7,8.242E+09,1199,11.993,731,0.664,39,0.00,318,308,301,292,285,282,272,268,261,256,252,245,239,234,226,223,222,217,212,207,201,197,191,186,185,182,183,184,184,190,197,195,187,182,180,178,176,173,174,171,169,173,174,174,174,163,153,144,138,135,130,129,126,118,111,108,106,107,106,107
UBAT0057,00571,1.48E7,2.800E+09,1198,12.004,724,0.660,39,0.00,109,108,106,112,130,149,183,201,221,235,245,245,237,227,223,213,209,206,201,197,196,191,185,179,176,167,163,173,225,301,354,380,390,388,379,371,368,366,358,346,332,319,307,293,294,312,331,351,365,373,378,378,372,367,358,350,349,344,332,321
UBAT0057,00572,1.48E7,4.054E+09,1198,11.981,726,0.662,39,0.00,307,290,280,284,285,283,290,287,277,267,261,253,248,244,240,238,239,239,235,235,238,233,227,229,228,229,230,228,223,225,226,232,235,236,235,231,224,219,213,205,206,208,206,207,207,207,207,200,194,190,188,187,186,184,179,176,175,176,179,178
UBAT0057,00573,1.48E7,3.339E+09,1198,11.988,732,0.662,39,0.00,177,170,166,164,173,182,189,187,181,176,174,173,170,171,174,171,171,172,173,170,167,165,163,162,163,161,156,154,151,150,149,150,149,149,149,151,154,157,161,170,188,198,207,211,215,210,206,203,198,193,186,183,180,180,176,171,169,167,166,161
UBAT0057,00574,1.48E7,2.557E+09,1198,11.990,735,0.662,39,0.00,162,163,164,162,156,147,142,143,149,156,161,159,153,149,146,143,138,135,135,138,143,148,157,161,161,158,158,158,160,162,164,162,167,171,172,168,170,176,182,182,184,188,186,187,196,204,205,203,203,212,215,216,215,217,222,225,222,213,210,212
UBAT0057,00575,1.48E7,2.582E+09,1198,11.991,732,0.664,39,0.00,214,212,208,204,204,207,211,213,217,218,224,226,223,219,216,221,227,229,227,221,221,218,219,219,215,211,208,202,198,194,190,188,191,194,197,195,189,190,191,186,185,187,184,182,180,180,178,172,165,163,163,159,156,154,155,159,164,163,160,158
UBAT0057,00576,1.48E7,2.876E+09,1201,11.992,722,0.657,39,0.00,153,149,144,137,130,125,126,128,128,127,129,123,123,121,125,133,135,132,132,127,118,118,120,122,123,117,113,113,109,104,99,95,94,95,96,96,98,104,114,148,213,180,460,1425,2094,2728,4260,7533,14586,26145,43781,59496,65535,65535,65535,65535,65535,65535,65535,65535
UBAT0057,00577,1.48E7,1.868E+11,1196,11.989,694,0.659,39,0.00,65535,65535,65535,65535,65535,63593,50187,43980,38710,34104,31041,30257,29726,27451,23709,19548,15734,12763,10636,9038,7759,6730,5813,4924,4180,3649,3271,2968,2691,2446,2255,2092,1956,1841,1736,1643,1562,1493,1417,1351,1294,1239,1182,1134,1092,1055,1027,998,973,946,921,902,889,886,898,920,959,1023,1102,1193
UBAT0057,00578,1.48E7,1.939E+11,1196,12.020,695,0.664,39,0.00,1300,1430,1587,1762,1974,2213,2800,3166,3599,4078,4543,4996,5439,5893,6378,6908,7458,8038,8633,9227,9822,10397,10915,11431,11901,12326,12752,13124,13483,13859,14232,14630,15019,15337,15600,15859,16067,16268,16452,16601,16686,16732,16773,16821,16861,16861,16843,16840,16791,16749,16721,16639,16521,16390,16257,16138,16019,15883,15782,15723
UBAT0057,00579,1.48E7,1.755E+11,1206,11.993,727,0.661,39,0.00,15624,15530,15415,15275,15143,14984,14617,14476,14332,14175,13965,13702,13457,13238,13029,12823,12622,12413,12172,11928,11674,11455,11258,11041,10825,10613,10381,10109,9833,9554,9300,9075,8843,8604,8373,8152,7958,7781,7614,7425,7222,6993,6766,6560,6332,6114,5920,5752,5607,5484,5387,5271,5127,4963,4803,4662,4542,4423,4312,4184
UBAT0057,00580,1.48E7,1.400E+11,1205,12.006,735,0.665,39,0.00,4071,3976,3890,3816,3742,3662,3484,3386,3289,3202,3109,3017,2930,2867,2819,2766,2708,2655,2603,2550,2494,2447,2396,2351,2307,2267,2234,2202,2167,2143,2125,2119,2120,2130,2124,2103,2102,2085,2045,2000,1957,1927,1919,1914,1915,1914,1914,1914,1914,1901,1879,1856,1834,1812,1789,1768,1750,1735,1717,1721
UBAT0057,00581,1.48E7,3.532E+10,1201,11.995,728,0.662,39,0.00,1744,1769,1786,1794,1799,1797,1791,1796,1818,1840,1862,1875,1884,1885,1893,1899,1889,1880,1893,1921,1942,1952,1962,1971,1978,1990,1999,2011,2037,2063,2068,2060,2060,2064,2082,2112,2129,2129,2124,2109,2079,2051,2028,2018,2027,2035,2049,2067,2065,2040,2008,1986,1980,1982,1994,2021,2065,2114,2144,2161
UBAT0057,00582,1.48E7,2.935E+10,1203,11.992,730,0.662,39,0.00,2163,2161,2152,2155,2177,2204,2259,2286,2305,2327,2356,2377,2385,2382,2362,2349,2362,2385,2421,2462,2492,2509,2520,2522,2527,2536,2540,2533,2531,2545,2558,2566,2565,2565,2563,2587,2607,2618,2624,2622,2603,2540,2466,2409,2374,2371,2374,2365,2345,2320,2290,2255,2214,2167,2151,2153,2161,2165,2146,2101
UBAT0057,00583,1.48E7,3.527E+10,1201,11.995,729,0.665,39,0.00,2045,1988,1903,1813,1747,1709,1721,1727,1715,1701,1667,1622,1576,1536,1494,1447,1403,1368,1344,1326,1296,1263,1227,1188,1147,1109,1066,1030,992,965,946,926,903,885,870,855,836,808,781,767,753,741,719,700,691,670,640,612,585,559,535,519,504,486,467,448,434,425,409,387
UBAT0057,00584,1.48E7,1.537E+10,1201,11.988,729,0.653,39,0.00,377,372,367,369,366,360,341,326,314,298,291,291,285,282,278,273,270,267,253,240,234,232,227,223,218,212,210,204,197,194,190,189,191,187,184,178,175,172,167,166,169,165,161,159,159,154,147,139,136,137,131,123,117,112,109,112,117,116,116,116
UBAT0057,00585,1.48E7,3.108E+09,1204,11.990,724,0.661,39,0.00,115,115,114,111,110,108,101,100,98,95,96,96,100,98,99,100,99,100,100,102,100,100,100,94,91,90,88,89,88,88,87,84,81,81,83,87,88,86,82,83,84,79,77,78,78,77,74,73,76,78,80,83,83,82,84,82,82,84,81,75
UBAT0057,00586,1.48E7,1.326E+09,1203,11.990,728,0.664,39,0.00,74,73,70,70,74,78,83,81,85,85,85,84,83,80,80,82,82,83,84,88,88,90,91,93,89,83,84,82,80,80,79,79,76,78,78,81,81,80,80,78,76,77,79,82,85,84,88,89,86,87,87,88,85,82,82,84,83,82,80,80
UBAT0057,00587,1.48E7,1.214E+09,1202,11.989,730,0.661,39,0.00,78,78,76,77,79,87,163,124,100,157,512,1400,2377,2918,3118,3118,2963,2757,2558,2362,2175,1994,1826,1686,1560,1450,1347,1249,1169,1095,1022,955,898,845,795,755,720,683,646,614,561,461,358,316,314,320,329,332,334,331,332,338,347,359,370,380,386,381,382,390
UBAT0057,00588,1.48E7,1.386E+10,1201,11.991,723,0.661,39,0.00,390,389,388,385,388,388,400,409,410,409,412,412,409,402,398,398,395,390,391,389,382,380,380,379,376,375,373,375,370,359,353,356,360,366,363,353,339,326,309,295,289,284,281,288,288,291,288,285,279,280,286,294,296,295,294,282,278,282,283,285
UBAT0057,00589,1.48E7,5.115E+09,1201,11.988,723,0.663,39,0.00,280,279,278,280,282,279,311,436,766,1099,1267,1352,1429,1457,1420,1407,1453,1505,1556,1578,1640,1720,1828,1964,1922,1809,1733,1679,1711,1809,1892,1971,2102,2198,2185,2079,1846,1590,1385,1247,1152,1091,1052,1024,1012,1015,1027,1042,1039,1030,1025,1034,1041,1047,1063,1078,1094,1111,1134,1170
UBAT0057,00590,1.48E7,1.905E+10,1200,11.992,718,0.663,39,0.00,1209,1243,1280,1316,1345,1381,1439,1457,1492,1529,1563,1606,1656,1697,1734,1759,1776,1775,1765,1765,1765,1773,1788,1814,1846,1856,1862,1850,1838,1844,1845,1875,2176,3597,6205,8316,9425,9842,9824,9558,9192,8789,8375,7996,7629,7247,6866,6507,6150,5786,5474,5355,5831,6502,6551,6496,6970,7808,8159,7795
UBAT0057,00591,1.48E7,6.388E+10,1199,11.993,727,0.667,39,0.00,7041,6221,5464,4792,4213,3739,3041,2797,2575,2388,2248,2136,2035,1941,1848,1760,1691,1659,1934,2899,4196,5086,5279,4961,4422,3870,3472,3212,2969,2742,2479,2170,1937,1813,1908,2161,2255,2213,2125,2031,1940,1847,1762,1678,1613,1572,1516,1441,1364,1256,1170,1112,1036,902,786,742,816,1156,1558,1748
UBAT0057,00592,1.48E7,3.587E+10,1200,12.008,730,0.653,39,0.00,1735,1622,1460,1301,1161,1036,848,776,724,676,640,608,578,553,532,517,504,499,496,493,501,500,490,484,478,475,472,469,469,474,475,470,463,455,445,433,427,420,408,402,402,406,405,399,389,376,367,356,350,348,340,336,335,333,331,329,430,839,1294,1471
UBAT0057,00593,1.48E7,8.753E+09,1202,11.992,728,0.663,39,0.00,1417,1264,1095,940,802,680,509,451,404,368,343,325,305,285,269,256,246,240,231,226,227,226,225,220,213,210,208,207,210,207,204,202,203,205,202,206,200,194,188,179,176,173,170,170,173,168,167,167,167,170,172,171,174,174,176,176,170,162,156,152
UBAT0057,00594,1.48E7,4.171E+09,1201,11.992,724,0.666,39,0.00,151,151,152,151,154,157,153,150,148,146,141,142,146,147,147,150,152,147,146,148,149,158,173,174,169,165,159,153,154,156,155,158,161,157,154,151,147,143,139,137,134,138,144,142,139,138,140,141,140,140,137,138,138,144,153,156,155,159,156,153
UBAT0057,00595,1.48E7,2.213E+09,1199,11.991,730,0.661,39,0.00,149,146,139,137,140,146,181,191,193,194,189,186,184,179,177,172,172,172,167,162,159,159,161,162,163,162,161,160,158,156,155,153,149,148,148,150,151,148,145,143,140,143,141,143,144,147,148,148,151,152,158,163,160,158,160,158,158,164,162,154
UBAT0057,00596,1.48E7,2.349E+09,1200,12.002,729,0.663,39,0.00,153,155,155,150,146,167,319,355,393,459,592,779,924,1112,1379,1584,1720,1801,1820,1772,1696,1624,1546,1480,1427,1359,1251,1173,1145,1119,1087,1056,1024,974,899,824,780,777,809,856,908,973,1036,1101,1160,1211,1271,1349,1431,1503,1585,1665,1720,1747,1766,1795,1844,1895,1940,1965
UBAT0057,00597,1.48E7,1.739E+10,1200,12.021,728,0.660,39,0.00,1974,1974,1974,1975,1982,1996,2007,1990,1974,1972,1964,1941,1920,1898,1873,1848,1828,1814,1788,1761,1735,1699,1665,1625,1603,1592,1573,1561,1552,1542,1510,1458,1406,1363,1333,1305,1275,1246,1216,1179,1151,1126,1103,1086,1076,1062,1039,1014,996,971,939,905,881,876,876,873,865,850,835,815
UBAT0057,00598,1.48E7,2.122E+10,1198,11.984,727,0.661,39,0.00,785,766,763,764,755,733,687,673,660,648,642,636,634,620,601,583,559,543,531,526,521,518,507,497,485,474,463,460,458,455,451,449,441,435,423,415,410,410,405,396,392,384,377,371,374,378,379,381,378,373,370,373,380,379,378,407,480,582,654,689
