# Supplementary material for: Using bioluminescence as a tool for studying diversity in marine zooplankton and dinoflagellates: an initial assessment
Source: PeerJ. 2024 Jun 11;12:e17516. doi: 10.7717/peerj.17516 (PMC11177854; doi:10.7717/peerj.17516)
Supplement: Supplemental Information 2 [file peerj-12-17516-s002.zip › cell isolations/ctenov2/cteno4.dat]

UBAT0057,00738,1.48E7,1.952E+09,1200,12.020,723,0.660,40,0.02,171,172,168,162,157,163,180,183,183,185,184,178,168,164,158,157,159,157,157,156,154,153,152,152,148,141,140,135,128,124,122,126,125,125,123,121,122,120,115,116,117,114,110,108,104,105,104,104,103,106,108,106,105,105,101,96,92,89,88,83
UBAT0057,00739,1.48E7,1.964E+09,1201,11.991,723,0.658,40,0.02,83,84,81,77,75,75,79,79,75,75,77,82,82,80,80,82,81,78,75,73,70,70,74,76,77,79,81,87,98,107,110,114,117,121,127,132,135,136,135,136,132,125,121,118,114,116,121,125,131,136,143,144,142,140,142,141,134,131,130,129
UBAT0057,00740,1.48E7,1.557E+09,1200,11.984,729,0.657,40,0.00,128,132,142,156,166,169,173,179,181,179,175,170,166,161,159,164,169,167,163,158,156,157,157,154,151,149,149,146,141,135,129,123,120,116,123,129,132,132,130,128,122,121,120,116,112,104,98,97,95,95,97,98,98,95,92,88,86,81,78,73
UBAT0057,00741,1.48E7,1.954E+09,1198,11.983,727,0.658,40,0.01,70,68,63,64,64,66,64,66,65,63,60,59,60,60,61,57,53,52,53,49,49,50,49,50,49,52,53,55,55,56,52,51,49,46,43,43,41,41,41,38,39,39,43,43,43,47,65,94,113,121,125,127,130,130,128,126,124,121,116,110
UBAT0057,00742,1.48E7,1.010E+09,1200,12.015,723,0.657,40,0.02,104,103,98,94,93,90,83,78,76,71,66,62,61,59,58,57,55,53,51,49,49,51,51,52,56,57,55,54,52,51,51,53,53,54,60,64,69,65,58,54,51,55,60,65,71,75,79,80,82,85,87,86,84,79,79,80,82,85,82,75
UBAT0057,00743,1.48E7,1.002E+09,1202,11.993,722,0.658,40,0.01,75,75,75,76,74,71,66,66,66,68,68,69,68,67,69,69,66,66,65,66,72,73,75,73,69,68,67,66,64,64,61,60,60,60,56,54,53,51,50,52,54,55,56,56,54,55,54,54,53,51,52,52,50,49,50,49,47,46,48,47
UBAT0057,00744,1.48E7,8.976E+08,1203,11.994,726,0.658,40,0.01,49,54,61,62,61,58,53,49,46,43,41,37,36,39,39,37,38,35,36,36,35,39,43,43,38,34,30,33,35,36,35,35,37,35,34,36,35,34,33,34,36,37,46,53,57,58,60,62,60,57,57,58,57,56,51,48,45,42,42,39
UBAT0057,00745,1.48E7,6.494E+08,1204,11.995,723,0.662,40,0.02,37,34,31,31,32,35,34,31,35,36,35,34,40,44,50,46,43,41,39,36,38,38,39,43,46,50,61,74,83,89,88,86,80,77,74,71,69,72,74,79,81,82,81,82,81,81,83,82,83,84,82,78,76,73,72,70,67,69,68,69
UBAT0057,00746,1.48E7,9.010E+08,1201,11.994,723,0.661,40,0.02,71,70,67,70,73,73,69,67,65,64,64,62,62,64,65,65,65,68,65,64,65,63,62,60,56,58,55,50,50,48,49,51,52,54,55,58,56,50,49,47,41,37,37,35,35,37,36,37,37,38,38,36,33,32,32,32,28,24,24,27
UBAT0057,00747,1.48E7,7.535E+08,1198,11.997,718,0.658,40,0.01,29,31,33,34,34,33,31,30,31,30,28,27,26,26,26,25,25,22,20,20,23,20,22,24,22,21,21,21,17,17,17,18,19,20,22,23,22,23,22,20,22,23,23,25,23,23,22,21,20,19,18,19,20,19,21,23,25,22,22,21
UBAT0057,00748,1.48E7,3.440E+08,1197,11.996,720,0.658,40,0.01,18,17,16,18,18,18,18,19,19,20,19,19,20,19,17,15,16,18,20,20,22,20,19,19,19,19,19,17,16,17,19,19,19,20,19,20,20,20,21,20,20,20,22,21,18,19,21,20,20,20,19,21,20,20,22,21,25,26,26,25
UBAT0057,00749,1.48E7,2.915E+08,1198,11.984,724,0.658,40,0.02,26,26,27,27,25,26,27,26,26,26,25,29,29,32,34,36,38,40,46,53,61,71,77,80,79,76,72,71,68,72,76,80,86,88,91,92,97,101,101,104,109,113,118,121,126,132,138,143,146,149,153,156,165,170,166,165,169,171,170,170
UBAT0057,00750,1.48E7,1.323E+09,1198,11.983,721,0.658,40,0.01,173,178,183,181,174,169,164,158,160,159,162,161,163,161,156,155,156,155,153,153,146,143,143,139,131,124,115,109,108,109,109,113,117,118,120,119,115,114,112,109,110,109,107,106,108,112,116,118,112,106,106,101,96,92,86,82,82,80,80,81
UBAT0057,00751,1.48E7,1.871E+09,1199,11.992,723,0.658,40,0.01,82,81,79,78,76,74,72,71,67,64,65,66,68,68,66,66,66,65,71,71,71,71,70,66,61,55,51,46,41,39,42,42,43,42,44,47,47,46,45,48,48,48,44,45,49,50,51,45,44,46,44,45,43,44,45,42,41,40,38,36
UBAT0057,00752,1.48E7,8.075E+08,1198,11.986,720,0.658,40,0.00,35,34,36,33,32,34,36,38,36,35,34,35,33,34,31,29,31,28,26,24,27,26,24,25,24,24,24,20,21,22,22,20,21,21,19,19,19,21,22,20,20,20,20,21,22,22,19,19,20,23,25,23,19,19,18,17,16,18,17,20
UBAT0057,00753,1.48E7,3.648E+08,1200,11.991,719,0.656,40,0.00,21,21,21,21,21,22,22,19,18,15,17,18,19,19,20,22,23,21,22,22,25,29,30,28,28,31,31,33,33,32,31,33,33,31,29,27,26,27,28,30,32,34,35,37,36,36,38,37,33,30,31,34,35,35,33,36,39,38,40,37
UBAT0057,00754,1.48E7,4.252E+08,1199,11.987,715,0.659,40,0.01,40,46,49,43,43,43,50,54,55,55,55,54,52,52,55,59,71,80,84,85,84,81,77,75,74,76,78,76,75,77,82,85,83,82,80,78,77,77,74,70,61,55,52,49,51,51,59,64,68,73,68,66,63,59,57,53,53,48,46,48
UBAT0057,00755,1.48E7,9.479E+08,1198,11.994,725,0.658,40,0.02,53,57,64,66,72,75,87,94,97,99,95,91,88,86,90,91,89,89,95,98,103,108,112,116,122,126,126,131,135,137,134,134,134,140,137,136,136,135,133,130,126,119,110,108,107,106,107,115,127,135,150,168,180,187,189,185,178,169,155,152
UBAT0057,00756,1.48E7,1.780E+09,1197,11.996,727,0.660,40,0.01,159,166,171,178,181,178,172,168,162,158,154,153,157,158,161,159,156,149,143,141,142,147,151,151,149,147,143,141,144,145,148,144,142,135,131,126,120,113,109,108,103,99,97,97,94,93,91,93,92,92,94,96,97,95,92,89,86,84,79,74
UBAT0057,00757,1.48E7,1.901E+09,1199,11.995,718,0.662,40,0.01,72,74,74,72,70,68,67,65,63,57,52,52,51,51,49,47,46,45,47,48,46,45,48,46,45,42,43,40,39,39,37,35,37,37,36,35,33,29,28,30,31,32,32,33,32,32,33,29,29,31,29,28,29,31,32,31,29,28,28,25
UBAT0057,00758,1.48E7,6.151E+08,1201,11.991,725,0.662,40,0.02,22,22,22,23,27,28,36,40,45,49,51,53,54,58,65,69,71,73,80,83,82,82,82,81,85,90,94,96,93,87,83,79,79,80,83,86,89,89,88,79,80,79,74,73,71,72,72,72,78,76,73,72,70,72,70,70,67,62,65,68
UBAT0057,00759,1.48E7,1.026E+09,1199,11.994,726,0.655,40,0.01,70,67,64,63,62,61,55,52,50,50,50,50,55,56,56,54,51,52,50,51,51,50,52,54,55,55,55,52,51,49,45,44,45,46,48,46,44,41,43,47,45,42,42,41,40,38,39,39,39,39,36,36,36,34,30,29,28,26,25,25
UBAT0057,00760,1.48E7,6.798E+08,1199,12.003,721,0.649,40,0.01,25,25,30,42,48,53,57,56,57,58,57,55,49,47,45,43,39,35,33,32,31,28,27,27,24,25,27,30,31,30,30,32,32,30,28,29,27,22,22,23,22,21,21,21,19,20,23,17,16,17,16,13,13,14,15,15,15,17,18,21
UBAT0057,00761,1.48E7,4.412E+08,1202,11.992,724,0.656,40,0.02,19,18,18,20,21,20,22,19,18,19,19,19,17,17,17,18,17,15,14,14,14,16,16,13,13,15,15,14,14,16,16,14,14,16,13,13,13,13,15,17,19,17,19,17,15,16,16,16,13,10,9,10,10,8,8,7,8,9,8,12
UBAT0057,00762,1.48E7,2.202E+08,1203,11.989,720,0.660,40,0.02,14,13,13,13,10,12,12,13,13,15,15,13,11,11,12,11,11,15,15,12,11,12,11,9,8,8,9,11,15,19,25,27,28,30,30,31,32,31,30,31,28,29,27,26,22,23,19,16,15,15,16,15,18,20,19,19,21,20,19,17
UBAT0057,00763,1.48E7,2.639E+08,1199,11.995,720,0.656,40,0.00,18,16,13,15,14,14,13,14,17,16,16,17,21,23,22,20,19,16,12,14,14,15,16,13,13,13,14,15,18,20,22,20,19,19,16,13,12,16,17,16,18,16,13,17,17,18,17,15,17,19,18,15,15,17,16,16,13,13,16,18
UBAT0057,00764,1.48E7,2.409E+08,1197,12.010,724,0.661,40,0.01,20,20,21,20,19,17,17,15,13,12,11,12,13,13,14,16,15,12,11,13,14,15,16,17,16,13,11,14,10,9,13,14,16,16,13,14,13,13,14,11,10,12,12,12,13,12,12,13,14,13,14,13,12,14,14,12,11,11,12,12
UBAT0057,00765,1.48E7,2.012E+08,1198,12.005,723,0.656,39,0.02,12,12,13,14,14,15,17,16,17,18,20,19,20,22,20,20,20,18,18,16,15,16,17,16,12,12,13,13,11,13,14,13,15,15,15,16,14,15,16,17,19,22,19,17,16,16,17,17,18,20,20,20,20,22,23,23,22,16,14,16
UBAT0057,00766,1.48E7,2.483E+08,1198,11.991,720,0.657,40,0.02,13,12,15,16,13,14,12,17,17,18,16,14,11,14,17,16,14,15,15,17,16,12,10,12,12,12,12,9,10,11,11,11,13,12,12,12,12,10,10,12,10,10,8,11,12,11,9,7,9,10,10,9,12,9,8,12,9,10,12,11
UBAT0057,00767,1.48E7,1.790E+08,1198,11.998,723,0.658,40,0.00,13,17,19,20,20,19,15,15,14,14,14,16,17,17,19,19,18,19,19,20,18,16,15,14,14,14,13,12,11,12,10,8,11,13,13,13,13,10,10,11,13,14,12,12,13,12,13,11,13,12,12,14,13,15,15,15,15,17,15,14
UBAT0057,00768,1.48E7,2.133E+08,1197,11.982,720,0.658,40,0.01,13,13,13,13,14,16,20,18,17,15,16,17,17,20,20,21,20,19,18,18,17,18,17,15,12,12,14,14,14,13,13,13,15,13,10,11,13,12,12,11,10,12,13,12,14,17,16,15,15,14,12,14,15,13,10,11,15,16,17,16
UBAT0057,00769,1.48E7,2.195E+08,1199,11.983,719,0.660,40,0.01,19,19,18,17,16,18,17,17,17,17,16,15,15,16,17,14,13,15,12,13,12,13,15,16,12,11,11,9,9,10,11,13,13,12,14,14,15,17,16,14,16,16,14,17,18,17,18,14,13,12,11,11,15,14,13,13,15,14,11,14
UBAT0057,00770,1.48E7,2.123E+08,1199,11.995,720,0.659,40,0.02,16,14,13,15,18,19,17,17,16,17,13,13,14,14,14,15,19,20,19,21,25,25,22,22,21,19,18,17,16,12,12,14,12,11,9,9,10,13,12,11,10,13,15,16,15,13,13,11,9,11,10,11,12,11,10,12,11,10,10,11
UBAT0057,00771,1.48E7,2.131E+08,1198,11.987,718,0.659,40,0.01,12,11,10,11,12,11,11,9,10,9,6,6,6,9,10,11,9,11,16,16,14,12,11,12,13,14,13,14,14,12,11,12,12,10,10,8,9,9,11,10,10,10,10,10,12,12,11,10,11,13,12,11,8,9,9,8,8,9,10,12
UBAT0057,00772,1.48E7,1.588E+08,1197,11.990,722,0.658,40,0.01,14,13,14,13,11,13,11,13,14,14,17,18,18,16,15,13,14,16,15,16,19,18,16,14,12,14,15,12,13,14,12,12,10,12,16,24,23,24,26,29,26,22,24,23,23,24,30,39,54,69,77,82,87,89,90,89,89,85,86,88
UBAT0057,00773,1.48E7,4.661E+08,1198,11.995,723,0.658,40,0.01,85,81,79,77,73,74,70,65,59,55,53,55,55,58,63,64,67,70,72,72,75,75,74,75,74,77,80,81,82,82,83,90,92,94,98,99,102,105,108,111,113,109,105,101,100,98,99,102,107,116,121,123,125,122,119,116,115,112,110,106
UBAT0057,00774,1.48E7,1.316E+09,1199,11.996,720,0.661,40,0.02,101,104,102,103,103,102,102,105,112,118,116,115,117,119,117,114,117,117,113,107,102,100,96,95,99,105,109,107,103,97,98,95,88,85,83,84,84,87,88,88,88,90,92,93,91,91,89,86,88,85,83,83,77,73,72,71,72,73,74,76
UBAT0057,00775,1.48E7,1.411E+09,1199,11.992,730,0.660,40,0.01,79,81,76,72,71,71,76,75,73,75,73,71,68,66,64,60,59,58,58,58,62,60,56,53,49,48,49,47,43,43,41,41,41,43,43,42,40,39,41,40,40,41,42,43,44,43,43,43,41,39,36,33,36,35,35,34,34,31,28,26
UBAT0057,00776,1.48E7,7.392E+08,1198,11.994,730,0.661,40,0.01,24,23,25,26,30,29,24,26,25,24,29,27,30,33,31,29,29,28,28,35,38,38,40,37,36,35,33,32,31,29,25,26,25,21,24,22,22,23,23,29,35,38,40,38,40,39,38,41,41,40,40,41,45,42,38,39,38,36,31,29
UBAT0057,00777,1.48E7,4.731E+08,1201,11.992,726,0.655,40,0.02,29,28,27,26,26,26,25,20,16,15,16,14,15,16,17,17,17,18,20,19,20,22,20,19,18,20,21,23,21,19,18,17,16,14,14,13,14,14,15,16,14,16,18,17,19,20,18,19,20,18,19,19,21,19,21,21,20,18,19,20
UBAT0057,00778,1.48E7,2.787E+08,1202,11.991,721,0.657,40,0.02,22,21,24,23,21,21,24,51,129,273,837,3022,7552,12845,17276,21066,23760,25680,30313,41219,55113,64111,65535,65535,63704,55996,48927,45596,44801,43263,40674,37103,33354,30027,27476,26176,25042,22900,20265,17730,15502,13603,12068,10934,10142,9476,8696,7881,7143,6417,5685,4913,3985,3191,2687,2389,2175,2029,1993,2012
UBAT0057,00779,1.48E7,2.842E+11,1195,11.985,699,0.660,40,0.02,1979,1907,1863,1902,1992,2050,2031,1976,1905,1834,1762,1678,1600,1538,1475,1398,1326,1284,1241,1200,1151,1074,984,923,895,892,907,938,971,1012,1060,1108,1164,1234,1323,1418,1513,1620,1737,1849,1973,2113,2278,2462,2660,2876,3113,3321,3502,3669,3829,3999,4175,4362,4555,4754,4947,5119,5275,5404
UBAT0057,00780,1.48E7,3.345E+10,1195,11.989,727,0.658,40,0.01,5506,5589,5688,5803,5895,5949,6045,6096,6126,6164,6198,6223,6226,6237,6249,6266,6275,6264,6234,6216,6193,6169,6134,6080,6020,5971,5927,5894,5854,5789,5729,5683,5640,5579,5505,5413,5337,5267,5195,5131,5061,4973,4910,4860,4814,4747,4657,4552,4474,4414,4344,4285,4246,4208,4164,4111,4055,4009,3973,3913
UBAT0057,00781,1.48E7,7.964E+10,1201,11.982,730,0.659,40,0.01,3850,3800,3750,3702,3654,3598,3512,3483,3464,3424,3376,3328,3280,3240,3212,3182,3151,3109,3052,2994,2942,2906,2874,2847,2811,2768,2739,2709,2661,2621,2592,2549,2502,2458,2418,2394,2378,2366,2344,2313,2278,2244,2207,2161,2127,2105,2084,2059,2026,1978,1932,1902,1872,1855,1847,1842,1852,1861,1852,1828
UBAT0057,00782,1.48E7,3.902E+10,1202,12.014,723,0.654,40,0.02,1791,1746,1706,1667,1622,1594,1568,1561,1546,1522,1491,1442,1393,1366,1344,1319,1294,1277,1267,1259,1250,1244,1245,1231,1215,1205,1188,1165,1146,1131,1118,1109,1112,1114,1103,1087,1068,1047,1030,1022,1019,1008,988,980,980,985,990,988,970,951,926,909,895,880,865,851,837,822,805,788
UBAT0057,00783,1.48E7,1.727E+10,1202,11.989,721,0.659,40,0.02,775,766,759,745,734,723,684,665,652,651,649,636,630,628,619,619,615,609,605,601,585,573,565,555,551,538,523,516,504,493,488,485,478,480,480,478,474,478,491,495,492,485,475,467,461,450,448,447,447,440,434,421,412,406,410,417,423,433,437,430
UBAT0057,00784,1.48E7,7.912E+09,1201,11.994,719,0.660,40,0.01,423,415,417,416,407,409,428,433,437,443,449,455,455,447,436,428,423,426,432,442,451,455,453,449,446,436,427,419,409,401,398,402,404,407,408,407,401,394,390,392,397,398,393,388,381,382,381,378,370,366,366,368,376,388,397,405,408,411,411,416
UBAT0057,00785,1.48E7,6.104E+09,1201,11.994,722,0.655,40,0.00,421,421,429,438,437,433,430,424,421,423,432,440,446,445,445,449,455,458,456,455,453,450,446,444,445,454,463,467,464,456,454,450,442,442,443,438,443,446,440,435,431,427,424,423,428,426,427,425,424,416,408,399,388,381,373,370,372,377,393,398
UBAT0057,00786,1.48E7,6.369E+09,1200,11.991,723,0.662,40,0.02,401,404,398,391,384,377,366,363,359,354,356,361,366,364,361,358,354,351,350,346,336,327,325,329,335,340,342,343,338,336,333,325,319,317,323,332,337,340,338,331,326,321,315,308,301,296,299,302,304,302,301,295,284,274,267,261,257,255,259,260
UBAT0057,00787,1.48E7,4.849E+09,1202,11.992,723,0.657,40,0.02,264,265,263,262,258,257,253,256,262,271,279,288,292,294,295,290,282,275,266,263,259,252,242,237,233,230,231,230,222,214,209,204,204,206,211,215,215,212,210,205,201,197,191,185,185,182,178,177,175,173,174,176,183,192,197,198,196,194,194,194
UBAT0057,00788,1.48E7,3.342E+09,1200,11.992,723,0.655,40,0.01,195,197,195,196,200,203,206,209,211,207,207,210,215,224,228,237,246,248,247,243,240,239,242,242,243,238,236,233,232,233,238,245,247,245,244,241,236,237,237,238,239,239,239,235,230,226,221,211,204,206,205,208,207,205,212,215,216,215,220,220
UBAT0057,00789,1.48E7,3.332E+09,1198,11.991,715,0.656,40,0.00,222,223,219,215,214,229,306,331,338,334,331,322,316,309,312,315,325,325,319,313,306,301,297,297,295,293,291,290,290,291,292,289,290,291,292,299,306,305,306,308,309,308,302,298,294,296,297,301,301,295,285,287,291,292,293,292,293,296,295,291
UBAT0057,00790,1.48E7,4.372E+09,1197,11.994,718,0.655,40,0.02,287,284,284,282,279,282,292,294,293,296,301,308,311,301,283,269,255,244,232,226,223,221,222,228,232,232,233,236,236,237,236,235,231,226,217,213,205,200,205,207,208,211,213,212,213,212,210,211,206,201,200,200,206,216,222,225,228,231,229,228
UBAT0057,00791,1.48E7,3.524E+09,1196,11.987,718,0.659,40,0.01,217,208,202,196,200,208,206,208,215,218,217,217,211,206,202,200,197,194,194,199,203,213,225,234,241,251,264,276,286,291,293,294,297,303,313,323,335,342,354,362,371,381,388,398,407,405,404,409,410,411,409,403,401,400,402,406,413,419,422,423
UBAT0057,00792,1.48E7,4.467E+09,1198,11.989,715,0.658,40,0.02,431,444,445,439,431,420,400,394,393,388,382,389,397,398,393,384,378,369,370,369,365,359,356,359,359,356,354,354,353,356,357,361,364,371,380,383,379,369,360,351,345,341,339,342,348,361,367,369,367,358,344,331,319,313,310,308,299,293,293,296
UBAT0057,00793,1.48E7,5.368E+09,1199,11.989,714,0.660,40,0.01,292,286,282,277,275,271,261,253,241,232,223,221,222,223,227,230,221,214,204,196,191,186,180,172,166,164,168,170,173,175,181,181,187,222,269,295,305,306,303,300,295,289,281,267,253,248,239,229,219,212,202,192,179,169,165,160,148,137,130,135
UBAT0057,00794,1.48E7,3.246E+09,1198,11.992,728,0.657,40,0.01,158,144,145,276,432,427,576,880,1641,2377,2660,2697,2615,2478,2341,2204,2066,1943,1825,1718,1620,1531,1440,1346,1251,1171,1107,1044,990,943,900,865,817,704,574,437,344,307,292,277,269,266,259,253,260,267,269,269,270,271,276,282,284,286,287,288,287,282,275,266
UBAT0057,00795,1.48E7,1.310E+10,1196,12.001,725,0.654,40,0.02,263,262,258,253,252,254,263,269,276,281,283,279,270,262,259,261,256,248,243,239,239,239,242,243,248,248,249,248,244,239,234,231,232,229,232,240,244,248,250,255,266,272,271,262,251,241,240,232,227,230,240,244,245,244,241,240,244,248,259,270
UBAT0057,00796,1.48E7,3.711E+09,1199,11.991,720,0.655,40,0.02,277,280,279,284,291,292,287,285,282,290,297,299,302,304,303,298,290,278,272,276,279,283,283,283,280,274,272,272,269,263,255,247,238,236,233,230,228,224,219,218,219,217,215,219,224,228,224,216,207,202,198,194,192,190,189,188,191,197,201,205
UBAT0057,00797,1.48E7,3.674E+09,1201,11.989,722,0.659,40,0.01,207,205,207,205,204,200,186,182,176,168,161,157,156,158,164,166,163,159,157,151,150,150,150,147,142,140,139,136,138,146,160,173,183,185,186,189,189,186,187,191,196,196,192,191,190,188,186,178,171,164,156,145,137,132,132,133,133,131,126,124
UBAT0057,00798,1.48E7,2.446E+09,1200,11.996,718,0.662,40,0.01,126,124,127,127,125,125,122,123,124,124,124,122,123,121,121,120,122,127,130,131,133,133,133,131,131,131,137,136,133,133,139,151,168,183,199,209,213,216,218,215,218,221,220,220,217,212,205,201,195,185,172,155,144,144,145,147,146,146,147,143
UBAT0057,00799,1.48E7,2.301E+09,1200,11.996,722,0.643,40,0.03,144,147,152,156,159,161,162,163,169,179,187,196,210,230,252,274,288,292,294,296,301,309,320,332,344,356,371,383,400,422,439,455,465,476,486,503,523,531,527,522,524,530,529,540,560,573,573,572,575,576,574,570,562,555,552,549,549,548,542,544
UBAT0057,00800,1.48E7,5.939E+09,1201,11.990,719,0.659,40,0.02,549,539,527,514,504,496,496,496,501,506,499,480,458,435,420,410,410,414,417,423,424,416,400,383,369,354,341,327,321,318,319,323,324,322,318,318,317,312,307,299,288,275,271,266,265,266,268,272,267,256,251,242,237,235,232,234,232,228,223,219
UBAT0057,00801,1.48E7,5.179E+09,1200,11.994,717,0.660,40,0.02,215,218,221,224,226,224,217,214,211,206,199,196,194,187,184,177,172,165,172,178,180,179,176,174,175,177,180,177,177,171,170,167,162,158,153,149,152,156,160,160,161,155,147,143,140,138,135,137,138,139,134,130,131,133,133,124,117,115,117,127
UBAT0057,00802,1.48E7,2.459E+09,1199,11.994,723,0.664,40,0.01,137,147,155,159,160,157,172,195,214,231,251,273,284,289,296,307,314,318,328,340,353,372,392,411,425,425,414,401,397,395,404,413,421,430,437,443,456,483,509,524,528,534,534,537,546,554,556,563,575,584,588,594,594,590,585,578,580,586,597,629
UBAT0057,00803,1.48E7,6.212E+09,1199,11.995,723,0.662,40,0.01,659,661,653,646,640,634,615,608,607,605,606,606,610,621,625,616,596,582,572,562,557,549,544,540,532,519,510,504,503,507,509,516,516,511,501,487,470,448,423,403,389,381,373,371,368,373,378,385,384,386,396,404,411,408,398,385,374,363,352,338
