# Supplementary material for: Using bioluminescence as a tool for studying diversity in marine zooplankton and dinoflagellates: an initial assessment
Source: PeerJ. 2024 Jun 11;12:e17516. doi: 10.7717/peerj.17516 (PMC11177854; doi:10.7717/peerj.17516)
Supplement: Supplemental Information 2 [file peerj-12-17516-s002.zip › cell isolations/ctenov2/cteno5.dat]

UBAT0057,00870,1.48E7,2.725E+09,1197,11.990,719,0.651,40,0.02,139,134,130,131,130,120,116,115,119,122,123,121,118,113,113,110,109,109,108,109,111,111,108,109,113,111,107,105,102,102,101,99,96,94,92,94,90,86,87,85,87,90,88,87,90,93,97,104,103,97,92,86,81,81,79,78,77,74,73,74
UBAT0057,00871,1.48E7,1.494E+09,1198,12.001,721,0.657,40,0.01,75,75,74,73,74,71,70,68,64,60,61,61,59,55,53,52,52,52,51,52,52,51,54,56,62,96,189,274,324,353,361,356,347,333,323,307,294,284,272,260,250,246,240,236,230,227,227,224,216,206,194,191,188,183,177,168,160,154,157,158
UBAT0057,00872,1.48E7,2.468E+09,1200,11.995,722,0.656,40,0.00,151,145,140,138,143,149,143,139,140,141,139,134,134,134,133,133,130,130,130,129,129,129,124,115,108,106,101,95,96,97,105,116,119,123,122,117,112,107,101,98,101,99,98,91,82,82,83,81,81,85,86,86,86,83,80,75,71,69,65,61
UBAT0057,00873,1.48E7,1.611E+09,1200,12.019,722,0.652,40,0.02,63,64,64,64,63,62,62,65,68,67,66,64,63,62,60,62,61,61,61,61,61,59,56,54,54,52,54,53,56,57,57,59,61,62,62,68,71,71,75,74,69,67,64,62,63,63,63,66,69,69,69,67,63,64,62,58,62,64,64,61
UBAT0057,00874,1.48E7,9.294E+08,1198,11.985,724,0.660,40,0.01,63,61,64,67,67,68,70,70,69,69,69,67,65,61,62,64,63,61,60,59,60,61,58,58,58,60,59,58,59,61,63,66,67,66,67,63,58,54,50,47,49,48,44,42,42,40,38,37,35,38,40,43,48,52,54,55,55,54,53,56
UBAT0057,00875,1.48E7,8.406E+08,1199,12.004,721,0.661,40,0.01,56,56,54,51,48,48,49,48,46,49,47,45,43,45,47,48,53,58,65,74,78,82,87,85,88,88,87,84,82,82,81,81,79,78,74,72,68,65,64,63,60,60,61,59,58,58,58,57,58,54,51,52,53,53,55,56,58,61,61,59
UBAT0057,00876,1.48E7,9.230E+08,1201,11.987,723,0.658,40,0.01,58,60,61,60,59,55,50,48,49,51,54,55,61,64,68,71,66,64,60,56,55,57,57,57,55,53,51,48,44,46,48,48,48,49,49,48,49,48,49,48,48,46,46,45,45,44,44,43,42,42,46,48,48,54,60,59,62,61,57,57
UBAT0057,00877,1.48E7,7.821E+08,1200,11.984,722,0.658,40,0.02,55,52,53,55,56,57,63,65,65,71,86,100,114,125,133,136,145,154,156,154,156,157,158,159,156,150,147,146,151,160,172,187,211,235,250,262,269,273,277,275,276,277,277,285,296,302,308,307,301,303,313,324,338,365,397,427,449,460,467,477
UBAT0057,00878,1.48E7,3.261E+09,1198,11.990,721,0.658,40,0.01,481,484,483,487,497,514,540,549,551,554,558,558,560,556,559,562,578,617,681,737,771,780,772,766,756,745,723,700,675,656,650,643,629,613,606,594,582,570,552,523,484,457,445,443,440,438,434,423,408,402,403,404,402,400,394,382,375,369,375,384
UBAT0057,00879,1.48E7,8.037E+09,1199,11.986,720,0.661,40,0.00,393,399,401,400,403,399,381,368,354,343,337,336,329,321,310,301,295,291,287,282,279,281,280,273,271,264,250,241,234,226,218,214,218,226,229,233,234,234,237,240,241,240,239,236,232,231,229,230,234,234,230,223,215,209,204,205,206,205,203,203
UBAT0057,00880,1.48E7,3.964E+09,1198,11.990,722,0.660,39,0.02,203,203,204,200,198,193,183,180,179,175,172,171,168,169,172,178,180,180,176,176,174,171,172,173,176,178,179,177,175,171,161,154,148,146,147,152,155,159,160,161,163,170,174,174,170,173,170,164,154,151,153,159,168,184,196,204,213,218,219,224
UBAT0057,00881,1.48E7,2.607E+09,1197,11.994,724,0.659,40,0.02,225,222,217,211,207,199,189,190,189,187,186,185,191,194,189,185,182,173,165,160,161,160,159,156,159,158,154,146,144,140,140,142,138,135,132,129,130,131,130,131,133,130,128,126,123,123,123,127,137,144,147,147,144,142,143,142,139,137,132,128
UBAT0057,00882,1.48E7,2.298E+09,1199,11.994,720,0.657,40,0.01,128,129,129,133,136,138,137,134,128,125,126,126,126,127,125,125,121,119,120,120,122,127,127,125,129,128,122,119,118,118,121,122,120,121,123,118,117,113,107,108,109,113,114,119,120,116,113,111,107,101,98,95,97,109,130,136,136,129,124,120
UBAT0057,00883,1.48E7,1.786E+09,1199,11.991,721,0.662,40,0.01,115,112,118,130,141,143,133,123,117,116,126,132,128,120,114,111,115,113,105,96,91,92,91,90,89,93,95,91,91,88,82,84,86,85,86,89,89,88,88,87,88,92,95,96,98,94,94,92,93,91,89,88,85,83,83,83,81,78,76,74
UBAT0057,00884,1.48E7,1.453E+09,1199,11.996,717,0.664,40,0.01,73,72,71,73,75,75,69,66,68,69,67,69,71,69,64,63,63,60,60,62,64,66,69,65,65,63,62,65,64,66,63,63,66,64,62,59,61,66,65,65,66,63,58,60,61,61,62,61,65,66,64,63,59,57,56,56,57,54,51,52
UBAT0057,00885,1.48E7,9.402E+08,1201,11.995,719,0.662,40,0.02,51,51,49,45,47,45,47,48,50,49,49,51,51,51,50,54,52,51,48,45,41,43,41,38,40,42,44,48,52,54,55,54,54,54,50,52,56,53,53,54,53,55,57,56,59,53,49,46,48,47,46,46,47,49,49,51,51,51,49,50
UBAT0057,00886,1.48E7,7.328E+08,1202,11.990,724,0.661,40,0.02,48,46,47,48,49,51,56,58,58,57,53,51,46,43,42,41,39,42,43,47,51,50,49,49,51,51,49,48,50,51,51,54,56,58,53,52,51,48,47,49,47,47,47,48,50,52,51,51,52,53,53,54,52,56,58,57,56,56,58,59
UBAT0057,00887,1.48E7,7.510E+08,1200,11.993,726,0.659,40,0.01,53,49,48,44,42,42,49,52,57,68,73,72,73,75,72,70,70,68,63,63,58,59,61,64,67,68,67,66,66,65,64,62,61,64,67,72,76,78,75,77,80,79,81,87,90,89,88,85,82,88,94,105,125,150,176,188,189,184,178,172
UBAT0057,00888,1.48E7,1.248E+09,1199,11.991,722,0.659,40,0.01,165,159,162,163,171,184,209,219,224,228,232,231,230,232,236,244,258,262,264,262,259,255,252,254,252,260,266,270,271,273,270,275,290,301,307,307,302,289,278,264,255,250,243,234,234,231,229,229,231,229,222,218,217,215,214,209,202,200,198,199
UBAT0057,00889,1.48E7,3.534E+09,1201,11.990,721,0.659,40,0.02,206,208,210,211,209,211,210,201,199,199,200,196,195,193,189,189,188,193,196,195,197,195,194,195,191,185,183,183,184,190,192,191,187,184,182,182,177,169,166,161,161,161,163,168,162,153,149,146,143,142,143,143,144,147,145,142,141,137,134,135
UBAT0057,00890,1.48E7,2.607E+09,1200,11.992,719,0.661,40,0.02,130,129,127,124,125,125,125,122,119,116,112,106,105,105,103,107,109,109,108,108,110,114,113,114,114,113,114,113,109,107,106,107,108,111,115,117,118,120,116,115,110,106,106,108,108,106,109,117,136,141,133,134,136,137,135,132,132,147,188,236
UBAT0057,00891,1.48E7,1.815E+09,1198,12.007,721,0.663,40,0.01,264,274,269,257,247,232,212,202,191,186,185,180,168,159,146,123,106,99,96,90,85,82,83,84,86,89,92,97,104,110,113,109,105,105,101,96,90,87,86,87,86,86,83,84,85,87,86,83,81,75,74,75,76,74,73,73,72,68,68,71
UBAT0057,00892,1.48E7,1.712E+09,1196,12.004,709,0.658,40,0.00,69,66,70,70,69,71,72,70,72,77,81,84,80,77,74,68,63,61,62,59,59,56,55,54,53,52,53,55,56,58,60,60,56,54,53,50,48,47,47,47,43,45,48,51,54,55,54,53,54,54,55,49,49,48,44,43,45,45,48,57
UBAT0057,00893,1.48E7,8.613E+08,1196,11.986,731,0.660,40,0.02,79,106,123,130,135,137,128,122,117,111,108,104,106,137,175,194,205,211,211,208,203,198,188,171,160,152,143,134,128,120,113,110,102,96,93,91,87,87,85,84,84,83,83,79,75,70,68,64,58,52,48,48,50,55,57,61,63,59,59,58
UBAT0057,00894,1.48E7,1.638E+09,1196,11.995,723,0.660,40,0.01,57,53,50,48,46,46,45,45,50,53,53,55,54,56,55,56,57,55,59,91,221,574,1280,2219,2962,3612,4218,4590,5010,6399,9403,12076,12446,11276,9575,8312,8038,8167,8579,9323,10005,9717,9150,9421,10615,11142,11178,10817,10197,9497,8685,7954,7471,7276,7257,7138,6896,6608,6290,5954
UBAT0057,00895,1.48E7,7.603E+10,1177,11.992,648,0.661,40,0.01,5656,5386,5074,4754,4420,4105,3621,3418,3204,2982,2781,2594,2424,2272,2120,1962,1806,1687,1577,1456,1333,1221,1118,1025,941,868,803,738,677,636,603,580,558,534,512,495,480,461,443,427,412,400,389,378,366,356,350,347,343,336,329,324,313,308,304,301,302,296,289,289
UBAT0057,00896,1.48E7,1.951E+10,1178,12.008,684,0.655,40,0.02,290,291,294,294,295,295,293,297,299,300,297,295,293,293,292,292,294,298,301,302,303,303,301,298,294,295,298,296,295,290,291,292,290,289,286,274,269,266,268,271,275,283,288,290,294,294,297,300,312,323,324,326,323,314,308,300,299,301,302,302
UBAT0057,00897,1.48E7,4.376E+09,1202,11.990,724,0.658,40,0.01,303,305,302,302,302,307,307,304,307,306,305,309,314,316,323,326,327,331,333,333,329,322,317,320,324,321,324,326,324,320,319,316,311,309,308,313,317,313,303,296,293,295,292,279,272,270,264,263,262,257,259,262,262,259,252,244,237,233,228,224
UBAT0057,00898,1.48E7,4.371E+09,1205,11.990,727,0.662,40,0.02,226,229,231,226,225,228,215,203,196,196,191,187,182,176,173,166,162,162,162,164,167,167,168,164,159,154,149,149,147,147,148,145,142,140,137,139,139,138,140,142,142,138,134,129,130,133,136,136,134,130,130,132,134,137,135,132,131,130,130,130
UBAT0057,00899,1.48E7,2.330E+09,1202,11.989,727,0.662,40,0.01,130,130,132,136,140,138,125,123,122,122,122,119,119,117,113,108,108,108,111,112,118,123,129,136,141,142,142,139,137,134,132,131,131,129,125,125,125,127,128,134,137,136,135,133,130,133,130,128,128,125,124,127,129,128,129,130,132,134,135,132
UBAT0057,00900,1.48E7,1.893E+09,1201,11.983,728,0.659,40,0.00,129,128,126,122,123,125,125,122,120,121,122,120,116,114,113,113,112,105,97,90,90,90,87,86,89,90,93,100,103,105,103,101,102,96,92,91,90,88,91,90,90,89,85,87,86,83,79,77,77,76,74,76,75,76,72,68,67,63,61,64
UBAT0057,00901,1.48E7,1.401E+09,1202,12.011,726,0.661,40,0.01,66,66,69,65,63,64,60,60,59,57,53,49,52,56,58,59,61,60,61,60,60,60,58,59,57,56,54,50,50,50,46,47,50,54,60,71,83,87,89,88,86,86,84,83,80,80,78,73,70,68,67,65,63,65,66,66,65,61,57,58
UBAT0057,00902,1.48E7,9.471E+08,1202,11.991,725,0.661,40,0.02,58,56,56,59,64,65,67,65,63,64,67,67,67,66,64,63,62,63,64,65,68,69,67,65,64,59,57,58,57,59,62,62,61,63,66,71,71,72,73,73,71,67,66,62,61,61,57,52,55,57,57,59,57,58,60,58,56,56,51,50
UBAT0057,00903,1.48E7,9.188E+08,1202,11.997,729,0.659,40,0.00,50,46,42,43,44,40,40,41,42,44,48,51,49,49,47,45,40,41,43,44,45,46,49,50,50,49,48,46,46,49,50,50,50,50,48,46,48,56,57,55,56,58,55,54,51,47,45,50,51,49,49,48,43,44,46,47,49,46,47,49
UBAT0057,00904,1.48E7,7.049E+08,1201,11.997,729,0.661,40,0.02,47,49,51,51,49,47,43,42,44,45,45,46,47,51,50,48,46,44,47,49,49,47,46,47,50,53,54,57,60,62,62,60,60,62,60,59,55,55,53,54,56,54,53,53,49,48,48,50,51,56,57,59,68,74,80,89,92,92,90,91
UBAT0057,00905,1.48E7,8.401E+08,1202,12.015,728,0.650,40,0.00,97,107,116,130,141,145,152,154,151,152,152,150,152,156,154,154,154,150,149,144,144,148,164,181,199,211,218,219,222,218,211,205,196,189,187,185,177,174,172,173,169,166,163,159,158,157,142,129,121,115,113,120,124,128,133,135,136,140,143,141
UBAT0057,00906,1.48E7,2.341E+09,1202,11.994,727,0.660,40,0.00,145,151,153,155,157,159,165,168,174,173,175,182,188,194,203,212,216,219,212,201,197,199,206,213,214,211,212,216,221,225,223,221,227,237,246,254,262,273,308,374,439,486,530,630,860,1143,1317,1345,1304,1260,1230,1217,1219,1199,1156,1116,1079,1059,1075,1100
UBAT0057,00907,1.48E7,7.413E+09,1200,11.995,717,0.658,40,0.02,1093,1069,1025,978,937,902,836,807,786,750,708,699,714,735,752,771,802,836,872,918,966,1017,1080,1144,1207,1281,1342,1387,1430,1471,1502,1545,1602,1671,1732,1786,1829,1882,1930,1973,2014,2043,2075,2111,2146,2178,2207,2228,2244,2255,2265,2271,2279,2284,2287,2292,2294,2289,2274,2255
UBAT0057,00908,1.48E7,2.274E+10,1200,12.005,722,0.659,40,0.02,2239,2235,2234,2235,2235,2205,2133,2102,2072,2043,2009,1969,1923,1875,1830,1789,1746,1702,1658,1624,1592,1561,1534,1506,1491,1479,1449,1423,1394,1364,1335,1296,1248,1216,1196,1179,1167,1145,1114,1088,1061,1031,1004,987,969,946,932,920,909,890,857,836,819,798,777,761,740,717,689,662
UBAT0057,00909,1.48E7,2.031E+10,1201,11.992,724,0.650,40,0.01,641,627,612,599,585,571,546,535,524,512,498,483,472,462,451,442,429,413,396,384,376,363,354,347,342,336,333,326,321,320,322,325,326,318,311,305,297,291,285,276,269,265,260,260,255,249,247,242,237,232,228,224,221,223,224,218,214,211,209,213
UBAT0057,00910,1.48E7,5.162E+09,1201,11.993,722,0.657,40,0.01,214,218,231,245,259,272,303,320,325,326,327,330,334,339,335,329,323,317,315,316,319,320,322,323,322,314,304,294,288,285,285,285,282,275,273,273,274,275,284,290,295,299,306,318,324,324,324,330,339,348,354,355,361,372,392,411,422,429,436,439
UBAT0057,00911,1.48E7,4.753E+09,1201,11.995,723,0.663,40,0.02,442,445,447,457,472,488,500,500,501,502,501,505,511,512,506,503,505,508,514,514,515,515,515,519,526,532,529,528,532,544,552,553,550,543,531,521,512,504,501,494,484,480,474,474,476,475,469,457,444,435,423,420,421,424,431,437,442,444,441,433
UBAT0057,00912,1.48E7,7.230E+09,1200,11.992,729,0.652,40,0.01,423,410,401,396,390,381,370,366,365,365,364,366,367,359,347,337,331,325,318,313,311,304,301,307,310,303,298,293,291,286,278,271,265,261,256,258,258,260,265,265,265,259,250,247,238,231,226,223,215,208,204,199,196,193,189,188,186,188,193,197
UBAT0057,00913,1.48E7,4.194E+09,1200,11.993,727,0.653,40,0.01,198,196,194,188,189,184,171,167,166,164,161,158,154,151,149,148,146,142,136,132,130,128,127,126,123,121,120,122,122,119,117,115,112,108,104,100,100,101,101,100,103,106,105,103,100,99,102,104,102,103,102,101,100,99,99,95,90,91,89,89
UBAT0057,00914,1.48E7,1.840E+09,1202,11.991,725,0.660,40,0.02,89,89,88,84,83,78,72,71,67,68,69,68,68,67,73,77,79,77,79,80,76,78,79,81,81,79,78,76,76,78,81,80,83,86,85,83,78,76,77,77,75,73,71,70,70,69,65,64,64,63,64,65,65,65,61,62,63,62,60,63
UBAT0057,00915,1.48E7,1.085E+09,1199,11.993,726,0.655,40,0.02,63,61,62,63,63,64,61,57,59,58,59,57,58,62,63,61,64,68,68,66,67,66,65,63,61,61,61,59,60,64,67,69,71,70,67,68,64,63,59,53,50,50,48,48,48,46,49,50,51,51,53,54,55,57,59,66,72,75,74,77
UBAT0057,00916,1.48E7,9.037E+08,1198,11.994,719,0.660,40,0.01,79,81,82,82,84,85,79,79,79,79,77,74,72,70,69,67,69,71,73,74,71,74,79,82,82,86,87,87,84,83,79,82,86,92,99,102,103,108,107,103,108,121,131,139,142,142,141,138,141,144,144,144,145,143,146,152,159,164,168,167
UBAT0057,00917,1.48E7,1.544E+09,1201,11.993,721,0.657,40,0.01,162,152,145,146,150,155,150,150,149,147,145,144,148,153,160,162,169,175,176,175,173,177,174,179,187,193,194,194,197,208,212,216,219,214,202,194,187,181,175,173,177,180,183,185,190,191,189,183,184,182,183,182,178,177,178,185,189,185,181,177
UBAT0057,00918,1.48E7,2.623E+09,1201,11.992,728,0.657,40,0.02,176,174,171,165,159,150,137,139,140,141,142,141,138,135,134,130,127,124,125,123,125,126,129,126,121,117,110,107,105,104,107,106,103,101,102,100,96,92,90,88,87,90,90,94,99,103,109,116,120,123,124,123,118,115,111,109,107,105,104,98
UBAT0057,00919,1.48E7,1.748E+09,1201,11.992,723,0.659,40,0.01,95,94,94,93,87,85,85,85,90,94,95,97,105,108,113,115,114,116,120,125,128,133,140,150,156,158,157,161,165,163,160,162,167,166,169,176,183,186,184,184,182,179,178,181,183,190,199,204,200,194,188,180,175,179,186,190,194,196,199,196
UBAT0057,00920,1.48E7,2.252E+09,1201,11.991,719,0.659,40,0.01,194,187,180,176,171,170,179,178,178,175,168,163,156,148,139,136,136,129,127,128,130,133,133,127,123,115,110,108,106,106,107,109,105,106,106,105,104,102,100,100,100,100,100,101,98,97,98,96,97,91,90,90,90,87,84,84,85,86,88,87
UBAT0057,00921,1.48E7,1.775E+09,1198,11.994,721,0.655,40,0.02,88,85,80,82,81,79,75,74,74,75,74,75,77,77,77,80,80,79,84,87,96,110,125,137,142,140,143,145,143,142,148,146,145,149,155,155,155,150,145,145,142,133,127,123,124,126,127,130,134,142,148,153,154,155,159,163,165,170,174,177
UBAT0057,00922,1.48E7,1.828E+09,1198,12.001,724,0.663,40,0.01,175,165,164,170,172,171,183,185,184,188,200,214,223,240,250,255,257,255,255,266,279,290,294,294,294,295,303,312,319,325,337,342,340,340,332,320,312,310,312,312,318,322,314,313,313,314,318,315,313,314,313,307,305,302,292,290,291,297,304,302
