# Supplementary material for: Using bioluminescence as a tool for studying diversity in marine zooplankton and dinoflagellates: an initial assessment
Source: PeerJ. 2024 Jun 11;12:e17516. doi: 10.7717/peerj.17516 (PMC11177854; doi:10.7717/peerj.17516)
Supplement: Supplemental Information 2 [file peerj-12-17516-s002.zip › cell isolations/ctenov2/cteno6.dat]

UBAT0057,00968,1.48E7,5.957E+09,1199,11.990,726,0.659,40,0.02,352,343,338,337,329,320,308,297,290,283,281,279,273,270,267,263,252,237,229,230,234,233,229,222,217,212,204,202,206,211,218,224,229,231,233,231,229,224,223,227,235,243,245,245,245,239,235,232,231,227,221,218,212,212,210,209,207,206,204,203
UBAT0057,00969,1.48E7,3.586E+09,1199,11.992,727,0.658,40,0.01,196,191,190,190,192,198,209,212,211,211,208,205,203,198,194,193,192,194,197,200,202,202,199,196,194,186,175,168,162,155,156,164,172,183,193,194,192,190,187,185,181,174,164,158,155,157,155,152,151,149,152,155,153,149,148,146,148,143,140,135
UBAT0057,00970,1.48E7,2.624E+09,1201,11.992,724,0.659,40,0.01,130,128,124,123,126,130,144,139,135,134,130,129,128,128,129,129,123,122,126,127,127,123,121,123,124,127,134,135,133,130,123,117,115,112,111,109,110,112,112,112,117,120,121,123,125,122,117,119,119,117,115,116,113,110,106,103,107,113,118,117
UBAT0057,00971,1.48E7,1.799E+09,1201,11.991,726,0.660,39,0.02,114,111,112,111,110,110,106,108,111,112,110,110,109,105,104,97,95,94,94,91,88,87,89,91,91,92,92,89,89,89,86,86,83,80,79,78,78,79,79,78,78,78,79,81,80,77,74,71,70,70,73,73,74,73,76,75,74,68,67,66
UBAT0057,00972,1.48E7,1.293E+09,1201,11.996,728,0.660,40,0.01,62,60,60,61,62,66,71,70,71,70,67,63,61,60,59,60,62,59,59,60,61,62,60,60,61,60,57,58,60,59,60,61,60,58,56,53,52,53,55,57,59,57,53,52,52,56,55,58,59,62,65,64,62,61,61,62,58,55,55,54
UBAT0057,00973,1.48E7,8.830E+08,1202,11.985,727,0.657,40,0.01,56,54,53,57,63,67,67,63,69,74,74,72,72,69,65,67,65,65,64,63,63,61,57,55,52,51,53,54,55,59,58,58,57,57,57,58,58,59,58,59,64,66,68,68,68,69,70,70,70,69,70,73,74,70,68,70,72,72,68,64
UBAT0057,00974,1.48E7,9.437E+08,1199,11.990,720,0.657,40,0.02,61,59,60,55,50,51,58,63,68,71,70,69,64,61,59,58,56,54,53,51,50,50,50,51,52,57,60,62,61,61,59,62,67,73,75,75,74,76,78,78,78,79,78,77,74,72,71,69,66,64,66,62,57,54,54,54,56,55,53,52
UBAT0057,00975,1.48E7,9.240E+08,1198,11.993,726,0.658,40,0.02,54,57,55,57,55,56,57,59,60,60,60,57,56,53,52,53,52,52,50,50,51,52,54,56,59,62,58,55,55,54,52,51,55,58,56,55,56,57,55,53,57,65,73,77,82,83,82,77,75,70,73,73,71,68,71,70,71,75,75,72
UBAT0057,00976,1.48E7,9.084E+08,1198,11.994,723,0.661,40,0.01,68,65,60,59,60,57,52,49,46,46,49,49,51,51,50,49,48,47,49,49,49,50,52,53,52,49,48,46,44,43,40,36,35,34,32,31,30,28,29,31,32,33,35,39,37,35,32,32,33,30,27,28,30,32,32,30,32,35,34,33
UBAT0057,00977,1.48E7,6.122E+08,1199,11.993,727,0.658,40,0.02,33,33,37,35,37,41,45,48,48,46,46,47,46,45,45,44,45,46,48,49,49,50,49,49,48,48,49,46,46,48,47,44,37,38,38,36,32,29,26,27,26,26,30,32,32,32,34,37,38,37,39,42,41,42,46,56,69,81,96,122
UBAT0057,00978,1.48E7,6.812E+08,1198,11.993,726,0.656,40,0.02,137,143,143,141,136,135,127,121,117,113,106,102,97,95,91,87,79,73,70,72,73,72,72,71,72,72,71,72,74,70,71,70,69,67,66,68,68,70,72,74,78,78,77,75,72,69,64,64,63,62,61,61,63,63,58,57,57,55,55,55
UBAT0057,00979,1.48E7,1.184E+09,1196,11.994,723,0.658,40,0.01,53,52,50,49,48,46,47,47,46,46,45,48,49,54,54,54,56,54,51,52,55,56,57,59,57,55,53,54,52,51,54,54,53,52,52,49,50,51,51,47,47,48,44,42,44,45,48,49,50,51,50,51,52,53,56,57,55,54,57,57
UBAT0057,00980,1.48E7,7.584E+08,1198,12.020,723,0.661,40,0.00,55,54,52,54,53,50,54,55,56,52,47,45,43,42,45,46,46,51,52,55,62,63,63,65,62,59,59,57,53,56,60,64,62,60,56,56,55,54,51,49,48,46,46,45,41,39,40,41,44,47,46,46,45,45,44,44,46,43,44,48
UBAT0057,00981,1.48E7,7.530E+08,1199,11.985,725,0.657,40,0.02,47,46,41,40,40,40,35,35,34,32,35,38,43,51,51,52,48,46,45,44,49,51,50,49,44,43,42,40,40,43,46,47,48,52,54,55,55,53,52,49,48,44,42,44,44,45,49,49,49,46,45,47,49,48,46,49,52,54,57,55
UBAT0057,00982,1.48E7,6.840E+08,1201,11.991,721,0.661,40,0.02,53,53,50,45,52,62,49,75,132,233,381,548,631,643,620,578,534,491,459,424,393,366,339,320,299,281,277,284,289,284,272,258,240,228,213,199,186,177,171,167,166,176,188,196,191,184,183,191,198,200,193,180,168,158,146,136,127,121,114,111
UBAT0057,00983,1.48E7,3.636E+09,1202,11.994,725,0.657,40,0.00,111,110,107,104,103,104,107,107,106,105,101,96,92,92,93,92,91,90,88,82,81,82,79,78,85,86,80,77,75,73,70,66,64,65,62,64,73,90,114,135,152,161,166,165,160,153,149,145,142,138,132,124,121,119,115,116,119,119,120,126
UBAT0057,00984,1.48E7,1.563E+09,1200,12.012,723,0.658,40,0.01,128,126,126,123,119,117,115,114,115,116,119,119,119,125,134,140,151,159,164,165,168,174,176,181,179,177,178,180,186,186,186,190,194,196,203,201,197,192,189,195,198,200,209,211,211,208,209,210,207,206,202,197,192,190,192,195,193,189,191,192
UBAT0057,00985,1.48E7,2.562E+09,1200,11.990,726,0.661,40,0.02,192,189,191,191,193,195,195,193,187,181,175,169,169,175,185,197,200,198,200,201,200,192,187,186,186,181,172,166,165,162,163,163,163,158,156,152,150,150,149,150,146,143,139,138,136,138,139,135,138,138,135,133,129,129,135,137,134,133,131,129
UBAT0057,00986,1.48E7,2.412E+09,1200,11.999,729,0.660,40,0.01,130,133,141,144,144,141,135,130,129,132,128,127,132,137,141,145,150,152,149,147,141,133,128,125,124,121,119,110,107,106,103,103,100,95,96,99,102,105,109,111,109,110,108,102,98,97,96,94,94,94,98,100,96,96,92,87,86,88,88,88
UBAT0057,00987,1.48E7,1.698E+09,1199,11.986,728,0.661,40,0.01,90,94,96,96,92,90,79,76,75,72,70,69,67,71,74,76,79,80,78,77,79,79,77,77,76,77,77,76,76,77,78,75,74,72,71,68,64,61,62,60,60,60,62,66,71,71,70,70,66,63,59,56,53,53,54,57,59,58,59,59
UBAT0057,00988,1.48E7,1.048E+09,1199,11.987,724,0.660,40,0.01,59,58,59,58,60,60,62,66,64,64,66,66,66,64,64,62,65,69,73,74,72,71,71,68,69,69,71,75,79,78,75,69,66,66,68,70,73,74,81,96,112,131,151,171,191,205,221,229,244,277,342,452,553,612,646,661,667,659,642,625
UBAT0057,00989,1.48E7,2.732E+09,1201,12.000,722,0.657,40,0.01,605,583,562,542,516,484,432,410,397,383,361,326,296,279,274,272,272,277,280,279,279,279,279,284,288,291,294,299,306,313,315,322,332,345,358,368,370,365,362,364,368,382,395,397,396,394,390,385,382,378,374,370,369,367,363,361,365,363,355,348
UBAT0057,00990,1.48E7,5.299E+09,1201,12.020,724,0.659,40,0.01,344,341,337,335,331,327,325,319,314,315,313,303,289,279,275,274,269,262,256,255,258,261,265,268,262,254,249,237,224,212,203,202,200,201,202,204,199,194,184,177,171,160,153,152,153,158,162,160,152,144,138,132,125,119,114,110,112,113,111,112
UBAT0057,00991,1.48E7,3.216E+09,1200,11.992,720,0.659,40,0.02,112,109,104,99,95,92,87,87,88,94,95,93,100,108,118,121,122,125,127,129,126,123,118,116,114,112,109,105,93,84,79,77,77,74,75,77,78,79,81,83,88,91,92,90,88,86,86,88,90,90,85,83,83,81,83,83,88,88,84,79
UBAT0057,00992,1.48E7,1.399E+09,1200,12.015,718,0.660,40,0.01,75,73,68,67,66,63,64,65,66,66,67,69,68,68,68,64,61,60,59,53,52,57,60,63,64,68,70,69,70,72,74,75,77,77,75,71,71,70,70,70,69,70,71,68,68,72,75,81,81,79,80,82,79,79,79,78,77,78,75,68
UBAT0057,00993,1.48E7,1.032E+09,1198,11.987,719,0.658,40,0.03,65,61,57,54,53,58,64,67,66,67,64,59,56,53,58,62,63,64,61,60,63,66,71,71,69,71,73,69,68,63,59,57,56,53,53,54,53,51,54,56,58,57,56,58,63,80,108,131,146,158,165,169,174,174,172,166,165,160,158,159
UBAT0057,00994,1.48E7,1.262E+09,1195,11.994,716,0.662,40,0.02,164,167,164,156,151,145,130,129,125,122,117,107,104,103,104,110,111,113,118,119,120,123,125,125,126,125,126,126,128,129,127,125,123,123,121,118,120,124,128,132,139,142,145,148,154,153,152,149,143,139,138,141,150,154,155,151,143,137,135,137
UBAT0057,00995,1.48E7,1.956E+09,1196,12.003,719,0.662,40,0.01,136,137,139,142,140,136,132,129,127,124,122,119,120,123,128,129,128,127,124,122,122,121,119,118,116,112,108,106,100,97,98,94,92,92,94,97,97,95,92,88,83,84,84,85,86,87,87,85,88,91,96,99,98,96,96,92,87,84,84,85
UBAT0057,00996,1.48E7,1.570E+09,1197,11.996,722,0.656,40,0.01,85,85,82,78,76,74,68,65,65,66,68,69,69,68,65,63,62,64,65,56,53,51,47,46,49,49,49,54,55,57,60,60,61,62,63,66,64,63,60,56,54,54,53,53,54,54,53,54,53,51,50,53,50,51,50,51,55,55,53,55
UBAT0057,00997,1.48E7,8.736E+08,1197,12.022,722,0.660,40,0.01,53,49,47,45,46,46,48,48,49,48,48,47,47,49,49,50,52,54,55,54,54,55,56,54,53,53,52,50,48,48,46,46,43,39,41,44,44,45,44,41,36,38,38,42,55,75,93,115,127,125,117,110,103,99,92,86,85,81,77,75
UBAT0057,00998,1.48E7,8.949E+08,1197,11.987,718,0.660,40,0.01,72,72,75,77,83,92,89,85,81,80,79,75,73,76,79,83,85,83,87,93,97,102,105,103,98,94,88,86,82,80,82,83,82,88,94,99,103,105,106,105,102,98,90,85,83,82,82,82,86,85,84,83,82,83,87,89,92,94,89,86
UBAT0057,00999,1.48E7,1.296E+09,1196,11.990,720,0.658,40,0.01,84,82,80,84,87,84,77,71,70,72,70,74,81,83,87,84,83,82,80,74,69,68,67,67,67,64,62,63,64,68,70,71,71,67,65,61,60,55,53,54,57,58,61,61,62,62,62,66,65,68,71,71,72,72,71,67,64,64,67,66
UBAT0057,01000,1.48E7,1.025E+09,1196,11.991,725,0.659,40,0.01,61,57,56,59,58,58,62,63,61,61,59,58,57,60,62,64,69,72,71,70,66,64,62,62,63,61,63,67,66,63,61,59,59,58,58,57,56,56,56,55,56,57,55,55,55,58,59,58,57,52,49,47,46,46,45,46,47,49,53,60
UBAT0057,01001,1.48E7,8.640E+08,1198,11.995,727,0.662,40,0.03,64,69,73,71,66,62,56,58,60,58,63,63,59,60,60,62,71,76,79,81,80,82,84,86,92,95,95,100,107,116,125,129,128,123,118,113,120,150,199,241,267,284,325,379,432,849,2784,9633,21298,30261,37290,55243,65535,65535,65535,65535,65535,65535,65535,65535
UBAT0057,01002,1.48E7,1.856E+11,1182,11.993,690,0.655,40,0.01,65535,65535,65535,65535,65535,65535,65535,65535,65535,65535,65535,65535,65535,65535,65535,65535,60959,53573,48529,45197,42212,38714,35266,32414,30080,27827,25664,23147,20601,18309,16251,14577,13183,11984,11040,10217,9363,8488,7603,6745,5955,5296,4782,4390,4073,3799,3549,3341,3166,3004,2864,2744,2626,2516,2404,2290,2181,2089,2023,1968
UBAT0057,01003,1.48E7,4.099E+11,1175,11.990,638,0.662,40,0.01,1927,1886,1846,1809,1751,1686,1559,1510,1476,1445,1425,1406,1380,1362,1354,1345,1324,1306,1289,1268,1261,1250,1249,1253,1258,1263,1259,1255,1248,1230,1213,1208,1221,1236,1258,1287,1322,1361,1388,1411,1433,1453,1468,1497,1533,1561,1585,1612,1641,1668,1686,1701,1731,1768,1805,1851,1898,1932,1964,2006
UBAT0057,01004,1.48E7,2.212E+10,1186,11.990,737,0.661,40,0.00,2048,2102,2172,2228,2258,2280,2323,2334,2353,2361,2372,2412,2454,2489,2506,2518,2550,2568,2578,2600,2615,2638,2655,2655,2666,2698,2719,2739,2751,2741,2733,2726,2709,2685,2691,2689,2694,2702,2708,2720,2727,2712,2698,2683,2674,2670,2671,2682,2690,2687,2686,2672,2640,2617,2622,2625,2622,2623,2615,2602
UBAT0057,01005,1.48E7,3.829E+10,1206,11.994,734,0.657,40,0.02,2624,2648,2653,2647,2634,2613,2565,2536,2501,2461,2429,2396,2372,2361,2363,2370,2367,2350,2335,2318,2312,2299,2300,2308,2310,2303,2283,2256,2225,2197,2175,2144,2120,2090,2068,2050,2023,2002,1975,1961,1949,1933,1922,1908,1891,1887,1877,1869,1853,1824,1789,1748,1718,1690,1659,1636,1620,1607,1605,1586
UBAT0057,01006,1.48E7,3.143E+10,1208,11.992,731,0.661,40,0.02,1563,1534,1503,1481,1473,1459,1418,1408,1398,1389,1374,1363,1360,1350,1333,1323,1321,1314,1301,1296,1292,1284,1290,1295,1296,1289,1284,1275,1255,1235,1215,1205,1197,1192,1181,1179,1174,1170,1162,1151,1124,1096,1073,1063,1050,1038,1032,1024,1007,987,969,951,936,924,917,913,912,914,916,904
UBAT0057,01007,1.48E7,1.767E+10,1208,11.985,725,0.659,40,0.00,888,875,856,841,818,798,786,776,768,756,741,730,726,723,712,699,684,668,662,662,668,678,689,703,711,711,712,705,689,674,661,659,665,671,675,676,668,661,656,650,638,627,618,609,601,598,601,609,612,607,608,606,597,580,569,570,578,582,582,588
UBAT0057,01008,1.48E7,9.975E+09,1204,12.024,726,0.658,40,0.02,599,605,610,612,611,610,598,591,588,589,586,581,576,576,581,585,584,585,592,595,593,575,556,538,525,515,506,501,503,500,492,487,481,478,478,482,488,491,493,489,483,473,470,467,459,455,455,448,442,442,442,444,451,448,449,447,440,435,432,434
UBAT0057,01009,1.48E7,7.616E+09,1204,12.012,722,0.654,40,0.02,434,428,428,431,427,419,401,393,391,390,389,387,384,375,366,365,364,362,359,354,350,352,350,350,352,354,361,369,368,367,366,361,360,362,367,377,380,377,369,364,356,347,338,337,335,334,329,320,318,316,309,302,293,282,271,257,252,244,237,240
UBAT0057,01010,1.48E7,5.163E+09,1204,11.991,723,0.659,40,0.01,246,250,254,263,267,268,266,257,249,244,237,234,225,217,208,198,191,186,180,176,171,164,161,164,165,168,171,168,159,156,152,148,147,147,146,147,146,144,148,147,145,143,143,137,131,126,124,119,112,111,112,112,116,121,124,122,122,122,116,112
UBAT0057,01011,1.48E7,2.483E+09,1202,11.994,720,0.658,40,0.00,108,109,109,110,110,109,104,104,105,106,103,98,97,99,99,100,106,110,110,108,106,104,101,95,92,87,83,84,84,83,84,90,90,89,88,86,87,83,82,85,88,90,90,92,89,87,87,87,85,82,79,75,74,71,70,72,73,74,73,73
UBAT0057,01012,1.48E7,1.347E+09,1201,11.992,721,0.659,40,0.01,73,78,78,77,77,72,67,66,64,63,64,64,69,71,73,70,65,64,59,54,54,56,57,54,52,55,57,58,61,58,56,55,56,55,55,54,55,56,57,57,54,54,53,51,51,52,50,52,54,55,55,56,53,49,47,46,47,51,49,45
UBAT0057,01013,1.48E7,8.591E+08,1202,11.990,723,0.660,40,0.02,46,49,49,50,53,55,59,59,58,55,56,57,53,52,53,54,53,52,53,55,56,55,53,51,51,53,56,57,60,63,64,62,59,61,60,62,66,69,68,71,75,77,78,89,133,213,344,476,548,575,570,548,524,498,475,452,432,401,365,337
UBAT0057,01014,1.48E7,2.405E+09,1201,11.990,722,0.658,40,0.01,319,308,301,288,257,208,167,160,157,158,160,165,171,178,192,204,212,217,228,237,251,264,279,298,316,327,335,345,357,365,367,371,376,389,409,433,460,482,492,498,500,494,493,493,488,494,511,523,535,549,556,554,547,540,530,523,528,543,552,558
UBAT0057,01015,1.48E7,5.542E+09,1200,11.988,725,0.660,40,0.00,576,606,636,672,720,771,846,871,887,898,903,906,907,898,889,890,894,893,900,912,927,939,956,969,967,961,958,949,947,936,919,917,927,949,977,1006,1039,1063,1088,1130,1179,1220,1252,1270,1291,1325,1356,1392,1432,1478,1523,1559,1590,1618,1659,1715,1776,1822,1847,1863
UBAT0057,01016,1.48E7,1.664E+10,1201,11.989,727,0.657,40,0.01,1878,1889,1894,1895,1892,1899,1948,1980,2018,2038,2046,2097,2182,2245,2297,2343,2385,2421,2452,2494,2525,2542,2556,2590,2621,2635,2641,2645,2651,2663,2688,2708,2702,2676,2673,2685,2679,2674,2731,2953,3281,3461,3500,3469,3406,3347,3282,3218,3162,3109,3060,3010,2986,2984,2988,2991,2969,2935,2917,2894
UBAT0057,01017,1.48E7,3.933E+10,1201,11.989,725,0.660,40,0.02,2855,2812,2760,2716,2697,2679,2630,2616,2602,2589,2569,2548,2522,2482,2437,2392,2357,2330,2295,2267,2245,2242,2237,2238,2231,2211,2186,2167,2140,2118,2095,2073,2043,2015,1994,1966,1931,1910,1896,1881,1875,1867,1864,1861,1857,1855,1854,1844,1838,1827,1812,1788,1768,1745,1726,1719,1710,1697,1677,1653
UBAT0057,01018,1.48E7,3.147E+10,1201,11.984,724,0.659,40,0.00,1631,1609,1584,1570,1550,1519,1456,1432,1412,1403,1389,1377,1363,1345,1328,1315,1305,1304,1300,1291,1273,1251,1232,1215,1188,1166,1153,1145,1128,1111,1100,1079,1060,1039,1016,993,968,946,930,916,903,890,884,877,865,862,856,846,831,817,796,779,762,746,729,716,705,691,676,664
UBAT0057,01019,1.48E7,1.610E+10,1198,11.990,722,0.658,40,0.01,646,631,610,586,566,563,548,541,530,517,503,495,484,476,466,458,451,450,443,427,408,396,385,375,371,365,358,353,342,335,331,329,329,326,316,313,309,307,308,303,299,296,283,276,271,267,259,254,253,250,246,241,236,233,230,228,227,223,221,218
UBAT0057,01020,1.48E7,5.385E+09,1197,11.992,718,0.656,40,0.02,220,223,223,220,216,216,212,208,205,200,197,198,199,202,201,202,204,204,205,209,215,225,238,252,262,272,277,284,294,300,304,303,297,298,306,320,334,341,344,347,347,349,358,372,382,395,404,400,397,394,380,368,363,362,363,359,352,345,334,320
UBAT0057,01021,1.48E7,4.294E+09,1198,11.997,721,0.663,40,0.02,310,308,306,303,299,293,272,263,256,249,247,244,242,242,238,234,235,231,223,219,215,213,210,207,207,207,207,203,202,199,194,191,190,189,186,183,179,174,173,168,161,161,161,164,163,167,167,164,164,163,161,164,162,168,174,180,182,179,172,168
UBAT0057,01022,1.48E7,3.036E+09,1199,11.992,720,0.659,40,0.01,166,160,157,152,147,142,138,140,145,147,147,152,157,161,176,199,225,243,249,251,247,243,236,227,227,226,220,213,209,212,215,216,210,198,192,186,185,189,194,198,199,198,204,207,212,221,228,236,244,255,261,270,288,304,319,332,339,354,379,401
UBAT0057,01023,1.48E7,3.307E+09,1201,11.992,718,0.658,40,0.01,427,464,509,570,631,665,703,733,760,786,794,801,812,817,804,795,798,802,804,817,834,852,855,846,832,822,815,819,826,827,843,851,838,816,795,779,763,754,752,751,749,738,721,706,699,698,695,685,673,661,649,640,630,615,602,588,572,552,532,514
UBAT0057,01024,1.48E7,1.074E+10,1198,12.000,723,0.650,40,0.01,501,490,484,485,485,479,464,448,434,423,414,412,410,405,402,399,392,382,369,358,348,342,336,334,332,327,322,313,298,291,292,297,303,301,296,288,279,269,263,256,247,240,235,229,228,228,230,238,246,252,264,273,275,273,267,257,243,233,226,225
UBAT0057,01025,1.48E7,4.774E+09,1198,11.992,720,0.659,40,0.02,227,226,225,225,227,228,224,222,225,229,232,247,326,477,651,811,931,1001,1026,1025,1017,1002,975,952,929,898,869,836,796,767,734,698,665,622,568,523,496,495,499,495,496,497,489,488,503,527,555,587,616,648,677,700,737,794,863,933,992,1038,1081,1130
UBAT0057,01026,1.48E7,9.654E+09,1200,12.010,722,0.655,40,0.02,1193,1253,1307,1362,1419,1472,1550,1583,1611,1633,1664,1695,1743,1805,1850,1884,1911,1929,1925,1912,1906,1900,1899,1906,1914,1914,1901,1863,1835,1809,1784,1761,1746,1752,1744,1712,1674,1643,1614,1580,1541,1514,1498,1485,1465,1440,1412,1376,1335,1307,1280,1248,1219,1188,1151,1118,1089,1068,1045,1014
UBAT0057,01027,1.48E7,2.321E+10,1198,11.996,720,0.660,40,0.00,977,942,912,892,869,846,814,799,783,777,759,744,731,710,685,659,642,631,630,629,624,622,623,619,613,603,595,593,591,587,589,585,576,575,570,562,549,539,529,526,527,525,518,513,505,504,496,483,479,472,467,465,464,459,451,442,430,417,410,404
UBAT0057,01028,1.48E7,8.867E+09,1197,12.008,718,0.660,40,0.00,395,391,389,390,389,386,376,373,366,359,351,344,342,339,336,329,319,316,310,303,299,296,293,291,287,285,283,281,280,277,271,264,261,253,247,240,233,230,225,221,219,220,223,223,224,223,218,213,209,210,214,215,213,216,216,209,207,208,205,195
UBAT0057,01029,1.48E7,4.068E+09,1198,11.983,724,0.660,40,0.02,187,183,181,173,172,174,183,181,177,178,182,184,180,173,167,161,156,154,153,154,154,155,155,156,158,162,165,169,171,175,175,172,167,163,162,165,163,160,158,154,149,144,141,138,135,133,136,150,160,165,162,158,148,137,128,124,120,119,123,126
UBAT0057,01030,1.48E7,2.331E+09,1199,11.990,725,0.659,39,0.02,130,129,125,121,120,117,127,129,133,137,143,147,149,149,146,142,139,137,135,137,137,138,141,142,144,140,131,126,121,120,122,122,122,125,128,126,125,127,130,134,132,134,133,129,127,127,122,117,119,116,116,118,118,117,119,124,126,126,128,129
UBAT0057,01031,1.48E7,1.917E+09,1201,11.997,726,0.657,40,0.01,133,137,138,139,144,146,145,142,141,139,139,141,142,141,141,138,135,136,134,133,133,140,142,141,140,138,141,146,146,145,141,132,126,121,118,118,122,122,124,125,124,127,128,127,126,126,126,130,134,132,130,128,126,127,127,129,128,132,135,136
UBAT0057,01032,1.48E7,1.980E+09,1200,11.986,730,0.660,40,0.01,140,139,134,133,133,132,124,123,122,124,128,131,134,131,129,132,133,142,152,171,196,216,234,248,258,267,275,274,271,264,254,242,233,228,223,220,212,203,201,195,190,186,180,177,175,176,179,181,182,181,185,191,199,206,210,212,215,222,234,250
UBAT0057,01033,1.48E7,2.828E+09,1197,11.989,725,0.658,40,0.02,274,294,308,336,378,417,525,602,677,749,818,890,978,1066,1143,1200,1248,1285,1319,1364,1426,1482,1520,1549,1589,1638,1685,1727,1761,1784,1818,1851,1882,1928,1985,2031,2065,2092,2120,2155,2194,2235,2281,2354,2446,2558,2665,2768,2891,3020,3155,3303,3471,3663,3866,4080,4284,4468,4631,4789
UBAT0057,01034,1.48E7,3.003E+10,1196,12.000,720,0.659,39,0.01,4958,5145,5323,5517,5734,5916,6221,6369,6524,6686,6810,6897,6984,7062,7115,7188,7250,7305,7368,7414,7431,7435,7423,7405,7385,7362,7339,7332,7311,7281,7245,7178,7097,7024,6926,6808,6706,6579,6426,6282,6144,6023,5944,5870,5778,5655,5529,5412,5298,5172,5026,4898,4787,4682,4587,4500,4420,4339,4258,4166
UBAT0057,01035,1.48E7,9.209E+10,1195,11.993,726,0.660,40,0.02,4084,3990,3891,3791,3706,3626,3401,3311,3217,3121,3033,2962,2902,2854,2792,2734,2682,2621,2569,2505,2429,2361,2287,2222,2174,2147,2114,2073,2035,2002,1975,1949,1919,1870,1825,1772,1725,1680,1641,1605,1557,1515,1478,1450,1424,1403,1391,1378,1356,1337,1309,1286,1261,1235,1210,1183,1148,1120,1089,1057
UBAT0057,01036,1.48E7,3.126E+10,1200,11.994,729,0.663,40,0.02,1031,1009,987,971,959,945,915,898,880,871,856,836,823,808,800,797,791,778,759,746,735,729,723,711,696,684,677,669,655,639,629,620,614,607,593,576,563,550,536,524,511,504,499,487,481,474,469,466,464,466,468,463,453,447,440,432,427,421,409,399
UBAT0057,01037,1.48E7,9.553E+09,1203,11.991,726,0.657,40,0.01,390,380,371,362,354,344,317,317,316,313,311,308,303,299,293,289,283,282,281,282,281,276,275,274,270,267,261,254,246,244,241,238,235,232,232,232,230,228,228,225,216,213,208,202,201,193,190,192,189,189,189,190,187,188,189,187,181,172,164,160
UBAT0057,01038,1.48E7,3.681E+09,1203,11.991,722,0.656,40,0.02,153,150,151,151,152,152,153,151,148,148,142,140,141,143,144,143,143,138,137,134,137,144,147,141,140,136,133,132,129,128,125,122,120,120,116,113,114,113,111,113,115,113,111,108,107,107,105,104,105,102,102,103,104,103,102,101,99,95,92,87
UBAT0057,01039,1.48E7,1.837E+09,1204,12.013,727,0.658,40,0.01,88,90,91,93,93,96,98,102,108,114,117,122,126,126,124,122,121,119,120,120,121,122,122,125,129,135,140,144,146,148,151,153,153,150,151,151,160,167,172,180,182,182,176,176,183,188,194,200,202,206,209,212,215,224,229,236,239,241,241,240
