# Supplementary material for: Using bioluminescence as a tool for studying diversity in marine zooplankton and dinoflagellates: an initial assessment
Source: PeerJ. 2024 Jun 11;12:e17516. doi: 10.7717/peerj.17516 (PMC11177854; doi:10.7717/peerj.17516)
Supplement: Supplemental Information 2 [file peerj-12-17516-s002.zip › cell isolations/ctenov2/cteno7.dat]

UBAT0057,01099,1.48E7,1.577E+09,1202,11.997,726,0.660,40,0.00,96,94,99,100,97,97,92,91,93,93,94,98,104,111,115,115,119,119,115,116,119,120,116,115,114,115,119,121,137,260,767,1518,2039,2311,2430,2445,2395,2327,2228,2121,2013,1904,1788,1673,1571,1470,1369,1269,1160,1048,920,710,500,388,343,322,314,301,289,283
UBAT0057,01100,1.48E7,1.080E+10,1202,11.994,721,0.660,40,0.02,282,284,280,279,281,277,273,277,282,292,300,306,311,315,319,326,335,339,348,356,367,381,389,392,392,396,407,409,412,413,411,407,402,392,382,372,373,378,379,385,390,389,383,378,373,373,372,379,380,377,372,366,354,346,340,341,344,341,339,340
UBAT0057,01101,1.48E7,5.237E+09,1199,11.999,724,0.658,40,0.02,339,333,323,320,315,311,302,294,291,288,279,275,274,270,266,261,256,252,249,243,244,244,240,235,234,231,233,237,240,239,240,233,227,225,221,217,216,215,216,217,216,217,221,224,219,219,221,224,227,229,228,227,230,233,237,234,231,234,236,231
UBAT0057,01102,1.48E7,3.643E+09,1197,11.990,723,0.659,40,0.00,225,218,212,207,204,206,215,214,211,206,201,197,191,191,192,191,185,181,178,178,182,182,177,173,169,166,171,173,171,165,159,155,154,150,151,156,158,160,160,155,153,154,153,151,152,148,145,142,141,141,146,149,144,143,142,141,140,142,141,142
UBAT0057,01103,1.48E7,2.495E+09,1200,12.017,724,0.659,40,0.02,143,139,141,143,141,147,151,150,177,176,146,151,172,152,140,162,170,142,133,191,336,572,753,820,850,847,820,779,734,696,657,628,596,557,524,498,476,455,440,426,411,393,374,355,342,327,313,301,286,279,268,262,259,253,248,246,243,236,229,224
UBAT0057,01104,1.48E7,5.291E+09,1199,11.985,724,0.658,40,0.01,217,212,206,197,192,182,161,158,158,158,160,156,156,159,155,157,160,158,156,156,152,150,147,144,147,151,154,151,151,152,154,157,157,154,152,149,151,156,161,165,165,160,157,163,166,171,183,190,192,197,209,291,542,872,1125,1233,1239,1167,1072,978
UBAT0057,01105,1.48E7,4.347E+09,1196,11.992,725,0.656,40,0.01,899,823,748,681,617,562,482,447,418,392,365,342,322,301,281,264,253,242,233,232,232,230,232,236,238,232,221,214,213,207,197,186,185,183,186,188,191,195,198,202,204,205,204,195,182,168,158,155,156,161,172,186,195,216,245,267,286,297,301,304
UBAT0057,01106,1.48E7,4.127E+09,1199,11.990,723,0.657,40,0.01,306,302,292,283,277,281,305,329,353,375,406,437,460,475,475,478,493,510,522,537,546,553,550,548,552,561,570,577,577,576,573,583,593,597,603,609,614,612,598,576,565,548,544,545,547,549,547,551,556,556,550,541,537,530,522,513,501,486,477,470
UBAT0057,01107,1.48E7,7.460E+09,1201,12.001,729,0.658,40,0.01,454,432,415,402,395,393,388,381,373,369,361,354,343,336,333,323,320,315,304,292,287,280,277,273,271,269,271,274,274,271,270,265,258,250,237,226,218,214,211,207,212,213,210,206,205,202,200,195,192,190,184,179,174,171,173,169,164,163,161,159
UBAT0057,01108,1.48E7,3.901E+09,1199,11.989,733,0.658,40,0.01,161,162,160,159,156,158,145,142,141,138,137,136,141,141,144,149,149,151,156,156,156,151,144,140,139,134,130,128,120,119,119,120,121,125,129,126,123,123,125,128,130,130,129,132,140,152,175,203,219,222,221,220,215,211,210,207,211,227,246,259
UBAT0057,01109,1.48E7,2.354E+09,1198,11.992,726,0.659,40,0.01,267,265,263,261,256,251,242,231,221,213,208,204,200,197,193,186,180,171,151,134,125,122,125,129,129,129,129,128,127,126,126,126,128,132,132,133,134,130,126,124,120,116,115,112,110,110,110,116,118,118,122,124,125,128,130,132,135,137,139,143
UBAT0057,01110,1.48E7,2.268E+09,1196,11.999,728,0.656,40,0.02,151,156,161,166,171,175,182,184,185,187,188,186,183,185,182,185,192,204,217,226,225,223,218,216,214,221,232,236,235,236,235,239,247,255,259,257,252,247,244,240,238,237,236,234,232,234,234,234,237,237,232,230,230,232,231,226,219,212,200,191
UBAT0057,01111,1.48E7,3.202E+09,1196,11.991,725,0.657,40,0.00,183,179,177,179,179,181,177,172,168,163,158,154,157,160,161,171,173,172,173,173,172,165,160,154,153,156,161,168,177,186,209,269,367,469,545,598,629,644,653,659,657,657,655,639,628,616,608,603,598,599,610,620,634,637,625,605,593,597,607,623
UBAT0057,01112,1.48E7,5.669E+09,1198,12.010,720,0.659,40,0.01,653,690,723,759,773,776,773,777,784,794,810,818,810,797,787,779,784,788,786,787,794,797,799,804,817,832,843,846,843,839,849,877,892,896,898,904,912,937,963,974,983,986,980,980,986,988,990,992,982,972,976,989,1001,1016,1027,1020,996,964,935,913
UBAT0057,01113,1.48E7,1.299E+10,1200,11.992,724,0.661,40,0.02,899,882,877,877,875,864,814,786,755,722,704,692,685,682,675,659,651,646,650,673,702,724,753,776,779,767,751,734,717,697,671,639,611,592,578,567,555,537,519,492,463,445,427,412,404,401,401,389,378,361,351,348,345,341,339,341,349,354,356,355
UBAT0057,01114,1.48E7,8.693E+09,1199,11.994,722,0.657,40,0.02,353,351,347,348,347,340,323,316,311,309,306,299,290,284,270,263,260,257,260,262,267,271,276,282,285,287,287,286,280,270,265,257,245,236,231,228,233,234,230,230,224,218,214,209,202,197,196,192,194,199,202,208,223,298,510,776,1067,1721,3737,7720
UBAT0057,01115,1.48E7,1.030E+10,1192,11.993,707,0.662,40,0.01,12356,16789,20280,24856,30505,35372,38364,40683,43537,46148,45320,41662,38784,37216,36948,36856,35129,33252,31983,30957,29777,28641,27342,26091,25513,25544,25426,25199,25375,25279,24448,23166,21623,19915,18079,16321,14816,13660,12756,11946,11172,10439,9793,9220,8617,8005,7442,6837,6171,5547,5001,4576,4221,3859,3557,3323,3121,2953,2825,2733
UBAT0057,01116,1.48E7,3.028E+11,1184,11.991,674,0.658,40,0.01,2648,2565,2481,2389,2287,2197,2072,2017,1956,1902,1845,1792,1751,1714,1675,1639,1601,1555,1505,1466,1436,1425,1429,1424,1412,1396,1382,1358,1328,1313,1294,1271,1250,1236,1221,1212,1214,1231,1248,1261,1267,1277,1294,1309,1326,1351,1383,1408,1431,1455,1471,1490,1503,1509,1526,1548,1580,1613,1638,1661
UBAT0057,01117,1.48E7,2.305E+10,1185,12.014,727,0.659,40,0.01,1671,1683,1692,1702,1706,1714,1721,1718,1724,1743,1777,1807,1825,1835,1846,1856,1859,1845,1819,1810,1796,1806,1825,1829,1829,1838,1861,1882,1908,1932,1940,1937,1928,1910,1882,1867,1854,1848,1852,1846,1846,1841,1839,1848,1867,1890,1903,1913,1915,1906,1898,1897,1902,1918,1931,1932,1932,1923,1905,1897
UBAT0057,01118,1.48E7,2.734E+10,1199,11.995,724,0.658,40,0.02,1902,1906,1896,1893,1892,1876,1867,1869,1867,1856,1854,1852,1848,1850,1845,1830,1817,1788,1765,1740,1716,1702,1689,1678,1671,1667,1671,1676,1671,1658,1624,1579,1544,1524,1524,1523,1504,1478,1456,1448,1435,1425,1415,1401,1376,1352,1335,1317,1296,1279,1258,1239,1224,1215,1204,1187,1169,1165,1168,1163
UBAT0057,01119,1.48E7,2.315E+10,1200,11.992,731,0.658,40,0.02,1147,1124,1097,1067,1038,1013,963,950,933,921,912,904,907,907,894,880,868,857,840,825,807,796,788,783,776,761,748,743,738,734,740,741,729,715,706,704,703,698,685,673,660,646,635,625,616,601,583,575,574,578,580,576,571,570,566,557,551,549,542,542
UBAT0057,01120,1.48E7,1.107E+10,1202,11.992,730,0.660,40,0.01,543,542,536,539,539,532,521,521,517,517,513,515,514,512,517,519,521,519,514,508,503,492,481,479,479,481,478,470,462,451,447,438,436,436,440,437,427,425,432,433,438,487,544,525,455,420,410,415,414,403,402,415,440,435,423,419,418,418,401,386
UBAT0057,01121,1.48E7,6.929E+09,1204,11.992,721,0.661,40,0.03,383,385,398,425,462,483,481,470,459,455,447,441,441,449,456,453,448,446,443,443,437,432,424,412,399,392,387,389,389,388,389,386,384,377,372,370,368,369,365,356,351,349,352,352,349,348,345,342,344,347,352,362,373,380,389,394,396,392,378,363
UBAT0057,01122,1.48E7,5.889E+09,1202,11.989,727,0.656,40,0.02,349,338,330,330,334,332,324,319,317,317,314,314,319,326,334,341,342,332,324,316,316,306,295,292,290,289,289,293,288,287,285,276,273,272,273,276,279,279,279,275,274,271,268,266,272,275,274,275,270,262,260,260,263,272,282,285,283,279,277,281
UBAT0057,01123,1.48E7,4.352E+09,1201,11.991,721,0.661,40,0.01,280,276,277,279,279,276,265,259,255,255,249,239,227,214,206,201,198,196,198,205,227,256,272,270,262,249,237,233,223,212,206,199,194,190,190,190,194,194,193,193,196,197,205,214,218,218,218,212,209,211,216,227,243,243,237,281,492,649,703,846
UBAT0057,01124,1.48E7,4.017E+09,1202,11.990,720,0.658,40,0.01,1114,1734,2678,3228,3315,3126,2404,2182,2064,1979,1927,1877,1824,1769,1732,1689,1651,1620,1603,1604,1479,1348,1270,1227,1239,1278,1289,1271,1241,1208,1182,1161,1149,1139,1141,1143,1141,1146,1162,1190,1220,1247,1280,1309,1338,1370,1421,1486,1558,1629,1690,1753,1820,1889,1983,2076,2167,2259,2346,2426
UBAT0057,01125,1.48E7,2.496E+10,1201,11.989,720,0.657,40,0.01,2530,2659,2772,2871,2961,3053,3253,3321,3401,3510,3633,3759,3869,3981,4072,4123,4136,4141,4144,4151,4203,4270,4307,4344,4372,4380,4375,4373,4377,4376,4370,4360,4335,4290,4232,4177,4135,4085,4037,4006,3971,3918,3860,3799,3756,3727,3688,3636,3585,3529,3485,3436,3363,3288,3236,3199,3166,3135,3095,3067
UBAT0057,01126,1.48E7,5.579E+10,1200,11.988,725,0.661,40,0.02,3063,3053,3021,2971,2922,2879,2815,2777,2744,2716,2690,2650,2616,2582,2562,2536,2499,2470,2439,2425,2401,2357,2320,2300,2273,2247,2224,2197,2169,2146,2107,2071,2047,2018,2008,1990,1966,1936,1903,1874,1837,1806,1779,1759,1737,1711,1691,1675,1653,1619,1590,1564,1544,1522,1500,1479,1459,1433,1399,1364
UBAT0057,01127,1.48E7,3.142E+10,1201,11.990,725,0.659,40,0.01,1337,1320,1304,1283,1264,1248,1224,1218,1205,1190,1176,1154,1133,1119,1101,1084,1065,1052,1044,1040,1033,1022,1013,1006,993,984,978,976,976,974,967,954,938,920,906,897,877,856,835,822,812,795,781,768,762,757,747,741,735,728,715,696,688,687,685,680,675,666,656,648
UBAT0057,01128,1.48E7,1.386E+10,1201,11.983,723,0.659,40,0.00,642,628,615,603,588,575,565,553,554,547,540,528,521,520,511,499,513,542,543,529,516,504,493,489,483,478,474,470,465,459,458,452,444,449,462,442,409,396,390,389,384,380,371,367,362,354,342,338,343,347,343,336,325,312,301,296,296,295,296,297
UBAT0057,01129,1.48E7,6.555E+09,1201,11.983,720,0.659,40,0.02,297,298,298,300,298,292,291,292,289,289,281,277,280,276,274,270,272,269,270,269,264,260,252,245,243,244,246,249,250,254,254,253,257,262,265,264,264,261,253,252,254,257,261,265,264,269,276,279,279,279,281,284,288,292,295,301,305,311,328,388
UBAT0057,01130,1.48E7,4.131E+09,1201,11.993,721,0.661,40,0.02,517,638,715,763,781,785,768,750,728,705,680,651,619,592,561,534,505,461,395,347,331,324,322,320,324,326,328,331,332,338,343,343,341,333,322,320,318,313,308,302,298,299,297,298,300,307,306,305,308,304,299,293,294,293,293,290,283,278,272,268
UBAT0057,01131,1.48E7,6.079E+09,1201,12.002,725,0.659,40,0.00,265,264,257,258,268,283,293,290,293,294,292,287,282,275,269,265,267,273,283,290,294,293,294,291,281,272,267,266,268,270,272,269,261,261,259,265,274,281,282,279,278,278,270,262,257,255,250,245,242,238,235,238,241,240,239,236,234,235,236,237
UBAT0057,01132,1.48E7,3.936E+09,1199,11.983,724,0.658,40,0.01,232,230,228,224,218,214,204,198,197,191,185,183,189,195,201,199,197,191,182,177,171,173,182,185,185,185,186,187,185,178,171,173,177,176,177,177,171,172,175,175,169,164,165,172,176,176,181,185,191,189,188,189,190,189,186,185,186,187,185,179
UBAT0057,01133,1.48E7,2.755E+09,1198,11.993,719,0.657,40,0.02,173,168,168,170,176,185,197,198,195,191,185,182,185,184,183,181,180,179,181,182,179,180,181,181,181,181,182,184,183,179,175,172,170,167,168,171,171,166,159,150,144,141,140,141,135,130,127,124,131,137,137,140,141,141,144,146,148,150,154,156
UBAT0057,01134,1.48E7,2.444E+09,1198,11.987,725,0.661,40,0.02,155,154,154,153,155,157,158,154,155,159,157,157,156,153,147,145,142,140,142,145,152,159,162,163,162,162,163,164,165,166,169,173,177,178,174,178,186,194,203,208,212,214,216,218,222,219,220,215,211,217,225,233,237,237,241,246,248,249,243,242
UBAT0057,01135,1.48E7,2.749E+09,1198,11.990,726,0.656,40,0.01,240,242,249,255,258,261,259,257,251,246,243,241,238,240,239,235,228,222,222,233,244,249,254,253,257,288,422,821,1272,1553,1699,1736,1714,1662,1607,1545,1485,1429,1362,1253,1158,1105,1064,1023,961,832,596,414,357,356,364,360,353,347,351,360,370,381,393,405
