# Supplementary material for: Using bioluminescence as a tool for studying diversity in marine zooplankton and dinoflagellates: an initial assessment
Source: PeerJ. 2024 Jun 11;12:e17516. doi: 10.7717/peerj.17516 (PMC11177854; doi:10.7717/peerj.17516)
Supplement: Supplemental Information 2 [file peerj-12-17516-s002.zip › cell isolations/ctenov2/cteno8.dat]

UBAT0057,01177,1.48E7,6.909E+09,1199,12.013,722,0.657,40,0.01,353,344,336,329,322,322,319,324,326,325,321,319,311,312,312,315,314,314,312,308,307,297,293,289,281,271,265,267,272,278,280,287,291,291,292,296,294,290,287,275,268,263,258,261,267,269,273,280,286,289,291,286,276,266,254,245,242,239,243,248
UBAT0057,01178,1.48E7,4.276E+09,1200,12.006,725,0.659,40,0.01,246,249,253,251,243,239,228,226,229,232,240,246,251,260,262,256,252,253,262,265,264,267,265,260,261,259,256,257,256,258,256,248,248,256,259,257,256,251,246,241,236,231,231,235,236,239,235,235,234,238,237,241,242,249,255,262,273,276,277,274
UBAT0057,01179,1.48E7,3.705E+09,1199,11.991,722,0.658,40,0.01,267,266,260,260,266,270,271,270,265,265,270,272,270,271,276,281,279,277,279,276,268,262,255,256,257,261,270,274,277,281,286,289,292,294,293,299,305,312,313,311,313,309,298,294,295,300,303,305,311,320,320,322,320,311,307,305,299,292,288,285
UBAT0057,01180,1.48E7,4.236E+09,1199,11.994,720,0.661,40,0.02,281,275,270,268,264,257,252,251,253,256,256,257,255,253,255,256,255,258,254,250,243,240,244,248,251,249,245,244,250,252,253,253,251,252,251,250,250,247,244,243,237,227,218,208,202,201,206,213,214,214,217,219,226,234,241,241,240,237,231,227
UBAT0057,01181,1.48E7,3.584E+09,1199,11.995,714,0.661,40,0.00,223,220,217,216,218,221,223,227,228,230,233,231,229,229,223,216,214,210,208,213,214,215,216,215,210,207,207,214,221,228,236,240,239,238,233,229,225,223,220,217,213,213,205,203,201,203,207,206,203,205,203,206,207,205,204,202,200,197,193,190
UBAT0057,01182,1.48E7,3.183E+09,1198,11.994,716,0.658,40,0.00,188,191,189,192,198,197,194,190,184,184,180,177,177,177,177,177,173,175,175,176,179,180,183,184,187,193,215,239,249,256,263,268,268,270,266,263,261,257,252,254,252,251,251,247,238,232,231,223,219,213,210,208,206,200,195,191,190,186,183,178
UBAT0057,01183,1.48E7,3.120E+09,1199,11.993,724,0.660,40,0.02,178,178,175,169,163,161,159,159,162,162,165,167,168,172,180,181,181,178,171,167,173,173,169,170,169,169,177,192,207,222,228,234,241,244,248,248,247,248,250,249,241,241,237,234,231,227,225,219,217,218,218,220,224,227,231,230,229,230,226,216
UBAT0057,01184,1.48E7,3.015E+09,1200,11.988,721,0.659,40,0.01,209,203,199,195,196,199,200,197,202,209,217,221,219,219,217,212,206,204,203,205,209,216,223,226,227,228,225,221,214,206,202,196,193,191,191,188,187,183,179,177,175,176,178,181,181,179,181,184,187,191,198,198,195,189,182,180,176,172,176,179
UBAT0057,01185,1.48E7,2.921E+09,1198,11.987,724,0.660,40,0.01,181,181,182,181,182,183,177,173,167,167,170,172,180,193,212,244,284,349,392,396,399,420,440,461,517,594,631,638,639,640,642,648,651,641,631,621,607,596,584,574,560,548,536,529,528,539,548,553,553,541,532,535,544,552,568,588,606,633,665,701
UBAT0057,01186,1.48E7,6.872E+09,1199,11.984,720,0.658,40,0.01,742,777,811,852,896,936,999,1028,1056,1092,1142,1187,1228,1266,1312,1348,1381,1408,1437,1454,1462,1468,1486,1514,1546,1558,1570,1589,1603,1622,1642,1661,1676,1673,1670,1668,1664,1650,1623,1590,1568,1566,1567,1561,1564,1579,1603,1613,1600,1581,1560,1543,1536,1526,1489,1451,1419,1407,1457,1559
UBAT0057,01187,1.48E7,2.120E+10,1200,11.989,721,0.655,40,0.01,1653,1721,1756,1769,1759,1737,1669,1637,1602,1563,1539,1516,1491,1470,1453,1432,1399,1360,1321,1281,1251,1228,1207,1186,1173,1167,1147,1121,1106,1089,1074,1051,1031,1021,1021,1017,1015,1016,1016,1015,1015,1010,995,980,974,964,949,926,894,865,853,849,844,835,817,804,793,784,776,762
UBAT0057,01188,1.48E7,1.723E+10,1199,11.999,721,0.659,40,0.02,747,745,743,739,740,738,725,713,703,689,674,662,655,647,640,645,654,661,661,650,642,634,624,619,602,587,574,562,559,558,556,552,544,533,523,508,500,496,491,491,484,478,470,466,457,455,458,458,455,450,446,438,432,422,414,406,400,396,388,384
UBAT0057,01189,1.48E7,8.232E+09,1198,11.988,716,0.661,40,0.02,379,374,373,372,370,366,350,343,338,337,335,333,333,333,328,322,316,314,312,309,314,314,312,314,314,316,326,335,341,342,339,334,335,332,329,322,319,315,304,300,291,284,281,282,284,290,297,298,296,294,294,293,292,294,296,294,292,289,289,291
UBAT0057,01190,1.48E7,4.694E+09,1198,11.992,722,0.660,40,0.02,296,301,300,303,313,315,314,314,313,309,304,300,296,294,289,285,288,286,286,283,286,295,302,308,315,320,323,323,321,318,316,321,319,317,323,323,325,330,335,334,333,334,336,338,340,346,353,357,357,352,344,341,334,322,321,328,332,342,351,356
UBAT0057,01191,1.48E7,4.741E+09,1197,11.997,722,0.658,40,0.01,360,364,368,369,369,371,354,343,334,332,331,328,328,326,321,316,318,319,324,330,345,391,443,477,497,510,513,515,511,506,508,509,505,503,501,497,488,480,477,471,457,432,413,407,407,413,424,436,442,445,443,442,442,440,433,433,439,446,453,462
UBAT0057,01192,1.48E7,6.234E+09,1197,11.991,717,0.655,40,0.02,473,481,489,495,511,528,549,558,565,571,571,558,550,548,548,552,554,561,573,588,585,580,586,589,591,595,603,608,614,616,610,597,585,578,573,573,572,567,564,573,580,577,577,572,561,542,524,514,510,508,510,514,516,512,512,507,502,496,494,488
UBAT0057,01193,1.48E7,8.167E+09,1198,12.004,716,0.658,40,0.02,488,490,486,482,477,478,474,464,462,462,470,482,486,481,472,465,468,476,482,485,484,478,475,471,470,472,484,490,490,487,476,465,451,442,436,429,424,418,412,410,413,419,417,413,410,411,411,416,416,411,410,407,406,406,405,400,391,380,377,378
UBAT0057,01194,1.48E7,6.581E+09,1200,11.993,716,0.660,40,0.01,380,377,371,367,365,366,371,373,373,372,370,369,368,362,352,347,343,340,337,335,333,335,334,327,324,325,327,325,320,309,304,302,302,301,303,296,287,281,277,280,290,300,305,310,309,311,311,313,316,316,313,315,317,316,315,320,323,326,329,329
UBAT0057,01195,1.48E7,4.850E+09,1201,12.001,723,0.660,40,0.01,331,330,330,321,312,303,289,286,286,289,289,289,297,300,301,302,305,304,303,298,292,289,284,283,285,278,274,275,277,279,276,274,269,267,265,261,258,257,257,256,253,252,252,248,245,244,245,246,249,249,245,241,238,241,244,239,235,230,229,229
UBAT0057,01196,1.48E7,4.015E+09,1202,11.994,721,0.658,40,0.00,236,243,247,246,241,240,238,231,224,217,215,214,215,221,226,228,230,230,222,216,210,201,195,188,188,188,187,185,186,189,190,191,191,194,195,198,198,197,198,198,208,222,224,218,210,202,200,202,203,205,204,198,192,186,181,179,183,186,189,191
UBAT0057,01197,1.48E7,3.054E+09,1203,11.992,719,0.659,40,0.02,191,189,185,177,170,167,166,166,167,170,178,186,193,196,197,200,202,202,199,195,191,187,185,186,181,181,184,192,196,194,194,194,187,184,187,191,196,194,189,183,184,184,181,171,164,161,161,163,165,166,169,169,169,164,159,159,164,166,174,180
UBAT0057,01198,1.48E7,2.672E+09,1202,11.993,719,0.658,40,0.01,181,182,182,180,178,172,169,168,170,173,173,173,172,172,175,212,294,355,391,409,413,410,403,391,383,369,349,330,315,309,301,288,268,244,206,176,161,157,159,166,172,176,180,182,180,178,174,173,172,170,167,165,161,161,166,169,175,181,180,183
UBAT0057,01199,1.48E7,3.341E+09,1199,11.993,721,0.656,40,0.02,183,179,177,172,166,164,161,167,174,179,179,175,175,174,172,168,165,166,165,164,162,159,156,152,148,146,145,145,143,141,138,138,139,140,143,143,143,148,154,157,162,168,178,185,194,196,196,196,192,190,183,175,167,160,153,152,150,151,155,158
UBAT0057,01200,1.48E7,2.418E+09,1197,12.002,723,0.657,40,0.01,161,160,159,156,156,155,157,161,158,153,152,156,156,155,156,154,155,152,154,153,153,156,160,164,169,174,177,177,178,180,181,186,191,191,188,183,179,177,175,170,165,162,161,159,157,156,158,155,152,152,148,142,143,148,155,164,172,181,187,185
UBAT0057,01201,1.48E7,2.429E+09,1200,11.993,725,0.657,40,0.00,182,177,172,167,165,163,159,157,156,157,160,162,165,170,175,176,178,180,179,182,194,206,211,215,219,226,233,242,253,268,283,292,300,306,312,317,324,323,318,308,302,302,304,304,308,316,321,326,336,344,351,351,349,347,347,347,344,346,349,352
UBAT0057,01202,1.48E7,3.834E+09,1203,11.990,724,0.655,40,0.02,349,345,340,340,332,332,345,353,358,361,362,355,348,350,354,357,359,351,341,348,356,348,338,334,328,326,327,330,341,344,338,342,349,340,336,339,338,330,327,332,331,328,322,318,317,314,316,316,316,316,312,307,302,296,289,287,288,290,288,283
UBAT0057,01203,1.48E7,4.883E+09,1199,11.996,724,0.662,40,0.01,286,293,294,289,287,280,272,271,272,276,278,279,283,285,284,279,273,267,259,254,251,250,251,248,244,239,235,233,233,228,226,231,233,235,238,234,233,234,232,235,239,242,237,232,226,225,229,226,223,223,221,222,220,217,209,199,193,192,191,190
UBAT0057,01204,1.48E7,3.592E+09,1197,12.003,724,0.654,40,0.01,190,190,193,199,206,209,213,214,211,210,208,203,199,193,192,194,195,190,184,174,167,166,161,159,160,161,162,161,165,168,170,169,175,179,179,176,173,171,170,167,166,164,165,164,159,154,150,146,144,143,143,144,142,145,145,147,151,155,155,154
UBAT0057,01205,1.48E7,2.547E+09,1198,12.004,722,0.662,40,0.02,155,150,141,136,136,136,139,141,141,142,144,143,143,144,147,147,143,139,141,141,140,142,142,147,148,147,146,145,146,141,138,139,137,139,142,138,139,142,144,146,149,146,145,140,137,141,146,150,154,159,164,164,169,169,167,164,167,172,174,172
UBAT0057,01206,1.48E7,2.185E+09,1200,11.990,718,0.662,40,0.01,168,166,162,159,161,163,155,153,150,148,147,147,146,142,142,148,152,158,162,165,165,167,170,172,177,179,175,168,163,164,165,166,173,175,174,173,173,175,174,176,176,173,173,170,170,171,172,176,176,172,172,170,165,162,162,160,162,166,167,166
UBAT0057,01207,1.48E7,2.441E+09,1200,12.004,727,0.658,40,0.01,168,170,168,169,162,156,149,144,141,140,140,139,140,144,146,147,147,146,143,140,142,145,148,149,146,146,146,143,143,145,147,143,143,140,137,138,138,136,136,137,135,135,132,128,128,129,128,130,130,127,127,126,126,125,124,126,129,127,126,124
UBAT0057,01208,1.48E7,2.062E+09,1199,11.997,728,0.659,40,0.03,122,124,129,129,126,125,121,119,123,123,126,128,126,128,126,127,133,134,130,128,127,127,127,128,128,127,124,122,123,121,121,124,134,155,191,228,232,221,202,186,175,164,156,149,142,139,138,141,142,148,151,155,156,152,147,145,138,134,135,128
UBAT0057,01209,1.48E7,2.099E+09,1200,11.991,725,0.661,40,0.01,124,121,117,116,120,120,129,127,126,127,133,135,142,148,151,151,147,148,149,145,145,144,140,141,143,140,140,140,141,143,145,144,140,140,138,136,135,131,126,125,130,132,135,132,129,130,132,136,142,142,139,142,145,145,150,153,155,158,160,160
UBAT0057,01210,1.48E7,2.055E+09,1199,11.996,724,0.657,40,0.01,159,161,156,153,153,152,154,154,157,157,155,153,153,151,148,146,144,140,139,137,135,135,136,140,143,142,138,136,133,133,132,132,133,133,132,132,133,137,142,141,142,144,147,148,148,149,149,152,156,158,163,169,173,175,171,166,163,160,155,152
UBAT0057,01211,1.48E7,2.187E+09,1198,12.023,724,0.660,40,0.01,147,146,148,148,151,158,196,213,222,227,231,231,229,223,214,203,197,188,179,173,170,167,164,161,161,165,170,174,177,177,183,186,191,190,187,187,183,180,180,181,181,181,173,169,168,166,162,155,151,150,148,144,145,150,151,154,162,166,171,172
UBAT0057,01212,1.48E7,2.616E+09,1199,11.989,724,0.660,40,0.02,178,182,184,183,183,179,170,167,163,161,161,158,160,161,164,170,175,178,193,221,252,280,299,311,321,325,325,323,318,313,307,301,296,290,282,275,270,266,254,236,219,212,211,210,212,217,216,214,212,205,198,200,199,200,199,198,201,210,211,214
UBAT0057,01213,1.48E7,3.339E+09,1199,11.985,721,0.659,40,0.00,222,230,234,238,239,236,243,246,250,248,248,246,245,239,237,240,242,243,241,243,246,246,245,241,240,240,240,239,238,239,240,241,239,235,235,232,231,237,251,258,247,244,251,272,329,405,504,602,691,771,820,830,816,801,782,760,737,698,644,613
UBAT0057,01214,1.48E7,5.380E+09,1199,11.988,725,0.660,40,0.01,595,575,552,521,475,394,307,291,281,275,271,272,266,264,261,256,247,239,234,227,225,221,220,222,222,226,228,231,230,233,237,236,234,233,235,237,238,244,248,254,262,265,267,268,263,260,262,263,265,267,266,266,267,269,268,268,270,268,262,260
UBAT0057,01215,1.48E7,4.050E+09,1198,11.988,723,0.659,40,0.02,253,245,242,239,245,255,260,263,264,266,265,262,255,248,243,241,233,226,222,221,222,227,226,227,230,233,231,231,232,233,233,231,229,225,221,216,215,213,211,209,208,210,218,229,235,234,234,235,234,229,224,219,212,208,204,201,198,195,199,198
UBAT0057,01216,1.48E7,3.381E+09,1200,11.983,729,0.658,40,0.02,195,194,193,193,196,197,201,202,205,203,198,193,184,181,184,195,202,208,213,214,216,211,201,196,185,178,174,170,164,162,161,158,153,144,140,142,143,139,135,135,138,138,136,140,141,144,146,150,153,153,155,154,146,147,151,150,150,150,150,150
UBAT0057,01217,1.48E7,2.503E+09,1201,11.984,737,0.660,40,0.03,146,146,147,143,142,140,138,138,136,132,135,138,141,145,145,145,146,148,151,152,156,158,160,161,159,158,160,161,160,157,157,157,156,158,159,153,156,173,202,231,262,289,309,330,343,349,347,336,329,320,312,307,297,295,294,294,292,294,298,299
UBAT0057,01218,1.48E7,3.083E+09,1199,11.994,718,0.659,40,0.01,303,307,309,316,329,338,350,358,365,374,384,392,401,411,417,421,430,447,463,471,483,503,526,539,551,564,569,574,583,592,599,611,618,630,644,647,651,655,661,667,668,666,660,653,640,627,622,617,612,610,600,585,576,561,547,536,524,514,504,494
UBAT0057,01219,1.48E7,7.758E+09,1198,11.990,719,0.662,40,0.00,488,488,481,471,462,455,439,436,431,422,414,405,390,375,363,355,342,336,326,322,324,325,322,317,309,302,301,299,296,289,285,284,288,291,291,289,286,277,268,259,249,246,241,239,238,235,234,236,237,231,225,220,214,209,205,204,205,206,209,208
UBAT0057,01220,1.48E7,4.517E+09,1198,11.991,720,0.660,39,0.01,207,204,200,200,200,201,199,200,203,203,203,199,197,196,196,197,202,206,204,202,199,195,193,191,187,188,190,190,196,196,197,197,194,186,185,184,185,182,179,181,179,175,176,177,176,173,174,182,198,230,262,281,288,287,281,267,260,254,247,246
UBAT0057,01221,1.48E7,3.050E+09,1199,11.992,724,0.657,39,0.02,248,250,247,237,229,221,211,209,207,209,211,208,204,200,198,194,189,187,187,188,187,185,186,184,185,183,180,177,177,174,172,169,165,165,170,168,166,164,159,155,160,163,166,173,185,190,195,206,210,210,203,199,200,206,207,223,407,723,552,289
UBAT0057,01222,1.48E7,3.161E+09,1200,11.994,723,0.660,40,0.02,292,637,1896,3434,4186,4335,3935,3628,3310,3019,2752,2522,2326,2138,1980,1849,1725,1612,1507,1421,1337,1265,1201,1142,1091,1046,1007,969,935,900,866,836,805,781,762,737,711,691,676,656,636,616,601,587,573,562,556,548,534,531,524,520,518,510,506,497,493,492,487,481
UBAT0057,01223,1.48E7,1.920E+10,1200,11.992,723,0.658,40,0.01,477,477,476,477,476,475,464,456,449,439,431,419,407,398,396,392,395,398,394,393,394,388,386,383,375,373,372,369,362,351,342,345,344,340,335,338,342,342,343,343,344,346,347,343,336,336,331,328,332,337,337,332,327,324,323,323,325,329,332,337
UBAT0057,01224,1.48E7,5.521E+09,1199,11.993,722,0.658,40,0.01,338,334,330,327,327,325,324,326,322,315,308,296,284,262,240,233,232,232,241,250,247,240,237,236,235,232,233,236,241,241,243,245,242,236,231,221,220,225,235,246,256,264,268,274,277,275,274,273,272,268,268,272,277,280,281,286,295,300,306,310
UBAT0057,01225,1.48E7,3.974E+09,1198,12.004,717,0.662,40,0.02,308,301,293,288,282,281,276,267,257,251,246,243,244,246,250,255,258,256,254,252,256,298,358,383,381,375,361,345,324,313,317,318,314,313,314,314,313,312,314,315,316,321,324,333,343,351,360,369,376,384,398,419,440,448,453,458,463,470,479,479
UBAT0057,01226,1.48E7,4.933E+09,1197,11.993,725,0.661,40,0.01,478,477,478,500,536,566,577,566,546,526,525,555,587,607,615,611,595,579,561,541,524,508,493,478,460,435,417,404,401,396,385,367,357,346,334,326,315,307,307,303,302,304,310,311,306,295,284,278,271,263,259,252,246,246,242,239,235,238,240,242
UBAT0057,01227,1.48E7,5.925E+09,1197,12.023,725,0.658,40,0.01,250,259,260,254,246,241,231,231,238,239,240,241,242,247,249,254,258,253,245,246,253,263,273,282,282,287,284,278,276,277,278,279,281,280,274,267,264,257,253,249,250,248,248,253,258,258,259,257,252,248,247,247,250,250,244,241,235,228,222,220
UBAT0057,01228,1.48E7,3.762E+09,1198,12.014,726,0.659,40,0.01,226,233,243,250,257,261,253,241,234,233,234,239,248,258,267,275,279,272,267,269,265,258,250,243,236,230,228,231,238,249,258,260,257,260,259,257,248,241,233,225,222,223,227,232,238,241,242,239,237,234,232,230,228,228,228,230,234,243,249,246
UBAT0057,01229,1.48E7,3.617E+09,1200,12.017,727,0.659,40,0.02,244,236,226,221,221,224,230,225,223,229,242,263,278,286,286,288,286,285,288,289,291,291,286,283,279,278,277,278,287,289,288,285,281,280,278,277,276,274,273,275,275,275,273,268,273,280,292,303,315,324,331,340,344,348,347,349,343,342,344,346
UBAT0057,01230,1.48E7,4.222E+09,1200,11.984,725,0.658,40,0.02,354,360,367,379,386,386,377,376,377,375,378,381,384,390,396,401,403,403,404,407,408,404,399,392,383,383,384,384,380,375,366,366,369,367,373,379,376,371,364,362,362,355,344,339,337,334,333,333,335,333,325,317,312,305,296,287,281,272,267,266
UBAT0057,01231,1.48E7,5.307E+09,1199,12.014,723,0.660,40,0.00,270,270,266,265,267,267,264,262,260,257,258,256,254,249,242,242,242,236,235,234,234,232,230,229,229,231,233,233,231,231,238,246,244,241,245,257,282,283,266,250,236,224,217,209,201,197,199,200,198,198,192,193,185,176,172,170,169,175,172,167
UBAT0057,01232,1.48E7,3.380E+09,1201,11.990,721,0.659,40,0.01,165,163,160,161,162,161,160,156,156,150,146,153,156,157,162,167,170,172,172,172,169,169,169,173,175,178,182,182,179,175,171,163,164,163,164,164,165,166,165,160,157,159,159,157,155,153,150,151,151,149,145,142,143,142,139,144,148,147,146,147
UBAT0057,01233,1.48E7,2.364E+09,1202,11.993,724,0.657,40,0.00,150,150,149,146,144,147,159,173,178,178,178,173,171,172,171,169,175,176,174,171,169,170,171,163,157,153,151,151,147,143,139,142,144,142,143,144,151,158,164,170,181,183,180,178,180,181,181,174,173,174,178,188,194,194,190,184,177,172,169,166
UBAT0057,01234,1.48E7,2.463E+09,1201,11.991,723,0.658,40,0.01,166,169,166,164,163,159,153,159,165,168,167,165,162,159,156,155,152,151,156,158,159,158,159,158,159,158,158,163,160,156,153,151,149,147,142,138,138,137,137,139,142,146,150,155,158,157,154,151,156,162,158,160,162,161,167,170,170,169,171,172
UBAT0057,01235,1.48E7,2.324E+09,1200,11.994,720,0.657,40,0.01,168,162,158,161,167,172,171,173,172,172,173,173,175,180,178,176,175,174,170,169,172,169,169,183,225,281,331,365,388,400,406,406,403,397,394,393,387,372,360,343,334,326,314,300,290,280,272,263,258,256,249,236,222,215,207,203,204,207,215,218
UBAT0057,01236,1.48E7,3.720E+09,1200,11.997,718,0.662,40,0.02,219,219,217,219,221,226,230,236,241,247,253,259,259,266,272,275,277,279,279,277,274,272,265,258,253,254,254,266,280,293,300,304,300,291,285,277,270,267,261,257,251,243,239,237,236,237,232,231,230,233,239,240,239,237,234,245,258,263,261,261
UBAT0057,01237,1.48E7,3.782E+09,1199,11.993,720,0.661,40,0.01,257,257,255,250,251,255,251,250,252,249,248,246,257,271,290,307,320,324,323,324,330,338,345,355,358,356,355,363,377,380,375,366,351,338,328,316,311,310,304,298,289,284,276,265,256,254,258,266,267,260,253,244,240,239,239,241,240,235,224,213
UBAT0057,01238,1.48E7,4.262E+09,1198,12.021,714,0.657,40,0.01,204,199,199,202,201,204,211,211,211,207,203,199,195,194,195,199,199,198,200,202,199,192,194,196,195,188,187,189,191,191,186,180,179,182,179,175,173,171,172,176,177,179,179,175,168,163,158,155,152,147,146,147,144,141,143,142,144,146,143,146
UBAT0057,01239,1.48E7,2.657E+09,1196,11.991,717,0.660,40,0.00,154,158,161,161,165,168,165,167,188,223,250,262,266,267,262,258,256,253,249,256,294,348,393,419,425,428,425,418,407,400,388,376,362,353,345,331,321,315,315,317,316,318,316,315,317,321,319,306,297,298,303,309,319,332,348,355,359,362,371,384
UBAT0057,01240,1.48E7,4.557E+09,1195,11.993,717,0.658,40,0.01,396,404,408,417,430,444,456,457,458,459,463,463,468,472,472,476,480,479,472,463,458,455,454,451,452,453,456,457,457,453,451,446,439,429,416,404,399,391,387,388,387,390,395,397,385,375,370,369,363,356,345,338,334,329,321,322,322,316,306,299
UBAT0057,01241,1.48E7,6.080E+09,1196,12.015,718,0.660,40,0.02,294,288,286,285,283,282,286,284,281,272,262,258,253,248,248,243,241,240,241,242,247,249,250,249,246,243,243,246,251,251,248,246,243,248,253,259,268,280,290,296,297,303,310,314,321,323,325,327,326,332,343,352,357,361,367,374,382,380,378,374
UBAT0057,01242,1.48E7,4.277E+09,1198,12.005,717,0.659,40,0.03,368,365,363,361,357,356,358,357,355,353,349,345,343,341,331,321,318,320,323,331,333,332,332,335,339,345,348,346,343,341,337,336,341,349,354,360,361,362,359,355,344,328,315,308,305,304,307,309,309,309,309,312,318,323,325,324,321,318,314,310
UBAT0057,01243,1.48E7,4.951E+09,1201,11.993,722,0.660,40,0.01,307,305,304,302,300,297,298,303,305,307,303,297,290,284,276,273,273,270,268,266,272,280,285,288,286,288,293,290,281,284,304,313,287,271,278,292,295,307,337,430,550,582,560,516,467,431,403,378,359,339,321,306,293,285,278,270,266,261,254,249
