# Supplementary material for: Using bioluminescence as a tool for studying diversity in marine zooplankton and dinoflagellates: an initial assessment
Source: PeerJ. 2024 Jun 11;12:e17516. doi: 10.7717/peerj.17516 (PMC11177854; doi:10.7717/peerj.17516)
Supplement: Supplemental Information 2 [file peerj-12-17516-s002.zip › cell isolations/ctenov2/cteno9.dat]

UBAT0057,01290,1.48E7,2.371E+09,1200,11.989,722,0.657,40,0.01,122,119,115,120,125,127,132,135,136,139,139,140,142,141,139,141,147,150,155,159,164,163,163,158,156,155,160,163,165,166,167,167,168,172,169,165,165,167,171,170,163,155,151,150,148,146,147,145,145,143,144,143,140,140,139,140,140,138,134,129
UBAT0057,01291,1.48E7,2.196E+09,1198,11.985,722,0.659,40,0.00,128,128,127,123,117,117,120,126,128,134,138,138,144,150,154,166,181,191,195,194,193,196,196,198,196,196,192,184,185,189,196,200,207,208,202,196,192,185,181,188,204,219,225,227,227,231,234,234,235,234,230,222,216,209,205,201,198,198,198,195
UBAT0057,01292,1.48E7,2.758E+09,1196,11.991,726,0.656,40,0.01,191,183,181,183,185,184,190,187,194,196,197,197,192,193,191,186,179,174,168,165,164,167,165,170,173,173,173,177,173,171,173,179,184,186,187,183,183,183,185,185,179,173,172,171,173,182,190,193,194,191,193,189,185,187,183,184,184,185,184,186
UBAT0057,01293,1.48E7,2.694E+09,1198,11.991,729,0.658,40,0.01,186,180,174,168,161,153,132,128,129,132,135,137,135,137,143,143,147,152,155,154,149,147,144,138,133,131,127,126,131,136,139,141,140,141,140,138,143,143,145,148,150,147,148,153,153,151,151,147,147,146,142,147,154,155,157,159,163,168,169,166
UBAT0057,01294,1.48E7,2.173E+09,1200,11.993,729,0.653,40,0.01,163,160,161,165,168,169,172,169,170,168,165,167,171,171,171,170,175,183,186,188,190,190,186,190,188,188,189,188,189,190,188,185,179,176,173,169,169,168,171,172,174,180,185,183,182,182,183,184,181,175,171,167,170,176,184,200,319,726,1516,2774
UBAT0057,01295,1.48E7,4.773E+09,1194,11.984,710,0.659,40,0.02,4252,4745,5742,9858,13756,14635,20287,24818,25479,26113,28553,31339,34492,36666,38254,40030,41029,41093,39928,37839,35637,33887,32711,32310,32546,33252,34879,36042,35265,33060,30232,27249,24225,21392,18885,16544,14391,12622,11114,9791,8676,7763,6989,6337,5786,5302,4853,4466,4149,3885,3629,3376,3136,2936,2779,2646,2523,2423,2323,2229
UBAT0057,01296,1.48E7,2.784E+11,1188,12.010,692,0.659,40,0.02,2146,2057,1964,1847,1728,1634,1528,1475,1441,1420,1392,1373,1349,1325,1295,1247,1208,1187,1167,1142,1134,1133,1129,1133,1137,1134,1133,1134,1141,1146,1148,1160,1168,1180,1189,1193,1189,1186,1193,1209,1221,1227,1231,1239,1257,1272,1283,1297,1301,1313,1324,1331,1346,1365,1381,1391,1400,1401,1396,1397
UBAT0057,01297,1.48E7,1.941E+10,1189,11.995,727,0.662,40,0.00,1394,1397,1411,1422,1421,1414,1400,1409,1426,1433,1432,1433,1451,1472,1480,1482,1481,1482,1485,1484,1477,1475,1479,1489,1497,1499,1502,1504,1508,1511,1522,1536,1538,1530,1528,1527,1539,1551,1566,1582,1594,1605,1615,1617,1621,1634,1632,1638,1647,1657,1669,1680,1700,1714,1713,1696,1687,1679,1684,1692
UBAT0057,01298,1.48E7,2.285E+10,1203,11.997,725,0.661,40,0.01,1701,1718,1735,1753,1765,1780,1793,1772,1738,1715,1702,1696,1700,1689,1673,1673,1671,1666,1663,1664,1659,1644,1628,1623,1619,1607,1604,1608,1608,1600,1584,1564,1553,1557,1560,1558,1559,1557,1552,1540,1525,1518,1514,1506,1497,1484,1465,1458,1461,1463,1465,1466,1467,1460,1447,1426,1413,1390,1372,1367
UBAT0057,01299,1.48E7,2.340E+10,1200,11.996,725,0.651,40,0.02,1362,1359,1357,1356,1346,1339,1320,1317,1310,1302,1282,1278,1287,1301,1312,1314,1301,1294,1278,1263,1256,1247,1244,1247,1253,1257,1256,1254,1235,1219,1206,1203,1208,1210,1200,1183,1171,1153,1143,1123,1111,1101,1092,1085,1073,1058,1037,1022,1013,1010,1003,990,972,959,948,946,945,939,930,920
UBAT0057,01300,1.48E7,1.732E+10,1200,11.995,727,0.662,40,0.01,915,909,903,891,876,861,854,850,853,879,892,895,902,901,892,877,861,846,837,821,794,774,762,750,737,733,727,722,719,714,713,704,693,682,668,652,634,622,616,617,615,613,617,610,597,590,584,581,575,578,582,586,588,585,592,596,591,587,585,585
UBAT0057,01301,1.48E7,1.062E+10,1202,11.993,728,0.662,40,0.01,591,605,613,621,632,635,640,644,654,668,670,671,676,672,667,663,656,650,647,642,637,627,622,618,617,621,616,617,623,622,620,613,602,588,578,579,577,572,565,559,552,552,552,548,549,550,555,556,553,553,554,552,546,537,532,529,525,519,511,509
UBAT0057,01302,1.48E7,8.818E+09,1201,11.992,725,0.659,40,0.02,516,519,520,520,522,529,543,550,558,556,559,567,573,579,589,597,607,616,622,625,622,619,618,612,604,605,620,630,643,655,662,673,687,686,675,657,639,627,629,643,660,658,651,652,679,738,757,749,766,800,853,923,987,1038,1070,1080,1077,1065,1057,1045
UBAT0057,01303,1.48E7,1.033E+10,1200,11.993,723,0.660,39,0.03,1031,1009,989,968,950,937,913,888,847,808,786,783,782,788,794,797,787,776,765,750,725,703,695,692,696,701,704,714,721,723,724,719,717,709,706,709,716,715,708,709,714,711,706,704,706,711,717,721,726,725,719,712,694,682,676,662,655,662,667,674
UBAT0057,01304,1.48E7,1.108E+10,1202,11.989,720,0.659,40,0.00,681,677,667,662,661,656,641,640,645,650,654,652,645,636,632,628,617,610,602,596,594,591,582,580,579,576,578,575,576,568,558,545,531,521,514,522,531,534,539,535,523,518,509,497,488,476,470,473,472,466,465,468,470,468,460,456,446,432,423,418
UBAT0057,01305,1.48E7,8.166E+09,1201,11.989,723,0.660,40,0.01,410,402,395,391,401,419,462,475,479,483,482,480,473,469,470,471,470,466,459,452,446,431,414,401,399,400,394,390,390,383,378,377,374,372,377,376,370,362,363,362,361,353,347,340,337,333,333,338,338,338,339,340,341,337,333,333,338,340,335,325
