# Supplementary material for: Using bioluminescence as a tool for studying diversity in marine zooplankton and dinoflagellates: an initial assessment
Source: PeerJ. 2024 Jun 11;12:e17516. doi: 10.7717/peerj.17516 (PMC11177854; doi:10.7717/peerj.17516)
Supplement: Supplemental Information 2 [file peerj-12-17516-s002.zip › cell isolations/fusiformis/fusi17.dat]

UBAT0057,02069,1.48E7,2.466E+05,1199,11.996,713,0.655,40,0.00,0,0,0,1,0,0,0,0,0,0,0,0,0,0,0,0,0,0,0,0,0,0,0,0,0,0,0,0,0,0,0,0,0,0,0,0,0,0,0,0,0,0,0,0,0,0,0,0,0,0,0,0,0,0,0,0,0,0,0,0
UBAT0057,02070,1.48E7,2.466E+05,1198,11.995,709,0.656,40,0.00,0,0,0,0,0,0,0,0,0,0,0,0,0,0,0,0,0,0,0,0,0,0,0,0,0,0,0,0,0,0,0,0,0,0,0,0,0,0,0,0,0,0,0,0,0,0,0,0,0,0,0,0,0,0,0,0,0,0,0,0
UBAT0057,02071,1.48E7,0.000E00,1198,11.998,707,0.658,39,0.00,0,0,0,0,0,0,0,0,0,0,0,0,0,0,0,0,0,0,0,0,0,0,0,0,0,0,0,0,0,0,0,0,0,0,0,0,0,0,0,0,0,0,0,0,0,0,0,0,0,0,0,0,0,0,0,0,0,0,0,0
UBAT0057,02072,1.48E7,0.000E00,1200,11.998,709,0.658,40,0.00,0,0,0,0,0,0,0,0,0,0,0,0,0,0,0,0,0,0,0,0,0,0,0,0,0,0,0,0,0,0,0,0,0,0,0,0,0,0,0,0,0,0,0,0,0,0,0,0,0,0,0,0,0,0,0,1,0,0,0,0
UBAT0057,02073,1.48E7,2.466E+05,1200,11.996,706,0.658,40,0.00,0,0,0,0,0,0,0,0,0,0,0,0,0,0,0,0,0,0,0,0,0,0,0,0,0,0,0,0,0,0,0,0,0,0,0,0,0,0,0,0,0,0,0,0,0,0,0,0,0,0,0,0,0,0,0,0,0,0,0,0
UBAT0057,02074,1.48E7,0.000E00,1199,11.996,708,0.664,40,0.00,0,0,0,0,0,0,0,0,0,0,0,0,0,0,0,0,0,0,0,0,0,0,0,0,0,0,0,0,0,0,0,0,0,0,0,0,0,0,0,0,0,0,0,0,0,0,0,0,0,0,0,0,0,0,0,0,0,0,0,0
UBAT0057,02075,1.48E7,2.466E+05,1199,11.995,708,0.658,40,0.00,1,0,0,0,0,0,0,0,0,0,0,0,0,0,0,0,0,0,0,0,0,0,0,0,0,0,0,0,0,0,0,0,0,0,0,0,0,0,0,0,0,0,0,0,0,0,0,0,0,0,0,0,0,0,0,0,0,0,0,0
UBAT0057,02076,1.48E7,0.000E00,1201,11.994,713,0.655,40,0.00,0,0,0,0,0,0,0,0,0,0,0,0,0,0,0,0,0,0,0,0,0,0,0,0,0,0,0,0,0,0,0,0,0,0,0,0,0,0,0,0,0,0,0,0,0,0,0,0,0,0,0,0,0,0,0,0,0,0,0,0
UBAT0057,02077,1.48E7,0.000E00,1201,11.996,706,0.656,39,0.00,0,0,0,0,0,0,0,0,0,0,0,0,0,0,0,0,0,0,0,0,0,0,0,0,0,0,0,0,0,0,0,0,0,0,0,0,0,0,0,0,0,0,0,0,0,0,1,0,0,0,0,0,0,0,0,2,0,0,0,0
UBAT0057,02078,1.48E7,7.399E+05,1200,12.009,707,0.663,39,0.00,0,0,0,0,0,0,0,0,0,0,0,0,0,0,0,0,0,0,0,0,0,0,0,0,0,0,0,0,0,0,0,0,0,0,0,0,0,0,0,0,0,0,0,0,0,0,0,0,0,0,0,0,0,0,0,0,0,0,0,0
UBAT0057,02079,1.48E7,0.000E00,1198,12.005,704,0.659,40,0.00,0,0,0,0,0,0,0,0,0,0,0,0,0,0,0,1,0,0,0,0,0,0,0,0,0,0,0,0,0,0,0,0,0,0,0,0,0,0,0,0,0,0,0,0,0,0,0,0,0,0,0,0,0,0,0,0,0,0,0,0
UBAT0057,02080,1.48E7,2.466E+05,1199,11.994,701,0.658,40,0.00,0,0,0,0,2,2,43,11,4,2,0,0,1,3,44,147,463,1124,1616,1753,1649,1417,1158,919,726,586,482,388,288,224,201,184,165,144,106,53,18,4,0,0,0,0,0,0,0,0,0,0,0,0,0,0,0,0,1,0,0,0,0,0
UBAT0057,02081,1.48E7,3.435E+09,1200,12.009,703,0.657,40,0.00,0,0,0,0,0,0,0,0,0,0,0,0,0,0,0,0,0,0,0,0,0,0,0,0,0,0,0,0,0,0,0,0,0,0,0,0,0,0,0,0,0,0,0,0,0,0,0,0,0,0,0,0,0,0,0,0,0,0,0,0
UBAT0057,02082,1.48E7,0.000E00,1199,11.994,708,0.654,40,0.00,0,0,0,0,0,0,0,0,0,0,0,0,0,1,0,0,0,0,0,36,265,842,1335,1542,1506,1321,1081,846,644,488,423,529,760,906,922,879,771,649,524,415,278,98,20,3,0,0,1,0,0,0,0,0,0,0,0,0,0,0,0,0
UBAT0057,02083,1.48E7,4.214E+09,1198,11.994,706,0.662,40,0.00,0,0,0,0,0,0,0,0,0,0,0,0,0,0,0,0,0,0,0,0,0,0,0,0,0,0,0,0,0,0,0,0,0,0,0,0,0,0,0,0,0,0,0,0,0,0,0,0,0,0,0,0,0,0,0,0,0,0,0,0
UBAT0057,02084,1.48E7,0.000E00,1198,12.022,701,0.660,39,0.00,0,0,0,0,0,1,0,0,0,0,0,0,0,0,0,0,1,1,0,0,0,0,0,0,0,0,0,0,0,0,0,0,0,0,0,0,0,0,0,0,0,0,0,0,0,0,0,0,0,0,0,0,0,0,0,0,0,0,1,0
UBAT0057,02085,1.48E7,9.866E+05,1198,12.012,707,0.661,39,0.00,0,0,0,1,0,0,0,0,0,0,0,0,0,0,0,0,0,0,0,0,0,0,0,0,0,0,0,0,0,0,0,0,0,0,0,0,0,0,0,0,0,0,0,0,0,0,7,78,146,69,15,18,89,397,1016,1478,1731,1944,2085,2116
UBAT0057,02086,1.48E7,3.270E+09,1199,11.989,705,0.662,39,0.00,2070,1968,1841,1731,1680,1658,1533,1401,1235,1064,898,749,617,512,427,363,310,274,246,221,200,182,189,201,220,254,301,340,352,341,311,268,231,196,169,151,134,118,106,97,89,84,74,51,21,5,0,0,0,0,0,0,0,0,0,0,0,0,0,0
UBAT0057,02087,1.48E7,5.775E+09,1198,11.993,707,0.656,39,0.00,0,0,0,0,0,0,0,0,0,0,0,0,1,0,0,0,0,0,0,0,0,0,0,0,0,0,0,0,0,0,0,1,0,0,0,1,0,0,0,0,0,0,0,0,0,0,0,0,0,0,0,0,0,0,0,0,0,0,0,0
UBAT0057,02088,1.48E7,7.399E+05,1197,11.993,705,0.659,39,0.00,0,0,0,0,0,0,0,0,0,0,0,0,0,0,0,0,0,0,0,0,0,0,1,0,0,0,0,0,0,0,0,0,0,0,0,0,0,0,0,0,0,0,0,0,0,0,0,0,0,0,0,0,0,0,0,0,0,0,0,0
UBAT0057,02089,1.48E7,2.466E+05,1200,11.992,705,0.659,40,0.00,0,0,0,1,0,0,0,1,0,0,0,0,0,0,0,0,0,0,0,0,0,0,0,0,0,0,0,1,0,0,1,0,0,0,0,0,0,0,0,0,0,0,0,0,0,0,0,0,0,0,0,0,0,0,0,0,0,0,0,0
UBAT0057,02090,1.48E7,9.866E+05,1201,11.994,707,0.659,39,0.00,0,0,0,0,0,0,0,0,1,0,0,0,0,0,0,0,0,0,0,0,0,0,0,0,0,0,0,0,0,0,0,0,0,0,0,0,0,0,0,0,0,0,0,0,0,0,0,0,0,0,0,0,0,0,0,0,0,0,0,0
UBAT0057,02091,1.48E7,2.466E+05,1198,11.994,711,0.657,40,0.00,0,0,0,0,0,0,0,0,0,0,1,0,0,0,0,0,0,0,0,0,0,0,0,0,0,0,0,0,0,0,0,0,0,0,0,0,0,0,0,0,0,0,0,0,0,0,0,0,0,0,0,0,0,0,0,0,0,0,0,0
UBAT0057,02092,1.48E7,2.466E+05,1198,11.994,709,0.658,40,0.00,0,0,0,0,0,0,0,0,0,0,0,0,0,0,0,0,0,0,0,0,0,0,0,0,0,0,0,0,0,0,0,0,0,0,0,0,0,0,0,0,0,0,0,0,1,0,0,0,0,0,0,0,0,0,0,0,0,0,0,0
UBAT0057,02093,1.48E7,2.466E+05,1198,11.997,704,0.663,40,0.00,0,0,0,0,0,0,0,0,0,0,0,0,0,0,0,0,0,0,0,0,0,0,0,0,0,0,0,0,0,0,0,0,0,0,0,0,0,0,0,0,0,0,0,0,0,0,0,0,0,0,0,0,0,0,0,0,0,0,0,0
