# Supplementary material for: Using bioluminescence as a tool for studying diversity in marine zooplankton and dinoflagellates: an initial assessment
Source: PeerJ. 2024 Jun 11;12:e17516. doi: 10.7717/peerj.17516 (PMC11177854; doi:10.7717/peerj.17516)
Supplement: Supplemental Information 2 [file peerj-12-17516-s002.zip › cell isolations/fusiformis/fusi28.dat]

UBAT0057,02884,1.48E7,4.933E+05,1200,11.986,707,0.660,40,0.00,0,0,0,0,1,0,0,0,0,0,0,0,0,0,0,0,0,0,0,0,0,0,0,0,0,0,0,0,0,0,0,0,0,0,0,0,0,0,0,1,0,0,0,0,0,0,0,0,0,0,0,0,0,0,0,0,0,0,0,0
UBAT0057,02885,1.48E7,4.933E+05,1199,11.992,707,0.661,40,0.00,0,0,0,0,0,0,0,0,0,0,0,0,0,0,0,0,0,0,0,0,0,0,0,0,0,0,0,0,0,0,0,0,0,0,0,0,0,0,0,0,0,0,0,0,0,0,0,0,0,0,0,0,0,0,0,0,1,0,0,0
UBAT0057,02886,1.48E7,2.466E+05,1198,12.013,703,0.661,40,0.00,0,0,0,0,0,0,0,0,0,0,0,0,0,0,0,0,0,0,0,0,0,0,0,0,0,0,0,0,0,0,0,0,0,0,0,0,0,0,0,0,0,0,0,0,0,0,0,0,0,0,0,0,0,0,0,0,0,0,0,0
UBAT0057,02887,1.48E7,0.000E00,1198,11.993,702,0.658,40,0.00,0,0,0,0,0,0,0,0,0,0,0,0,0,0,0,0,0,0,0,0,0,0,0,0,0,0,0,0,0,0,0,0,0,0,0,0,0,0,0,0,0,0,0,0,0,0,0,0,0,0,0,0,0,0,0,0,0,0,0,0
UBAT0057,02888,1.48E7,0.000E00,1199,11.993,704,0.659,40,0.00,0,0,0,0,0,0,0,0,0,0,0,0,0,0,0,0,0,0,0,0,0,0,0,0,0,0,0,0,0,0,0,0,0,0,0,0,0,0,0,0,0,0,0,0,0,0,0,0,0,0,0,0,0,0,0,0,0,0,0,0
UBAT0057,02889,1.48E7,0.000E00,1198,11.994,701,0.660,40,0.00,0,0,0,0,0,0,0,0,0,0,0,0,0,0,0,0,0,0,0,0,0,0,0,0,0,0,0,0,0,0,0,0,0,0,0,0,0,0,0,0,0,0,0,0,0,0,0,0,0,0,0,0,0,0,0,0,0,0,0,0
UBAT0057,02890,1.48E7,0.000E00,1199,11.997,699,0.662,40,0.00,0,0,0,0,0,0,0,0,0,0,0,0,0,0,0,0,0,0,0,0,0,0,0,0,0,0,0,0,0,0,0,0,0,0,0,0,0,0,0,0,0,0,0,0,0,0,0,0,0,0,0,0,0,0,0,0,0,0,0,0
UBAT0057,02891,1.48E7,0.000E00,1198,11.997,699,0.661,40,0.00,0,0,0,0,0,0,0,0,0,0,0,0,0,0,0,0,0,0,0,0,0,0,0,0,0,0,0,0,0,0,0,0,0,0,0,0,0,0,0,0,0,0,0,0,0,0,0,0,0,0,0,0,0,0,0,0,0,0,0,0
UBAT0057,02892,1.48E7,0.000E00,1198,12.012,703,0.655,39,0.00,0,0,0,0,0,0,0,0,0,0,0,0,0,0,0,0,0,0,0,0,0,0,0,0,0,0,0,0,0,0,0,0,0,0,0,0,0,0,0,0,0,0,0,0,0,0,0,0,0,0,0,0,0,0,0,0,0,0,0,0
UBAT0057,02893,1.48E7,0.000E00,1197,11.993,702,0.661,40,0.00,0,0,0,0,0,0,0,0,0,0,0,0,0,0,0,0,0,0,0,0,0,0,0,0,0,0,0,0,0,0,0,0,0,0,0,0,0,0,0,0,0,0,0,0,0,0,0,0,0,0,0,0,0,0,0,0,0,0,0,0
UBAT0057,02894,1.48E7,0.000E00,1199,12.005,701,0.662,40,0.00,0,0,0,0,0,0,0,0,0,0,0,0,0,0,0,0,0,0,0,0,0,0,0,0,0,0,0,0,0,0,0,0,0,0,0,0,0,0,0,0,0,0,0,0,0,0,0,0,0,0,0,0,0,0,0,0,0,0,0,0
UBAT0057,02895,1.48E7,0.000E00,1200,11.997,704,0.661,40,0.00,0,0,0,0,0,0,0,0,0,0,0,0,0,0,0,0,1,0,0,0,0,0,0,0,0,0,0,0,0,0,0,0,0,0,0,0,0,0,0,0,0,0,0,0,0,0,1,32,50,15,2,4,2,0,0,0,50,339,845,1230
UBAT0057,02896,1.48E7,9.992E+08,1200,11.995,701,0.659,40,0.00,1480,1617,1645,1618,1558,1479,1273,1157,1068,1028,1030,1022,995,933,857,777,693,614,544,478,424,377,334,295,264,238,218,204,186,174,164,155,142,133,126,116,107,101,96,94,90,85,82,77,72,71,71,69,67,65,63,61,62,57,55,56,52,50,50,46
UBAT0057,02897,1.48E7,6.333E+09,1198,11.998,700,0.659,39,0.00,42,43,43,43,38,37,36,33,34,33,30,31,27,26,25,32,145,354,502,586,609,596,552,485,405,330,261,205,159,127,100,85,86,94,110,128,140,141,136,122,104,86,72,62,51,43,37,33,29,26,23,20,21,19,15,14,14,14,15,16
UBAT0057,02898,1.48E7,1.898E+09,1196,11.987,701,0.660,39,0.00,14,14,15,13,12,10,9,10,19,69,343,908,1367,1581,1649,1624,1548,1437,1299,1142,955,778,657,566,479,389,341,324,335,426,622,854,1025,1087,1065,977,851,726,606,506,425,362,313,272,242,218,204,211,237,281,334,379,404,405,383,353,322,288,252,218
UBAT0057,02899,1.48E7,8.122E+09,1198,11.992,704,0.660,40,0.00,190,167,147,130,114,99,85,79,74,69,70,75,99,135,169,206,229,232,227,208,181,156,132,111,96,87,80,75,68,61,55,50,48,48,46,45,45,43,51,84,104,108,89,62,37,24,17,16,14,10,12,13,11,11,11,14,12,8,10,15
UBAT0057,02900,1.48E7,1.185E+09,1201,11.988,702,0.659,40,0.00,34,66,106,148,177,189,183,169,154,143,132,117,102,88,115,254,530,874,1186,1408,1531,1561,1516,1430,1322,1200,1077,962,847,744,654,575,512,457,405,361,316,277,238,205,186,171,157,147,139,127,120,116,109,103,97,94,87,79,74,67,63,63,58,55
UBAT0057,02901,1.48E7,6.042E+09,1201,11.989,706,0.659,40,0.00,52,52,50,45,43,41,34,35,34,31,30,32,31,32,33,32,33,30,29,27,26,26,23,22,20,21,20,21,20,20,20,19,18,16,15,16,14,15,15,13,14,15,15,12,12,11,12,10,10,11,11,9,9,12,11,9,10,9,10,9
UBAT0057,02902,1.48E7,3.167E+08,1199,11.991,706,0.661,40,0.00,9,12,8,7,9,8,6,9,9,10,10,8,8,8,9,9,8,6,6,6,6,7,8,8,18,45,85,132,178,212,241,261,261,246,218,202,192,179,155,109,44,11,0,0,0,0,0,0,0,0,0,0,0,0,0,0,0,0,0,0
UBAT0057,02903,1.48E7,7.335E+08,1199,11.988,704,0.658,40,0.00,0,0,0,0,0,0,0,0,0,0,0,0,0,0,0,0,0,0,0,0,0,0,0,0,0,0,0,0,0,0,0,0,0,0,0,0,0,0,0,0,0,0,0,0,0,0,0,0,0,0,0,0,0,0,0,0,0,0,0,0
UBAT0057,02904,1.48E7,0.000E00,1200,11.988,703,0.662,40,0.00,0,0,0,0,0,0,0,0,0,0,0,0,0,0,0,0,0,0,0,0,0,0,0,0,0,0,0,0,0,0,0,0,0,0,0,0,0,0,0,0,0,0,0,0,0,0,0,0,0,0,0,0,0,0,0,0,0,0,0,0
UBAT0057,02905,1.48E7,0.000E00,1199,11.995,703,0.658,40,0.00,0,0,0,0,0,0,0,0,0,0,0,0,0,0,0,0,0,0,0,0,0,0,0,0,0,0,0,0,0,0,0,0,0,0,0,0,0,0,0,0,0,0,0,0,0,0,0,0,0,0,0,0,0,0,0,0,0,0,0,0
UBAT0057,02906,1.48E7,2.466E+05,1200,11.992,702,0.661,40,0.00,1,0,0,0,0,0,0,0,0,0,0,0,0,0,0,0,0,0,0,0,0,0,0,0,0,0,0,0,0,0,0,0,0,0,0,0,0,0,0,0,0,0,0,0,0,0,0,0,0,0,0,0,0,0,0,0,0,0,0,0
UBAT0057,02907,1.48E7,0.000E00,1200,11.993,706,0.657,40,0.00,0,0,0,0,0,0,0,0,0,0,0,0,0,0,0,0,0,0,0,0,0,0,0,0,0,0,0,0,0,0,0,0,0,0,0,0,0,0,0,0,0,0,0,0,0,0,0,0,0,0,0,0,0,0,0,0,0,0,0,0
UBAT0057,02908,1.48E7,0.000E00,1199,11.994,705,0.661,40,0.00,0,0,0,0,0,0,0,0,0,0,0,0,0,0,0,0,0,0,0,0,0,0,0,0,0,0,0,0,0,0,0,0,0,0,0,0,0,0,0,0,0,0,0,0,0,0,0,0,0,0,0,0,0,0,0,0,0,0,0,0
UBAT0057,02909,1.48E7,0.000E00,1200,11.989,704,0.660,40,0.00,0,0,0,0,0,0,0,0,0,0,0,0,0,0,0,0,0,0,0,0,0,0,0,0,0,0,0,0,0,0,0,0,0,0,0,0,0,0,0,0,0,0,0,0,0,0,0,0,0,0,0,0,0,0,0,0,0,0,0,0
UBAT0057,02910,1.48E7,0.000E00,1200,11.990,703,0.659,40,0.00,0,0,0,0,0,0,0,0,0,0,0,0,0,0,0,0,0,0,0,0,0,0,0,0,0,0,0,0,0,0,0,0,0,0,0,0,0,0,0,0,0,0,0,0,0,0,0,0,0,0,0,0,0,0,0,0,0,0,0,0
UBAT0057,02911,1.48E7,0.000E00,1199,12.007,704,0.660,40,0.00,0,0,0,0,0,0,0,0,0,0,0,0,0,0,0,0,0,0,0,0,0,0,0,0,0,0,0,0,0,0,0,0,0,0,0,0,0,0,0,0,0,0,0,0,0,0,0,0,0,0,0,0,0,0,0,0,0,0,0,0
