# Supplementary material for: Using bioluminescence as a tool for studying diversity in marine zooplankton and dinoflagellates: an initial assessment
Source: PeerJ. 2024 Jun 11;12:e17516. doi: 10.7717/peerj.17516 (PMC11177854; doi:10.7717/peerj.17516)
Supplement: Supplemental Information 2 [file peerj-12-17516-s002.zip › cell isolations/fusiformis/fusi33.dat]

UBAT0057,03115,1.48E7,0.000E00,1200,11.997,700,0.662,40,0.00,0,0,0,0,0,0,0,0,0,0,0,0,0,0,0,0,0,0,0,0,0,0,0,0,0,0,0,0,0,0,0,0,0,0,0,0,0,0,0,1,0,0,0,0,0,0,0,0,0,0,0,0,0,0,0,0,0,0,0,0
UBAT0057,03116,1.48E7,2.466E+05,1201,11.994,703,0.662,40,0.00,0,0,0,0,0,0,0,0,0,0,0,0,0,0,0,0,0,0,0,0,0,0,0,0,0,0,0,0,0,0,0,0,0,0,0,0,0,0,0,0,0,0,0,0,0,0,0,0,0,0,0,0,0,0,0,0,0,0,0,0
UBAT0057,03117,1.48E7,0.000E00,1200,11.994,704,0.661,40,0.00,0,0,0,0,0,0,0,0,0,0,0,0,0,0,0,0,0,0,0,0,0,0,0,0,0,0,0,0,0,0,0,0,0,0,0,0,0,0,0,0,0,0,0,0,0,0,0,0,0,0,0,0,0,0,0,0,0,0,0,0
UBAT0057,03118,1.48E7,0.000E00,1202,11.994,708,0.662,40,0.00,0,0,0,0,0,0,0,0,0,0,0,0,0,0,0,0,0,0,0,0,0,0,0,0,0,0,0,0,0,0,0,0,0,0,0,0,0,0,0,0,0,0,0,0,0,0,0,0,0,0,0,0,0,0,0,0,0,0,0,0
UBAT0057,03119,1.48E7,0.000E00,1202,11.993,702,0.659,39,0.00,0,0,0,0,0,0,0,0,0,0,0,0,0,0,0,0,0,0,0,0,0,0,0,0,0,0,0,0,0,0,0,0,0,0,0,0,0,0,0,0,0,0,0,0,0,0,0,0,0,0,0,1,0,0,0,0,0,0,0,0
UBAT0057,03120,1.48E7,2.466E+05,1201,12.006,702,0.659,39,0.00,0,0,0,0,0,0,0,0,0,0,1,0,0,0,0,0,0,0,0,0,0,0,0,0,0,0,0,0,0,0,0,0,0,0,0,0,0,0,0,0,0,0,0,0,0,0,0,0,0,0,0,0,0,0,0,0,0,0,0,0
UBAT0057,03121,1.48E7,2.466E+05,1200,11.990,703,0.660,39,0.00,0,0,0,0,0,0,0,0,0,0,0,0,0,0,0,0,0,0,0,0,0,0,0,0,0,0,0,0,0,0,0,0,0,0,0,0,0,0,0,0,0,0,0,0,0,0,0,0,0,0,0,0,0,0,0,0,0,0,0,0
UBAT0057,03122,1.48E7,0.000E00,1199,11.994,702,0.660,40,0.00,0,0,0,0,0,0,0,0,0,0,0,0,0,0,0,0,0,0,0,0,0,0,0,0,0,0,0,0,0,0,0,0,0,0,0,0,0,0,0,0,0,0,0,0,0,0,0,0,0,0,0,0,0,0,0,0,0,0,0,0
UBAT0057,03123,1.48E7,0.000E00,1198,11.994,702,0.660,40,0.00,0,0,0,0,0,0,0,0,0,0,0,0,0,0,0,0,0,0,0,0,0,0,0,0,0,0,0,0,0,0,0,0,0,0,0,0,0,0,0,0,0,0,0,0,0,0,0,0,0,0,0,0,0,0,0,0,0,0,0,0
UBAT0057,03124,1.48E7,0.000E00,1198,11.995,705,0.662,40,0.00,0,0,0,0,0,0,0,0,0,0,0,0,0,0,0,0,0,0,0,0,0,0,0,0,0,0,0,0,0,0,0,0,0,0,0,0,0,0,0,0,0,0,0,0,0,0,0,0,0,0,0,0,0,0,0,0,0,0,0,0
UBAT0057,03125,1.48E7,0.000E00,1199,11.996,702,0.659,40,0.00,0,0,0,0,0,0,0,0,0,0,0,0,0,0,0,0,0,0,0,0,0,0,0,0,0,0,0,0,0,0,0,0,0,0,0,0,0,0,0,0,0,0,0,0,0,0,0,0,0,0,0,0,0,0,0,0,0,0,0,0
UBAT0057,03126,1.48E7,0.000E00,1199,11.995,703,0.662,40,0.00,0,0,0,0,0,0,0,0,0,0,0,0,0,0,0,0,0,0,0,0,0,0,0,0,0,0,0,0,0,0,0,0,0,0,0,0,0,0,0,0,0,0,0,0,0,0,0,0,0,0,0,0,0,0,0,0,0,0,0,0
UBAT0057,03127,1.48E7,0.000E00,1199,12.010,703,0.658,40,0.00,0,0,0,17,46,22,36,169,317,276,121,26,17,85,384,894,1251,1380,1378,1309,1207,1105,1009,928,857,799,749,707,631,548,541,549,538,516,508,494,372,153,40,8,1,0,0,0,0,0,0,0,0,0,0,0,0,0,0,0,0,0,0,0
UBAT0057,03128,1.48E7,4.930E+09,1199,12.015,703,0.657,40,0.00,0,0,0,0,0,0,0,0,0,0,0,0,0,0,0,0,0,0,0,0,0,0,0,0,0,0,0,0,0,0,0,0,0,0,0,0,0,0,0,0,0,0,0,0,0,0,0,0,0,0,0,0,0,0,0,0,0,0,0,0
UBAT0057,03129,1.48E7,0.000E00,1198,11.998,703,0.659,40,0.00,0,0,0,0,0,0,0,0,0,0,0,0,0,0,0,0,0,0,0,0,0,0,0,0,0,0,0,0,0,0,0,0,0,0,0,0,0,0,0,0,0,0,0,0,0,0,0,0,0,0,0,0,0,0,0,0,0,0,0,0
UBAT0057,03130,1.48E7,0.000E00,1199,11.994,692,0.661,40,0.00,0,0,0,0,0,0,0,0,0,0,0,0,0,0,0,0,0,0,0,0,0,0,0,0,0,0,0,1,0,0,0,0,0,0,0,0,0,0,0,0,0,0,0,0,0,0,0,0,0,0,0,0,0,0,0,0,0,0,0,0
UBAT0057,03131,1.48E7,2.466E+05,1200,11.997,705,0.662,39,0.00,0,0,0,0,0,0,0,0,0,0,0,0,0,0,0,0,0,0,0,0,0,0,0,0,0,0,0,0,0,0,0,0,0,0,0,0,0,0,0,0,0,0,0,0,0,0,0,0,0,0,0,0,0,0,0,0,0,0,0,0
UBAT0057,03132,1.48E7,0.000E00,1198,12.012,707,0.659,40,0.00,0,0,0,0,0,0,0,0,0,0,0,0,0,0,0,0,0,0,0,0,0,0,0,0,0,0,0,0,0,0,0,0,0,0,0,0,0,0,0,0,0,0,0,0,0,0,0,0,0,0,0,0,0,0,0,0,0,0,0,0
UBAT0057,03133,1.48E7,0.000E00,1199,11.994,701,0.656,39,0.00,0,0,0,0,0,0,0,0,0,0,0,0,0,0,0,0,0,0,0,0,0,0,0,0,0,0,0,0,0,0,0,0,0,0,0,0,0,0,0,0,0,0,0,0,0,0,0,0,0,0,0,0,0,0,0,0,0,0,0,0
UBAT0057,03134,1.48E7,0.000E00,1200,12.007,702,0.662,39,0.00,0,0,0,0,0,0,0,0,0,0,0,0,0,0,0,0,0,0,0,0,0,0,0,0,0,0,0,0,0,0,0,0,0,0,0,0,0,0,0,0,0,0,0,0,0,0,0,0,0,0,0,0,0,0,0,0,0,0,0,0
UBAT0057,03135,1.48E7,0.000E00,1201,12.000,700,0.660,39,0.00,0,0,0,0,0,0,0,0,0,0,0,0,0,0,0,0,0,0,0,0,0,0,0,0,0,0,0,0,0,0,0,0,0,0,0,0,0,0,0,0,0,0,0,0,0,0,0,0,0,0,0,0,0,0,0,0,0,0,0,0
