# Supplementary material for: Using bioluminescence as a tool for studying diversity in marine zooplankton and dinoflagellates: an initial assessment
Source: PeerJ. 2024 Jun 11;12:e17516. doi: 10.7717/peerj.17516 (PMC11177854; doi:10.7717/peerj.17516)
Supplement: Supplemental Information 2 [file peerj-12-17516-s002.zip › cell isolations/fusiformis/fusi38.dat]

UBAT0057,00084,1.48E7,1.381E+07,1200,11.984,716,0.664,39,0.00,0,0,0,1,1,2,0,1,1,0,1,1,0,0,0,0,2,0,0,0,0,2,3,3,2,0,2,2,1,2,0,0,0,0,1,0,0,0,1,1,0,1,2,0,0,1,0,2,2,2,3,2,1,2,1,0,0,0,0,0
UBAT0057,00085,1.48E7,1.257E+07,1200,11.992,714,0.659,39,0.00,2,3,1,1,1,1,0,0,1,1,1,1,1,1,0,0,0,2,0,0,1,0,1,2,1,1,0,1,2,4,2,0,0,1,3,2,0,1,2,1,0,1,1,0,1,3,3,2,0,1,0,0,0,0,0,0,2,3,1,1
UBAT0057,00086,1.48E7,1.529E+07,1201,11.983,713,0.663,39,0.00,3,2,3,1,2,1,2,1,1,0,0,3,0,0,2,1,0,0,1,2,3,0,2,2,3,3,2,3,2,0,0,2,1,1,1,0,1,1,0,0,1,0,1,1,0,0,0,0,1,1,2,1,0,1,3,2,0,1,0,0
UBAT0057,00087,1.48E7,1.603E+07,1201,12.009,716,0.664,39,0.00,1,0,1,0,0,0,0,0,0,1,0,1,1,2,0,0,2,2,2,0,1,2,2,1,1,0,0,0,3,1,0,0,2,4,1,0,0,0,0,0,0,1,1,0,0,3,0,0,0,1,2,0,0,0,2,2,2,2,3,1
UBAT0057,00088,1.48E7,1.233E+07,1200,11.982,714,0.662,39,0.00,0,1,0,1,0,2,2,0,0,1,1,0,2,0,0,0,0,0,0,0,0,0,1,1,0,1,3,3,2,2,1,1,0,1,1,0,0,1,1,1,0,0,1,1,1,3,2,2,2,0,0,1,0,2,2,3,3,2,0,0
UBAT0057,00089,1.48E7,1.356E+07,1198,11.984,713,0.664,39,0.00,0,1,0,1,0,1,2,1,0,0,1,0,1,0,0,3,3,2,1,0,0,0,2,0,0,0,0,2,0,0,2,3,2,1,1,1,0,1,2,0,1,2,2,0,0,0,1,1,0,1,3,4,2,1,0,0,1,3,2,1
UBAT0057,00090,1.48E7,1.504E+07,1200,11.989,712,0.662,39,0.00,2,2,1,2,1,1,1,3,1,0,0,2,3,5,2,1,0,0,1,2,0,0,2,1,0,0,1,0,1,1,0,0,1,2,0,0,1,1,0,0,0,0,1,1,1,1,0,0,0,0,0,0,1,0,0,2,1,0,0,0
UBAT0057,00091,1.48E7,1.208E+07,1200,11.989,708,0.664,39,0.00,2,2,1,0,1,0,1,0,1,1,2,1,1,1,2,2,2,0,0,0,0,0,1,1,1,2,3,0,0,0,1,1,1,1,0,0,0,1,0,0,0,0,0,0,0,0,0,0,2,1,0,2,0,0,0,0,2,1,2,0
UBAT0057,00092,1.48E7,1.011E+07,1202,11.985,712,0.662,39,0.00,0,0,1,2,1,1,0,0,0,1,3,2,0,0,0,0,0,1,1,2,3,2,1,2,2,0,2,3,0,1,0,2,3,1,0,0,0,2,1,1,1,0,0,0,0,0,1,2,1,2,2,2,2,0,1,1,2,1,0,0
UBAT0057,00093,1.48E7,1.479E+07,1201,11.989,711,0.661,39,0.00,1,0,0,2,1,2,1,1,0,0,2,1,3,2,0,0,3,3,2,3,1,0,2,1,1,0,0,0,0,0,0,2,1,0,0,0,0,0,0,1,2,1,0,1,1,1,2,1,1,0,1,0,0,0,1,3,0,0,2,0
UBAT0057,00094,1.48E7,1.282E+07,1200,11.993,713,0.667,39,0.00,0,1,2,0,0,0,1,0,0,0,0,1,1,1,1,1,0,1,3,2,1,1,1,0,2,1,1,3,1,0,0,0,0,2,2,1,2,0,0,3,1,0,1,2,2,4,0,0,3,2,1,1,2,2,1,0,0,1,0,0
UBAT0057,00095,1.48E7,1.455E+07,1198,12.003,710,0.666,39,0.00,0,1,1,1,1,0,2,0,0,1,1,1,1,1,3,1,2,3,2,1,0,0,0,1,2,1,0,0,0,0,0,0,1,1,0,1,1,1,0,0,0,0,2,1,2,0,0,0,0,0,1,1,0,1,2,0,1,1,1,2
UBAT0057,00096,1.48E7,1.183E+07,1198,12.010,713,0.663,39,0.00,1,0,1,0,0,0,0,3,2,0,1,0,0,2,2,0,0,1,2,2,0,1,1,3,0,0,2,2,3,1,0,0,1,1,0,0,0,2,3,1,2,1,2,1,0,0,2,2,1,0,1,0,2,1,0,2,1,0,1,1
UBAT0057,00097,1.48E7,1.405E+07,1199,12.014,713,0.657,39,0.00,0,2,2,2,1,0,1,2,1,0,1,2,2,1,3,1,2,2,2,2,0,0,0,1,1,0,0,0,2,3,1,1,0,1,2,0,4,2,0,0,0,0,1,2,0,0,1,0,0,0,0,0,0,0,0,0,0,3,1,0
UBAT0057,00098,1.48E7,1.356E+07,1199,11.979,713,0.662,39,0.00,0,0,0,2,1,0,0,0,1,1,0,0,1,0,0,0,1,2,0,0,0,3,1,0,2,3,3,1,0,3,0,0,1,0,1,1,0,0,0,1,0,2,1,0,3,2,1,0,1,2,0,0,1,0,1,2,1,1,1,2
UBAT0057,00099,1.48E7,1.233E+07,1202,11.995,713,0.664,39,0.00,0,0,0,1,0,2,1,0,1,2,0,1,2,3,3,2,0,0,0,0,0,0,0,1,1,1,0,0,2,2,0,1,2,0,1,1,2,2,1,1,1,0,1,3,4,0,1,1,2,3,2,0,1,0,0,0,1,1,0,0
UBAT0057,00100,1.48E7,1.455E+07,1202,11.980,715,0.663,39,0.00,2,1,0,0,0,0,0,1,1,2,0,0,0,1,1,0,1,0,0,0,0,1,2,4,1,0,0,1,1,0,0,0,1,1,2,1,1,0,0,0,0,0,3,0,0,2,2,2,0,0,1,1,2,0,1,2,1,1,1,1
UBAT0057,00101,1.48E7,1.109E+07,1201,12.003,712,0.662,39,0.00,1,1,1,1,0,0,1,1,1,2,0,0,2,0,0,2,1,0,0,0,0,0,0,2,2,2,3,3,1,0,0,1,2,0,0,2,1,0,1,0,0,0,0,1,1,0,0,1,1,1,0,0,0,1,1,2,0,1,2,2
UBAT0057,00102,1.48E7,1.183E+07,1203,11.983,708,0.663,39,0.00,1,2,2,1,0,3,1,0,0,0,0,1,1,0,1,0,1,1,0,2,0,0,0,0,0,1,2,0,0,1,1,0,0,0,0,1,1,3,1,1,0,0,0,0,1,0,2,2,0,0,1,0,1,1,1,0,1,1,0,0
UBAT0057,00103,1.48E7,9.619E+06,1201,11.979,715,0.665,39,0.00,0,0,0,0,0,1,0,1,0,1,0,0,0,0,0,0,0,0,0,0,0,1,0,0,0,0,0,1,1,0,1,2,0,0,2,2,3,0,0,1,0,1,0,0,0,0,0,1,1,2,0,1,1,0,0,0,1,0,1,0
UBAT0057,00104,1.48E7,6.413E+06,1199,11.984,707,0.658,39,0.00,0,1,2,0,0,0,2,1,1,0,0,0,0,0,0,0,1,2,3,0,0,1,0,2,2,0,1,1,0,3,3,2,1,0,0,0,2,4,1,2,1,0,2,0,0,0,0,1,0,1,3,2,0,1,0,0,1,3,1,0
UBAT0057,00105,1.48E7,1.331E+07,1198,11.985,705,0.658,39,0.00,0,2,2,0,0,0,1,1,2,2,0,2,2,0,0,0,1,1,1,1,1,0,1,0,0,0,1,0,0,2,1,1,2,0,0,2,1,1,3,1,1,1,2,0,1,1,0,1,0,0,1,1,1,1,1,2,0,1,0,1
UBAT0057,00106,1.48E7,1.257E+07,1200,11.988,713,0.663,39,0.00,0,0,0,2,2,1,1,1,1,0,0,0,0,3,3,2,2,2,3,2,0,2,2,1,0,1,2,1,0,0,0,0,0,2,4,0,0,0,2,2,0,1,2,1,0,2,1,1,2,0,0,1,0,0,0,1,2,0,0,0
UBAT0057,00107,1.48E7,1.430E+07,1201,11.989,708,0.667,39,0.00,0,0,0,1,3,1,1,2,2,1,0,1,1,0,0,1,0,1,1,1,0,2,1,0,0,1,2,3,2,3,3,0,0,0,1,2,2,0,1,2,2,1,1,0,1,1,0,1,4,2,0,2,2,1,2,1,0,1,0,0
UBAT0057,00108,1.48E7,1.578E+07,1200,11.991,709,0.661,39,0.00,0,3,3,2,0,0,0,0,1,0,0,0,1,0,1,1,1,0,1,1,0,0,2,2,1,2,2,2,2,1,2,3,2,0,2,1,2,1,2,0,0,1,3,1,1,0,0,1,0,0,1,1,0,0,1,3,0,1,0,2
UBAT0057,00109,1.48E7,1.529E+07,1200,11.988,711,0.663,39,0.00,2,1,2,1,0,0,0,0,1,1,0,1,1,1,0,1,0,1,1,0,2,3,1,0,0,2,0,0,0,1,3,1,1,0,3,2,0,0,0,0,1,0,0,0,0,1,0,0,0,0,1,0,0,0,1,2,3,2,0,1
UBAT0057,00110,1.48E7,1.109E+07,1201,11.994,716,0.662,39,0.00,2,0,1,0,2,0,1,0,1,1,1,0,0,0,0,0,1,1,2,2,2,0,0,1,2,3,2,1,1,0,2,1,0,2,0,1,1,1,1,2,2,4,0,0,0,0,0,0,0,2,2,4,1,1,1,1,2,1,1,0
UBAT0057,00111,1.48E7,1.430E+07,1201,11.991,705,0.661,39,0.00,0,0,1,3,0,0,0,2,2,0,1,0,0,0,2,4,1,1,0,0,0,0,1,0,0,1,1,0,0,2,2,1,1,1,0,0,1,1,0,0,0,1,0,0,1,1,0,1,0,0,0,0,0,0,0,0,1,1,1,0
UBAT0057,00112,1.48E7,8.879E+06,1202,11.988,709,0.665,39,0.00,0,0,0,1,2,1,0,0,0,0,0,0,3,1,1,1,2,0,0,2,2,1,3,4,35,274,579,589,478,373,323,345,348,301,233,171,135,117,102,87,83,78,60,35,17,7,2,0,0,1,4,1,3,2,1,2,2,0,0,0
UBAT0057,00113,1.48E7,1.186E+09,1201,11.985,710,0.658,39,0.00,0,0,1,2,1,1,0,0,2,4,0,0,1,0,0,1,1,2,0,1,1,1,3,0,0,0,0,0,0,0,1,0,0,0,0,0,0,0,0,1,0,0,0,1,2,0,2,2,1,0,0,2,1,2,4,0,0,0,0,1
UBAT0057,00114,1.48E7,1.060E+07,1199,11.989,710,0.665,39,0.00,1,2,2,0,1,3,0,0,0,0,0,0,2,2,0,0,0,1,1,1,1,0,1,0,0,0,0,0,0,1,2,1,2,1,0,0,0,1,1,2,1,2,1,1,2,4,0,4,2,0,3,1,0,1,0,0,1,2,1,2
UBAT0057,00115,1.48E7,1.405E+07,1201,11.986,710,0.658,39,0.00,1,0,0,0,1,1,0,2,2,1,2,1,0,1,0,1,2,0,0,0,1,1,1,1,0,0,1,0,0,2,1,0,0,0,0,0,0,1,0,0,0,0,0,0,1,2,2,0,1,3,1,0,0,0,0,2,2,2,0,0
UBAT0057,00116,1.48E7,9.619E+06,1203,11.986,707,0.665,39,0.00,0,0,0,0,0,1,1,0,0,0,0,0,2,1,2,1,1,0,1,1,1,0,0,2,3,1,3,3,0,1,2,0,0,1,1,0,1,1,1,2,1,1,0,2,0,1,2,1,2,1,0,2,0,0,0,0,0,0,2,2
UBAT0057,00117,1.48E7,1.282E+07,1201,11.991,708,0.653,39,0.00,1,0,0,1,1,0,1,2,1,1,2,1,0,1,1,1,2,2,0,2,0,2,2,2,2,1,0,0,0,1,2,1,2,2,2,1,0,0,0,0,1,1,0,1,3,0,0,0,1,0,1,2,0,0,2,0,1,0,1,1
UBAT0057,00118,1.48E7,1.356E+07,1199,11.982,706,0.658,39,0.00,1,1,1,1,0,2,0,0,0,0,1,1,1,1,0,0,0,1,0,1,1,0,1,0,0,0,0,2,3,2,0,0,0,2,2,0,0,2,1,3,3,0,0,0,1,0,1,2,1,2,3,4,1,2,1,2,1,0,1,0
UBAT0057,00119,1.48E7,1.356E+07,1198,11.984,711,0.661,39,0.00,0,2,2,0,1,0,0,1,0,0,0,0,0,0,0,0,0,0,3,0,2,3,1,1,2,1,2,0,1,0,0,0,1,2,0,2,1,0,0,1,2,1,2,1,3,2,0,1,2,0,0,0,1,2,2,1,0,2,0,1
UBAT0057,00120,1.48E7,1.356E+07,1201,11.981,712,0.662,39,0.00,3,2,3,2,2,2,0,0,1,1,0,1,1,0,0,2,2,1,0,0,0,1,3,0,0,0,1,0,1,1,1,0,0,2,0,0,0,0,1,0,1,1,2,2,3,1,0,1,2,1,0,1,0,2,2,1,0,1,2,0
UBAT0057,00121,1.48E7,1.331E+07,1203,11.983,713,0.666,39,0.00,0,0,0,1,0,0,0,0,1,0,0,0,0,0,0,0,2,1,0,1,1,0,1,0,0,0,1,1,0,1,0,0,0,0,2,1,0,0,0,1,2,2,1,1,1,0,3,3,1,1,2,1,0,1,1,2,3,0,0,1
UBAT0057,00122,1.48E7,1.035E+07,1201,11.984,709,0.664,39,0.00,1,0,1,2,2,3,2,3,1,1,2,0,0,0,0,1,0,1,2,2,0,0,2,0,1,1,0,1,1,0,0,2,1,1,1,0,1,2,2,0,1,2,3,1,0,2,2,2,0,0,1,0,0,0,0,0,0,1,2,1
UBAT0057,00123,1.48E7,1.479E+07,1194,11.985,710,0.660,39,0.00,3,2,1,0,0,0,0,0,2,2,2,0,2,0,0,0,2,1,2,0,0,0,2,0,0,0,0,2,1,0,2,1,0,1,0,0,0,0,0,0,1,2,3,0,1,2,1,0,0,0,1,0,0,0,2,1,2,2,0,1
UBAT0057,00124,1.48E7,1.134E+07,1194,11.987,714,0.662,39,0.00,2,0,0,0,3,2,2,1,1,0,0,0,0,0,0,1,1,1,0,0,1,0,0,0,0,0,1,2,0,0,0,0,3,2,0,0,1,0,0,0,0,1,2,0,0,0,0,1,2,0,1,1,0,1,1,2,0,1,1,0
UBAT0057,00125,1.48E7,9.126E+06,1199,11.991,709,0.658,39,0.00,1,0,0,3,3,0,1,1,0,2,2,2,1,0,1,0,0,0,0,1,0,0,0,1,1,2,1,0,1,0,1,0,0,0,2,0,0,1,2,0,0,0,0,0,0,0,1,1,1,0,0,0,0,0,0,0,0,1,0,1
UBAT0057,00126,1.48E7,8.633E+06,1199,11.985,716,0.659,39,0.00,1,1,0,0,1,0,2,1,0,0,1,1,0,1,1,2,2,1,1,1,1,2,1,0,2,2,0,1,3,1,0,0,1,1,0,1,2,1,0,0,2,3,3,2,0,1,1,1,2,0,0,0,1,2,0,1,1,2,4,2
UBAT0057,00127,1.48E7,1.578E+07,1200,12.006,711,0.662,39,0.00,1,2,1,2,1,0,0,2,3,2,2,3,0,0,2,2,1,1,1,2,1,0,0,0,1,0,1,2,0,0,1,0,0,2,2,1,0,0,0,0,0,0,0,0,1,0,0,0,0,0,0,0,1,2,1,0,3,2,2,1
UBAT0057,00128,1.48E7,1.257E+07,1202,11.985,704,0.664,39,0.00,0,0,1,1,2,2,1,1,1,0,3,3,0,0,0,0,0,0,0,2,0,0,2,0,1,0,0,0,0,1,2,2,2,1,0,0,2,2,0,0,2,1,0,0,0,2,2,0,0,0,0,0,0,0,1,2,0,0,1,0
UBAT0057,00129,1.48E7,1.060E+07,1200,11.986,712,0.661,39,0.00,0,1,2,1,2,1,0,0,0,0,0,0,0,0,1,1,3,3,1,0,0,1,0,1,3,1,0,1,2,0,2,1,1,0,0,0,3,1,1,0,1,1,1,1,1,3,0,2,2,1,1,0,1,2,0,0,1,1,0,0
UBAT0057,00130,1.48E7,1.331E+07,1198,11.998,714,0.657,39,0.00,1,0,1,2,2,0,1,0,0,1,0,0,0,1,1,2,1,2,2,0,0,1,2,1,0,0,0,0,1,0,2,0,0,1,2,2,2,0,1,1,1,0,0,2,2,2,3,9,16,18,19,17,16,16,13,13,13,10,10,11
UBAT0057,00131,1.48E7,5.821E+07,1199,11.983,713,0.663,39,0.00,13,10,9,7,7,6,5,6,5,4,5,3,1,1,1,2,4,3,2,2,2,2,2,1,4,4,3,2,2,1,0,1,0,0,0,0,1,2,3,2,2,2,0,1,2,2,4,3,1,3,1,0,2,3,3,4,4,2,4,3
UBAT0057,00132,1.48E7,4.045E+07,1200,11.984,710,0.661,39,0.00,3,1,0,1,1,0,0,1,3,3,3,2,3,1,0,3,6,9,11,14,16,19,18,18,19,17,12,10,6,5,5,4,4,5,4,2,2,1,3,1,1,2,1,3,1,0,1,1,1,1,0,1,0,0,0,1,1,1,0,0
UBAT0057,00133,1.48E7,6.141E+07,1201,11.981,713,0.662,39,0.00,0,2,0,0,0,0,0,0,1,1,1,0,1,1,0,0,0,0,1,1,1,0,0,0,0,0,1,0,0,0,0,0,2,0,0,2,0,2,1,1,0,0,0,0,2,2,1,1,0,0,0,1,0,2,2,2,2,0,0,1
UBAT0057,00134,1.48E7,8.879E+06,1203,11.979,719,0.661,39,0.00,1,0,0,2,2,1,0,0,2,1,1,1,0,1,0,2,1,2,2,2,2,2,3,2,0,1,0,3,2,0,0,0,0,0,1,2,2,2,1,1,1,0,0,1,1,0,0,3,2,2,3,0,0,1,0,1,2,2,1,0
UBAT0057,00135,1.48E7,1.578E+07,1203,12.007,711,0.662,39,0.00,0,1,1,1,0,1,1,0,0,1,1,0,0,2,3,3,3,0,0,0,2,1,3,3,1,0,0,0,1,0,0,0,0,0,0,0,1,0,0,0,0,0,0,0,0,1,1,0,0,0,1,0,0,1,2,0,0,0,0,2
UBAT0057,00136,1.48E7,9.619E+06,1201,11.982,709,0.662,39,0.00,1,0,2,4,1,0,1,0,0,0,2,2,2,2,2,0,0,1,0,0,0,0,0,2,2,1,0,1,1,0,1,1,1,3,1,2,1,1,2,1,0,1,1,0,0,0,0,0,2,0,0,0,0,0,0,1,2,2,2,0
UBAT0057,00137,1.48E7,1.257E+07,1202,11.982,710,0.660,39,0.00,0,0,2,4,0,0,1,1,0,0,1,1,2,1,2,0,2,3,1,0,0,1,2,1,2,0,1,0,0,0,0,0,1,0,0,0,1,2,3,1,1,1,1,0,1,2,1,0,1,3,0,0,1,2,2,2,1,0,2,2
UBAT0057,00138,1.48E7,1.455E+07,1202,11.984,705,0.664,39,0.00,0,1,1,0,0,1,1,0,0,1,0,2,1,1,2,2,0,1,1,0,0,0,0,1,0,1,1,1,0,0,1,1,2,0,0,1,1,1,0,1,2,1,3,2,0,0,2,0,2,2,0,0,0,3,2,2,1,3,1,0
UBAT0057,00139,1.48E7,1.307E+07,1199,11.985,705,0.660,39,0.00,0,0,2,4,2,1,1,1,2,3,0,0,1,1,0,0,0,0,2,1,0,0,0,0,0,0,0,0,0,1,1,0,2,3,0,0,0,0,0,0,2,2,3,0,0,0,0,3,0,0,0,0,0,0,2,2,0,0,0,3
UBAT0057,00140,1.48E7,1.159E+07,1199,11.984,713,0.664,39,0.00,2,2,2,2,0,0,0,1,0,0,1,1,1,0,0,0,2,3,2,0,0,0,0,1,0,1,2,0,0,0,1,0,0,2,1,0,1,1,0,0,0,1,0,1,2,1,0,0,0,1,2,1,0,0,0,0,0,2,0,0
UBAT0057,00141,1.48E7,9.373E+06,1199,11.991,716,0.662,39,0.00,0,3,2,0,0,1,1,1,1,0,3,1,0,0,0,0,0,0,0,1,1,2,0,0,2,1,0,0,2,2,0,0,0,1,2,1,1,1,3,1,1,2,0,1,0,0,2,0,0,0,0,0,1,0,1,0,2,1,0,0
UBAT0057,00142,1.48E7,1.134E+07,1198,11.985,715,0.660,39,0.00,1,2,2,2,0,0,1,4,2,0,0,0,0,0,1,1,0,0,2,0,1,3,0,1,3,1,2,3,2,0,1,1,1,2,1,1,0,1,1,1,1,1,2,2,0,0,1,1,0,0,2,0,0,0,0,1,2,1,1,0
UBAT0057,00143,1.48E7,1.430E+07,1196,11.993,716,0.660,39,0.00,0,0,1,4,0,0,1,0,1,2,2,1,0,0,1,0,0,1,1,0,2,3,1,0,0,0,4,3,2,3,2,2,1,0,0,0,1,0,0,1,2,2,2,2,1,0,0,0,0,2,4,1,0,1,1,1,2,0,0,1
UBAT0057,00144,1.48E7,1.627E+07,1200,11.992,714,0.663,39,0.00,4,3,1,0,0,0,0,0,0,0,0,0,0,0,1,2,2,1,1,2,0,0,1,0,0,1,0,1,2,1,2,2,3,3,3,0,0,1,1,0,2,2,0,0,2,2,1,1,0,1,2,0,0,0,0,1,2,0,0,1
UBAT0057,00145,1.48E7,1.257E+07,1202,11.988,712,0.659,39,0.00,0,0,0,0,0,0,1,2,2,0,0,2,1,1,1,2,1,0,0,1,0,1,2,1,0,1,0,0,0,1,0,1,0,1,1,0,2,0,0,0,0,0,0,0,0,0,0,0,1,3,1,1,0,0,0,0,0,0,3,2
UBAT0057,00146,1.48E7,8.879E+06,1201,12.001,711,0.660,39,0.00,0,0,0,0,1,0,0,0,1,2,2,0,0,0,2,1,0,0,3,2,0,1,0,1,1,0,1,0,1,7,13,4,9,32,31,7,0,0,1,12,43,112,185,237,259,248,219,183,153,130,111,97,87,79,74,68,60,58,57,55
UBAT0057,00147,1.48E7,6.667E+08,1202,12.012,713,0.662,39,0.00,53,46,43,41,36,31,16,27,71,105,112,103,90,80,69,61,55,46,37,35,32,27,24,25,22,20,16,16,16,13,11,14,13,12,11,9,9,7,8,7,6,6,3,1,0,0,0,0,0,2,0,0,2,1,1,1,1,0,0,2
UBAT0057,00148,1.48E7,3.564E+08,1199,11.983,713,0.663,39,0.00,3,2,2,1,3,1,0,0,0,0,0,0,1,0,1,2,1,0,2,0,0,0,1,0,0,0,1,2,2,1,0,0,1,0,0,0,0,2,2,3,2,0,0,0,0,1,0,0,1,0,0,2,0,0,1,1,0,0,0,0
UBAT0057,00149,1.48E7,9.619E+06,1199,11.981,714,0.659,39,0.00,0,0,1,2,2,2,0,0,1,2,1,2,0,1,2,4,1,0,0,0,0,0,2,1,0,0,2,0,0,0,0,0,2,2,3,2,0,0,0,0,0,0,0,2,2,3,3,2,1,3,2,0,0,2,0,0,3,1,1,1
UBAT0057,00150,1.48E7,1.553E+07,1201,11.985,714,0.661,39,0.00,2,2,1,0,0,2,0,0,0,0,1,3,2,3,2,0,0,2,0,1,1,0,1,2,1,1,1,0,0,0,0,2,2,0,0,1,0,0,0,0,0,0,0,0,0,0,1,3,2,2,2,3,2,2,0,0,2,0,3,0
UBAT0057,00151,1.48E7,1.307E+07,1201,11.984,714,0.662,39,0.00,0,0,0,0,1,2,1,2,0,1,2,2,2,3,1,0,0,1,1,0,0,0,0,0,1,1,2,2,4,1,1,1,0,0,1,0,0,1,0,1,1,1,2,2,2,1,1,0,0,1,1,2,0,1,1,0,1,3,1,2
UBAT0057,00152,1.48E7,1.455E+07,1200,11.989,715,0.662,39,0.00,1,1,2,1,1,0,0,1,2,0,0,1,0,1,1,0,1,1,2,1,1,0,0,0,2,0,0,0,0,1,0,0,2,3,0,0,0,1,1,1,0,0,1,0,1,1,1,1,2,1,2,2,0,0,1,1,0,1,1,1
UBAT0057,00153,1.48E7,1.134E+07,1197,11.989,710,0.664,39,0.00,1,0,0,0,2,1,1,1,2,0,0,1,0,1,0,0,0,0,1,0,0,0,0,1,1,3,3,1,0,2,3,1,2,0,0,1,0,0,1,2,0,1,0,0,0,1,1,0,0,1,2,0,0,1,0,0,0,0,0,2
UBAT0057,00154,1.48E7,9.866E+06,1199,11.994,710,0.666,39,0.00,0,0,0,1,2,3,1,0,1,0,1,2,0,2,0,0,2,1,0,1,1,0,0,1,0,0,2,2,0,0,1,2,0,1,0,0,0,0,0,1,3,1,0,0,0,0,0,0,0,2,0,1,2,1,1,1,0,0,0,0
