# Supplementary material for: Using bioluminescence as a tool for studying diversity in marine zooplankton and dinoflagellates: an initial assessment
Source: PeerJ. 2024 Jun 11;12:e17516. doi: 10.7717/peerj.17516 (PMC11177854; doi:10.7717/peerj.17516)
Supplement: Supplemental Information 2 [file peerj-12-17516-s002.zip › cell isolations/fusiformis/fusi39.dat]

UBAT0057,00171,1.48E7,1.726E+07,1200,11.991,709,0.656,39,0.00,1,0,0,0,1,1,0,0,0,1,0,0,0,0,2,1,0,0,0,0,0,2,0,0,0,0,1,0,0,0,2,1,0,0,1,3,0,1,0,0,0,0,3,0,0,0,0,1,2,1,2,3,1,1,2,0,1,2,1,1
UBAT0057,00172,1.48E7,9.373E+06,1200,11.989,705,0.660,39,0.00,0,0,0,0,3,1,0,0,0,0,1,0,1,1,0,0,3,0,0,0,0,0,2,2,1,0,1,3,2,1,1,0,1,2,2,1,0,1,1,0,0,0,0,1,1,0,0,2,1,1,2,0,1,1,0,0,0,2,0,2
UBAT0057,00173,1.48E7,1.159E+07,1200,11.992,709,0.665,39,0.00,2,3,5,1,0,2,2,1,0,0,0,0,0,2,2,2,0,0,1,1,0,0,1,0,0,2,2,0,0,0,1,2,1,2,2,0,0,1,3,2,1,1,2,1,2,3,0,1,3,1,2,0,1,0,2,1,1,2,1,0
UBAT0057,00174,1.48E7,1.627E+07,1200,11.986,705,0.662,39,0.00,0,0,1,4,1,0,1,0,1,1,0,0,0,0,1,2,3,2,1,1,0,2,1,0,3,2,1,1,0,1,3,1,0,1,1,0,0,2,0,0,2,2,2,2,3,1,1,1,1,0,0,0,0,0,1,2,0,1,1,0
UBAT0057,00175,1.48E7,1.504E+07,1200,11.990,710,0.662,39,0.00,3,0,0,2,0,0,0,1,1,1,0,0,0,1,2,4,2,0,0,1,1,2,2,1,1,1,2,2,1,1,0,0,0,0,0,0,0,2,1,3,3,3,0,0,0,0,0,0,1,0,2,0,1,0,0,0,1,2,0,1
UBAT0057,00176,1.48E7,1.208E+07,1201,11.991,714,0.662,39,0.00,0,0,0,1,0,1,1,1,0,0,1,3,2,3,3,4,2,2,1,0,0,0,3,0,0,2,4,0,0,0,0,1,2,1,0,0,1,1,0,0,0,0,0,0,0,1,4,1,0,0,2,3,2,0,0,1,0,0,1,1
UBAT0057,00177,1.48E7,1.455E+07,1203,12.007,714,0.662,39,0.00,3,2,0,1,0,1,0,0,1,1,1,0,2,2,0,2,2,0,1,1,3,3,3,2,0,1,2,1,1,1,3,2,1,2,2,0,1,0,0,0,1,0,0,1,0,0,0,1,1,0,0,1,1,1,0,0,1,1,0,0
UBAT0057,00178,1.48E7,1.356E+07,1203,11.992,714,0.662,39,0.00,1,1,0,0,1,2,2,0,0,0,0,1,1,0,0,1,0,0,2,1,0,0,0,0,0,0,2,3,1,0,0,0,0,0,0,0,0,1,1,2,2,4,1,0,0,1,2,0,0,0,2,3,1,2,1,0,1,1,0,0
UBAT0057,00179,1.48E7,1.060E+07,1201,11.989,711,0.662,39,0.00,0,0,0,0,0,1,0,2,2,2,0,1,0,1,0,0,2,3,1,0,0,0,2,0,0,0,1,0,0,0,2,2,0,0,0,0,0,2,2,1,3,2,0,0,1,0,1,0,1,2,1,2,1,1,3,1,0,0,2,0
UBAT0057,00180,1.48E7,1.208E+07,1200,11.988,710,0.664,39,0.00,1,1,0,0,2,2,1,0,1,2,1,0,0,1,0,0,3,3,0,0,0,1,0,0,0,0,1,2,1,0,0,0,0,1,0,0,3,0,0,0,2,2,1,0,0,0,1,0,2,0,0,2,3,1,0,0,0,2,1,1
UBAT0057,00181,1.48E7,1.085E+07,1200,11.990,710,0.664,39,0.00,0,2,1,0,0,2,0,0,2,2,1,2,0,0,1,1,0,0,4,3,3,2,1,2,2,1,0,2,2,4,1,0,0,1,0,1,0,1,0,1,0,1,1,0,1,1,0,1,0,1,3,0,0,3,0,0,2,0,1,1
UBAT0057,00182,1.48E7,1.504E+07,1203,11.989,711,0.664,39,0.00,0,1,0,0,0,0,0,1,0,0,1,1,0,1,0,2,2,4,0,0,1,0,1,1,0,1,0,0,2,2,0,1,0,2,1,0,2,1,2,2,1,0,1,1,1,1,1,2,2,2,1,0,2,0,0,1,0,1,1,3
UBAT0057,00183,1.48E7,1.405E+07,1201,11.989,711,0.664,39,0.00,4,1,0,0,0,0,0,0,0,1,0,0,0,1,1,1,1,3,4,0,0,3,0,0,1,1,0,0,1,2,2,1,1,2,1,0,0,0,0,1,0,0,0,1,1,3,1,0,0,1,2,2,0,0,1,1,0,0,0,0
UBAT0057,00184,1.48E7,1.035E+07,1199,12.015,707,0.663,39,0.00,0,0,0,0,0,1,0,0,2,2,1,1,0,0,0,2,0,0,1,1,1,0,0,2,1,1,1,0,0,0,0,0,0,0,0,0,0,1,0,0,1,2,0,1,0,0,1,2,0,0,0,3,2,1,2,0,0,0,0,1
UBAT0057,00185,1.48E7,8.633E+06,1200,11.983,710,0.661,39,0.00,1,0,1,2,0,2,0,0,0,1,1,0,0,1,1,0,0,0,0,1,1,0,0,1,1,0,0,0,2,3,2,0,0,0,0,0,0,1,1,1,1,2,1,2,0,0,0,1,1,0,1,2,2,0,1,2,1,0,2,0
UBAT0057,00186,1.48E7,1.060E+07,1199,11.984,712,0.662,39,0.00,1,1,0,2,2,3,1,1,0,0,0,0,0,2,2,1,0,1,0,0,0,0,1,0,2,3,2,1,0,0,1,2,0,0,0,0,1,0,2,2,0,0,0,0,0,0,0,0,0,1,1,2,1,0,0,0,0,0,2,2
UBAT0057,00187,1.48E7,1.060E+07,1199,11.988,711,0.662,39,0.00,1,1,0,3,0,0,3,0,1,1,1,2,1,0,1,3,4,3,5,3,2,1,0,0,2,2,0,0,0,0,1,0,1,2,3,3,0,0,1,2,1,1,1,3,1,1,2,1,2,0,0,1,0,0,2,0,1,3,0,0
UBAT0057,00188,1.48E7,1.775E+07,1198,11.989,721,0.665,39,0.00,0,0,2,2,1,1,1,0,2,2,3,3,0,1,0,0,1,0,0,1,0,1,0,2,0,0,2,3,1,0,0,0,0,0,0,0,0,0,1,0,0,0,0,2,1,1,1,3,0,0,0,0,3,2,1,2,0,0,1,1
UBAT0057,00189,1.48E7,1.208E+07,1199,11.995,711,0.663,39,0.00,1,0,0,0,1,3,0,0,1,0,1,0,0,0,0,0,1,0,0,0,1,0,0,1,0,0,0,1,2,2,0,0,0,0,3,1,0,2,1,0,2,0,0,0,0,0,1,2,2,0,5,3,1,3,3,1,1,1,1,0
UBAT0057,00190,1.48E7,1.159E+07,1200,11.987,713,0.662,39,0.00,0,0,0,2,0,0,0,0,0,0,0,0,0,1,2,0,1,0,0,0,0,1,0,2,2,2,2,1,0,4,0,0,0,0,0,0,1,0,0,0,0,0,0,0,2,3,2,1,1,0,0,1,1,0,1,2,1,0,0,3
UBAT0057,00191,1.48E7,1.208E+07,1198,12.005,713,0.662,39,0.00,10,35,26,7,32,248,1742,1968,1870,1589,1270,1012,839,745,674,584,485,400,328,277,244,219,194,174,157,142,131,112,95,97,107,110,111,102,92,87,81,78,99,186,318,412,425,374,299,223,166,130,176,387,673,841,800,525,192,49,11,3,1,3
UBAT0057,00192,1.48E7,5.613E+09,1202,11.988,711,0.660,39,0.00,0,0,0,0,2,2,2,0,0,0,1,2,1,0,0,0,1,1,4,2,1,1,0,0,0,2,0,0,0,0,0,3,1,0,0,0,0,0,1,0,1,2,0,1,0,0,2,0,0,0,0,0,2,0,0,1,1,0,0,1
UBAT0057,00193,1.48E7,9.619E+06,1201,11.989,706,0.662,39,0.00,1,0,0,1,2,1,1,0,0,0,0,0,3,1,0,0,0,0,0,0,0,0,0,0,0,0,1,2,1,0,1,0,1,1,0,0,1,0,0,0,0,0,2,2,3,2,1,0,0,1,0,0,1,0,1,0,0,1,0,0
UBAT0057,00194,1.48E7,7.646E+06,1198,11.980,711,0.662,39,0.00,0,0,0,2,0,0,2,0,0,1,1,0,0,0,0,0,0,2,0,0,1,1,2,3,0,0,0,0,0,0,0,1,0,0,0,1,1,0,0,0,1,1,0,0,0,1,0,0,1,2,3,2,2,1,1,2,0,0,0,1
UBAT0057,00195,1.48E7,9.619E+06,1200,11.985,714,0.661,39,0.00,3,1,1,0,1,1,1,0,0,0,0,0,0,1,4,0,0,1,0,0,1,0,0,0,3,3,2,1,0,2,0,0,1,0,0,1,2,2,2,2,1,0,0,2,1,2,0,0,0,1,0,3,2,0,2,0,1,1,1,1
UBAT0057,00196,1.48E7,1.331E+07,1200,11.984,713,0.662,39,0.00,3,1,0,0,0,0,0,0,1,2,1,2,0,1,2,0,0,0,0,1,2,0,0,0,1,1,0,2,0,0,0,0,0,0,2,2,1,1,0,1,1,0,1,1,0,2,1,1,1,0,0,0,0,0,1,2,0,1,1,2
UBAT0057,00197,1.48E7,1.011E+07,1200,11.984,710,0.660,39,0.00,2,1,3,3,0,0,0,0,0,0,0,0,0,0,1,1,3,3,2,1,0,0,0,1,3,2,1,0,0,1,2,1,1,0,0,1,1,0,1,0,0,0,0,0,1,0,0,0,0,0,1,2,0,0,0,1,1,1,1,0
UBAT0057,00198,1.48E7,1.011E+07,1200,11.989,712,0.664,39,0.00,0,0,1,0,0,2,2,0,0,0,2,0,1,1,0,3,1,0,1,1,2,0,1,0,1,0,0,3,0,0,5,3,1,2,1,0,3,3,2,3,2,0,2,1,0,0,0,0,3,0,0,0,0,0,0,0,0,2,0,0
UBAT0057,00199,1.48E7,1.356E+07,1200,11.988,712,0.665,39,0.00,0,1,0,0,1,1,0,2,1,1,1,2,0,0,0,1,0,2,1,1,1,1,0,0,1,1,2,0,0,1,0,0,0,0,0,1,1,1,2,1,1,1,2,0,1,0,0,2,3,2,0,0,2,3,2,2,1,0,2,2
UBAT0057,00200,1.48E7,1.356E+07,1201,11.989,710,0.662,39,0.00,1,0,0,2,0,0,1,1,0,0,0,0,0,0,1,1,0,2,1,1,1,1,1,2,2,0,1,0,0,0,2,2,3,2,0,0,0,0,1,1,0,0,0,1,1,3,3,1,0,0,0,0,0,1,0,2,1,1,0,0
UBAT0057,00201,1.48E7,1.060E+07,1199,12.010,710,0.655,39,0.00,0,0,0,0,0,3,1,2,1,0,0,0,0,0,2,2,1,0,0,1,3,1,2,2,2,2,1,2,0,1,0,0,0,0,1,0,0,1,3,2,3,3,0,2,4,1,1,2,0,2,1,0,2,1,1,1,2,1,1,1
UBAT0057,00202,1.48E7,1.627E+07,1198,11.987,713,0.661,39,0.00,1,2,0,0,0,0,1,0,0,0,1,1,1,0,1,0,1,5,5,4,3,1,0,0,2,1,3,2,0,1,0,1,0,0,0,0,1,3,2,2,0,0,0,0,1,2,3,3,2,0,0,0,1,1,2,0,0,0,0,1
UBAT0057,00203,1.48E7,1.479E+07,1199,12.000,714,0.665,39,0.00,0,1,1,0,3,0,1,0,1,0,0,1,0,0,0,0,1,1,1,0,0,0,0,2,0,1,0,1,2,1,2,1,0,1,1,0,0,0,3,1,0,0,0,0,0,3,2,0,0,1,2,2,4,2,0,0,0,2,2,1
