# Supplementary material for: Using bioluminescence as a tool for studying diversity in marine zooplankton and dinoflagellates: an initial assessment
Source: PeerJ. 2024 Jun 11;12:e17516. doi: 10.7717/peerj.17516 (PMC11177854; doi:10.7717/peerj.17516)
Supplement: Supplemental Information 2 [file peerj-12-17516-s002.zip › cell isolations/fusiformis/fusi40.dat]

UBAT0057,00216,1.48E7,1.060E+07,1201,11.983,708,0.659,39,0.00,0,0,0,1,4,2,1,3,3,1,0,1,0,0,1,1,1,0,0,0,0,0,0,0,3,1,1,0,0,2,1,0,1,0,3,0,0,2,2,0,0,1,0,0,1,1,0,0,2,1,0,0,0,0,0,2,1,0,1,0
UBAT0057,00217,1.48E7,1.109E+07,1201,11.987,707,0.660,39,0.00,0,0,0,0,1,0,0,1,0,0,0,0,1,0,0,2,1,0,2,2,0,0,0,1,2,0,0,2,0,0,0,1,1,0,0,2,2,1,3,1,0,0,0,2,3,0,1,0,2,0,0,2,2,1,2,1,0,0,0,2
UBAT0057,00218,1.48E7,1.085E+07,1199,11.988,704,0.664,39,0.00,0,1,2,1,2,2,0,0,1,0,0,0,0,0,1,3,1,0,0,1,1,0,0,0,0,0,2,0,0,2,2,1,0,1,1,1,1,2,2,2,2,1,0,0,0,0,0,1,2,1,2,4,1,2,0,1,2,0,1,1
UBAT0057,00219,1.48E7,1.331E+07,1199,11.991,709,0.664,39,0.00,0,0,1,1,3,2,0,0,0,0,0,2,2,2,3,3,2,0,0,2,0,0,0,0,0,0,2,0,0,0,0,1,0,1,2,0,0,0,0,0,0,0,0,2,2,0,0,0,1,1,2,1,0,0,0,3,0,0,3,2
UBAT0057,00220,1.48E7,1.134E+07,1198,11.987,707,0.656,39,0.00,0,2,0,0,0,0,1,0,0,2,2,0,2,0,1,0,0,0,2,2,0,1,1,1,1,0,1,0,0,1,2,0,0,0,0,0,0,1,3,4,1,1,0,0,3,2,0,0,0,0,1,2,2,3,3,0,0,0,0,1
UBAT0057,00221,1.48E7,1.257E+07,1198,12.005,705,0.660,39,0.00,2,0,0,0,1,0,0,0,0,0,2,0,0,2,2,0,0,1,0,0,0,3,1,0,0,0,0,2,2,3,3,1,1,0,1,2,0,0,0,0,0,0,1,2,2,3,2,2,2,0,1,0,1,1,2,0,0,2,1,0
UBAT0057,00222,1.48E7,1.233E+07,1200,11.984,714,0.664,39,0.00,1,1,1,0,2,2,0,1,0,0,1,2,0,0,0,0,0,1,3,2,2,1,0,0,0,3,2,0,0,0,0,0,1,0,0,1,0,0,0,2,1,1,1,0,0,0,1,2,1,4,2,0,0,0,0,0,0,0,1,1
UBAT0057,00223,1.48E7,1.060E+07,1199,12.011,713,0.661,39,0.00,0,0,1,0,0,0,1,0,0,0,3,4,0,1,1,1,0,0,0,0,0,1,0,0,0,0,0,1,1,1,0,0,1,2,0,0,2,2,1,0,0,0,2,0,0,1,1,0,1,2,1,0,0,0,0,1,0,0,0,0
UBAT0057,00224,1.48E7,8.139E+06,1200,11.981,715,0.662,39,0.00,0,0,1,2,1,1,0,2,1,0,0,0,0,1,1,1,0,0,0,1,0,1,0,2,0,0,2,0,2,0,1,1,0,0,0,1,0,0,1,0,1,0,0,0,0,0,0,0,0,0,0,0,0,2,0,0,0,1,1,1
UBAT0057,00225,1.48E7,7.153E+06,1200,11.985,713,0.661,39,0.00,0,0,0,1,0,0,0,0,2,2,1,0,0,0,0,1,1,0,0,0,2,0,0,0,0,1,0,0,0,0,0,0,0,1,1,0,0,0,1,2,1,0,0,0,0,0,2,0,0,0,2,3,1,1,0,0,2,1,1,0
UBAT0057,00226,1.48E7,7.399E+06,1201,11.984,716,0.662,39,0.00,0,2,2,0,0,0,0,0,0,0,0,0,1,2,0,1,1,0,1,0,0,2,0,0,0,0,1,0,0,0,0,0,0,1,2,1,1,1,0,2,1,2,1,1,0,2,1,0,0,1,3,11,50,114,134,108,76,54,43,34
UBAT0057,00227,1.48E7,1.684E+08,1201,11.982,714,0.661,39,0.00,26,20,17,16,12,9,9,7,5,4,6,4,6,6,6,4,2,3,4,4,3,4,1,2,2,2,3,5,4,4,5,3,1,0,0,1,1,2,4,3,2,2,2,0,1,1,0,2,0,1,0,1,1,1,1,1,3,1,0,0
UBAT0057,00228,1.48E7,5.278E+07,1202,11.980,712,0.662,39,0.00,0,0,1,0,1,0,0,2,1,1,0,2,1,2,1,0,1,0,0,2,2,2,0,1,0,0,1,1,0,0,0,0,0,0,0,2,0,2,1,0,3,2,3,3,1,0,0,1,0,1,2,0,0,0,0,0,2,2,1,1
UBAT0057,00229,1.48E7,1.208E+07,1201,11.985,710,0.663,39,0.00,0,0,2,1,2,3,0,0,0,2,0,1,4,3,2,0,1,0,0,1,0,0,0,1,2,0,0,0,2,1,0,0,0,2,0,0,2,1,0,0,0,0,0,0,0,0,1,0,2,0,1,3,0,0,0,0,0,0,0,0
UBAT0057,00230,1.48E7,1.035E+07,1200,11.984,712,0.660,39,0.00,2,0,1,1,0,1,0,1,1,1,0,0,1,1,2,2,0,0,0,0,1,1,0,0,0,0,0,0,0,0,0,0,1,2,3,1,0,1,1,0,1,1,0,0,0,0,0,0,1,0,0,0,0,0,0,1,3,1,0,0
UBAT0057,00231,1.48E7,7.646E+06,1201,11.986,712,0.665,39,0.00,0,0,0,2,0,0,1,1,0,1,1,0,0,0,1,1,0,1,1,1,2,2,3,0,1,2,0,0,1,0,0,0,0,1,0,0,0,1,0,0,0,1,4,1,1,1,0,0,0,0,0,0,0,2,0,0,1,0,1,1
UBAT0057,00232,1.48E7,9.126E+06,1200,11.990,710,0.665,39,0.00,0,0,0,0,0,0,0,0,0,0,0,1,1,0,0,1,1,0,0,0,0,1,2,1,2,0,0,0,0,0,1,2,1,1,1,0,0,0,0,0,1,1,1,1,0,0,1,0,0,3,0,2,2,1,0,1,0,0,2,0
UBAT0057,00233,1.48E7,7.893E+06,1199,11.989,710,0.662,39,0.00,0,1,0,0,0,0,2,0,0,0,0,1,1,0,2,2,1,1,2,0,0,0,0,0,2,0,1,0,0,2,1,1,1,1,1,0,2,2,0,0,0,0,0,1,3,1,0,3,2,0,0,0,0,1,2,0,0,0,1,1
UBAT0057,00234,1.48E7,1.035E+07,1200,11.988,716,0.662,39,0.00,0,0,0,0,1,2,0,2,0,0,1,2,1,0,0,0,0,0,0,1,0,0,0,0,0,0,0,0,0,0,1,1,0,1,3,2,0,1,3,1,2,1,1,2,0,0,0,1,0,1,3,0,1,1,1,1,1,1,0,1
UBAT0057,00235,1.48E7,1.011E+07,1201,11.990,710,0.661,39,0.00,0,1,0,1,0,0,2,0,0,0,1,0,0,1,0,0,2,0,1,2,0,1,0,0,2,2,1,1,0,0,0,0,0,1,0,1,0,0,2,2,0,0,1,0,0,1,1,0,0,0,1,0,1,0,0,0,0,1,3,0
UBAT0057,00236,1.48E7,8.633E+06,1202,11.987,711,0.665,39,0.00,2,2,0,0,0,0,1,0,2,0,0,0,0,0,2,1,0,1,1,0,0,0,0,0,1,0,0,0,1,3,4,3,2,0,0,0,0,1,0,1,1,0,0,0,1,1,1,2,2,0,0,0,0,1,0,0,0,0,0,0
UBAT0057,00237,1.48E7,8.879E+06,1203,11.988,709,0.658,39,0.00,1,1,2,2,3,1,0,0,1,1,0,0,0,0,1,0,0,0,0,1,0,0,2,0,1,1,0,0,1,1,0,1,1,2,1,1,1,1,1,0,0,0,0,1,0,1,1,2,1,0,0,0,0,0,0,1,3,1,0,0
UBAT0057,00238,1.48E7,9.619E+06,1201,11.991,714,0.663,39,0.00,0,0,2,0,0,1,0,0,0,0,1,1,2,1,0,0,1,0,1,1,0,1,2,1,0,2,3,0,0,0,0,0,0,0,0,0,0,1,0,1,1,0,0,0,1,3,2,1,1,0,2,0,0,0,0,0,1,3,2,0
UBAT0057,00239,1.48E7,9.866E+06,1199,11.989,706,0.662,39,0.00,1,2,0,3,3,0,2,1,2,0,0,1,0,0,1,0,0,1,1,0,0,0,1,2,3,0,0,0,0,2,1,1,0,0,0,0,0,0,2,3,1,1,2,3,1,0,0,0,0,0,0,0,0,2,3,1,0,1,1,0
UBAT0057,00240,1.48E7,1.183E+07,1200,11.987,711,0.662,39,0.00,0,0,0,2,2,1,2,1,1,0,0,0,1,0,0,2,3,2,0,0,0,0,0,0,0,2,0,0,2,3,0,0,0,2,2,1,1,0,1,2,0,0,0,1,1,2,1,2,0,0,0,0,0,0,1,0,1,2,3,1
UBAT0057,00241,1.48E7,1.183E+07,1200,11.989,709,0.662,39,0.00,0,1,0,0,0,0,0,0,0,1,0,0,0,0,0,1,0,2,3,2,0,0,0,0,0,1,0,1,1,3,3,2,1,1,2,2,1,2,1,0,0,0,1,0,0,2,0,0,0,1,1,0,1,0,2,3,0,1,1,0
UBAT0057,00242,1.48E7,1.085E+07,1199,11.991,709,0.665,39,0.00,0,0,0,0,0,0,2,0,0,0,0,0,0,0,0,0,1,0,0,0,0,3,2,2,0,0,0,1,1,0,2,0,0,0,0,3,3,0,0,0,0,0,0,0,0,0,0,1,2,2,1,0,1,1,2,0,0,1,0,0
