# Supplementary material for: Using bioluminescence as a tool for studying diversity in marine zooplankton and dinoflagellates: an initial assessment
Source: PeerJ. 2024 Jun 11;12:e17516. doi: 10.7717/peerj.17516 (PMC11177854; doi:10.7717/peerj.17516)
Supplement: Supplemental Information 2 [file peerj-12-17516-s002.zip › cell isolations/fusiformis/fusi41.dat]

UBAT0057,00256,1.48E7,1.208E+07,1200,11.995,706,0.664,39,0.00,0,0,2,2,0,1,0,0,1,1,0,0,1,3,1,0,1,2,0,1,0,1,1,0,0,3,2,1,0,0,1,0,0,2,2,0,0,0,0,0,0,0,1,1,2,2,0,1,1,1,1,1,0,0,0,1,0,1,0,0
UBAT0057,00257,1.48E7,1.035E+07,1200,11.987,712,0.665,39,0.00,0,0,0,0,0,2,3,0,0,0,0,0,0,1,0,0,3,0,0,3,0,1,1,1,2,0,0,0,1,0,0,0,1,2,3,3,1,0,0,0,0,1,0,1,0,2,2,0,0,2,0,0,0,0,0,1,0,1,0,1
UBAT0057,00258,1.48E7,9.866E+06,1198,11.984,712,0.659,39,0.00,1,0,0,1,1,0,2,0,0,0,0,0,2,2,0,0,0,2,0,0,1,1,0,0,0,0,0,0,1,0,0,0,0,0,3,2,0,2,3,3,1,1,0,0,3,3,0,0,0,2,2,1,0,1,0,0,0,1,0,0
UBAT0057,00259,1.48E7,1.011E+07,1197,11.986,712,0.657,39,0.00,0,0,0,0,0,0,0,0,0,2,0,0,0,0,1,0,3,2,0,0,2,3,0,3,3,0,0,0,0,0,0,0,0,3,3,1,0,0,0,0,0,1,2,1,1,1,0,0,1,0,1,1,1,1,0,0,3,2,0,1
UBAT0057,00260,1.48E7,1.060E+07,1200,11.989,719,0.665,39,0.00,0,0,1,1,1,0,0,0,0,0,0,1,2,1,0,0,0,1,2,3,1,0,1,1,3,1,0,1,1,0,0,0,1,0,1,0,0,1,0,0,0,2,0,0,1,2,1,0,0,2,0,0,2,0,0,2,1,2,0,0
UBAT0057,00261,1.48E7,9.866E+06,1199,11.993,719,0.666,39,0.00,0,2,2,0,0,0,1,5,2,1,0,0,1,0,0,0,0,0,0,0,0,1,2,2,3,1,2,0,0,0,0,0,0,0,0,1,0,0,0,2,2,2,1,0,0,0,1,0,3,1,0,2,3,2,0,0,1,1,1,0
UBAT0057,00262,1.48E7,1.183E+07,1200,11.989,715,0.661,39,0.00,0,0,0,0,0,1,0,1,2,3,2,0,1,1,0,0,1,0,0,2,2,1,1,0,0,0,0,0,1,1,0,0,0,0,1,2,0,0,0,0,0,0,0,1,0,0,0,0,0,0,0,0,0,0,0,1,1,0,1,2
UBAT0057,00263,1.48E7,7.153E+06,1201,11.995,712,0.665,39,0.00,0,0,0,2,3,1,0,0,1,0,0,0,1,0,0,0,1,0,0,1,0,1,0,0,1,2,1,2,1,1,0,2,1,0,1,3,1,2,2,2,0,0,0,2,1,2,1,0,0,1,0,0,1,1,1,0,0,0,0,0
UBAT0057,00264,1.48E7,1.085E+07,1200,11.992,709,0.665,39,0.00,1,0,0,2,1,0,1,0,1,1,2,2,1,1,2,0,0,1,1,1,1,0,0,0,0,0,1,0,0,2,3,2,0,0,2,2,0,0,0,0,0,0,0,1,3,1,0,0,0,3,2,0,0,0,1,1,0,1,0,0
UBAT0057,00265,1.48E7,1.085E+07,1200,11.993,714,0.657,39,0.00,1,3,3,0,0,2,0,0,1,0,0,1,2,1,1,2,1,1,0,0,0,0,0,0,0,0,0,2,1,0,0,0,2,0,1,1,1,0,0,0,1,0,1,0,1,2,0,0,2,0,2,1,1,2,2,1,0,0,0,1
UBAT0057,00266,1.48E7,1.085E+07,1200,11.987,718,0.659,39,0.00,1,2,1,0,0,0,0,1,1,0,1,1,0,0,1,1,0,0,0,0,0,1,0,0,0,0,0,0,1,0,0,0,0,21,21,10,75,332,1121,1960,2195,2046,1952,1893,1666,1304,955,696,530,425,354,307,268,230,198,171,154,141,123,97
UBAT0057,00267,1.48E7,4.762E+09,1200,11.993,718,0.664,39,0.00,50,17,7,4,1,0,0,0,2,0,0,3,0,1,0,0,1,0,1,2,0,0,0,0,0,0,0,0,0,0,0,0,1,1,0,0,0,1,1,0,0,0,0,0,2,3,0,1,2,0,0,0,1,1,1,0,1,2,2,0
UBAT0057,00268,1.48E7,1.455E+07,1201,11.992,710,0.662,39,0.00,0,1,3,2,0,1,1,0,0,1,2,0,0,1,0,4,12,19,48,135,189,177,150,120,98,80,65,55,51,45,39,34,29,26,23,20,18,19,17,15,17,16,16,14,13,12,11,13,12,11,9,9,10,10,11,13,15,12,10,9
UBAT0057,00269,1.48E7,4.321E+08,1201,11.988,705,0.665,39,0.00,9,10,9,8,9,6,5,0,0,0,0,0,0,0,0,0,0,0,1,0,0,0,0,0,2,1,1,1,0,2,1,1,2,2,0,0,0,0,0,0,2,1,1,0,1,0,0,0,0,0,0,0,1,3,2,1,1,1,1,2
UBAT0057,00270,1.48E7,1.948E+07,1200,12.012,712,0.662,39,0.00,1,0,0,2,2,1,1,0,0,1,1,2,2,0,0,0,0,2,0,0,0,2,2,3,0,0,0,0,0,0,0,0,2,1,0,1,1,1,1,0,0,1,0,2,1,0,2,0,0,1,3,3,0,0,0,0,0,0,0,1
UBAT0057,00271,1.48E7,1.060E+07,1199,11.981,713,0.661,39,0.00,1,1,0,0,2,1,0,0,0,0,0,1,0,0,1,0,1,0,1,0,2,1,0,1,1,0,1,2,1,1,1,0,0,0,0,1,3,0,0,1,1,1,1,0,0,0,0,0,1,1,0,0,0,0,0,1,0,1,1,0
UBAT0057,00272,1.48E7,7.893E+06,1198,11.987,709,0.661,39,0.00,0,1,1,0,1,1,0,0,0,0,0,0,1,1,0,0,0,0,0,1,0,0,0,0,1,1,0,1,0,0,0,0,0,0,0,1,0,0,0,2,1,1,0,1,0,0,0,0,0,0,1,3,2,0,1,1,1,2,1,0
UBAT0057,00273,1.48E7,7.153E+06,1200,11.984,711,0.661,39,0.00,1,0,0,0,0,0,0,0,2,0,0,0,1,0,0,1,1,0,2,1,0,1,0,0,1,0,0,2,0,0,2,1,1,2,1,0,0,0,0,0,2,2,0,0,2,2,0,0,2,3,3,0,0,1,0,0,0,1,0,1
UBAT0057,00274,1.48E7,9.373E+06,1202,11.986,711,0.657,39,0.00,0,0,1,2,1,2,0,1,0,1,2,2,1,3,1,1,0,2,0,0,1,0,1,0,0,1,0,0,0,0,0,0,0,0,2,0,0,0,0,0,0,1,0,1,2,0,2,0,0,0,0,0,1,1,1,0,0,0,1,0
UBAT0057,00275,1.48E7,8.633E+06,1201,11.988,713,0.662,39,0.00,0,0,0,0,0,1,1,0,1,1,2,1,0,0,0,0,1,0,2,1,0,0,0,0,0,0,0,3,3,0,1,1,0,0,1,2,0,1,0,0,1,0,0,1,0,0,1,0,1,2,0,0,0,0,0,1,2,2,1,1
UBAT0057,00276,1.48E7,8.879E+06,1201,11.987,708,0.665,39,0.00,0,0,0,2,3,1,0,0,0,0,0,0,0,0,2,3,2,0,0,0,0,0,1,0,3,2,1,1,0,0,0,0,0,1,0,0,1,1,1,2,0,0,0,0,2,2,2,0,0,0,0,1,0,1,1,1,0,0,0,0
