# Supplementary material for: Using bioluminescence as a tool for studying diversity in marine zooplankton and dinoflagellates: an initial assessment
Source: PeerJ. 2024 Jun 11;12:e17516. doi: 10.7717/peerj.17516 (PMC11177854; doi:10.7717/peerj.17516)
Supplement: Supplemental Information 2 [file peerj-12-17516-s002.zip › cell isolations/fusiformis/fusi42.dat]

UBAT0057,00288,1.48E7,1.307E+07,1202,11.990,709,0.663,39,0.00,0,0,1,0,0,1,0,1,2,1,0,0,1,1,2,2,1,1,0,0,0,0,0,0,1,0,0,1,1,0,0,0,0,0,3,3,1,0,0,0,2,0,0,0,0,0,2,1,1,0,0,2,0,2,4,2,1,0,1,0
UBAT0057,00289,1.48E7,1.060E+07,1202,12.011,708,0.660,39,0.00,1,3,1,1,0,0,0,0,0,0,1,1,2,0,0,0,0,0,0,0,0,0,0,0,0,0,0,1,2,2,1,0,0,0,0,0,0,0,0,0,3,0,0,1,2,2,0,0,0,3,0,0,1,2,2,0,0,0,0,1
UBAT0057,00290,1.48E7,8.139E+06,1201,11.994,711,0.664,39,0.00,1,1,0,0,0,0,0,2,0,0,2,0,0,0,2,2,0,1,1,0,0,2,1,1,0,0,2,2,1,1,1,1,0,1,0,0,0,0,0,1,0,0,0,0,0,0,1,0,0,0,1,1,0,0,0,0,0,0,0,0
UBAT0057,00291,1.48E7,6.906E+06,1200,12.002,711,0.660,39,0.00,0,0,1,1,0,0,0,0,0,0,0,0,0,0,2,0,0,1,1,0,0,0,0,0,0,0,0,0,0,0,0,1,0,0,0,0,2,3,2,1,0,0,0,0,0,0,2,1,0,1,0,0,0,0,1,0,0,1,1,0
UBAT0057,00292,1.48E7,5.426E+06,1201,11.984,707,0.662,39,0.00,0,1,1,0,0,3,0,1,0,0,3,3,2,0,0,0,1,1,0,1,0,1,1,0,0,1,1,2,3,1,0,1,0,0,0,0,1,0,0,1,0,0,0,2,3,0,0,0,0,0,0,0,0,1,0,0,0,0,0,1
UBAT0057,00293,1.48E7,9.373E+06,1199,11.987,709,0.663,39,0.00,1,2,1,0,1,1,2,1,0,2,1,0,0,0,0,1,0,0,0,1,0,0,0,0,0,0,0,2,1,0,0,2,2,2,0,0,0,1,0,2,2,1,1,1,0,0,1,1,0,0,0,2,0,0,1,0,1,0,0,3
UBAT0057,00294,1.48E7,1.011E+07,1198,11.990,714,0.665,39,0.00,2,1,0,0,1,0,1,2,4,0,0,1,1,0,0,0,0,0,0,0,0,0,0,2,2,0,0,1,0,0,0,0,0,0,0,0,0,1,1,2,2,2,2,0,0,2,3,2,1,1,0,1,1,2,0,0,0,0,0,0
UBAT0057,00295,1.48E7,9.619E+06,1199,11.984,711,0.661,39,0.00,0,0,0,1,1,1,1,1,0,0,0,0,1,1,0,0,0,0,0,1,1,0,2,1,0,0,1,0,0,0,0,0,0,0,0,2,0,0,1,1,2,0,0,2,1,0,1,0,0,0,0,1,2,2,2,0,1,0,0,0
UBAT0057,00296,1.48E7,7.646E+06,1201,11.989,708,0.666,39,0.00,0,0,1,1,2,1,1,0,0,0,0,1,1,0,0,2,0,0,0,0,0,0,2,0,0,1,1,1,0,0,1,3,1,0,1,3,1,1,0,0,0,0,3,0,0,1,2,2,1,2,0,1,1,0,0,2,2,3,1,0
UBAT0057,00297,1.48E7,1.159E+07,1201,11.994,706,0.657,39,0.00,0,0,0,3,1,0,0,0,0,1,0,0,1,0,0,2,1,1,1,0,0,2,0,1,0,0,0,1,0,0,1,1,0,0,1,0,0,0,0,0,0,0,0,0,0,0,0,1,1,0,1,0,0,0,1,1,0,0,1,0
UBAT0057,00298,1.48E7,6.166E+06,1199,11.994,707,0.666,39,0.00,1,3,3,2,1,2,1,1,0,0,0,3,0,1,0,0,1,2,3,3,3,2,1,3,0,0,1,0,2,2,0,0,0,1,1,1,0,0,1,0,1,3,0,0,0,2,1,1,0,0,1,0,0,0,0,0,1,0,0,0
UBAT0057,00299,1.48E7,1.356E+07,1200,12.009,710,0.663,39,0.00,1,0,1,0,0,0,0,0,0,1,3,2,0,0,0,0,0,0,0,1,0,0,1,1,1,1,0,0,1,1,0,0,0,0,0,0,0,0,0,0,2,2,0,1,0,0,0,1,2,1,1,3,0,0,0,0,0,0,0,0
UBAT0057,00300,1.48E7,6.659E+06,1199,11.986,706,0.662,39,0.00,0,0,1,1,0,0,4,1,1,1,0,2,3,0,1,0,1,0,0,0,1,3,1,0,0,0,2,0,0,1,2,1,3,2,0,0,0,0,0,2,1,1,0,1,0,1,2,1,0,0,0,0,0,0,0,0,0,0,1,0
UBAT0057,00301,1.48E7,1.035E+07,1199,12.000,714,0.660,39,0.00,0,0,0,0,0,0,0,0,1,0,0,0,0,0,1,0,0,0,0,1,2,0,0,0,0,0,0,0,0,0,0,2,2,0,1,2,0,0,0,0,1,2,1,0,3,1,1,1,0,0,0,0,0,0,1,0,1,2,0,1
UBAT0057,00302,1.48E7,6.906E+06,1202,11.992,714,0.661,39,0.00,1,1,1,1,2,1,0,1,2,0,2,1,0,0,0,0,2,1,1,0,0,0,0,0,0,0,0,0,1,0,0,2,1,1,1,0,0,0,2,1,0,0,1,0,0,2,3,2,1,1,0,2,3,0,2,3,0,0,0,2
UBAT0057,00303,1.48E7,1.183E+07,1200,11.993,711,0.663,39,0.00,1,1,2,2,4,1,1,0,0,0,1,0,1,0,2,3,2,0,0,0,0,1,0,0,0,1,0,0,1,4,0,0,0,0,0,1,0,2,1,1,0,0,0,0,2,2,0,1,0,0,0,1,2,0,1,3,2,3,0,0
UBAT0057,00304,1.48E7,1.208E+07,1199,12.017,708,0.661,39,0.00,0,0,1,2,2,0,0,0,0,2,0,1,0,1,0,1,1,0,0,0,1,2,0,0,0,0,0,1,1,1,0,0,0,0,1,1,1,0,2,5,35,104,173,208,215,199,170,142,121,105,88,71,60,52,42,33,30,27,25,23
UBAT0057,00305,1.48E7,4.859E+08,1200,11.983,706,0.662,39,0.00,20,15,11,11,11,10,13,12,11,9,9,10,10,11,11,8,8,5,6,7,5,6,5,4,4,4,5,6,7,7,6,5,4,2,5,3,3,4,3,2,2,3,5,4,5,4,5,3,1,2,3,2,4,5,3,0,1,1,1,3
UBAT0057,00306,1.48E7,8.287E+07,1200,11.984,706,0.662,39,0.00,1,1,5,4,4,2,0,0,0,0,0,2,0,1,1,0,0,0,0,0,0,2,0,0,0,1,3,4,1,1,2,2,3,2,0,0,1,0,1,1,3,1,0,1,1,2,0,1,1,1,0,3,5,1,0,1,0,0,0,0
UBAT0057,00307,1.48E7,1.603E+07,1201,11.984,704,0.660,39,0.00,0,0,0,0,2,2,2,2,1,0,2,1,0,0,1,0,0,1,0,0,0,0,0,0,0,0,0,0,0,0,0,0,2,3,0,2,0,0,1,0,0,0,1,1,1,4,2,2,1,0,0,0,0,0,1,0,2,2,1,1
UBAT0057,00308,1.48E7,1.011E+07,1201,11.984,709,0.664,39,0.00,0,0,1,1,0,0,1,0,0,3,1,3,2,4,2,0,1,1,0,1,0,0,0,0,0,0,2,2,3,0,0,0,0,1,1,0,0,0,1,0,0,0,0,0,0,0,2,2,2,0,0,0,0,0,1,0,2,2,2,0
UBAT0057,00309,1.48E7,1.085E+07,1200,11.984,714,0.662,39,0.00,0,0,0,0,1,0,0,0,0,0,1,1,1,0,1,2,2,1,2,2,2,0,0,1,1,1,0,0,1,0,0,0,0,0,0,4,3,3,0,0,0,1,2,0,1,0,0,0,0,0,1,1,1,1,1,2,0,0,2,2
UBAT0057,00310,1.48E7,1.109E+07,1201,11.982,710,0.662,39,0.00,0,1,0,0,1,4,1,0,0,1,0,0,0,0,0,0,0,2,2,3,4,0,0,0,0,0,1,0,0,0,0,0,0,0,0,0,0,1,2,0,0,0,1,0,0,2,1,1,5,2,0,1,1,3,3,2,1,0,2,3
UBAT0057,00311,1.48E7,1.257E+07,1201,11.989,710,0.662,39,0.00,0,2,1,1,1,0,2,0,0,0,0,0,0,2,1,1,0,1,1,0,2,1,0,0,0,2,0,0,2,0,0,2,1,0,0,0,0,0,0,0,0,1,0,0,1,0,0,0,0,0,0,0,0,0,0,0,1,0,0,0
UBAT0057,00312,1.48E7,6.413E+06,1198,11.995,713,0.666,39,0.00,0,0,0,0,1,0,0,0,0,0,0,0,0,2,3,0,0,0,1,1,0,0,0,0,0,0,0,0,2,1,0,0,0,0,1,0,1,3,2,2,3,1,2,0,0,3,0,0,0,0,2,0,0,0,0,0,0,2,1,1
UBAT0057,00313,1.48E7,8.633E+06,1198,11.994,715,0.662,39,0.00,0,0,0,2,2,0,3,3,1,0,1,3,4,2,2,1,0,0,0,0,0,1,0,1,1,0,0,2,1,0,1,0,0,0,2,0,0,0,0,2,2,2,0,0,0,1,1,0,2,0,0,0,1,0,1,1,0,0,0,1
UBAT0057,00314,1.48E7,1.208E+07,1201,11.989,713,0.662,39,0.00,2,1,0,0,0,0,0,0,0,0,0,0,0,1,4,3,1,0,0,1,3,2,0,0,0,0,1,0,1,1,0,0,0,0,0,0,1,2,2,0,1,1,0,0,0,1,0,0,0,0,0,1,2,1,1,0,0,0,0,1
UBAT0057,00315,1.48E7,8.386E+06,1203,11.989,708,0.662,39,0.00,1,2,0,0,0,0,0,0,2,0,0,0,1,0,0,0,0,0,3,3,0,0,1,0,0,0,0,0,1,0,2,3,2,0,2,3,0,1,0,0,1,1,0,1,0,0,1,0,0,0,0,0,1,1,2,0,0,1,0,0
UBAT0057,00316,1.48E7,9.126E+06,1200,12.014,713,0.665,39,0.00,2,3,2,0,0,1,0,0,1,0,0,1,0,0,0,0,0,2,0,0,0,0,0,0,0,0,0,0,0,0,0,0,0,0,0,0,1,0,0,0,0,0,0,0,0,1,0,2,1,1,2,2,2,0,0,0,0,1,0,0
UBAT0057,00317,1.48E7,5.673E+06,1198,12.004,714,0.663,39,0.00,0,0,2,1,0,0,2,0,0,1,1,2,2,1,1,0,1,2,0,1,1,0,0,0,0,0,0,0,0,1,0,0,2,1,1,2,0,1,2,1,3,1,0,0,0,0,0,1,3,0,1,0,0,2,1,0,0,1,0,0
UBAT0057,00318,1.48E7,1.060E+07,1200,11.994,712,0.661,39,0.00,1,0,0,0,0,1,1,1,0,1,0,0,0,0,3,1,1,0,0,1,2,0,0,1,2,2,1,0,0,0,0,1,0,1,0,0,2,1,1,0,0,1,1,0,0,2,1,1,3,1,0,0,1,0,0,0,0,0,0,0
UBAT0057,00319,1.48E7,8.633E+06,1199,11.992,711,0.663,39,0.00,0,0,1,0,1,1,2,1,0,1,1,2,2,0,0,0,0,0,0,1,1,2,0,0,0,0,0,3,2,0,1,1,0,0,0,0,1,0,1,2,0,0,0,0,0,0,0,0,0,1,0,2,1,0,2,0,0,0,0,1
UBAT0057,00320,1.48E7,8.633E+06,1200,11.989,709,0.664,39,0.00,1,1,1,1,0,0,0,1,2,1,0,2,0,1,0,0,0,0,0,0,0,1,2,2,3,0,0,2,0,2,2,0,0,1,0,3,1,0,0,2,0,0,0,1,2,1,0,3,2,2,0,1,2,2,3,0,1,0,1,1
UBAT0057,00321,1.48E7,1.307E+07,1200,11.982,707,0.662,39,0.00,0,0,0,0,0,2,0,0,0,1,1,1,1,1,0,1,1,0,0,0,1,0,0,1,1,0,0,0,0,0,0,0,0,0,2,2,1,1,1,2,0,1,0,0,1,1,1,0,0,0,1,1,2,0,0,0,0,0,1,3
UBAT0057,00322,1.48E7,8.139E+06,1199,11.982,713,0.662,39,0.00,0,1,2,1,1,0,0,0,1,0,0,0,0,0,0,2,0,0,0,1,0,2,1,0,0,0,0,0,0,0,2,1,0,0,1,0,0,0,0,1,1,0,0,0,0,2,0,0,0,0,1,0,0,0,0,0,0,0,0,0
UBAT0057,00323,1.48E7,5.426E+06,1199,11.987,716,0.657,39,0.00,1,2,0,0,0,0,0,0,0,1,1,0,0,3,0,0,0,0,0,1,3,3,1,0,0,0,0,2,2,0,0,1,1,0,0,1,0,0,0,0,0,0,1,0,0,0,0,1,1,0,0,1,0,1,0,0,0,1,0,0
