# Supplementary material for: Using bioluminescence as a tool for studying diversity in marine zooplankton and dinoflagellates: an initial assessment
Source: PeerJ. 2024 Jun 11;12:e17516. doi: 10.7717/peerj.17516 (PMC11177854; doi:10.7717/peerj.17516)
Supplement: Supplemental Information 2 [file peerj-12-17516-s002.zip › cell isolations/fusiformis/fusi43.dat]

UBAT0057,00339,1.48E7,8.879E+06,1202,11.982,716,0.662,39,0.00,0,0,2,1,0,0,0,0,0,0,2,1,0,0,0,0,0,0,0,3,1,0,1,0,0,0,0,1,1,0,0,1,0,3,0,0,0,0,0,1,0,0,1,0,1,0,0,0,0,0,1,2,1,0,0,0,0,1,0,0
UBAT0057,00340,1.48E7,6.166E+06,1200,11.985,718,0.662,39,0.00,0,2,1,0,0,2,1,0,0,0,1,2,2,1,0,0,0,0,0,1,0,0,0,0,1,1,1,0,0,0,2,1,0,0,0,0,0,0,0,0,0,0,0,0,0,0,1,2,1,0,0,0,0,0,0,1,1,0,0,2
UBAT0057,00341,1.48E7,6.906E+06,1200,11.986,713,0.664,39,0.00,1,2,1,0,1,2,3,0,0,0,0,0,0,0,0,0,0,0,2,0,0,0,1,0,0,0,0,0,0,0,0,1,0,0,0,0,0,0,0,0,1,0,1,0,0,0,0,0,1,4,3,0,0,0,0,0,2,1,0,0
UBAT0057,00342,1.48E7,6.413E+06,1200,11.988,712,0.663,39,0.00,0,0,0,0,3,4,0,1,0,2,1,1,0,0,0,0,1,0,0,0,0,0,0,0,0,2,2,1,0,1,0,0,0,2,0,0,0,0,0,1,3,4,0,0,0,1,0,1,0,0,0,0,0,0,0,0,0,0,0,0
UBAT0057,00343,1.48E7,7.646E+06,1201,11.985,712,0.659,39,0.00,0,0,0,0,0,1,0,0,0,0,1,3,2,2,1,0,0,1,0,1,0,1,3,1,0,1,1,0,1,2,3,2,0,0,1,0,0,0,1,0,0,0,0,0,0,0,0,2,2,0,0,0,0,0,1,4,0,0,1,1
UBAT0057,00344,1.48E7,9.866E+06,1201,11.987,714,0.661,39,0.00,0,0,0,0,0,0,0,0,0,0,1,0,1,3,2,0,0,0,0,0,0,0,0,0,0,0,2,3,0,0,0,0,1,0,0,0,0,0,0,0,0,0,0,1,1,0,0,0,0,0,0,0,1,0,0,0,0,1,2,1
UBAT0057,00345,1.48E7,5.179E+06,1200,11.988,712,0.662,39,0.00,1,0,0,2,2,0,0,0,0,2,1,0,0,0,1,1,0,1,2,1,0,0,0,0,0,1,2,1,0,0,0,0,0,1,3,1,0,0,0,0,0,0,1,2,2,1,1,3,1,0,0,0,1,2,0,0,1,2,2,0
UBAT0057,00346,1.48E7,1.011E+07,1199,11.989,708,0.662,39,0.00,0,0,0,2,1,0,0,0,0,0,1,3,3,2,0,0,0,0,0,1,1,0,1,0,0,0,0,0,0,0,0,1,2,0,0,1,2,0,1,2,1,1,0,0,0,0,2,2,1,1,1,0,0,1,0,0,1,0,1,2
UBAT0057,00347,1.48E7,9.373E+06,1199,11.993,713,0.664,39,0.00,0,0,0,2,0,0,0,0,0,1,2,0,0,0,1,0,0,1,0,0,4,0,0,2,5,4,2,1,1,4,3,3,2,0,0,0,0,0,0,0,1,0,1,2,0,1,2,0,0,0,0,1,2,1,2,1,0,0,0,1
UBAT0057,00348,1.48E7,1.307E+07,1200,11.994,711,0.660,39,0.00,0,2,0,1,1,1,1,0,0,0,1,1,1,2,1,2,0,1,1,0,0,1,0,0,0,0,0,2,1,2,2,0,1,1,0,4,3,0,0,0,0,0,0,1,2,0,0,0,0,0,2,1,0,0,0,1,1,2,0,0
UBAT0057,00349,1.48E7,1.060E+07,1202,11.987,708,0.665,39,0.00,0,0,0,0,1,0,0,1,0,0,0,0,0,0,0,1,0,1,0,0,1,1,0,0,0,1,1,0,0,4,3,2,1,1,1,1,1,0,1,1,0,0,1,0,0,3,1,0,0,0,2,0,0,0,0,0,2,0,0,0
UBAT0057,00350,1.48E7,8.139E+06,1201,11.996,711,0.662,39,0.00,0,0,1,0,0,2,3,1,0,0,2,0,1,3,0,1,1,0,1,2,1,1,1,0,2,3,1,1,2,0,0,0,0,0,2,1,0,0,0,1,1,2,0,0,0,0,2,3,2,1,0,1,0,0,1,0,0,0,0,0
UBAT0057,00351,1.48E7,1.159E+07,1199,11.991,712,0.665,39,0.00,0,0,0,1,0,0,0,0,0,2,0,0,0,0,0,0,1,1,1,2,3,3,2,3,3,0,2,1,0,0,0,2,1,1,0,1,1,0,1,1,0,0,1,0,1,0,1,0,0,0,0,0,0,0,0,0,1,1,1,1
UBAT0057,00352,1.48E7,1.011E+07,1200,11.996,712,0.663,39,0.00,1,0,0,0,1,1,1,0,0,2,1,0,0,0,2,1,0,0,1,0,1,0,0,0,1,0,0,0,0,1,1,0,0,1,2,2,0,0,3,0,1,2,0,0,2,0,0,1,2,2,3,2,1,0,0,0,0,0,0,0
UBAT0057,00353,1.48E7,9.619E+06,1200,11.993,709,0.664,39,0.00,1,1,0,0,0,0,0,0,1,0,0,0,0,2,2,1,0,0,0,0,0,0,0,1,3,1,0,0,0,0,1,1,1,0,1,1,0,1,0,0,2,2,1,0,1,0,1,1,1,0,0,0,0,0,0,0,0,1,1,0
UBAT0057,00354,1.48E7,7.153E+06,1199,11.991,711,0.661,39,0.00,0,0,0,0,0,0,1,0,1,2,2,0,0,0,0,0,0,0,0,0,0,0,0,1,1,0,0,1,1,0,1,0,0,1,1,0,0,1,2,4,1,0,0,0,2,1,0,0,0,0,0,0,1,1,1,0,0,0,0,0
UBAT0057,00355,1.48E7,6.906E+06,1197,11.985,711,0.656,39,0.00,1,1,1,1,0,0,2,0,0,0,1,2,2,0,0,1,1,1,0,0,0,0,0,1,1,0,0,0,1,2,0,0,0,1,2,1,0,0,0,1,2,0,0,0,0,1,0,0,0,0,0,0,0,0,0,1,0,0,2,1
UBAT0057,00356,1.48E7,7.399E+06,1198,11.988,715,0.657,39,0.00,0,0,2,2,3,0,2,0,0,0,1,1,0,0,1,0,1,1,0,1,0,0,3,4,1,0,1,0,0,0,0,0,0,0,0,2,1,0,2,0,0,0,2,2,2,0,0,0,0,1,0,0,2,2,1,1,2,1,1,0
UBAT0057,00357,1.48E7,1.134E+07,1200,11.988,714,0.662,39,0.00,0,0,0,0,0,0,1,0,0,0,0,0,1,1,0,0,0,0,0,2,1,1,1,1,2,2,0,1,1,0,0,1,0,0,0,0,0,0,1,1,2,1,3,0,1,2,0,2,2,2,0,0,1,0,0,0,2,3,0,0
UBAT0057,00358,1.48E7,9.866E+06,1201,11.990,713,0.659,39,0.00,1,2,0,1,1,0,0,0,0,1,1,0,1,0,1,0,0,1,1,0,0,0,0,1,0,0,0,0,1,1,0,0,1,0,0,0,0,3,2,2,1,0,0,0,0,0,0,0,0,0,1,1,0,0,1,2,1,0,0,0
UBAT0057,00359,1.48E7,7.153E+06,1202,11.984,712,0.661,39,0.00,1,2,2,1,2,2,0,0,0,1,0,1,1,0,0,0,1,0,0,0,0,1,0,0,0,1,1,1,0,1,0,0,0,0,0,0,0,0,0,1,2,0,0,0,0,0,0,1,0,0,1,3,1,0,0,2,0,0,1,0
UBAT0057,00360,1.48E7,7.399E+06,1202,11.989,712,0.666,39,0.00,0,0,0,0,0,0,2,1,0,1,1,0,0,0,0,1,3,1,0,0,0,0,1,0,0,1,0,1,1,0,1,0,0,0,1,1,1,3,2,0,0,0,1,2,0,2,0,0,0,0,0,1,1,0,0,0,2,1,1,1
UBAT0057,00361,1.48E7,8.633E+06,1199,11.994,710,0.666,39,0.00,0,0,1,0,0,0,0,0,0,1,0,0,0,0,1,3,0,0,1,0,0,1,1,1,2,2,1,0,0,0,0,2,2,2,1,0,0,0,0,0,1,0,0,1,2,2,0,0,0,0,0,1,1,1,0,0,0,0,2,2
UBAT0057,00362,1.48E7,8.633E+06,1198,12.005,711,0.661,39,0.00,0,1,1,0,1,0,1,0,0,0,1,1,0,0,1,1,1,0,0,0,2,0,0,0,0,0,1,1,0,1,1,1,2,2,2,2,0,0,1,0,2,2,1,2,1,0,0,0,0,1,2,0,0,0,0,0,2,1,0,2
UBAT0057,00363,1.48E7,1.035E+07,1199,11.990,715,0.661,39,0.00,1,0,0,0,0,0,2,3,4,0,0,0,0,0,0,0,1,2,1,0,0,0,0,0,0,0,0,0,2,0,0,1,0,0,2,1,0,1,0,0,0,0,0,0,0,0,0,0,0,1,1,1,1,0,0,0,1,0,1,0
UBAT0057,00364,1.48E7,6.413E+06,1199,11.991,711,0.656,39,0.00,0,1,1,0,2,2,0,1,1,1,0,0,0,0,0,0,1,2,0,0,0,2,0,0,2,0,0,1,0,0,2,1,1,0,0,0,0,0,0,2,2,0,1,2,1,1,1,0,0,4,3,2,0,0,0,2,0,0,2,1
UBAT0057,00365,1.48E7,1.109E+07,1201,11.999,717,0.658,39,0.00,0,0,0,0,0,1,0,0,0,0,0,0,1,0,0,0,0,0,0,0,0,0,0,0,0,0,0,0,0,0,0,0,1,0,2,1,0,0,0,2,0,0,0,0,0,1,2,1,0,0,0,0,0,0,0,0,0,0,0,1
UBAT0057,00366,1.48E7,3.699E+06,1204,12.014,714,0.664,39,0.00,2,2,1,1,0,1,1,2,1,0,1,0,1,2,0,0,0,0,0,0,0,0,2,2,1,0,0,0,2,0,0,2,0,0,1,0,0,1,1,0,0,1,1,0,2,2,1,0,1,1,1,1,1,0,2,0,0,1,2,3
UBAT0057,00367,1.48E7,1.159E+07,1203,11.990,710,0.662,39,0.00,2,1,0,0,0,0,2,0,0,0,1,1,2,0,1,0,0,2,2,1,1,0,0,0,0,0,0,0,0,0,0,2,0,0,0,2,2,1,1,1,3,4,2,1,0,0,0,0,0,2,1,0,1,1,0,1,0,1,1,2
UBAT0057,00368,1.48E7,1.109E+07,1201,11.992,707,0.654,39,0.00,2,0,1,0,2,1,1,0,0,0,0,0,1,1,1,0,0,1,0,0,0,1,0,2,1,3,1,0,0,1,1,3,0,0,0,0,0,1,0,0,0,1,0,0,2,1,1,1,0,0,1,0,0,0,0,0,0,1,0,0
UBAT0057,00369,1.48E7,7.646E+06,1201,11.991,704,0.661,39,0.00,0,0,0,0,0,0,0,0,1,2,4,2,0,0,0,0,2,1,2,2,1,1,1,2,1,2,2,0,0,0,0,0,0,0,0,0,0,0,2,2,1,0,2,2,2,2,3,1,2,1,1,1,2,1,0,1,0,2,1,0
UBAT0057,00370,1.48E7,1.356E+07,1201,11.989,709,0.661,39,0.00,0,0,0,0,0,0,0,0,0,0,0,0,0,1,2,2,1,1,1,1,0,1,1,0,1,0,0,0,0,0,1,0,0,1,2,0,1,0,0,0,0,0,1,0,2,2,0,2,0,0,0,0,0,0,3,1,0,0,0,0
UBAT0057,00371,1.48E7,7.153E+06,1199,11.993,714,0.658,39,0.00,1,0,0,3,2,1,1,1,1,1,0,0,2,0,0,2,0,0,0,1,1,0,0,2,0,0,1,1,0,0,1,1,1,0,0,3,0,0,2,0,0,3,0,0,2,1,1,0,0,0,0,0,0,0,0,0,0,0,0,0
UBAT0057,00372,1.48E7,8.633E+06,1200,11.989,711,0.662,39,0.00,0,0,1,0,0,0,0,0,2,0,0,0,0,0,0,1,1,1,0,0,1,1,1,3,0,0,0,0,0,0,0,0,0,0,0,0,0,0,0,0,0,0,0,0,0,0,1,3,1,0,3,4,1,0,0,0,0,1,1,0
UBAT0057,00373,1.48E7,6.659E+06,1201,11.994,712,0.663,39,0.00,0,0,0,0,2,2,0,0,0,3,1,0,1,1,1,2,0,0,0,0,0,2,0,0,0,0,0,0,0,0,0,2,3,2,1,0,1,2,0,0,0,2,1,0,0,0,0,1,1,0,1,1,0,0,3,0,0,0,0,1
UBAT0057,00374,1.48E7,9.126E+06,1200,11.991,714,0.663,39,0.00,0,1,1,1,0,0,0,0,1,0,0,0,0,0,1,1,1,1,2,0,0,1,0,0,0,0,2,3,0,1,1,0,2,3,2,1,0,0,1,0,0,2,0,0,1,1,2,0,0,0,0,0,0,2,2,2,2,1,0,1
UBAT0057,00375,1.48E7,1.060E+07,1201,11.981,716,0.662,39,0.00,0,0,0,0,0,2,0,0,0,0,1,3,1,1,0,1,2,1,1,0,0,0,2,1,2,1,2,2,1,0,0,0,1,0,0,1,0,2,0,3,1,0,0,0,0,1,0,0,1,2,0,1,3,0,0,0,0,0,0,0
UBAT0057,00376,1.48E7,9.866E+06,1199,11.989,714,0.663,39,0.00,0,1,1,0,3,0,1,0,1,0,1,0,0,1,1,2,1,0,0,1,1,1,0,0,0,0,2,1,1,0,1,2,0,0,2,1,0,0,0,0,1,0,0,0,0,1,0,0,0,2,0,0,0,0,1,1,0,1,0,0
UBAT0057,00377,1.48E7,8.633E+06,1199,11.988,713,0.661,39,0.00,2,2,0,0,0,0,0,0,0,1,0,0,1,0,0,1,0,0,1,0,0,0,0,1,2,0,0,0,1,0,0,0,0,0,0,0,1,0,0,1,1,0,0,0,1,1,1,0,1,0,0,0,0,1,0,1,0,0,0,0
UBAT0057,00378,1.48E7,4.686E+06,1197,11.991,712,0.666,39,0.00,0,0,0,2,1,1,0,0,0,0,0,0,1,1,1,0,2,1,0,0,1,0,0,0,0,2,1,0,0,0,0,0,0,1,0,0,1,1,1,0,0,0,0,0,1,0,0,0,0,1,1,0,0,0,0,2,3,0,0,0
