# Supplementary material for: Using bioluminescence as a tool for studying diversity in marine zooplankton and dinoflagellates: an initial assessment
Source: PeerJ. 2024 Jun 11;12:e17516. doi: 10.7717/peerj.17516 (PMC11177854; doi:10.7717/peerj.17516)
Supplement: Supplemental Information 2 [file peerj-12-17516-s002.zip › cell isolations/fusiformis/fusi44.dat]

UBAT0057,00452,1.48E7,6.659E+06,1202,11.992,709,0.663,39,0.00,0,0,0,1,1,0,0,0,0,0,0,1,0,0,0,2,2,3,2,1,0,0,1,0,0,1,0,0,1,0,0,0,0,1,0,0,1,3,0,0,2,0,0,0,0,0,2,1,0,0,1,1,0,0,0,2,0,0,0,0
UBAT0057,00453,1.48E7,7.399E+06,1202,11.991,709,0.663,39,0.00,0,1,1,0,0,0,1,0,0,0,0,0,0,0,0,1,0,0,0,0,1,0,1,1,1,0,0,3,2,0,0,0,0,0,2,0,1,0,0,1,1,1,0,0,0,0,0,3,1,0,0,0,0,0,0,0,0,0,0,1
UBAT0057,00454,1.48E7,5.919E+06,1200,11.988,705,0.662,39,0.00,0,0,0,2,0,1,1,0,0,0,0,0,0,0,0,0,0,0,0,2,1,0,0,0,0,0,0,0,0,0,2,1,0,0,0,0,0,1,1,1,0,1,0,2,1,0,0,0,1,0,0,1,0,0,1,0,0,0,0,1
UBAT0057,00455,1.48E7,5.673E+06,1200,11.993,710,0.663,39,0.00,2,2,1,0,0,0,1,0,0,0,0,0,0,0,0,1,1,0,2,3,0,1,0,0,2,1,0,0,0,0,0,0,0,1,0,0,0,0,0,0,2,1,0,0,1,0,0,1,0,0,1,1,0,0,1,1,0,0,1,1
UBAT0057,00456,1.48E7,7.153E+06,1201,11.991,713,0.661,39,0.00,2,1,1,1,1,2,0,0,0,0,0,0,2,3,2,0,1,1,0,1,0,0,0,0,0,0,0,0,0,0,0,0,0,0,1,1,1,0,2,0,0,0,0,0,0,0,0,0,0,1,0,0,0,1,0,1,3,0,0,0
UBAT0057,00457,1.48E7,6.659E+06,1202,11.989,706,0.664,39,0.00,0,0,1,2,0,0,0,0,0,0,0,0,0,0,1,0,2,3,0,0,1,0,0,0,0,0,0,0,0,0,0,0,0,0,0,0,0,0,0,0,0,0,3,2,0,0,0,0,1,0,0,1,0,1,0,0,1,2,2,1
UBAT0057,00458,1.48E7,5.919E+06,1199,11.995,709,0.636,39,0.00,0,0,0,0,0,0,0,1,0,0,0,1,0,0,1,0,0,0,0,0,0,0,0,0,1,0,1,0,1,0,0,0,0,0,0,0,0,0,0,0,0,1,0,2,0,0,0,0,0,0,0,0,0,0,2,2,1,2,0,0
UBAT0057,00459,1.48E7,3.946E+06,1199,11.996,712,0.667,39,0.00,0,0,0,0,0,2,0,0,1,1,0,0,1,0,0,0,0,0,0,0,0,0,1,1,2,1,0,0,0,0,1,1,0,0,0,0,0,0,1,0,0,1,1,1,1,1,0,2,1,0,0,0,0,0,0,0,0,0,0,0
UBAT0057,00460,1.48E7,5.179E+06,1200,11.996,709,0.651,39,0.00,0,1,0,1,0,0,0,0,1,2,1,1,0,0,1,1,0,0,0,0,0,0,1,0,0,0,0,0,1,1,0,0,0,0,1,1,0,0,2,1,0,0,0,1,0,0,0,0,0,0,0,0,0,1,0,0,1,0,0,0
UBAT0057,00461,1.48E7,4.933E+06,1199,11.990,704,0.663,39,0.00,0,0,0,0,0,2,0,0,1,0,1,0,0,0,2,1,2,0,0,0,0,1,2,2,1,0,0,0,0,0,0,0,0,0,0,0,0,0,0,0,0,0,0,1,4,2,1,0,0,0,4,2,2,1,0,0,0,0,0,0
UBAT0057,00462,1.48E7,7.893E+06,1198,11.991,709,0.665,39,0.00,0,0,0,0,0,0,2,0,0,0,0,1,1,1,0,2,1,1,0,0,0,0,2,1,2,0,0,0,2,1,2,1,0,1,0,0,2,2,1,0,0,0,0,2,2,0,1,1,1,2,0,0,0,0,0,2,0,0,0,0
UBAT0057,00463,1.48E7,9.126E+06,1198,12.011,710,0.664,39,0.00,0,0,0,0,0,0,2,0,0,0,0,0,0,1,0,0,0,0,1,0,1,2,1,0,0,0,0,1,0,2,1,0,0,3,4,0,1,1,0,0,0,0,1,0,0,0,0,0,0,0,0,2,0,0,0,0,1,0,0,1
UBAT0057,00464,1.48E7,6.413E+06,1197,11.989,710,0.649,39,0.00,0,0,0,0,0,0,0,0,0,0,0,2,2,3,0,0,1,2,0,0,1,2,3,0,0,0,0,0,1,2,0,1,2,0,1,0,0,2,2,1,1,1,0,0,0,0,1,0,0,0,0,0,0,0,0,0,0,0,1,3
UBAT0057,00465,1.48E7,8.879E+06,1198,11.993,716,0.657,39,0.00,1,1,2,0,0,0,0,2,0,0,0,0,0,0,0,1,0,0,0,0,0,1,1,0,0,0,0,0,3,4,1,0,2,1,0,0,0,0,0,0,0,0,0,0,0,0,0,0,0,0,0,0,0,0,1,1,0,1,1,0
UBAT0057,00466,1.48E7,5.919E+06,1199,11.992,713,0.660,39,0.00,1,1,2,0,0,0,2,1,1,1,1,1,2,1,0,2,0,0,0,1,0,0,0,0,1,0,0,0,0,1,1,0,0,1,1,0,0,1,0,0,0,0,0,0,0,0,1,2,2,0,0,0,0,0,1,0,0,0,0,1
UBAT0057,00467,1.48E7,7.153E+06,1197,11.999,719,0.663,39,0.00,0,0,0,0,0,0,0,0,0,0,0,0,0,0,0,0,1,0,1,0,0,0,0,0,0,0,0,0,0,1,0,0,0,0,0,2,1,0,0,1,0,0,0,1,1,0,1,0,0,0,1,0,0,0,1,0,0,0,0,1
UBAT0057,00468,1.48E7,3.206E+06,1198,11.990,713,0.661,39,0.00,0,0,0,0,0,1,1,0,0,0,2,2,1,0,0,0,0,0,0,1,0,0,0,0,0,2,1,0,0,0,0,1,2,0,0,0,0,0,1,0,1,1,0,2,0,0,0,2,3,1,1,0,0,0,0,0,1,0,0,0
UBAT0057,00469,1.48E7,6.659E+06,1201,11.989,714,0.654,39,0.00,0,0,2,0,0,0,2,0,0,0,0,0,0,0,1,1,0,0,0,0,2,0,1,1,2,1,0,0,0,0,0,0,0,0,0,0,0,0,0,1,1,0,1,1,0,1,0,0,1,1,0,0,0,0,0,1,0,0,0,1
UBAT0057,00470,1.48E7,5.919E+06,1200,11.994,710,0.663,39,0.00,2,1,1,0,1,0,0,0,1,0,0,0,0,0,0,1,0,0,0,0,0,0,0,0,0,0,0,0,0,0,0,0,0,0,0,0,0,0,1,0,0,0,1,0,1,0,0,0,0,0,0,1,1,3,2,0,0,0,0,0
UBAT0057,00471,1.48E7,3.699E+06,1202,12.011,710,0.655,39,0.00,0,0,0,0,0,1,0,0,0,0,1,0,1,4,1,0,0,2,0,0,1,2,1,2,0,0,0,0,0,0,0,0,0,0,1,2,0,2,0,0,1,0,0,0,0,2,1,0,0,0,2,0,0,0,0,0,0,3,0,0
UBAT0057,00472,1.48E7,7.399E+06,1202,11.994,715,0.661,39,0.00,0,0,0,0,1,0,1,0,0,0,1,1,1,0,0,0,2,1,0,0,1,0,0,1,1,0,0,0,0,0,0,0,0,0,0,1,0,1,2,0,0,0,0,0,0,0,1,1,2,0,0,1,1,1,1,0,0,0,1,0
UBAT0057,00473,1.48E7,6.413E+06,1202,11.995,715,0.648,39,0.00,2,0,0,0,2,0,0,0,0,0,2,3,0,0,0,0,0,0,0,0,0,0,0,1,0,2,3,1,1,2,0,0,0,0,1,1,0,0,0,2,0,0,0,0,1,0,1,1,0,0,0,0,0,0,0,0,1,2,2,3
UBAT0057,00474,1.48E7,8.139E+06,1203,11.996,715,0.666,39,0.00,1,1,1,0,0,2,0,0,0,0,2,1,1,0,0,1,0,0,0,2,0,0,1,1,2,2,1,0,0,0,0,1,3,2,0,0,0,1,0,0,1,0,2,1,0,0,0,0,0,1,1,0,0,1,0,1,1,1,3,2
UBAT0057,00475,1.48E7,1.035E+07,1203,11.991,711,0.662,39,0.00,2,0,0,1,0,0,0,0,1,1,1,0,0,1,0,0,2,0,0,0,0,0,0,0,0,0,0,0,0,0,1,2,0,0,0,0,0,0,0,0,0,0,1,0,0,0,1,1,1,0,0,0,0,0,0,0,0,1,0,0
UBAT0057,00476,1.48E7,3.699E+06,1202,11.989,714,0.665,39,0.00,0,0,0,0,0,0,1,0,0,0,0,0,0,0,1,0,0,1,0,1,3,3,2,2,1,0,0,0,0,0,0,1,0,0,1,3,0,0,0,0,3,0,0,0,0,2,1,0,1,0,1,0,1,0,0,0,0,0,0,0
UBAT0057,00477,1.48E7,7.153E+06,1199,12.000,712,0.657,39,0.00,0,0,1,1,1,0,2,0,0,0,0,0,0,0,1,0,1,0,0,0,1,0,0,2,2,0,0,0,0,0,1,1,0,1,0,0,0,1,1,1,1,0,0,0,0,0,0,0,0,1,2,1,1,1,0,2,0,0,1,0
UBAT0057,00478,1.48E7,7.399E+06,1197,11.989,714,0.665,39,0.00,2,0,2,0,0,0,0,0,0,2,2,0,0,0,0,1,0,0,2,2,0,2,1,0,0,0,0,0,0,0,2,1,1,2,2,1,0,1,1,0,0,0,1,0,0,0,0,0,0,1,1,0,0,1,0,0,1,1,1,2
UBAT0057,00479,1.48E7,8.879E+06,1198,12.002,712,0.662,39,0.00,2,0,1,0,0,2,0,0,0,0,1,1,0,0,1,2,0,0,1,1,0,0,1,2,0,0,0,0,0,1,1,0,0,0,0,1,0,0,0,0,2,3,0,0,1,2,0,0,0,0,1,1,1,0,1,0,2,3,0,0
UBAT0057,00480,1.48E7,8.386E+06,1200,12.021,713,0.664,39,0.00,1,4,9,10,10,14,16,15,10,9,8,6,8,6,5,5,6,4,2,2,0,1,4,4,0,2,2,3,2,0,2,0,1,1,1,1,2,2,2,2,2,0,1,3,2,1,1,2,2,2,2,1,2,2,0,0,0,0,0,0
UBAT0057,00481,1.48E7,5.031E+07,1201,11.991,708,0.658,39,0.00,0,0,0,0,1,0,0,0,0,0,1,0,0,0,0,1,0,0,1,0,0,2,1,0,0,0,0,0,0,0,0,0,0,0,2,1,3,1,1,0,0,0,0,0,1,0,0,2,1,0,0,0,0,0,1,0,0,1,0,0
UBAT0057,00482,1.48E7,5.426E+06,1200,12.010,709,0.663,39,0.00,1,0,0,0,0,0,1,1,0,0,0,1,1,0,0,0,0,1,0,0,0,0,2,2,1,0,0,0,0,1,1,1,3,1,0,0,0,0,0,0,0,0,0,1,0,1,0,1,1,0,0,0,0,1,0,0,1,0,0,0
UBAT0057,00483,1.48E7,5.673E+06,1198,11.987,708,0.663,39,0.00,0,0,0,1,0,0,0,1,1,0,0,0,0,0,0,0,0,1,0,0,1,1,1,0,0,1,0,0,0,0,0,0,0,1,2,0,0,2,1,0,0,0,0,0,1,0,0,0,0,0,1,2,0,1,2,3,0,0,0,0
UBAT0057,00484,1.48E7,5.919E+06,1198,11.987,708,0.660,39,0.00,0,1,1,1,0,0,0,0,1,0,0,0,0,0,0,1,1,0,0,0,0,0,0,1,0,0,0,0,1,0,1,0,0,0,0,1,2,2,1,0,0,0,1,0,0,0,0,1,0,0,0,3,3,1,0,1,0,0,0,0
UBAT0057,00485,1.48E7,6.413E+06,1200,11.988,705,0.665,39,0.00,1,2,0,1,0,0,0,0,0,0,1,2,0,0,1,1,1,0,0,0,0,0,0,2,3,1,0,1,0,1,1,0,0,0,0,1,1,0,0,0,0,0,1,0,1,1,1,1,0,0,0,0,1,0,1,0,0,0,2,1
UBAT0057,00486,1.48E7,7.646E+06,1198,11.990,713,0.661,39,0.00,1,0,0,0,2,1,1,0,0,1,1,0,0,0,2,0,0,0,0,0,0,0,0,1,2,2,0,0,0,0,0,0,0,0,3,1,0,0,0,0,0,1,0,0,1,0,0,0,0,0,0,0,0,1,0,1,1,0,0,0
UBAT0057,00487,1.48E7,5.426E+06,1199,11.994,712,0.662,39,0.00,0,0,0,2,1,0,0,1,0,1,1,0,2,3,1,0,0,0,0,1,0,0,1,0,2,2,0,0,1,0,0,0,0,0,0,0,2,1,0,1,0,0,0,0,0,0,2,1,0,0,0,0,0,0,0,0,2,1,1,0
UBAT0057,00488,1.48E7,7.399E+06,1201,11.998,715,0.665,39,0.00,0,0,0,0,0,0,1,0,0,0,0,0,2,2,0,0,0,0,0,0,0,0,0,0,0,0,1,1,1,1,1,1,0,0,0,1,0,0,0,2,0,0,0,0,0,1,0,0,0,0,1,1,1,2,0,0,1,0,0,1
UBAT0057,00489,1.48E7,5.426E+06,1204,11.982,695,0.654,39,0.00,0,0,1,1,0,0,0,0,1,1,0,0,0,2,2,0,0,0,0,0,1,1,2,0,0,1,0,1,0,0,0,1,0,0,0,0,0,2,1,0,0,0,0,0,1,0,0,0,0,1,0,0,1,0,0,0,2,0,0,0
UBAT0057,00490,1.48E7,5.673E+06,1202,11.993,676,0.662,39,0.00,0,0,0,0,0,0,0,0,0,0,0,0,0,0,0,0,0,0,0,0,1,2,1,0,0,1,0,1,0,0,0,2,0,0,0,0,0,2,2,0,0,0,1,0,0,0,1,0,0,0,0,0,1,0,0,0,0,0,0,0
UBAT0057,00491,1.48E7,3.699E+06,1198,11.995,712,0.668,39,0.00,0,0,0,0,0,0,0,0,2,2,0,2,1,1,0,0,1,3,1,1,2,0,0,0,2,1,2,1,1,1,0,0,0,1,1,0,1,1,0,0,0,0,0,0,0,2,0,0,0,2,0,2,0,0,0,0,0,0,1,0
UBAT0057,00492,1.48E7,8.633E+06,1196,12.005,703,0.664,39,0.00,0,0,0,0,1,1,0,0,0,0,0,0,0,0,0,0,0,0,0,1,0,0,0,0,0,1,1,1,1,0,1,0,1,0,0,0,0,0,0,0,0,1,3,0,0,2,0,0,1,1,0,0,0,0,0,0,0,0,0,1
UBAT0057,00493,1.48E7,4.439E+06,1199,11.989,705,0.659,39,0.00,0,0,0,0,1,3,0,0,0,2,1,0,0,0,1,0,0,1,0,0,2,0,0,0,0,0,0,0,0,0,0,1,1,0,2,1,0,1,1,0,0,0,0,1,0,0,1,2,0,0,0,0,0,0,0,0,0,0,1,1
UBAT0057,00494,1.48E7,5.919E+06,1199,12.000,709,0.664,39,0.00,0,1,0,0,0,0,1,0,0,1,0,0,0,0,0,0,0,0,0,0,0,1,0,0,0,0,0,0,0,0,0,2,0,1,0,0,3,2,0,0,0,1,0,0,0,0,0,1,3,0,0,0,0,0,0,0,0,1,1,0
UBAT0057,00495,1.48E7,4.933E+06,1199,11.979,711,0.662,39,0.00,1,2,0,0,1,0,0,0,0,0,1,1,0,0,0,0,0,0,0,0,0,0,1,1,0,1,1,1,1,0,1,0,0,0,0,0,0,0,0,0,0,0,0,0,0,3,1,1,0,0,1,2,0,0,0,0,1,0,0,1
UBAT0057,00496,1.48E7,5.426E+06,1201,11.984,714,0.662,39,0.00,0,0,0,0,0,0,0,0,0,1,0,0,0,1,0,0,0,0,0,0,2,0,0,0,0,0,0,0,0,0,0,1,0,0,1,0,1,1,0,0,1,2,2,1,2,1,0,0,0,0,0,0,0,0,0,0,0,2,3,1
UBAT0057,00497,1.48E7,5.673E+06,1200,11.988,713,0.660,39,0.00,0,0,0,0,0,0,1,2,0,2,1,0,0,0,1,0,0,0,0,1,1,0,0,0,0,1,0,0,0,0,0,2,0,1,0,0,0,0,2,2,0,0,2,0,0,1,2,0,0,0,0,2,0,0,2,1,1,2,1,0
UBAT0057,00498,1.48E7,7.646E+06,1200,11.983,714,0.662,39,0.00,0,0,0,0,0,0,1,0,0,0,0,0,1,0,1,3,0,1,1,1,2,1,2,0,0,2,1,0,0,1,1,0,0,0,0,0,2,2,1,0,0,0,1,1,0,0,2,0,0,0,0,0,0,0,0,0,0,0,0,0
UBAT0057,00499,1.48E7,6.906E+06,1203,11.980,713,0.663,39,0.00,0,0,0,1,2,2,2,2,0,0,0,0,0,0,1,0,1,1,0,0,1,0,0,0,0,0,0,0,0,1,0,0,0,1,2,0,0,0,0,1,0,0,0,0,0,0,0,4,16,14,4,0,19,135,363,580,637,571,450,336
UBAT0057,00500,1.48E7,8.374E+08,1200,11.989,713,0.661,39,0.00,248,191,150,123,103,89,69,64,59,55,47,43,43,38,33,35,38,40,44,48,49,46,43,35,31,28,24,21,21,21,22,18,13,13,10,13,13,12,10,9,5,2,0,0,0,0,0,0,0,1,2,4,1,0,0,2,0,0,2,0
UBAT0057,00501,1.48E7,4.398E+08,1200,11.983,714,0.662,39,0.00,0,0,0,2,0,0,1,0,1,0,0,0,0,0,1,5,4,1,0,0,1,0,0,0,0,0,0,0,0,0,1,0,0,0,0,1,0,0,2,0,0,0,0,0,2,0,0,0,2,1,0,0,0,0,0,1,2,0,1,0
UBAT0057,00502,1.48E7,7.153E+06,1202,11.980,712,0.659,39,0.00,0,0,0,0,0,2,0,0,3,0,1,0,0,0,3,0,0,2,0,0,0,0,3,0,0,0,0,0,0,0,1,2,0,0,0,0,1,1,1,0,0,0,1,0,0,0,0,0,0,0,1,1,1,2,0,0,1,1,0,0
UBAT0057,00503,1.48E7,6.906E+06,1201,11.983,713,0.660,39,0.00,0,0,0,0,0,1,0,0,0,0,2,0,2,2,1,1,1,0,2,2,0,0,0,1,0,0,0,0,0,0,0,0,0,0,0,1,0,0,0,0,0,1,1,2,2,0,0,0,2,1,0,2,0,0,1,1,0,0,0,0
UBAT0057,00504,1.48E7,7.153E+06,1200,11.983,716,0.663,39,0.00,0,0,0,0,0,0,0,0,0,0,0,0,0,0,0,0,0,0,0,0,0,0,0,0,0,1,1,0,2,0,0,1,1,0,0,0,0,0,0,0,0,0,1,0,0,0,0,1,2,1,0,1,0,2,2,0,0,0,2,2
UBAT0057,00505,1.48E7,4.933E+06,1200,11.985,719,0.656,39,0.00,0,0,0,0,0,1,0,0,0,0,0,0,0,0,0,0,0,0,1,2,2,0,0,0,0,0,0,0,0,0,1,1,0,0,1,2,2,3,2,0,0,3,0,0,0,0,0,0,0,2,1,0,0,0,0,0,0,1,0,0
UBAT0057,00506,1.48E7,6.166E+06,1199,11.992,718,0.661,39,0.00,0,0,0,0,0,0,0,0,0,0,0,0,0,2,2,0,0,2,0,2,0,0,0,0,0,0,0,0,0,0,1,0,0,0,0,0,0,1,0,1,0,0,3,2,0,0,0,0,0,0,0,1,1,0,2,1,0,0,0,0
UBAT0057,00507,1.48E7,5.179E+06,1198,11.996,715,0.666,39,0.00,0,0,0,0,0,0,0,0,0,0,0,0,3,0,2,1,0,0,0,0,0,0,0,0,3,0,0,0,0,0,0,0,0,0,0,2,2,0,0,4,0,0,0,0,0,0,0,0,1,0,1,1,0,0,1,0,0,0,0,0
UBAT0057,00508,1.48E7,5.179E+06,1200,11.991,711,0.660,39,0.00,0,0,0,0,0,0,0,0,0,0,1,1,0,0,0,0,0,0,1,2,2,0,1,2,0,1,0,0,0,2,0,0,0,0,0,0,0,0,0,0,0,0,0,0,0,0,0,0,0,2,1,0,0,2,1,0,0,0,0,1
UBAT0057,00509,1.48E7,5.179E+06,1203,11.992,712,0.662,39,0.00,1,0,0,0,0,0,0,0,0,0,0,1,2,0,2,0,0,0,0,0,0,0,0,0,0,0,0,1,2,0,0,0,1,0,1,0,0,1,0,0,1,2,2,2,0,0,0,0,0,1,2,1,0,0,0,0,0,1,0,0
UBAT0057,00510,1.48E7,5.673E+06,1201,11.992,713,0.666,39,0.00,0,0,0,0,0,0,1,0,0,0,0,0,1,0,0,0,1,1,0,0,0,0,0,0,2,3,0,0,0,0,0,0,0,0,1,2,1,0,0,0,0,0,0,0,0,0,1,0,0,0,0,0,0,1,1,0,1,0,0,0
