# Supplementary material for: Using bioluminescence as a tool for studying diversity in marine zooplankton and dinoflagellates: an initial assessment
Source: PeerJ. 2024 Jun 11;12:e17516. doi: 10.7717/peerj.17516 (PMC11177854; doi:10.7717/peerj.17516)
Supplement: Supplemental Information 2 [file peerj-12-17516-s002.zip › cell isolations/fusiformis/fusi45.dat]

UBAT0057,00521,1.48E7,4.933E+06,1199,11.989,707,0.663,39,0.00,0,0,0,0,0,1,0,0,0,1,0,0,0,0,0,0,0,0,0,1,1,0,0,0,0,1,1,0,0,1,1,0,0,0,1,2,0,1,0,0,0,0,0,1,0,1,2,4,2,0,0,1,0,0,0,1,0,0,0,1
UBAT0057,00522,1.48E7,6.166E+06,1198,11.996,711,0.665,39,0.00,0,0,0,0,1,0,0,0,0,0,0,1,0,0,1,1,0,0,1,1,0,0,0,0,1,1,0,0,1,1,2,1,0,2,0,0,0,1,3,3,2,2,0,0,0,0,0,0,0,1,0,0,0,0,0,0,0,2,1,0
UBAT0057,00523,1.48E7,7.399E+06,1197,12.004,709,0.664,39,0.00,0,1,2,2,0,0,1,0,0,0,0,2,0,0,0,2,1,0,0,0,0,3,0,0,2,1,1,0,1,0,0,0,0,0,0,1,0,0,0,0,1,0,0,0,1,2,0,0,1,1,0,0,1,1,1,0,0,0,0,0
UBAT0057,00524,1.48E7,7.153E+06,1200,11.993,713,0.661,39,0.00,0,0,0,0,0,0,1,1,1,0,0,0,0,1,0,1,2,1,0,0,0,0,0,2,1,1,1,0,0,1,0,0,0,0,0,1,1,0,0,0,0,0,0,1,1,0,0,2,0,0,1,0,0,0,0,0,1,1,1,1
UBAT0057,00525,1.48E7,6.166E+06,1201,12.012,712,0.664,39,0.00,0,0,1,0,0,1,0,0,0,0,0,0,0,0,0,0,0,0,0,1,0,0,0,3,0,0,0,0,0,0,0,1,0,1,3,2,2,1,2,1,2,0,0,2,0,0,0,0,0,1,0,0,0,1,0,0,0,0,0,0
UBAT0057,00526,1.48E7,6.413E+06,1198,11.990,713,0.657,39,0.00,1,1,1,1,0,0,0,0,0,0,1,2,1,0,0,0,0,0,0,0,0,0,0,0,0,0,0,0,0,1,1,0,0,0,1,1,0,0,0,0,0,0,0,0,1,0,0,0,1,0,0,0,0,0,1,0,0,0,2,1
UBAT0057,00527,1.48E7,4.193E+06,1198,11.995,712,0.659,39,0.00,0,0,0,0,1,0,0,0,0,0,0,0,0,0,0,0,0,2,2,2,2,0,3,1,0,1,0,0,0,0,1,1,0,0,0,0,0,0,2,1,0,0,0,0,1,0,2,0,0,0,0,0,1,0,0,0,0,0,0,0
UBAT0057,00528,1.48E7,5.673E+06,1200,12.022,724,0.661,39,0.00,0,0,1,2,0,0,0,1,1,0,0,0,0,0,0,0,0,0,0,0,0,0,0,0,0,0,0,0,0,0,0,2,2,0,0,0,0,0,0,0,0,2,2,0,0,0,0,0,0,0,0,0,0,0,0,0,0,0,1,0
UBAT0057,00529,1.48E7,3.453E+06,1200,12.007,715,0.664,39,0.00,0,0,1,0,1,0,0,0,0,0,0,0,0,0,0,0,0,0,0,1,0,0,0,0,0,0,0,2,1,0,1,3,2,2,0,0,1,1,0,0,0,0,0,0,0,1,3,1,1,0,0,1,0,0,0,2,2,2,1,0
UBAT0057,00530,1.48E7,7.893E+06,1199,11.981,710,0.662,39,0.00,2,0,1,1,1,0,1,1,0,0,0,1,0,0,0,0,0,0,0,0,1,0,0,0,0,0,0,2,3,0,0,0,0,0,1,1,1,1,1,0,0,0,1,1,1,1,0,0,2,1,0,0,0,1,0,0,0,0,0,0
UBAT0057,00531,1.48E7,6.166E+06,1200,11.986,711,0.664,39,0.00,0,0,0,0,0,1,0,0,2,1,3,2,2,1,0,0,0,1,0,0,0,0,1,0,0,0,2,0,0,0,0,0,0,0,0,0,0,0,0,0,0,0,0,0,0,1,0,1,0,1,0,0,0,0,0,0,1,0,0,0
UBAT0057,00532,1.48E7,4.933E+06,1201,11.987,714,0.663,39,0.00,0,0,1,0,1,1,0,0,0,0,1,0,0,0,0,0,0,0,0,0,0,0,0,1,0,0,0,1,2,0,0,1,0,1,1,1,0,2,2,0,3,2,0,0,0,0,0,0,0,0,0,1,0,0,0,0,0,1,2,0
UBAT0057,00533,1.48E7,6.166E+06,1201,11.984,710,0.664,39,0.00,0,0,0,0,2,0,0,0,0,0,0,2,0,0,2,1,0,0,2,2,1,1,0,0,0,0,0,0,0,0,1,0,2,3,1,1,0,0,0,0,0,0,0,0,0,0,0,0,0,0,0,0,0,0,0,0,2,3,1,0
UBAT0057,00534,1.48E7,6.659E+06,1201,11.986,712,0.658,39,0.00,0,0,0,0,0,1,3,0,0,0,0,0,2,0,0,0,0,0,0,0,0,0,0,1,2,0,0,0,1,0,0,0,0,0,3,1,0,0,0,0,0,0,0,0,0,2,2,1,0,1,0,0,1,0,1,1,1,1,0,0
UBAT0057,00535,1.48E7,6.413E+06,1199,11.990,710,0.661,39,0.00,1,0,0,0,1,2,1,0,0,1,0,0,0,0,0,2,1,0,0,0,0,0,0,0,0,1,1,0,0,0,1,1,0,1,1,0,0,0,0,0,0,1,0,0,0,0,0,1,0,0,0,0,1,2,0,0,0,0,0,0
UBAT0057,00536,1.48E7,4.933E+06,1199,11.988,713,0.658,39,0.00,1,1,0,0,0,1,1,0,0,0,0,0,0,0,0,0,0,0,2,1,0,0,0,0,0,0,0,0,0,0,0,1,3,0,0,0,1,0,0,0,0,0,0,0,0,0,0,0,1,0,0,0,0,0,0,0,0,2,0,0
UBAT0057,00537,1.48E7,3.453E+06,1202,11.983,711,0.664,39,0.00,0,0,0,0,0,1,1,0,0,0,0,0,0,1,0,0,1,1,0,0,1,4,4,1,0,0,0,0,1,0,0,0,3,1,0,2,2,1,1,0,1,0,0,0,1,1,0,0,0,0,0,0,0,0,2,2,0,2,2,1
UBAT0057,00538,1.48E7,9.373E+06,1202,11.985,714,0.658,39,0.00,0,0,0,0,0,0,0,0,0,0,1,1,0,1,0,0,0,0,1,1,0,0,1,0,0,0,0,0,2,0,0,0,0,0,1,1,0,0,0,0,0,0,0,0,1,1,0,0,0,2,0,0,0,0,0,0,0,0,0,0
UBAT0057,00539,1.48E7,3.453E+06,1201,11.983,707,0.659,39,0.00,0,0,0,0,0,0,1,1,0,0,0,2,1,0,0,0,0,0,0,0,0,0,0,0,3,0,0,2,0,0,0,0,0,1,0,0,1,0,1,0,1,2,2,1,1,0,0,0,0,0,0,1,0,0,1,1,0,1,2,2
UBAT0057,00540,1.48E7,7.153E+06,1201,11.987,713,0.662,39,0.00,1,0,0,0,1,4,2,1,0,0,0,0,0,0,2,0,0,0,1,0,0,0,2,1,0,0,0,0,0,0,0,0,0,2,2,0,0,0,0,1,0,0,0,0,0,0,0,0,1,3,0,0,2,1,0,0,0,0,0,1
UBAT0057,00541,1.48E7,6.659E+06,1199,11.991,710,0.663,39,0.00,0,0,0,1,1,0,0,2,0,0,0,0,1,1,0,0,1,1,0,0,1,0,1,0,0,1,0,0,0,0,0,0,0,0,0,0,0,0,0,0,0,0,0,0,0,1,1,0,0,0,0,0,3,1,1,0,0,0,0,0
UBAT0057,00542,1.48E7,4.439E+06,1199,11.992,715,0.662,39,0.00,0,0,0,0,0,0,0,0,0,0,0,0,0,0,1,1,2,1,0,0,0,1,0,0,2,2,0,0,0,0,1,1,0,0,0,0,0,0,2,1,1,0,0,0,0,0,0,0,0,0,2,1,0,1,1,1,0,0,0,0
UBAT0057,00543,1.48E7,5.426E+06,1199,11.988,712,0.660,39,0.00,0,0,0,1,0,0,1,0,0,0,0,1,0,0,0,1,0,0,0,0,1,2,0,2,1,0,0,0,1,0,0,0,0,0,0,1,0,0,0,1,0,1,1,0,0,0,0,1,0,0,0,1,1,0,0,1,0,0,0,0
UBAT0057,00544,1.48E7,4.686E+06,1199,11.999,711,0.666,39,0.00,0,0,0,0,0,1,0,0,0,0,0,0,1,0,0,0,2,0,0,0,0,1,0,0,0,0,0,0,0,0,1,0,0,0,0,0,0,0,1,1,1,0,1,1,0,1,0,0,0,0,0,0,0,0,1,0,0,0,0,0
UBAT0057,00545,1.48E7,3.206E+06,1199,11.995,710,0.666,39,0.00,0,0,0,1,0,0,0,0,0,0,0,2,0,1,0,0,1,0,0,0,0,0,1,0,1,0,0,0,0,0,1,0,0,0,0,0,0,0,0,0,0,0,0,0,1,2,2,0,0,0,1,0,0,0,0,0,0,0,0,0
UBAT0057,00546,1.48E7,3.453E+06,1199,11.992,704,0.664,39,0.00,0,0,0,0,1,0,0,0,0,0,1,3,0,1,0,0,0,0,0,0,1,3,2,0,0,0,0,0,0,0,0,0,1,0,0,0,0,1,2,1,2,2,0,0,0,0,0,1,1,0,0,0,0,0,0,0,0,1,1,0
UBAT0057,00547,1.48E7,6.413E+06,1198,12.013,710,0.664,39,0.00,1,0,0,0,0,0,0,0,1,1,0,0,0,1,0,0,0,0,0,0,0,0,1,0,0,0,0,0,0,2,0,0,0,0,0,0,0,0,0,0,0,1,0,0,0,0,1,0,0,0,0,0,0,0,0,0,0,0,0,0
UBAT0057,00548,1.48E7,1.973E+06,1198,12.006,711,0.662,39,0.00,0,1,4,1,0,0,0,0,2,0,0,0,0,0,0,1,1,0,0,0,0,0,1,2,0,0,0,1,1,0,0,0,0,0,0,0,1,0,0,0,0,0,0,0,0,0,0,0,0,2,2,0,0,0,0,0,0,0,0,0
UBAT0057,00549,1.48E7,4.933E+06,1200,12.010,711,0.664,39,0.00,0,0,0,0,2,2,0,0,1,0,0,1,0,2,0,0,0,0,1,0,0,0,0,0,0,1,0,0,0,0,0,0,1,0,0,2,0,0,0,0,1,0,0,0,0,0,0,0,0,0,0,0,3,3,0,0,0,2,0,0
UBAT0057,00550,1.48E7,5.919E+06,1200,11.982,727,0.662,39,0.00,2,1,1,0,0,2,0,0,1,0,0,0,0,3,1,0,0,0,0,0,1,0,0,0,0,2,0,6,59,155,208,237,248,231,192,146,110,90,71,58,48,41,36,34,26,24,23,18,12,7,0,0,0,0,2,1,0,0,0,0
UBAT0057,00551,1.48E7,5.167E+08,1202,11.988,711,0.664,39,0.00,0,0,0,0,1,0,0,0,0,2,0,0,1,0,0,0,0,0,1,0,0,0,1,2,1,0,0,0,0,1,1,0,0,1,0,1,0,0,2,2,0,0,0,0,0,0,0,0,0,0,0,0,0,0,1,0,0,0,0,0
UBAT0057,00552,1.48E7,4.439E+06,1202,11.992,713,0.664,39,0.00,0,0,0,0,0,1,0,0,1,2,0,0,0,0,0,0,0,0,0,0,1,0,0,1,0,0,0,1,0,0,0,0,0,0,0,0,0,2,2,0,0,0,1,0,2,0,0,0,0,0,2,1,0,0,0,0,0,0,0,0
UBAT0057,00553,1.48E7,4.439E+06,1200,11.986,712,0.663,39,0.00,1,0,0,0,0,0,0,1,0,0,1,0,0,0,0,0,0,0,0,0,1,0,0,0,0,0,1,0,1,1,0,0,1,1,0,0,0,0,0,0,0,0,0,0,0,0,0,0,0,2,0,0,0,0,0,1,1,0,0,0
UBAT0057,00554,1.48E7,2.959E+06,1199,11.987,708,0.662,39,0.00,0,0,0,0,0,0,1,2,1,0,0,0,0,0,2,0,0,0,0,0,1,0,2,1,0,1,1,2,2,0,0,0,1,0,0,0,0,0,0,0,0,0,0,0,0,0,0,0,0,1,1,1,0,0,1,0,0,3,1,1
UBAT0057,00555,1.48E7,6.659E+06,1200,11.986,707,0.664,39,0.00,1,3,3,1,1,0,0,0,0,0,1,2,0,0,0,0,0,1,1,0,0,1,0,0,0,0,0,0,0,0,1,0,2,0,1,0,0,0,0,1,1,0,0,1,1,0,0,0,0,1,0,0,0,0,0,0,1,2,0,0
UBAT0057,00556,1.48E7,6.413E+06,1201,11.984,706,0.661,39,0.00,0,1,1,1,0,0,0,1,2,1,0,0,2,0,0,0,0,0,0,0,0,0,0,0,0,0,0,0,0,0,3,2,0,0,0,0,0,0,0,0,0,0,0,0,0,0,1,1,0,2,3,1,0,0,0,0,1,2,0,0
UBAT0057,00557,1.48E7,6.166E+06,1201,11.992,708,0.660,39,0.00,0,0,0,0,1,1,1,0,0,0,1,0,0,0,0,2,3,1,0,0,0,1,2,0,0,0,2,0,0,0,0,1,2,0,0,2,2,2,1,0,0,0,0,0,0,0,0,0,0,0,0,0,0,0,1,0,0,1,0,0
UBAT0057,00558,1.48E7,6.659E+06,1198,11.994,709,0.666,39,0.00,0,0,0,0,0,0,0,0,1,0,0,0,1,0,2,0,0,0,1,0,1,1,0,0,0,0,0,0,0,0,0,0,0,0,0,0,1,1,1,1,0,0,0,0,1,1,0,0,0,0,1,1,1,1,2,2,0,0,0,2
UBAT0057,00559,1.48E7,5.673E+06,1198,11.998,704,0.664,39,0.00,0,0,1,0,0,0,0,1,3,1,0,0,0,1,2,0,0,0,1,0,1,0,0,2,0,0,0,0,0,0,0,0,0,0,0,0,1,1,3,1,0,0,0,0,0,0,0,1,0,0,0,0,0,0,0,3,0,0,0,1
UBAT0057,00560,1.48E7,5.919E+06,1200,12.001,707,0.657,39,0.00,0,0,0,0,0,0,1,1,0,0,0,0,0,0,0,0,0,0,0,0,0,0,1,2,0,2,0,0,2,0,0,0,2,2,3,2,1,1,2,2,0,0,0,0,0,0,0,0,0,3,4,1,0,0,3,1,0,0,0,0
UBAT0057,00561,1.48E7,8.879E+06,1201,11.990,712,0.664,39,0.00,0,0,0,0,0,0,0,0,1,0,0,0,0,1,1,0,0,0,0,0,0,0,1,2,1,0,0,2,0,0,0,0,0,1,0,0,0,0,0,1,0,0,0,0,0,0,0,0,1,1,0,0,0,0,1,1,0,0,1,2
UBAT0057,00562,1.48E7,4.933E+06,1200,12.005,707,0.661,39,0.00,2,1,2,0,0,2,1,2,2,0,1,3,0,0,0,0,0,0,0,0,0,0,0,2,0,0,1,0,0,0,0,0,1,0,0,1,0,0,2,0,0,1,0,0,0,1,0,0,0,0,0,0,0,0,0,1,1,0,0,0
