# Supplementary material for: Using bioluminescence as a tool for studying diversity in marine zooplankton and dinoflagellates: an initial assessment
Source: PeerJ. 2024 Jun 11;12:e17516. doi: 10.7717/peerj.17516 (PMC11177854; doi:10.7717/peerj.17516)
Supplement: Supplemental Information 2 [file peerj-12-17516-s002.zip › cell isolations/fusiformis/fusi46.dat]

UBAT0057,00575,1.48E7,1.726E+06,1202,11.995,710,0.662,39,0.00,0,1,1,0,0,1,0,1,0,0,0,0,0,0,0,0,0,1,0,0,0,0,0,0,0,0,0,0,1,0,0,0,0,1,1,1,0,1,2,0,0,2,0,0,0,0,0,1,0,0,0,0,0,2,1,0,1,0,0,0
UBAT0057,00576,1.48E7,4.686E+06,1201,11.999,711,0.663,39,0.00,0,1,2,0,0,3,0,0,0,2,1,0,0,0,0,0,0,0,0,0,0,0,0,0,0,0,0,0,1,0,0,1,1,1,0,2,0,0,0,0,0,0,0,0,0,2,2,1,0,0,0,0,1,1,0,0,2,0,0,0
UBAT0057,00577,1.48E7,5.919E+06,1199,11.992,708,0.664,39,0.00,0,1,0,1,1,1,1,0,1,0,1,0,1,1,1,0,0,0,0,0,1,2,0,0,1,1,0,0,0,0,0,0,0,0,0,0,2,2,1,1,0,0,2,0,0,1,0,0,1,2,0,0,0,1,0,1,0,0,1,0
UBAT0057,00578,1.48E7,7.399E+06,1199,11.996,712,0.660,39,0.00,0,1,0,1,1,0,0,0,0,0,1,0,0,0,0,0,0,0,0,0,0,0,0,0,0,2,0,0,0,0,0,1,0,0,0,0,0,2,0,2,2,0,0,0,0,0,0,0,0,0,0,1,1,0,0,2,2,0,1,1
UBAT0057,00579,1.48E7,5.426E+06,1201,11.994,711,0.660,39,0.00,1,3,1,0,0,0,0,0,0,0,0,1,1,2,3,2,1,0,0,0,2,0,0,0,0,0,0,0,2,2,1,0,0,0,0,0,1,2,0,0,1,0,0,1,0,1,3,4,1,0,0,1,1,0,0,0,0,1,0,1
UBAT0057,00580,1.48E7,1.011E+07,1202,12.001,710,0.664,39,0.00,2,0,0,0,1,0,0,0,1,0,0,1,0,0,0,0,0,1,0,0,1,1,0,0,0,1,0,1,0,0,0,0,1,2,1,1,2,0,1,1,0,0,0,0,1,1,0,0,0,1,1,0,0,0,0,1,1,0,0,0
UBAT0057,00581,1.48E7,5.673E+06,1202,11.992,709,0.660,39,0.00,0,0,0,0,0,0,0,1,0,0,1,0,0,1,2,2,0,0,0,0,0,0,0,1,0,1,0,0,0,0,1,1,0,0,0,0,0,0,0,0,0,1,0,0,0,0,2,1,3,2,2,0,0,0,0,0,0,0,1,0
UBAT0057,00582,1.48E7,5.673E+06,1201,11.989,713,0.662,39,0.00,0,0,0,0,3,1,0,0,0,0,0,0,0,0,0,1,1,0,0,0,0,0,0,1,1,1,0,1,0,0,1,1,0,0,0,0,0,0,0,0,1,0,1,1,0,0,1,1,0,0,0,0,0,0,0,0,0,0,0,0
UBAT0057,00583,1.48E7,4.193E+06,1199,11.996,711,0.660,39,0.00,0,0,0,0,0,0,2,0,2,0,2,2,0,0,0,1,0,1,1,0,0,0,0,0,0,0,0,1,1,0,1,0,0,0,0,2,1,0,0,0,0,3,2,1,1,0,0,0,0,0,0,0,1,1,0,0,0,0,1,1
UBAT0057,00584,1.48E7,7.153E+06,1201,12.008,708,0.662,39,0.00,1,0,0,0,1,0,0,0,0,0,0,0,0,0,0,1,0,0,0,0,0,1,0,0,0,0,0,0,0,0,0,0,0,0,0,1,1,1,0,0,1,1,1,1,0,0,0,1,0,0,0,0,0,0,2,1,0,2,2,2
UBAT0057,00585,1.48E7,4.933E+06,1200,12.016,707,0.662,39,0.00,0,0,0,0,1,1,1,0,0,0,0,0,0,1,1,2,1,0,0,0,0,1,0,0,1,0,0,0,0,0,0,0,0,0,1,0,0,3,3,2,2,1,0,0,0,0,0,0,0,0,0,1,2,0,0,0,0,0,0,0
UBAT0057,00586,1.48E7,6.659E+06,1198,11.984,711,0.661,39,0.00,2,1,0,1,1,0,0,0,0,0,0,0,0,1,0,0,0,0,0,0,0,1,0,0,0,0,0,0,0,0,0,0,0,0,0,0,0,0,0,0,0,0,2,0,0,0,0,1,0,0,1,0,0,0,0,0,0,2,0,0
UBAT0057,00587,1.48E7,2.713E+06,1197,11.990,714,0.664,39,0.00,0,0,0,0,0,0,0,0,1,0,0,0,0,0,0,0,1,2,0,0,0,1,2,4,0,0,0,1,0,1,1,0,0,1,1,0,0,1,0,0,0,0,1,1,0,0,0,0,0,0,0,0,0,0,0,0,0,1,0,1
UBAT0057,00588,1.48E7,5.179E+06,1200,11.989,713,0.660,39,0.00,0,0,0,0,0,1,283,305,298,266,206,153,117,93,74,61,51,40,36,34,29,25,23,19,13,5,2,0,1,1,0,2,0,3,2,0,0,0,1,1,0,0,1,0,0,0,0,0,1,1,0,0,0,0,0,0,0,0,0,0
UBAT0057,00589,1.48E7,5.298E+08,1200,11.991,711,0.660,39,0.00,0,0,1,0,0,1,0,0,1,0,1,1,1,0,1,0,0,1,0,0,0,0,0,0,0,0,0,0,0,0,0,0,0,1,1,1,0,0,0,0,0,0,0,0,1,0,0,0,0,0,0,0,0,0,0,0,0,0,0,0
UBAT0057,00590,1.48E7,2.959E+06,1200,11.997,710,0.665,39,0.00,0,0,1,0,0,1,0,2,1,2,0,1,0,3,1,0,1,0,0,1,0,0,2,2,1,0,0,1,0,0,0,0,0,1,1,0,0,0,0,0,0,0,0,0,0,2,2,0,0,0,0,0,0,0,1,0,0,0,1,0
UBAT0057,00591,1.48E7,6.906E+06,1200,11.994,711,0.665,39,0.00,0,0,0,0,0,0,0,0,0,1,2,3,3,1,0,0,0,0,0,0,0,0,0,0,0,0,0,2,2,1,1,1,0,1,1,0,0,0,2,1,0,0,0,0,0,0,1,0,0,0,0,2,0,0,0,0,0,1,1,1
UBAT0057,00592,1.48E7,6.906E+06,1201,11.992,711,0.666,39,0.00,0,0,0,0,0,0,3,3,0,0,0,1,0,0,1,0,2,3,1,0,0,0,0,2,2,0,0,0,0,0,0,0,0,2,2,0,0,0,2,1,0,0,0,2,3,0,1,1,0,1,0,0,0,3,0,0,0,0,0,0
UBAT0057,00593,1.48E7,8.879E+06,1201,11.995,715,0.665,39,0.00,0,0,0,1,0,0,0,2,1,0,0,0,0,0,0,0,0,0,0,2,0,1,0,0,1,1,1,2,1,0,0,0,0,0,0,0,0,2,0,1,0,0,0,1,1,1,1,0,0,1,0,0,1,1,0,0,1,0,0,0
UBAT0057,00594,1.48E7,5.919E+06,1199,11.991,711,0.661,39,0.00,0,1,0,0,0,1,0,0,0,0,0,1,1,0,0,0,0,0,0,0,1,0,0,0,1,1,0,0,0,0,0,1,2,1,0,0,0,0,0,0,0,1,1,0,0,0,1,0,0,0,0,0,0,0,0,0,0,2,1,0
UBAT0057,00595,1.48E7,4.193E+06,1199,11.994,715,0.660,39,0.00,0,0,0,0,0,0,0,0,0,0,0,2,1,0,0,0,1,1,0,0,0,0,0,0,0,0,0,0,0,1,0,1,1,0,0,0,1,0,0,0,0,1,3,1,0,0,0,0,0,0,0,0,0,0,0,0,0,0,0,0
UBAT0057,00596,1.48E7,3.453E+06,1200,11.993,714,0.665,39,0.00,0,1,2,1,0,1,0,0,1,1,0,0,0,0,0,0,0,0,0,1,0,0,0,0,0,1,0,0,0,0,0,1,0,0,0,0,0,1,1,0,0,0,0,1,2,1,1,0,1,0,0,1,1,2,2,1,0,0,0,0
UBAT0057,00597,1.48E7,6.166E+06,1200,11.994,720,0.664,39,0.00,0,0,0,0,0,3,0,0,0,0,1,0,0,0,0,1,0,0,1,0,0,3,1,0,0,0,0,1,0,0,0,0,0,0,1,0,0,0,0,0,0,0,0,0,0,0,2,0,1,2,0,0,0,0,1,0,0,0,1,1
UBAT0057,00598,1.48E7,5.426E+06,1197,11.982,716,0.662,39,0.00,2,2,0,0,0,0,0,0,0,0,0,1,1,0,0,0,0,0,0,1,1,1,0,0,0,0,0,0,0,0,0,0,0,0,0,0,0,0,0,0,1,3,1,0,0,0,0,0,2,1,0,0,0,0,2,1,1,2,1,0
UBAT0057,00599,1.48E7,5.426E+06,1199,11.987,714,0.663,39,0.00,0,0,0,0,0,0,0,0,1,2,1,0,0,0,0,0,0,0,0,0,2,2,1,2,2,3,0,1,0,1,0,0,0,0,0,0,0,0,0,0,0,0,0,0,0,0,0,0,0,0,2,1,1,0,0,0,1,0,2,0
UBAT0057,00600,1.48E7,6.166E+06,1200,11.989,709,0.660,39,0.00,0,0,0,0,0,1,0,1,1,1,0,0,0,0,0,0,0,0,0,0,0,0,0,0,0,1,2,0,0,0,0,0,0,0,0,0,0,0,0,0,0,1,1,0,0,1,0,0,0,1,0,1,1,0,0,2,0,1,0,0
UBAT0057,00601,1.48E7,3.946E+06,1200,11.989,709,0.662,39,0.00,0,0,0,0,0,0,0,0,0,0,0,1,2,0,1,0,0,0,0,0,0,0,1,0,0,0,0,0,0,1,0,0,1,3,0,1,0,0,0,0,1,0,0,0,0,1,1,0,0,1,0,0,0,0,1,0,1,1,0,0
UBAT0057,00602,1.48E7,4.439E+06,1200,11.990,714,0.663,39,0.00,0,0,0,0,0,0,0,2,1,0,1,1,1,0,0,2,0,0,0,0,0,1,0,0,0,1,1,1,2,1,0,0,0,0,1,1,1,0,0,2,0,0,0,0,1,0,0,0,0,0,2,0,0,1,2,1,1,0,1,1
UBAT0057,00603,1.48E7,7.893E+06,1201,11.990,709,0.662,39,0.00,2,1,0,0,0,0,0,1,0,0,0,0,0,0,0,0,0,0,0,0,0,1,1,0,0,0,0,0,0,0,1,1,0,0,0,0,0,0,0,0,1,1,1,0,0,0,0,0,0,2,1,0,1,0,0,1,0,1,3,3
UBAT0057,00604,1.48E7,5.179E+06,1200,11.990,717,0.662,39,0.00,0,1,0,0,0,0,1,0,0,1,0,0,0,0,0,0,0,2,0,0,1,0,0,0,0,0,0,0,0,2,1,0,2,0,0,0,0,0,0,1,1,1,2,2,2,0,0,0,0,0,1,1,0,0,0,0,0,0,0,2
UBAT0057,00605,1.48E7,6.413E+06,1198,11.991,715,0.662,39,0.00,2,0,0,0,0,0,0,0,0,0,0,0,1,0,0,0,0,0,0,0,0,0,0,0,0,0,0,0,1,3,0,0,0,0,1,0,0,3,2,1,2,0,0,0,0,0,0,0,1,1,0,0,0,0,0,0,0,2,1,0
UBAT0057,00606,1.48E7,4.686E+06,1202,11.989,708,0.661,39,0.00,0,1,2,1,0,0,0,0,1,0,2,3,1,1,0,0,0,0,1,0,2,0,0,0,0,1,0,0,0,0,0,1,0,0,1,2,0,0,0,0,0,0,0,0,0,1,3,1,0,1,0,0,0,0,0,0,0,0,0,2
UBAT0057,00607,1.48E7,7.153E+06,1201,11.992,711,0.657,39,0.00,1,0,0,0,1,0,0,0,0,0,3,1,1,0,2,2,1,0,0,0,0,0,0,0,0,0,0,1,0,0,0,0,0,0,0,0,2,0,0,1,2,1,1,0,0,1,1,0,0,0,0,1,0,0,0,0,1,0,0,0
UBAT0057,00608,1.48E7,6.166E+06,1198,11.991,711,0.664,39,0.00,2,1,1,0,0,0,0,0,0,0,1,0,0,0,1,3,1,1,2,1,1,0,0,0,0,0,0,0,0,0,1,0,2,1,0,0,0,0,0,1,0,0,0,0,0,0,0,0,0,0,0,1,0,0,1,0,0,2,0,0
UBAT0057,00609,1.48E7,5.426E+06,1197,11.994,710,0.662,39,0.00,0,1,0,1,0,0,0,0,0,0,3,1,1,0,0,0,0,0,3,2,1,0,0,0,0,0,0,0,0,1,2,1,0,0,0,1,0,0,0,0,0,0,0,0,1,1,0,1,0,0,0,0,0,0,1,0,1,0,1,1
UBAT0057,00610,1.48E7,6.659E+06,1199,11.991,710,0.662,39,0.00,2,2,0,1,0,0,0,0,0,0,0,0,1,0,1,3,1,1,1,0,0,0,1,1,1,2,0,1,2,1,0,0,0,0,0,0,0,0,1,2,0,0,1,2,0,0,0,0,1,0,0,0,1,0,0,0,0,0,0,2
UBAT0057,00611,1.48E7,7.893E+06,1200,12.008,707,0.660,39,0.00,2,0,0,0,0,0,0,0,0,0,1,2,0,0,0,0,0,0,1,0,0,0,0,0,0,0,0,1,1,2,0,0,0,0,0,1,0,1,1,0,0,1,0,0,0,1,1,0,0,0,3,1,0,0,0,0,1,1,1,1
UBAT0057,00612,1.48E7,5.426E+06,1201,12.016,711,0.661,39,0.00,0,1,1,0,2,0,1,1,0,0,0,0,0,0,2,2,1,2,0,1,0,0,0,0,0,0,1,0,0,0,0,0,1,0,0,0,1,1,2,1,0,0,0,0,0,0,0,0,0,1,0,0,1,0,0,1,2,0,0,0
UBAT0057,00613,1.48E7,6.413E+06,1201,11.991,710,0.664,39,0.00,0,0,0,0,0,0,0,0,0,0,0,0,0,0,0,1,0,0,0,0,0,0,0,0,0,0,0,0,1,0,1,1,0,0,1,0,0,0,0,0,0,1,2,1,0,0,1,0,1,0,0,1,0,0,0,0,0,0,0,0
UBAT0057,00614,1.48E7,3.206E+06,1203,12.001,711,0.664,39,0.00,1,0,0,0,0,0,1,0,0,0,1,2,0,0,2,0,0,0,0,0,3,0,0,0,0,0,0,0,0,0,1,0,0,0,1,2,0,0,0,0,0,0,0,0,0,0,0,0,0,0,0,0,0,0,0,0,1,2,0,0
UBAT0057,00615,1.48E7,4.193E+06,1201,12.005,713,0.663,39,0.00,1,1,1,1,1,0,0,0,0,1,1,0,0,0,0,0,0,1,0,0,0,0,0,0,0,0,1,0,0,1,1,0,0,1,1,0,0,1,1,0,0,0,0,0,0,0,0,1,2,2,0,0,1,2,0,0,0,0,0,0
