# Supplementary material for: Using bioluminescence as a tool for studying diversity in marine zooplankton and dinoflagellates: an initial assessment
Source: PeerJ. 2024 Jun 11;12:e17516. doi: 10.7717/peerj.17516 (PMC11177854; doi:10.7717/peerj.17516)
Supplement: Supplemental Information 2 [file peerj-12-17516-s002.zip › cell isolations/fusiformis/fusi47.dat]

UBAT0057,00629,1.48E7,5.673E+06,1202,11.992,711,0.662,39,0.00,0,2,0,0,0,0,0,0,0,1,2,0,1,0,0,0,1,1,1,0,0,0,0,0,0,0,0,1,0,0,0,0,1,0,0,0,1,0,0,0,0,0,1,0,0,0,1,1,1,0,0,1,0,0,0,0,0,0,0,0
UBAT0057,00630,1.48E7,4.686E+06,1199,12.011,715,0.660,39,0.00,2,0,0,0,0,0,0,0,0,0,1,1,0,0,3,1,0,0,0,0,1,0,0,0,0,0,0,0,0,0,0,0,0,0,0,0,0,0,1,0,0,0,0,0,0,0,0,0,0,0,0,0,0,0,2,0,0,0,0,1
UBAT0057,00631,1.48E7,2.713E+06,1200,12.009,717,0.659,39,0.00,0,0,0,0,0,0,0,0,0,0,0,0,0,0,0,1,2,0,0,0,0,0,0,0,0,1,1,0,0,0,0,2,0,1,0,0,0,0,4,1,0,1,0,0,0,0,0,0,0,0,0,0,0,0,0,1,0,0,3,1
UBAT0057,00632,1.48E7,4.686E+06,1199,11.985,711,0.663,39,0.00,0,2,0,1,0,0,1,1,0,0,1,1,1,0,0,0,0,0,0,0,0,1,0,0,3,2,0,0,0,0,0,0,0,0,1,0,0,0,0,0,0,0,1,0,0,1,1,2,0,0,0,0,0,0,0,0,0,0,0,2
UBAT0057,00633,1.48E7,5.426E+06,1198,11.988,711,0.664,39,0.00,0,0,0,0,0,0,0,0,0,0,0,0,0,0,0,0,0,1,0,0,0,0,0,1,1,0,0,0,0,0,1,0,0,0,0,1,0,0,0,2,0,0,0,0,1,1,0,0,0,0,0,0,0,0,0,0,0,1,1,0
UBAT0057,00634,1.48E7,2.713E+06,1200,11.989,714,0.659,39,0.00,0,0,1,1,0,0,0,1,0,0,0,1,0,0,1,0,0,1,0,1,0,1,1,1,1,0,1,0,0,0,0,0,0,0,1,0,0,0,0,0,0,0,0,0,0,0,0,0,0,0,0,0,0,2,0,0,0,0,1,0
UBAT0057,00635,1.48E7,3.946E+06,1200,11.990,708,0.663,39,0.00,0,1,3,0,0,0,0,0,0,0,0,0,0,0,0,0,0,0,1,0,0,0,0,0,0,0,2,2,1,1,1,0,0,0,0,1,0,0,0,0,0,0,1,0,0,0,0,0,0,0,0,0,0,0,0,0,0,0,0,0
UBAT0057,00636,1.48E7,3.453E+06,1198,11.993,711,0.664,39,0.00,0,1,1,0,0,0,0,0,0,0,0,0,0,0,0,0,0,1,1,0,0,0,0,1,2,1,0,0,0,0,0,0,0,0,0,1,0,0,0,0,0,0,0,0,0,0,0,0,0,0,0,0,0,0,0,0,1,1,0,0
UBAT0057,00637,1.48E7,2.713E+06,1200,11.997,710,0.660,39,0.00,0,0,0,0,0,0,0,0,0,0,0,0,2,2,1,0,0,0,0,0,0,1,4,4,0,0,1,0,0,0,0,0,0,2,0,0,0,0,0,0,1,1,0,0,0,0,0,0,0,0,0,0,2,0,0,1,0,0,0,0
UBAT0057,00638,1.48E7,5.426E+06,1200,12.001,710,0.661,39,0.00,0,0,0,0,0,0,2,1,0,0,0,0,2,0,1,0,0,0,0,0,1,0,0,3,3,0,1,2,0,0,0,0,0,0,0,0,2,0,0,0,0,0,0,0,0,0,0,0,2,0,0,0,0,0,1,0,0,0,0,0
UBAT0057,00639,1.48E7,5.179E+06,1199,11.995,712,0.664,39,0.00,0,0,0,0,0,0,0,0,0,0,0,2,1,0,0,0,0,0,0,0,0,0,1,0,0,0,0,0,0,0,1,1,1,0,0,0,0,1,1,0,0,0,0,0,0,0,0,0,0,0,1,0,0,0,0,0,0,0,0,0
UBAT0057,00640,1.48E7,2.466E+06,1201,12.015,712,0.664,39,0.00,0,0,0,0,1,1,0,0,0,0,0,0,0,0,0,0,0,0,0,0,1,0,0,0,2,2,4,4,6,5,3,0,1,0,0,0,0,3,3,42,287,573,683,648,535,406,301,228,179,150,127,110,97,85,78,73,75,94,75,60
UBAT0057,00641,1.48E7,1.237E+09,1202,11.993,713,0.663,39,0.00,75,220,769,1256,1295,1115,675,511,392,306,251,221,194,173,176,182,169,125,60,19,7,3,1,0,3,4,1,0,0,0,0,0,1,0,0,0,1,0,0,0,0,0,0,0,1,0,0,0,0,0,0,1,0,0,0,0,0,0,0,0
UBAT0057,00642,1.48E7,2.005E+09,1202,11.992,712,0.662,39,0.00,0,0,0,0,0,0,0,0,0,0,0,0,0,1,4,1,0,0,3,0,0,0,0,2,0,1,0,0,0,1,0,0,2,1,1,0,0,1,1,0,0,0,0,0,0,0,0,0,0,0,0,0,0,0,0,0,0,0,0,0
UBAT0057,00643,1.48E7,4.686E+06,1202,11.994,713,0.661,39,0.00,0,0,0,0,0,0,0,2,0,0,0,0,2,0,0,0,0,0,1,0,0,0,0,0,0,2,0,1,2,0,1,2,1,1,0,0,0,0,1,1,1,3,3,0,1,1,1,0,0,1,1,2,1,0,0,0,0,1,2,0
UBAT0057,00644,1.48E7,8.633E+06,1199,11.991,708,0.665,39,0.00,0,0,0,1,2,0,0,1,0,2,1,0,0,0,0,1,0,0,1,2,0,0,0,0,0,0,0,3,1,0,1,0,1,0,0,2,0,0,0,0,0,0,0,0,0,1,0,0,0,2,1,1,1,0,0,1,0,0,0,0
UBAT0057,00645,1.48E7,6.413E+06,1198,11.994,711,0.663,39,0.00,0,0,0,0,0,0,1,1,0,0,0,1,1,0,0,2,0,0,0,1,1,1,0,0,0,0,1,0,1,0,0,0,0,1,0,0,0,2,0,0,0,0,0,0,0,0,2,2,2,0,0,0,0,0,0,1,0,0,0,0
UBAT0057,00646,1.48E7,5.179E+06,1202,12.013,711,0.661,39,0.00,0,0,0,0,1,1,3,3,1,0,0,0,0,0,0,1,0,0,0,0,0,0,2,0,0,0,0,0,0,0,0,0,0,0,0,0,0,0,0,1,1,1,0,0,1,1,0,0,0,4,0,0,0,0,1,1,0,0,1,0
UBAT0057,00647,1.48E7,5.919E+06,1202,12.008,708,0.658,39,0.00,0,0,0,0,1,0,0,2,2,0,1,0,1,0,0,0,1,0,0,0,0,0,2,0,0,0,0,0,0,0,0,0,0,0,0,0,1,0,0,0,0,2,1,0,0,0,0,0,0,0,2,2,0,0,0,0,0,0,0,0
UBAT0057,00648,1.48E7,4.439E+06,1199,12.001,710,0.657,39,0.00,0,0,2,0,0,0,0,0,0,0,1,2,1,0,0,0,1,1,0,0,0,0,0,0,0,0,0,0,0,0,0,0,0,0,0,0,0,0,1,0,0,0,0,0,2,0,0,1,4,1,0,0,0,0,0,1,2,0,0,0
UBAT0057,00649,1.48E7,5.179E+06,1200,11.992,710,0.662,39,0.00,1,1,1,2,0,0,0,0,0,0,3,2,3,3,0,0,0,0,0,1,2,0,0,0,0,0,0,0,0,0,0,1,0,1,3,2,0,0,1,0,0,1,1,1,0,0,0,0,0,0,0,0,0,0,0,2,1,0,1,0
UBAT0057,00650,1.48E7,8.139E+06,1198,11.987,712,0.663,39,0.00,0,1,1,1,2,2,0,0,3,0,0,0,0,0,0,0,0,0,0,0,0,0,0,0,1,3,0,0,0,0,0,0,0,0,0,0,0,1,0,0,0,1,0,0,0,1,2,1,1,0,0,1,0,0,0,0,0,1,0,0
UBAT0057,00651,1.48E7,5.673E+06,1197,11.987,713,0.664,39,0.00,0,1,0,1,0,0,0,0,0,0,0,0,0,0,0,0,0,1,1,0,1,1,1,0,0,0,0,2,2,0,0,1,1,0,0,0,1,0,0,0,0,0,0,0,0,1,2,0,0,0,2,2,0,0,0,0,1,1,0,0
UBAT0057,00652,1.48E7,5.673E+06,1198,11.990,709,0.660,39,0.00,0,0,0,0,0,2,0,0,1,0,3,1,0,0,1,0,0,2,2,2,1,0,3,3,0,0,0,2,0,0,0,0,0,0,0,0,1,1,0,0,1,3,3,0,0,0,1,1,0,0,0,0,0,0,0,0,2,1,0,0
UBAT0057,00653,1.48E7,9.126E+06,1199,11.993,715,0.662,39,0.00,0,0,0,0,1,1,0,0,0,0,0,0,1,0,1,1,1,0,0,0,0,0,0,0,1,0,0,2,0,0,0,0,0,0,0,0,0,0,2,1,0,0,1,0,1,3,1,0,0,0,0,0,2,0,1,2,0,0,1,0
UBAT0057,00654,1.48E7,5.919E+06,1199,11.994,714,0.658,39,0.00,0,0,0,0,0,0,0,1,2,0,1,0,0,0,1,1,0,0,0,0,0,0,0,0,0,0,0,0,0,0,1,0,0,0,0,0,0,0,0,0,0,1,2,0,0,1,2,1,1,0,0,0,1,0,0,0,0,0,0,0
UBAT0057,00655,1.48E7,3.946E+06,1198,11.993,711,0.665,39,0.00,0,0,2,1,0,0,0,0,0,1,1,0,0,0,2,1,1,1,0,0,0,0,0,2,3,0,0,0,0,0,1,2,0,0,0,0,0,0,0,0,1,1,2,3,1,0,0,0,1,0,0,1,1,1,1,0,1,1,0,0
UBAT0057,00656,1.48E7,8.386E+06,1199,12.006,707,0.666,39,0.00,1,0,0,0,0,2,0,0,1,0,1,0,1,2,1,0,0,0,1,1,1,1,1,1,0,0,0,0,0,0,1,0,0,0,0,0,0,0,0,0,1,0,0,0,0,0,0,0,0,0,0,0,1,0,0,0,0,0,0,0
UBAT0057,00657,1.48E7,4.193E+06,1199,11.991,707,0.659,39,0.00,0,1,1,0,0,0,0,0,0,1,1,0,0,2,0,0,0,2,1,1,0,0,0,0,0,0,0,1,1,0,1,0,0,1,0,0,0,0,0,0,1,2,2,1,1,2,2,0,0,0,1,0,0,0,1,0,0,0,0,1
UBAT0057,00658,1.48E7,6.906E+06,1198,11.999,710,0.663,39,0.00,0,0,0,0,0,0,0,0,0,0,1,1,1,0,0,0,0,0,0,1,2,1,0,0,0,0,0,0,0,0,0,0,1,1,0,0,0,0,0,0,0,0,0,0,0,0,0,0,0,0,1,0,0,1,0,1,2,0,0,0
UBAT0057,00659,1.48E7,3.453E+06,1198,11.982,713,0.663,39,0.00,0,0,0,0,0,0,1,1,0,0,0,0,0,0,0,0,0,0,0,0,0,0,0,1,1,0,0,1,0,0,0,0,1,0,0,0,0,0,0,1,1,0,0,0,1,0,1,0,0,0,0,0,0,0,0,0,0,0,0,0
UBAT0057,00660,1.48E7,2.713E+06,1198,11.989,709,0.663,39,0.00,1,0,0,0,0,0,0,0,0,0,0,0,0,2,0,0,0,1,0,0,0,1,0,0,0,0,0,0,0,0,0,0,0,0,0,0,1,1,1,1,0,0,0,0,1,2,2,0,0,0,0,0,0,0,0,0,0,1,1,1
UBAT0057,00661,1.48E7,3.946E+06,1199,11.984,712,0.663,39,0.00,0,0,0,1,0,0,0,0,1,0,0,0,1,0,0,1,0,0,0,0,0,0,1,0,0,1,2,3,0,0,0,0,0,1,0,0,0,0,0,0,0,1,1,0,0,0,1,1,0,0,0,0,0,0,0,0,1,1,0,2
UBAT0057,00662,1.48E7,5.426E+06,1203,11.979,715,0.661,39,0.00,2,0,1,0,0,1,0,0,0,0,0,1,1,0,0,0,0,0,0,0,0,0,1,1,1,0,0,0,0,0,0,0,0,0,0,0,0,0,0,1,1,0,0,0,0,0,0,0,0,2,0,0,0,0,0,0,0,2,1,0
UBAT0057,00663,1.48E7,3.699E+06,1201,11.986,714,0.661,39,0.00,1,2,1,1,0,0,0,0,1,0,0,0,0,0,0,0,0,0,0,0,0,1,1,1,0,0,0,0,0,0,0,2,0,0,0,0,0,1,1,1,0,0,0,1,0,0,1,1,0,0,0,0,0,0,1,2,0,0,0,0
