# Supplementary material for: Using bioluminescence as a tool for studying diversity in marine zooplankton and dinoflagellates: an initial assessment
Source: PeerJ. 2024 Jun 11;12:e17516. doi: 10.7717/peerj.17516 (PMC11177854; doi:10.7717/peerj.17516)
Supplement: Supplemental Information 2 [file peerj-12-17516-s002.zip › cell isolations/fusiformis/fusi48.dat]

UBAT0057,00700,1.48E7,5.673E+06,1201,11.991,714,0.661,39,0.00,1,1,0,0,0,1,2,0,0,1,3,1,0,0,0,1,0,0,0,0,0,0,0,1,1,0,0,0,0,0,0,0,0,0,0,1,0,0,0,0,0,0,0,0,0,0,0,0,0,0,0,0,0,0,0,0,0,0,0,2
UBAT0057,00701,1.48E7,3.699E+06,1201,11.989,710,0.662,39,0.00,0,0,0,1,1,0,0,0,0,0,0,0,0,0,1,0,0,1,0,0,1,0,0,3,2,0,0,2,0,1,1,1,1,0,1,2,1,0,0,0,0,0,0,0,0,0,0,0,0,0,0,0,0,0,0,2,1,0,1,2
UBAT0057,00702,1.48E7,6.413E+06,1202,11.990,712,0.663,39,0.00,0,1,1,0,0,0,0,0,0,0,0,1,0,3,2,0,0,0,0,0,0,0,0,0,0,0,0,0,0,0,0,2,2,0,0,0,1,0,0,1,0,0,0,1,0,0,0,0,0,2,2,0,0,0,2,2,0,0,0,0
UBAT0057,00703,1.48E7,5.673E+06,1200,11.992,712,0.663,39,0.00,0,0,0,0,2,1,0,0,0,0,0,0,0,0,0,0,0,0,1,0,0,0,0,0,0,0,0,0,0,0,0,0,0,0,0,0,0,0,0,0,0,0,1,1,0,0,0,0,0,0,0,0,1,0,0,0,0,2,2,0
UBAT0057,00704,1.48E7,2.713E+06,1199,11.990,716,0.662,39,0.00,0,0,0,1,2,1,0,0,0,0,0,0,0,0,0,0,1,0,0,0,0,0,0,0,0,0,1,0,2,3,0,0,0,0,0,0,0,0,0,0,0,0,0,1,1,2,0,0,0,1,0,2,1,0,1,1,2,1,0,0
UBAT0057,00705,1.48E7,5.919E+06,1200,11.992,711,0.662,39,0.00,0,0,0,0,1,0,0,0,0,0,0,0,0,1,0,0,1,0,1,0,0,0,0,1,1,1,0,0,0,2,1,1,1,0,1,0,0,1,0,0,0,0,1,0,0,1,0,0,0,1,2,3,3,0,0,0,0,0,1,0
UBAT0057,00706,1.48E7,6.413E+06,1203,11.990,706,0.662,39,0.00,0,0,0,0,0,1,0,1,0,0,0,0,0,1,0,1,0,0,0,1,1,0,0,0,0,0,0,0,1,0,0,0,0,0,0,0,0,0,1,1,1,0,0,0,0,0,0,0,0,0,0,0,0,0,0,0,1,0,0,0
UBAT0057,00707,1.48E7,2.713E+06,1201,11.992,707,0.665,39,0.00,0,0,1,0,1,0,0,0,1,1,0,0,0,0,0,0,0,2,2,0,0,1,0,0,0,0,0,0,0,2,2,0,0,0,0,0,0,1,0,0,0,0,0,0,0,0,0,0,0,0,0,0,0,0,1,0,0,0,0,0
UBAT0057,00708,1.48E7,4.193E+06,1198,11.991,711,0.664,39,0.00,2,0,0,2,0,0,0,0,2,1,0,2,2,3,0,0,0,1,0,0,0,0,1,0,0,0,1,1,0,1,3,1,2,0,0,0,0,0,1,0,0,0,0,0,0,0,0,0,0,0,0,0,0,1,2,0,0,0,0,0
UBAT0057,00709,1.48E7,6.659E+06,1199,11.992,715,0.665,39,0.00,0,0,0,1,0,2,2,0,0,0,1,0,0,0,0,0,0,2,0,0,1,0,0,1,0,0,0,2,0,0,0,1,0,0,1,1,1,1,0,0,0,0,0,0,0,0,0,1,1,2,0,0,2,1,1,0,0,1,1,1
UBAT0057,00710,1.48E7,7.153E+06,1201,11.998,714,0.661,39,0.00,1,0,0,0,0,0,0,0,0,0,0,0,0,0,0,0,0,1,0,0,2,1,0,2,1,0,0,0,0,0,0,0,0,0,0,0,0,0,0,0,0,0,2,0,0,0,0,0,0,1,0,0,0,0,0,0,0,0,0,0
UBAT0057,00711,1.48E7,2.713E+06,1199,12.011,708,0.664,39,0.00,1,0,0,0,1,0,0,0,0,0,0,1,1,0,1,1,0,0,0,0,1,1,2,1,0,0,1,0,0,0,0,0,1,1,1,0,0,0,2,0,0,0,0,0,0,0,1,3,0,0,0,0,2,0,0,0,0,0,0,0
UBAT0057,00712,1.48E7,5.426E+06,1198,11.996,710,0.665,39,0.00,0,0,1,0,0,0,0,0,0,0,0,1,1,3,1,0,0,1,1,1,1,0,1,0,0,2,0,0,0,1,1,0,0,0,0,0,0,0,0,0,0,0,0,0,0,0,0,0,0,2,0,0,1,0,1,0,0,1,1,0
UBAT0057,00713,1.48E7,5.426E+06,1200,11.990,721,0.663,39,0.00,0,0,0,0,0,1,0,0,0,0,0,0,0,0,0,2,0,0,1,1,0,0,0,0,0,0,0,0,0,0,1,2,0,0,0,3,1,0,0,0,3,0,0,0,0,0,0,0,0,0,0,0,0,2,2,0,0,1,0,1
UBAT0057,00714,1.48E7,5.426E+06,1199,11.991,715,0.660,39,0.00,1,3,0,0,1,1,1,1,0,0,0,0,0,1,1,1,0,0,1,2,2,0,0,0,0,3,1,0,0,0,0,0,0,0,0,0,0,0,0,0,0,1,1,0,0,0,0,0,1,0,1,0,0,0,0,0,1,1,0,0
UBAT0057,00715,1.48E7,6.166E+06,1200,12.015,710,0.664,39,0.00,0,0,1,1,2,0,0,0,0,0,0,0,1,0,0,0,1,1,1,0,0,0,0,0,2,1,0,0,1,3,2,0,0,0,2,0,0,0,0,0,0,0,0,0,1,0,0,1,2,0,0,0,1,2,0,1,1,1,1,0
UBAT0057,00716,1.48E7,7.399E+06,1201,11.993,715,0.660,39,0.00,0,0,0,0,1,0,0,0,0,0,0,1,2,0,0,1,1,2,0,0,0,0,0,0,0,0,0,0,0,0,2,1,0,0,0,0,0,0,0,0,0,0,3,1,1,0,0,0,0,1,0,2,0,0,0,0,0,1,0,0
UBAT0057,00717,1.48E7,4.933E+06,1199,11.982,710,0.663,39,0.00,0,1,1,0,0,0,0,0,0,0,0,0,0,0,0,0,0,0,0,0,2,2,1,0,0,0,0,0,0,0,0,0,0,0,0,1,1,2,0,0,0,0,0,1,0,0,0,0,1,2,0,0,1,3,2,0,0,1,0,0
UBAT0057,00718,1.48E7,5.426E+06,1200,11.983,708,0.662,39,0.00,0,0,0,0,0,1,0,0,0,0,1,0,0,0,0,0,0,0,0,1,0,0,0,0,0,2,0,0,2,0,0,1,1,0,1,2,1,0,0,2,0,0,0,0,0,0,0,0,0,3,1,0,0,0,0,0,0,0,1,1
UBAT0057,00719,1.48E7,5.179E+06,1201,12.006,704,0.664,39,0.00,0,0,0,2,2,1,0,0,0,1,0,0,1,0,0,0,0,0,0,0,1,0,1,0,0,0,0,0,0,1,1,0,0,1,2,0,1,0,0,1,0,0,0,0,0,0,0,1,0,0,0,0,0,0,0,0,1,0,0,0
UBAT0057,00720,1.48E7,4.439E+06,1201,12.013,708,0.663,39,0.00,0,0,0,2,0,0,1,0,0,0,0,0,0,0,0,0,0,0,0,0,1,1,0,0,0,0,0,1,1,0,0,0,1,0,0,0,0,0,3,2,1,0,0,0,0,1,0,0,2,0,0,0,0,0,0,0,0,0,0,0
UBAT0057,00721,1.48E7,4.193E+06,1200,11.983,713,0.666,39,0.00,0,0,0,0,0,0,0,0,0,0,0,0,1,0,0,0,0,0,0,0,0,0,1,2,1,1,0,0,0,2,0,1,2,0,0,0,2,0,0,0,0,1,0,0,0,0,0,0,0,0,1,0,0,0,1,1,0,0,1,2
UBAT0057,00722,1.48E7,4.933E+06,1198,11.992,709,0.663,39,0.00,0,0,0,0,0,0,0,0,0,0,0,1,2,0,0,0,0,1,1,0,0,0,0,0,0,0,0,1,3,1,1,2,0,0,0,0,0,2,0,0,1,0,0,0,1,2,1,0,0,0,0,1,0,0,0,0,0,0,1,1
UBAT0057,00723,1.48E7,5.673E+06,1196,12.016,711,0.658,39,0.00,0,2,2,0,0,0,1,0,0,0,0,0,1,1,0,0,0,0,0,1,0,0,0,0,2,2,0,0,0,0,0,0,0,0,0,0,0,0,0,0,0,1,0,0,2,0,0,0,1,1,0,0,0,0,0,0,0,0,0,2
UBAT0057,00724,1.48E7,5.179E+06,1198,12.014,714,0.663,39,0.00,2,0,0,0,0,0,0,0,0,1,0,0,0,3,2,0,0,0,0,0,0,0,1,0,1,0,0,0,2,2,2,0,0,0,0,1,0,0,0,0,0,0,0,0,0,0,0,0,0,0,0,0,0,1,1,0,0,0,0,0
UBAT0057,00725,1.48E7,4.193E+06,1200,11.992,712,0.664,39,0.00,0,0,0,1,0,0,0,0,1,0,1,0,0,0,0,0,1,3,0,2,0,0,2,0,1,0,0,0,0,0,0,0,0,0,0,0,2,0,0,0,0,0,0,0,0,0,0,0,0,0,0,0,0,1,0,0,0,0,0,0
UBAT0057,00726,1.48E7,3.699E+06,1202,12.015,712,0.660,39,0.00,0,0,0,2,2,2,0,2,1,0,0,0,2,0,0,0,0,0,0,1,0,0,0,0,2,0,0,1,1,0,1,1,0,0,0,0,0,0,2,4,1,0,1,1,0,0,0,0,1,0,0,0,0,0,0,0,2,1,1,1
UBAT0057,00727,1.48E7,8.139E+06,1201,11.998,710,0.664,39,0.00,0,0,0,0,0,0,0,0,1,2,0,0,0,0,0,0,0,0,0,0,1,1,0,0,0,0,0,0,0,0,0,2,1,0,0,0,0,0,1,2,1,0,0,0,0,0,0,0,0,0,0,0,2,3,1,0,0,0,0,1
UBAT0057,00728,1.48E7,4.933E+06,1200,11.991,708,0.661,39,0.00,1,0,1,1,0,0,0,2,0,0,1,0,0,0,0,0,0,2,0,2,0,0,0,0,0,1,2,0,1,0,0,0,0,0,0,0,0,0,1,1,1,2,1,1,0,0,0,0,1,0,0,0,2,1,0,0,0,0,0,0
UBAT0057,00729,1.48E7,5.919E+06,1199,11.989,707,0.661,39,0.00,0,0,0,0,0,0,2,0,0,1,0,0,0,0,0,0,0,1,1,1,0,1,0,0,0,0,0,1,1,1,1,0,0,1,0,1,0,0,0,0,0,0,0,0,0,2,3,0,0,0,0,1,1,0,0,0,0,0,0,0
UBAT0057,00730,1.48E7,4.933E+06,1199,11.993,709,0.661,39,0.00,0,0,0,2,1,0,1,0,0,0,1,0,1,0,0,0,0,1,0,0,0,0,0,0,0,0,0,0,0,0,1,0,0,0,0,0,0,0,0,0,0,0,1,0,1,0,0,0,0,0,0,1,0,0,0,0,0,0,0,0
UBAT0057,00731,1.48E7,2.713E+06,1200,12.014,711,0.660,39,0.00,0,0,0,0,0,0,0,1,0,0,0,0,0,1,1,0,0,0,0,0,0,0,0,0,0,0,0,0,1,0,0,1,0,0,0,0,1,0,1,0,0,0,1,0,0,0,1,1,0,0,1,0,0,0,0,1,2,0,0,0
UBAT0057,00732,1.48E7,3.453E+06,1200,12.010,708,0.664,39,0.00,0,0,0,0,0,0,0,0,0,0,0,0,1,0,0,2,0,0,1,0,0,0,0,1,3,2,1,2,0,0,0,0,0,0,0,0,0,0,0,0,1,0,0,0,0,0,0,0,2,0,0,0,0,0,0,0,0,1,2,0
UBAT0057,00733,1.48E7,4.686E+06,1199,11.991,714,0.664,39,0.00,0,0,0,1,1,0,0,0,0,0,1,2,1,0,0,0,0,0,2,0,0,0,0,0,0,0,1,0,0,0,0,0,0,0,2,1,1,0,0,0,0,0,0,0,1,0,0,0,0,0,0,1,2,2,0,0,0,0,0,2
UBAT0057,00734,1.48E7,5.179E+06,1201,11.986,706,0.664,39,0.00,0,0,0,0,0,0,0,0,0,0,0,0,0,1,0,0,0,0,0,0,0,3,2,0,0,2,0,0,0,0,0,0,0,0,0,0,1,0,0,0,0,0,2,3,2,2,2,0,0,0,1,0,0,0,0,0,0,0,0,0
UBAT0057,00735,1.48E7,5.179E+06,1202,12.022,706,0.660,39,0.00,0,0,1,0,0,0,0,0,1,0,0,3,2,1,2,0,0,0,1,1,0,0,0,0,0,2,0,0,0,0,0,0,0,0,0,0,1,0,0,2,3,0,0,0,0,0,0,0,0,0,0,0,0,0,0,0,0,1,0,0
UBAT0057,00736,1.48E7,5.179E+06,1200,11.980,703,0.663,39,0.00,0,0,0,0,0,0,3,1,0,0,1,0,0,0,1,1,0,2,1,0,0,2,1,0,0,0,2,1,0,0,1,1,1,0,0,0,0,0,0,0,0,0,0,0,0,0,1,0,0,0,0,2,2,2,0,0,0,2,0,0
UBAT0057,00737,1.48E7,6.906E+06,1200,11.990,710,0.660,39,0.00,0,0,0,0,0,0,0,0,0,0,0,0,0,0,0,0,0,0,1,0,0,0,0,0,1,0,0,0,0,0,0,0,0,0,1,0,1,0,1,1,1,0,0,0,0,0,0,0,0,0,1,0,0,0,0,0,0,0,0,0
UBAT0057,00738,1.48E7,1.973E+06,1200,11.989,714,0.663,39,0.00,0,0,1,0,0,0,2,0,0,0,0,0,0,1,1,1,1,0,1,1,1,3,0,0,0,0,0,0,0,0,0,0,2,3,2,0,1,3,0,0,0,0,0,0,1,4,2,2,0,0,0,0,0,0,0,0,1,2,0,0
UBAT0057,00739,1.48E7,8.879E+06,1200,11.989,713,0.664,39,0.00,0,0,0,0,0,0,0,2,1,0,0,0,1,1,0,0,0,0,2,1,1,1,0,0,1,2,1,0,0,0,0,3,1,0,0,0,0,1,1,0,0,0,1,1,0,0,0,0,0,0,1,1,0,0,0,0,0,0,0,0
UBAT0057,00740,1.48E7,5.919E+06,1200,11.989,713,0.663,39,0.00,0,0,0,0,2,1,0,0,0,0,0,0,0,0,0,0,0,0,0,0,0,0,0,0,0,0,0,2,0,1,0,0,0,1,2,0,0,1,1,0,1,0,0,1,0,0,1,0,0,2,0,1,0,0,2,0,0,1,0,0
UBAT0057,00741,1.48E7,4.933E+06,1199,11.994,715,0.662,39,0.00,0,1,2,2,1,0,0,0,0,0,0,0,0,0,2,1,0,1,0,0,0,0,0,0,0,0,0,0,0,0,0,1,0,0,0,2,2,1,0,0,0,0,0,0,0,0,0,0,2,2,0,2,1,0,1,1,1,0,0,0
UBAT0057,00742,1.48E7,6.413E+06,1197,11.996,715,0.661,39,0.00,0,1,0,0,0,0,0,0,0,0,0,1,0,0,0,0,2,1,0,0,1,0,0,1,0,0,0,0,1,0,1,0,0,0,0,0,0,0,1,1,0,0,0,0,0,0,0,1,2,1,0,0,0,1,0,0,1,0,0,0
UBAT0057,00743,1.48E7,4.193E+06,1198,12.013,713,0.659,39,0.00,0,0,1,0,0,1,0,1,0,0,0,0,0,1,0,0,1,0,0,0,0,0,0,1,0,0,0,0,1,0,0,0,1,0,0,0,0,0,0,0,0,0,0,0,0,0,0,0,0,0,0,0,0,0,0,0,0,0,0,0
UBAT0057,00744,1.48E7,1.973E+06,1199,11.992,713,0.663,39,0.00,0,1,0,0,0,0,1,0,0,0,0,1,0,0,0,0,1,0,0,0,0,0,0,0,0,0,0,0,0,0,0,0,0,0,0,1,2,1,0,0,0,0,0,0,1,2,1,0,0,0,0,0,0,0,0,0,0,0,1,0
UBAT0057,00745,1.48E7,3.206E+06,1199,11.999,718,0.664,39,0.00,0,1,1,0,1,0,1,0,0,1,0,0,1,0,0,0,1,0,0,0,0,0,0,0,0,0,0,0,0,0,0,0,0,0,0,0,0,0,0,0,0,0,0,0,0,0,0,0,2,0,0,0,1,1,0,1,0,0,0,0
UBAT0057,00746,1.48E7,2.959E+06,1200,12.005,712,0.662,39,0.00,0,0,1,1,1,1,0,0,1,0,0,0,0,0,0,0,0,0,0,0,0,0,0,0,0,1,3,0,0,0,1,2,0,0,1,2,1,1,2,0,0,1,2,1,0,0,0,0,0,0,0,0,0,0,0,0,0,0,0,0
UBAT0057,00747,1.48E7,5.673E+06,1199,12.000,710,0.664,39,0.00,0,0,0,0,0,0,0,0,0,0,0,2,0,0,0,0,0,0,0,0,0,0,0,2,2,0,0,0,0,0,0,1,0,0,0,0,0,0,1,0,0,0,0,0,0,0,0,0,0,0,0,0,0,0,0,1,0,0,0,1
UBAT0057,00748,1.48E7,2.466E+06,1200,11.991,706,0.662,39,0.00,0,0,0,0,0,0,1,0,0,0,0,0,0,0,1,1,1,1,0,0,0,0,0,0,0,0,0,0,0,0,0,0,0,0,0,0,0,0,1,0,0,0,2,0,0,0,1,1,1,0,0,0,0,0,0,0,2,0,0,0
UBAT0057,00749,1.48E7,3.206E+06,1202,11.994,711,0.660,39,0.00,0,0,1,2,0,0,0,0,0,0,0,0,0,0,0,0,1,0,0,0,1,1,0,0,0,0,0,0,0,0,0,0,0,0,0,1,0,1,1,0,1,1,1,0,0,0,0,0,0,0,1,0,0,0,0,1,1,0,1,0
UBAT0057,00750,1.48E7,3.946E+06,1202,11.991,712,0.660,39,0.00,0,0,1,0,0,0,1,0,0,0,0,0,0,0,0,0,0,0,0,0,0,1,1,0,0,0,0,0,0,0,0,0,0,1,0,1,2,0,0,1,0,0,0,0,1,0,0,0,0,1,0,0,2,10,15,18,22,18,17,15
UBAT0057,00751,1.48E7,3.502E+07,1203,11.997,708,0.662,39,0.00,14,11,8,7,8,7,4,3,3,2,3,6,3,1,0,0,0,0,0,2,3,0,0,0,0,0,0,0,0,0,0,0,0,0,0,0,0,1,0,1,0,0,1,1,0,0,1,0,0,0,0,0,1,0,0,0,0,0,2,0
UBAT0057,00752,1.48E7,1.948E+07,1204,11.993,715,0.662,39,0.00,0,0,0,0,0,0,0,0,0,1,0,0,0,0,2,3,2,0,0,0,0,0,0,0,0,0,0,0,0,0,0,0,0,1,0,0,0,0,0,0,0,0,0,0,0,0,0,0,2,3,0,0,0,0,0,0,2,0,0,0
UBAT0057,00753,1.48E7,3.946E+06,1201,12.016,713,0.666,39,0.00,0,0,0,0,0,0,1,0,0,0,0,0,0,0,3,2,0,0,0,0,0,0,0,0,0,0,0,0,0,0,0,1,2,1,0,0,1,0,0,0,0,0,0,3,0,0,0,0,0,0,0,0,0,0,1,1,1,0,0,0
UBAT0057,00754,1.48E7,4.193E+06,1198,11.994,718,0.662,39,0.00,0,0,1,0,0,1,0,0,2,0,0,2,1,0,0,0,0,0,0,0,0,0,0,0,0,0,0,0,0,0,0,0,0,0,0,0,0,1,1,0,0,1,0,0,0,0,0,1,2,1,0,0,0,0,0,0,2,2,0,1
UBAT0057,00755,1.48E7,4.686E+06,1200,11.994,707,0.663,39,0.00,0,0,0,2,0,0,0,1,0,0,2,0,0,0,2,0,0,0,0,0,0,0,0,0,0,0,0,0,0,0,0,0,0,0,0,0,0,1,0,0,0,0,0,0,1,0,0,0,1,1,0,1,0,1,0,0,0,0,2,2
UBAT0057,00756,1.48E7,4.439E+06,1201,11.990,711,0.662,39,0.00,1,0,1,2,0,1,0,1,0,0,0,0,0,0,0,0,0,1,0,0,0,1,0,0,0,0,0,0,0,0,1,0,0,2,0,0,0,1,0,1,3,0,0,0,0,0,0,0,1,0,0,2,0,0,0,0,0,1,2,0
UBAT0057,00757,1.48E7,5.179E+06,1198,11.982,712,0.662,39,0.00,0,0,0,0,0,0,0,0,1,0,1,0,0,1,1,0,1,0,0,0,0,0,0,0,0,1,0,0,0,1,0,0,0,0,0,0,0,0,0,0,0,0,0,0,0,0,0,0,1,0,0,0,0,3,2,1,0,0,0,0
UBAT0057,00758,1.48E7,3.453E+06,1199,11.982,712,0.661,39,0.00,0,0,0,1,1,0,0,1,0,0,0,1,0,0,2,0,0,0,0,1,1,0,0,0,0,0,0,1,2,1,0,0,0,0,0,0,1,2,0,0,0,1,0,2,1,0,0,0,0,0,0,0,2,1,0,0,0,0,0,0
UBAT0057,00759,1.48E7,5.426E+06,1200,11.987,712,0.661,39,0.00,0,0,0,0,0,1,0,0,0,0,0,0,0,0,0,0,0,0,0,0,0,0,0,0,0,0,0,1,0,0,0,1,1,2,0,0,1,0,0,0,0,1,0,0,0,1,0,0,0,0,0,2,0,0,1,0,0,0,0,0
UBAT0057,00760,1.48E7,2.959E+06,1199,11.987,710,0.662,39,0.00,0,0,0,0,0,2,0,0,0,0,0,0,0,0,0,0,1,0,0,0,2,2,0,0,0,0,1,2,0,0,0,0,0,0,0,1,2,0,0,0,0,0,1,0,0,1,0,0,1,0,0,0,0,1,0,0,1,2,2,0
UBAT0057,00761,1.48E7,5.426E+06,1199,11.991,711,0.658,39,0.00,0,0,2,2,0,0,0,0,0,0,0,1,0,0,1,0,0,0,1,2,0,0,0,0,0,2,1,0,1,1,0,0,0,0,2,2,1,2,0,0,1,1,0,0,0,0,0,0,0,0,0,1,2,1,0,0,0,0,0,0
UBAT0057,00762,1.48E7,6.659E+06,1200,11.993,707,0.662,39,0.00,0,0,0,0,0,0,0,1,0,0,0,0,0,0,0,0,2,0,0,0,0,0,0,0,0,0,0,0,0,0,0,0,0,0,0,0,0,1,0,0,0,0,0,1,0,0,0,0,0,0,0,0,2,0,0,0,0,0,0,1
UBAT0057,00763,1.48E7,2.219E+06,1199,11.993,710,0.664,39,0.00,1,0,0,2,3,3,0,0,0,1,0,0,2,0,0,0,0,0,0,0,0,0,0,0,0,0,2,1,0,0,2,0,0,0,0,1,1,0,0,0,0,0,1,2,0,1,2,2,1,0,0,0,0,0,0,0,0,0,0,1
UBAT0057,00764,1.48E7,6.906E+06,1198,11.994,709,0.664,39,0.00,0,0,0,0,0,0,0,0,0,0,3,0,0,0,1,0,0,0,0,2,0,0,0,0,0,0,1,0,0,0,0,0,0,0,0,1,0,0,0,0,0,1,1,0,0,0,0,0,0,1,0,0,0,0,0,0,2,0,0,0
UBAT0057,00765,1.48E7,3.206E+06,1199,12.015,711,0.663,39,0.00,0,0,0,0,0,1,0,1,0,0,0,0,0,0,0,1,1,0,0,0,0,0,0,0,0,0,1,0,0,0,0,0,0,0,0,1,0,0,0,0,0,0,0,0,0,0,0,0,0,2,0,0,0,0,2,0,0,0,0,0
UBAT0057,00766,1.48E7,2.466E+06,1200,11.990,712,0.656,39,0.00,0,0,0,0,1,0,0,0,0,1,0,0,0,0,0,0,0,0,0,0,0,0,0,0,0,0,0,0,1,2,2,0,0,0,0,0,0,0,0,2,0,0,0,0,0,0,0,0,0,0,0,0,0,0,0,0,1,0,0,0
UBAT0057,00767,1.48E7,2.466E+06,1199,12.014,711,0.663,39,0.00,0,0,0,0,1,0,0,0,0,0,0,0,0,0,0,0,0,0,0,0,0,0,0,0,0,0,0,0,0,2,0,0,3,2,0,0,0,1,1,0,0,2,0,0,0,0,0,0,1,0,0,0,0,1,0,0,0,0,1,1
UBAT0057,00768,1.48E7,3.946E+06,1200,11.996,709,0.662,39,0.00,0,0,2,0,0,0,0,0,1,0,0,0,0,0,0,0,0,0,0,22,83,189,287,347,359,334,293,251,212,178,151,130,109,87,74,64,58,55,44,38,30,19,6,0,0,0,0,1,0,1,1,0,0,0,0,0,0,1,0,0
UBAT0057,00769,1.48E7,8.453E+08,1199,11.993,711,0.662,39,0.00,0,0,1,2,0,0,0,0,0,0,0,0,1,1,0,1,0,0,0,1,0,0,0,0,2,1,0,0,1,1,0,0,0,0,0,0,0,0,0,1,0,0,0,0,2,0,0,0,0,2,0,0,0,0,0,0,0,0,0,0
UBAT0057,00770,1.48E7,4.439E+06,1200,12.005,712,0.660,39,0.00,1,0,0,0,0,1,0,0,0,0,0,0,0,0,1,2,1,0,0,0,0,0,0,1,0,0,0,0,0,0,0,0,0,0,0,0,0,0,0,0,0,1,0,0,0,0,0,0,0,0,0,2,0,0,1,0,0,1,0,1
UBAT0057,00771,1.48E7,2.959E+06,1200,11.981,711,0.664,39,0.00,0,0,1,0,0,0,1,0,0,0,0,0,0,2,1,0,0,0,0,1,1,0,0,0,2,2,1,0,0,0,0,0,0,0,0,0,1,1,0,0,0,0,0,0,0,0,0,1,0,0,0,0,0,0,0,0,0,0,0,0
UBAT0057,00772,1.48E7,3.699E+06,1199,11.987,711,0.663,39,0.00,0,0,0,1,0,0,1,0,0,0,0,0,0,0,0,0,0,0,0,0,0,0,0,1,0,0,0,0,0,0,0,0,0,0,0,0,0,1,1,0,0,0,0,0,0,0,0,0,0,0,0,0,0,0,0,0,0,1,0,0
UBAT0057,00773,1.48E7,1.479E+06,1198,11.990,709,0.662,39,0.00,0,0,0,0,0,1,0,0,2,1,0,0,0,0,0,1,0,0,1,0,0,0,0,1,2,1,0,1,1,1,0,0,1,1,0,1,1,0,2,0,0,0,0,0,0,0,0,0,0,0,0,0,0,0,0,0,1,2,0,1
UBAT0057,00774,1.48E7,5.673E+06,1200,11.991,711,0.663,39,0.00,0,0,0,0,0,1,0,1,1,0,0,2,1,0,0,0,0,0,0,0,0,0,1,1,1,1,0,0,0,0,0,0,1,2,1,2,0,0,0,0,1,1,0,1,0,0,1,0,0,0,0,0,0,1,0,0,0,0,0,0
UBAT0057,00775,1.48E7,5.179E+06,1200,11.993,711,0.664,39,0.00,0,0,0,1,0,0,1,0,0,0,0,0,0,0,0,0,1,0,0,0,0,0,0,0,0,0,0,0,0,0,0,1,2,4,1,0,0,0,0,0,1,2,0,0,0,0,1,1,0,0,0,0,0,0,0,0,0,1,0,0
UBAT0057,00776,1.48E7,4.193E+06,1197,11.998,712,0.659,39,0.00,0,0,1,1,0,1,2,1,0,1,0,0,0,0,0,0,0,0,0,1,2,3,0,0,0,0,1,0,0,0,0,0,0,0,0,0,0,0,0,0,0,0,0,0,0,0,0,1,0,0,0,0,0,0,0,0,0,0,0,0
UBAT0057,00777,1.48E7,3.699E+06,1200,11.994,712,0.658,39,0.00,0,0,0,0,0,0,1,0,0,0,0,0,0,0,0,1,0,0,1,0,1,0,0,1,0,0,0,2,2,0,0,0,0,0,0,0,0,0,0,0,0,0,1,0,0,0,0,0,0,0,0,0,0,0,0,1,1,0,1,0
UBAT0057,00778,1.48E7,3.206E+06,1201,11.994,708,0.660,39,0.00,0,0,0,0,0,0,0,0,0,0,0,0,0,1,0,0,0,0,2,0,1,0,0,0,0,0,0,0,0,0,1,2,1,2,2,0,0,1,1,2,0,0,0,1,0,0,0,2,1,0,1,1,1,0,1,0,0,0,1,0
UBAT0057,00779,1.48E7,6.166E+06,1201,11.994,706,0.660,39,0.00,0,0,0,0,0,0,0,0,0,0,0,0,0,0,0,0,0,1,0,0,0,1,0,0,0,0,0,0,0,0,0,2,0,0,0,0,0,3,0,0,0,0,2,0,0,1,0,0,1,0,0,0,0,0,0,0,0,0,0,0
UBAT0057,00780,1.48E7,2.713E+06,1198,12.007,708,0.662,39,0.00,0,0,0,0,0,0,0,0,2,1,1,1,0,0,0,0,0,0,0,0,1,0,0,0,0,3,0,0,0,1,0,0,0,0,0,1,2,0,0,0,0,0,0,0,0,0,0,0,0,0,2,0,0,0,0,0,0,0,0,0
UBAT0057,00781,1.48E7,3.699E+06,1199,11.993,708,0.663,39,0.00,0,0,1,0,0,0,0,1,0,0,0,0,0,0,0,0,0,1,0,0,0,0,0,0,1,0,0,1,0,0,0,0,0,0,0,0,0,0,0,0,3,2,1,1,1,0,0,0,0,1,1,0,0,0,0,0,1,0,0,0
UBAT0057,00782,1.48E7,3.946E+06,1201,11.992,708,0.662,39,0.00,0,1,0,0,2,0,0,1,0,0,0,0,0,0,0,1,0,0,0,0,0,1,0,0,0,0,0,0,0,0,0,0,1,0,0,0,1,1,0,0,0,0,0,0,0,0,0,0,0,0,0,1,0,0,0,0,0,0,0,0
UBAT0057,00783,1.48E7,2.466E+06,1202,11.996,711,0.665,39,0.00,0,0,0,0,1,0,0,0,0,0,2,0,0,0,0,0,0,0,0,0,0,0,0,0,0,1,3,0,0,0,0,0,0,0,0,0,2,2,0,0,0,0,1,2,1,0,0,3,1,0,1,1,1,2,0,0,2,1,0,0
UBAT0057,00784,1.48E7,6.659E+06,1201,11.992,708,0.661,39,0.00,0,0,0,0,1,1,0,0,0,0,0,0,0,0,0,0,1,1,1,0,0,1,0,0,0,0,0,2,1,0,0,1,0,0,1,0,0,0,0,0,0,0,1,2,0,0,0,0,0,0,0,0,0,0,0,0,0,0,0,0
