# Supplementary material for: Using bioluminescence as a tool for studying diversity in marine zooplankton and dinoflagellates: an initial assessment
Source: PeerJ. 2024 Jun 11;12:e17516. doi: 10.7717/peerj.17516 (PMC11177854; doi:10.7717/peerj.17516)
Supplement: Supplemental Information 2 [file peerj-12-17516-s002.zip › cell isolations/fusiformis/fusi49.dat]

UBAT0057,00826,1.48E7,2.219E+06,1200,11.990,712,0.662,39,0.00,0,2,0,1,2,0,0,0,0,0,1,0,0,0,0,0,0,0,0,0,0,0,0,0,0,0,0,0,1,0,0,0,0,0,0,0,0,0,0,0,0,0,0,0,0,0,3,1,0,0,0,0,0,0,0,0,0,0,0,0
UBAT0057,00827,1.48E7,2.713E+06,1201,11.990,709,0.660,39,0.00,0,1,1,0,0,0,1,1,1,0,0,0,0,0,0,0,0,0,0,0,0,0,0,2,1,0,1,0,0,0,0,0,0,0,0,0,0,0,0,0,0,0,0,0,0,1,2,0,0,0,0,0,0,0,0,0,0,1,1,1
UBAT0057,00828,1.48E7,3.699E+06,1202,11.991,705,0.663,39,0.00,0,0,0,1,0,0,1,0,0,0,0,0,0,0,0,0,0,0,0,0,0,0,2,1,0,0,0,0,1,2,1,0,0,0,0,0,1,0,0,1,0,0,0,0,0,0,0,0,1,1,0,0,2,0,0,0,0,0,2,1
UBAT0057,00829,1.48E7,4.439E+06,1201,11.989,707,0.661,39,0.00,0,0,0,0,0,0,0,0,0,1,0,2,1,1,0,0,0,0,0,0,1,2,1,1,2,0,0,0,0,0,0,0,0,1,0,0,0,1,3,1,0,0,0,0,0,0,0,0,0,0,0,0,0,0,0,0,0,0,0,0
UBAT0057,00830,1.48E7,4.686E+06,1200,11.988,709,0.660,39,0.00,1,0,0,2,0,0,0,0,0,0,0,0,0,1,0,0,0,0,0,0,0,0,0,0,0,0,0,0,3,3,0,0,1,0,0,0,0,0,1,0,0,0,0,1,0,0,0,0,0,0,0,0,0,0,0,0,1,0,0,0
UBAT0057,00831,1.48E7,3.206E+06,1199,11.992,705,0.665,39,0.00,0,1,0,0,0,0,1,0,0,0,0,0,0,3,0,0,0,0,0,0,0,0,0,0,0,0,0,1,4,1,0,0,0,0,0,0,0,1,2,1,0,0,0,0,0,0,0,0,0,0,2,0,0,1,2,0,0,0,0,0
UBAT0057,00832,1.48E7,4.933E+06,1197,11.992,712,0.657,39,0.00,0,0,0,0,1,0,0,0,2,0,0,0,0,0,0,0,0,0,0,0,1,2,0,0,0,0,0,0,0,0,1,0,0,0,0,0,0,0,0,0,0,0,3,2,0,0,0,0,1,1,0,0,0,0,0,0,0,0,0,0
UBAT0057,00833,1.48E7,3.453E+06,1197,11.996,716,0.661,39,0.00,0,0,0,0,0,0,0,0,0,0,0,0,0,0,2,2,0,0,0,0,0,0,0,0,1,2,0,0,0,1,0,0,1,0,0,0,0,1,0,0,0,0,1,0,0,0,0,0,0,0,0,0,0,0,0,0,0,0,0,0
UBAT0057,00834,1.48E7,2.713E+06,1198,11.982,710,0.660,39,0.00,0,0,1,0,0,0,0,1,3,2,0,1,0,0,0,0,1,2,0,0,1,0,0,2,0,0,0,0,0,0,0,0,0,0,0,1,1,0,0,0,0,0,0,0,1,0,0,0,1,0,0,0,0,0,0,0,0,0,0,0
UBAT0057,00835,1.48E7,4.439E+06,1199,12.012,709,0.663,39,0.00,0,1,2,0,0,0,1,0,0,0,0,0,0,0,0,2,1,0,0,1,1,2,0,0,0,0,0,0,0,0,0,0,0,1,0,0,0,0,0,0,0,0,0,0,0,1,0,0,0,0,0,0,0,1,0,0,0,0,0,0
UBAT0057,00836,1.48E7,3.453E+06,1200,11.981,714,0.661,39,0.00,0,0,0,0,1,3,1,0,0,0,0,0,0,0,0,0,0,0,0,1,1,0,0,1,0,0,1,0,0,1,0,0,0,0,0,0,0,0,0,0,0,0,1,0,0,0,2,0,0,0,1,0,0,0,0,1,3,0,0,0
UBAT0057,00837,1.48E7,4.439E+06,1200,11.987,714,0.660,39,0.00,0,0,0,0,0,0,0,0,0,0,0,0,0,0,0,0,0,2,0,0,1,0,0,0,0,0,0,0,2,3,1,1,0,0,0,0,0,0,0,0,0,0,0,1,0,0,0,1,2,1,0,0,2,0,0,0,0,0,2,1
UBAT0057,00838,1.48E7,4.933E+06,1200,11.992,712,0.660,39,0.00,0,0,0,0,0,0,0,1,0,0,0,0,0,0,0,0,0,0,0,0,0,0,0,0,0,0,0,2,2,1,2,0,0,0,0,0,0,1,2,1,0,0,0,0,0,1,1,0,2,0,0,0,0,0,0,0,0,0,2,0
UBAT0057,00839,1.48E7,4.439E+06,1201,11.982,708,0.663,39,0.00,0,0,0,1,0,0,0,0,0,0,0,0,0,0,0,0,0,1,0,0,0,0,0,0,0,0,2,1,0,1,0,0,1,1,1,0,0,0,0,0,0,0,0,0,0,0,0,0,0,0,1,0,0,0,0,0,0,0,0,0
UBAT0057,00840,1.48E7,2.466E+06,1202,11.981,708,0.664,39,0.00,0,0,0,1,0,0,0,0,1,0,0,0,0,0,0,0,0,0,0,0,2,0,0,2,1,0,0,0,0,0,0,0,0,0,0,0,0,1,1,0,0,0,0,0,0,0,1,0,0,0,1,0,0,0,0,0,0,0,1,1
UBAT0057,00841,1.48E7,3.206E+06,1200,11.990,709,0.661,39,0.00,0,0,0,0,0,0,0,0,0,0,0,0,0,0,0,0,0,0,0,0,0,0,0,0,0,0,1,1,0,0,1,0,0,0,0,0,0,0,0,1,1,0,0,0,0,1,1,1,1,1,0,0,2,0,0,3,0,0,0,0
UBAT0057,00842,1.48E7,3.699E+06,1199,11.986,713,0.660,39,0.00,0,0,0,0,0,0,0,0,0,0,0,0,0,0,2,1,0,0,1,0,0,0,0,0,0,0,0,0,0,0,0,0,0,0,0,0,0,0,0,0,0,0,0,0,0,0,0,0,0,0,0,0,0,0,0,0,0,0,0,0
UBAT0057,00843,1.48E7,9.866E+05,1200,11.990,713,0.665,39,0.00,0,0,0,0,0,0,0,1,0,0,1,0,0,0,0,0,0,1,0,2,0,0,1,3,1,0,0,0,0,0,0,0,0,0,0,0,0,0,0,0,0,0,0,0,0,0,0,0,0,2,0,0,0,0,1,1,0,0,0,0
UBAT0057,00844,1.48E7,3.453E+06,1199,11.991,706,0.665,39,0.00,0,1,2,0,1,0,0,0,0,0,0,0,2,2,0,0,0,0,0,0,1,1,0,0,0,0,0,0,0,0,0,0,0,1,0,0,0,0,0,0,0,0,0,0,0,0,1,0,0,0,0,2,1,0,0,0,0,1,0,0
UBAT0057,00845,1.48E7,3.946E+06,1200,11.992,704,0.665,39,0.00,0,0,0,1,1,0,0,0,0,0,1,2,2,0,0,0,0,0,0,0,0,0,1,0,0,0,0,0,0,0,0,0,0,0,0,0,0,0,0,2,2,0,0,0,0,0,0,1,1,1,0,0,0,0,0,0,0,0,0,0
UBAT0057,00846,1.48E7,3.699E+06,1200,11.993,711,0.663,39,0.00,0,0,0,0,0,0,0,0,0,0,0,0,0,0,0,0,0,0,0,0,0,2,0,0,0,0,0,0,0,0,0,1,0,0,0,0,0,0,0,0,0,0,0,0,0,0,0,0,2,0,0,0,0,0,0,0,0,0,0,0
UBAT0057,00847,1.48E7,1.233E+06,1200,11.994,714,0.662,39,0.00,0,0,0,0,0,0,0,1,0,0,0,0,0,0,0,0,0,0,0,0,0,0,0,0,0,0,0,0,1,1,0,1,0,0,0,0,0,0,0,0,0,0,0,0,0,0,0,0,0,0,1,2,3,2,1,0,0,0,1,0
UBAT0057,00848,1.48E7,3.699E+06,1200,11.994,709,0.661,39,0.00,1,1,0,0,0,0,0,0,1,0,0,0,0,0,0,0,0,0,1,0,0,0,0,0,0,0,0,0,1,0,0,0,0,0,0,0,0,1,2,0,2,0,0,0,0,0,0,0,0,0,0,0,0,0,0,0,0,0,0,0
UBAT0057,00849,1.48E7,2.219E+06,1200,11.991,707,0.662,39,0.00,0,0,0,0,0,0,0,1,1,0,0,0,0,0,0,0,0,1,0,0,0,0,0,1,1,0,0,0,0,1,1,3,1,0,0,2,1,2,2,0,0,1,0,0,0,1,1,0,0,0,0,0,0,0,0,0,0,0,0,0
UBAT0057,00850,1.48E7,5.179E+06,1200,11.993,710,0.665,39,0.00,0,0,2,1,0,0,0,0,0,0,0,0,0,0,0,0,0,0,0,0,0,0,0,0,0,0,0,0,1,0,1,0,0,0,0,0,0,0,0,0,0,0,1,0,0,0,0,0,0,1,0,0,0,0,0,2,1,2,1,0
UBAT0057,00851,1.48E7,3.206E+06,1199,11.991,714,0.659,39,0.00,0,0,0,0,0,0,0,0,0,0,0,0,0,0,0,0,0,1,2,2,0,0,0,0,0,0,0,0,0,0,0,0,0,0,0,0,0,2,0,0,0,0,0,0,0,1,0,0,0,1,0,0,0,0,0,0,0,0,0,0
UBAT0057,00852,1.48E7,2.466E+06,1197,11.996,711,0.659,39,0.00,1,0,0,0,0,0,0,0,1,0,0,0,1,1,0,0,0,1,1,0,0,0,0,0,0,0,0,0,0,0,0,0,0,0,0,0,0,0,0,0,0,0,0,0,0,0,0,1,0,0,1,0,0,0,0,0,0,0,0,0
UBAT0057,00853,1.48E7,1.726E+06,1199,11.992,709,0.665,39,0.00,0,0,1,0,0,0,0,1,0,0,0,0,0,0,0,0,0,2,1,0,0,0,0,0,1,0,0,0,2,0,0,3,4,0,0,1,0,0,0,0,0,0,0,0,0,0,0,0,0,1,1,2,0,0,0,0,0,0,0,0
UBAT0057,00854,1.48E7,4.933E+06,1200,11.994,717,0.660,39,0.00,0,1,0,0,0,0,2,0,0,0,1,0,0,0,0,0,0,0,0,1,0,0,0,0,0,0,0,0,0,0,0,0,0,1,0,0,1,1,0,0,1,1,1,0,0,0,0,0,3,0,0,0,0,0,1,0,0,0,0,3
UBAT0057,00855,1.48E7,4.439E+06,1201,12.013,714,0.663,39,0.00,0,0,0,1,0,0,0,0,0,0,0,1,0,1,2,0,0,0,0,0,1,0,0,0,0,0,1,0,0,0,0,0,0,1,1,0,0,0,0,0,0,0,0,0,0,0,0,0,0,2,0,0,1,0,2,2,0,0,0,2
UBAT0057,00856,1.48E7,4.439E+06,1202,11.994,709,0.661,39,0.00,0,0,0,0,0,0,0,2,0,0,0,0,0,0,0,0,0,0,0,0,0,0,0,1,2,1,0,0,1,0,1,1,0,0,0,0,0,0,0,0,1,1,0,1,1,0,0,0,0,0,0,0,0,0,0,0,0,0,0,0
UBAT0057,00857,1.48E7,3.206E+06,1201,11.996,721,0.665,39,0.00,0,3,1,0,0,0,1,1,0,0,0,0,0,0,0,0,0,0,0,0,0,0,0,0,0,0,0,0,0,0,0,0,0,0,0,0,2,0,0,0,0,0,1,1,1,0,0,1,0,1,0,0,0,1,2,1,1,0,0,0
UBAT0057,00858,1.48E7,4.439E+06,1199,12.006,733,0.660,39,0.00,0,0,0,0,0,0,1,1,0,0,0,0,0,0,0,0,1,0,0,0,0,0,0,0,1,0,0,0,0,2,1,0,0,0,0,1,0,0,1,1,1,0,0,0,0,1,1,0,0,0,0,0,0,0,0,0,2,1,1,1
UBAT0057,00859,1.48E7,4.439E+06,1199,11.991,713,0.666,39,0.00,0,0,0,0,1,0,0,1,0,0,0,0,0,0,0,0,1,0,1,0,0,1,0,1,1,0,0,0,0,0,0,1,0,1,0,0,0,0,0,0,0,0,0,0,0,0,0,0,0,0,0,0,0,1,0,0,0,0,1,0
UBAT0057,00860,1.48E7,2.713E+06,1198,11.992,709,0.662,39,0.00,0,0,0,0,0,0,1,2,0,0,0,0,0,0,0,0,0,0,0,2,0,0,0,0,0,0,0,0,0,0,0,1,0,0,0,0,0,0,0,0,1,1,1,2,0,0,0,0,0,0,0,0,1,0,0,0,0,0,0,0
UBAT0057,00861,1.48E7,3.206E+06,1200,11.990,706,0.664,39,0.00,1,1,1,2,0,0,1,0,0,0,0,0,1,0,0,0,0,0,0,0,1,2,0,0,0,0,1,0,0,0,0,0,0,0,1,0,0,0,1,0,0,0,0,0,0,0,0,0,0,0,0,0,0,1,0,0,0,0,0,0
UBAT0057,00862,1.48E7,3.206E+06,1201,11.991,708,0.664,39,0.00,0,0,2,2,0,0,0,0,0,0,0,0,0,0,0,0,0,0,1,1,0,0,0,0,0,1,1,0,0,2,0,0,0,0,0,0,0,1,0,0,0,1,0,0,0,0,0,0,0,0,0,0,0,0,0,0,0,1,0,0
UBAT0057,00863,1.48E7,3.699E+06,1200,11.992,710,0.662,39,0.00,2,0,0,0,0,1,0,0,1,0,0,0,2,0,0,0,0,0,0,0,0,0,1,0,0,0,0,0,1,2,1,0,0,0,0,0,0,0,0,0,0,0,0,0,0,0,0,0,0,0,0,0,0,0,0,0,0,0,0,0
UBAT0057,00864,1.48E7,2.219E+06,1200,11.992,707,0.656,39,0.00,0,0,0,0,0,0,0,0,0,0,0,0,0,0,0,0,0,0,0,0,0,0,0,0,0,0,0,0,0,0,0,0,0,0,0,0,0,1,0,0,1,0,0,0,3,1,0,0,0,0,0,0,0,0,1,0,0,0,1,1
UBAT0057,00865,1.48E7,2.219E+06,1199,11.994,706,0.663,39,0.00,0,0,0,0,0,0,0,0,0,0,0,1,0,0,0,1,0,0,0,0,0,0,0,0,0,0,0,0,0,2,0,1,0,0,0,1,0,0,0,1,0,0,0,0,0,0,0,0,0,1,0,0,0,0,0,0,0,0,0,1
UBAT0057,00866,1.48E7,2.466E+06,1199,11.994,710,0.666,39,0.00,1,0,0,0,0,0,0,1,0,0,0,0,0,0,0,0,0,1,2,2,0,0,0,0,0,0,0,1,0,0,0,0,0,0,1,1,0,0,0,0,0,0,0,0,0,0,0,3,0,0,0,0,1,1,0,1,1,2,1,2
UBAT0057,00867,1.48E7,5.179E+06,1196,12.017,713,0.664,39,0.00,0,0,0,1,1,1,0,0,0,3,0,0,0,0,0,1,0,1,2,0,0,1,1,0,1,0,0,0,0,0,0,0,0,0,0,0,2,1,0,0,0,0,0,0,0,1,0,0,0,0,0,0,0,0,0,1,1,0,0,0
UBAT0057,00868,1.48E7,4.686E+06,1196,11.985,713,0.658,39,0.00,0,0,0,0,0,0,0,2,2,0,0,0,2,0,0,0,1,1,1,0,1,1,0,1,1,0,0,0,0,1,0,0,0,0,0,1,2,0,0,0,0,0,0,0,0,0,0,0,0,0,0,0,0,0,0,0,0,0,0,1
UBAT0057,00869,1.48E7,4.933E+06,1200,11.989,711,0.664,39,0.00,2,0,0,0,0,0,0,0,0,0,1,0,0,0,0,0,0,0,0,2,3,1,0,0,0,0,0,0,0,0,0,0,0,0,0,0,0,0,0,0,1,1,0,0,2,0,0,0,0,0,0,1,0,0,0,0,0,0,0,0
UBAT0057,00870,1.48E7,2.959E+06,1201,11.989,713,0.662,39,0.00,0,0,2,1,0,0,1,0,0,2,0,0,0,0,0,0,0,0,0,0,2,0,0,1,0,0,0,0,0,0,0,0,0,0,0,0,0,0,0,0,1,1,0,1,0,0,0,0,0,0,0,0,0,0,0,0,0,0,0,0
UBAT0057,00871,1.48E7,3.699E+06,1200,11.989,712,0.665,39,0.00,3,0,0,0,0,0,0,0,0,0,0,0,0,1,2,0,0,0,0,0,0,0,0,1,0,0,1,0,0,0,0,0,0,0,0,0,0,0,0,0,0,1,0,0,0,0,0,0,1,2,0,1,0,0,0,0,0,0,0,0
UBAT0057,00872,1.48E7,2.466E+06,1200,11.991,708,0.663,39,0.00,0,0,1,2,0,0,0,3,1,1,0,0,2,2,0,0,0,0,0,1,0,0,0,1,1,0,0,0,0,0,0,3,0,0,0,0,0,5,5,0,0,6,30,44,44,40,37,33,29,30,28,23,21,19,17,16,13,15,12,14
UBAT0057,00873,1.48E7,1.260E+08,1201,11.989,713,0.663,39,0.00,12,14,13,12,13,14,9,9,8,6,4,3,4,4,4,6,6,2,2,4,4,5,4,4,5,2,2,4,3,1,1,3,3,3,4,2,3,5,3,4,3,1,0,0,0,2,4,3,2,1,3,1,1,2,0,1,0,2,2,1
UBAT0057,00874,1.48E7,5.697E+07,1200,11.989,712,0.666,39,0.00,0,0,1,3,1,0,1,2,0,1,0,0,0,0,1,2,0,1,2,1,2,1,1,1,0,1,0,0,0,0,0,0,0,1,0,0,0,0,0,0,2,0,0,0,0,0,0,0,0,0,0,0,0,0,0,0,0,0,0,0
UBAT0057,00875,1.48E7,6.166E+06,1198,11.990,711,0.663,39,0.00,0,0,0,0,0,0,0,0,0,0,0,0,0,0,0,0,0,0,0,0,0,0,0,0,2,1,3,2,1,1,1,0,0,0,0,0,0,0,1,0,1,0,0,0,0,0,0,0,0,0,0,0,0,2,0,0,0,2,0,0
UBAT0057,00876,1.48E7,4.193E+06,1200,11.992,710,0.659,39,0.00,0,0,0,0,0,1,0,0,0,0,0,0,0,0,0,0,0,0,0,0,1,1,0,0,0,0,0,1,0,0,0,0,0,0,0,0,0,1,0,0,1,0,0,0,0,1,0,0,0,0,0,0,0,0,0,0,0,0,0,0
UBAT0057,00877,1.48E7,1.726E+06,1201,11.994,711,0.663,39,0.00,0,0,0,0,0,0,1,0,0,2,0,0,1,0,0,2,0,1,2,0,1,1,0,0,0,0,0,0,0,0,0,0,0,1,0,0,0,0,0,0,0,0,1,0,1,0,0,0,0,0,0,0,0,0,1,2,0,0,0,0
UBAT0057,00878,1.48E7,4.193E+06,1199,11.992,706,0.661,39,0.00,0,0,0,0,0,0,0,0,1,0,0,0,0,0,0,1,0,0,0,0,0,0,0,0,0,0,1,0,0,2,1,0,0,0,0,0,1,2,0,0,0,1,0,0,0,0,0,0,0,0,0,0,0,0,0,0,0,0,0,1
UBAT0057,00879,1.48E7,2.713E+06,1198,11.995,711,0.656,39,0.00,0,2,0,0,2,0,0,0,0,0,1,1,0,0,0,0,0,0,0,0,1,0,0,0,0,1,0,0,0,0,0,0,0,0,0,0,1,0,0,0,0,0,0,0,1,2,0,0,0,1,2,1,1,0,0,0,0,1,0,0
UBAT0057,00880,1.48E7,4.686E+06,1199,12.000,711,0.662,39,0.00,1,2,0,0,0,0,0,0,0,1,0,0,0,0,0,0,1,1,0,0,0,0,0,0,1,0,0,1,0,0,0,0,0,0,0,0,0,0,0,0,0,0,2,0,0,0,0,0,1,1,0,0,0,0,0,0,0,0,1,0
UBAT0057,00881,1.48E7,2.959E+06,1197,12.009,706,0.662,39,0.00,0,0,0,1,0,0,0,0,0,0,1,1,1,0,0,0,0,0,0,0,0,0,0,1,0,0,0,0,1,2,0,0,0,0,0,0,0,0,0,0,0,0,0,0,0,0,1,2,1,0,2,0,0,1,0,0,0,0,0,0
UBAT0057,00882,1.48E7,3.699E+06,1198,11.986,708,0.665,39,0.00,0,0,0,0,1,2,1,1,0,0,0,1,0,0,3,3,0,0,0,0,1,0,0,0,0,1,0,0,0,0,0,0,0,0,0,0,0,0,0,0,2,1,0,0,0,0,0,0,0,0,0,0,0,2,0,1,0,1,0,0
UBAT0057,00883,1.48E7,5.179E+06,1200,11.983,712,0.664,39,0.00,0,0,0,0,0,0,0,0,0,0,0,0,0,1,0,0,0,0,0,0,0,0,0,0,0,0,0,0,0,0,0,1,0,0,0,0,0,0,0,0,0,0,0,0,0,0,0,0,0,0,0,0,0,0,0,0,0,0,0,1
UBAT0057,00884,1.48E7,7.399E+05,1198,11.990,708,0.663,39,0.00,0,0,0,0,0,0,0,0,0,0,0,0,0,0,0,0,0,0,0,0,0,0,0,1,0,0,0,0,0,0,0,0,0,0,0,0,0,0,1,2,1,0,1,0,0,0,0,0,0,0,0,0,0,0,0,0,0,0,0,0
UBAT0057,00885,1.48E7,1.479E+06,1199,11.991,710,0.663,39,0.00,0,0,0,0,1,0,0,0,0,0,0,0,0,0,1,0,0,0,0,0,0,0,0,0,0,0,0,0,0,0,0,0,0,0,0,0,0,0,0,0,0,0,0,0,0,3,0,0,0,0,0,0,0,0,0,0,0,0,0,1
UBAT0057,00886,1.48E7,1.479E+06,1198,11.992,711,0.663,39,0.00,0,0,1,0,0,1,0,0,0,0,0,0,0,0,0,0,0,0,0,0,0,0,0,0,0,0,0,0,1,0,0,0,0,0,0,0,0,0,1,0,0,0,0,0,2,0,0,0,0,1,0,0,1,0,0,0,0,0,0,0
UBAT0057,00887,1.48E7,1.973E+06,1197,12.016,709,0.659,39,0.00,0,0,1,0,0,0,1,1,0,0,1,0,0,0,0,2,0,0,0,0,0,0,0,0,0,0,1,1,1,0,0,0,0,0,0,0,0,1,0,0,0,0,0,0,0,0,0,1,0,0,0,1,0,0,0,0,0,0,0,0
UBAT0057,00888,1.48E7,3.206E+06,1199,12.000,712,0.660,39,0.00,1,0,0,0,0,0,2,0,0,0,1,0,0,0,0,0,0,0,1,0,0,0,0,0,0,0,0,1,0,0,0,2,0,0,0,0,2,0,0,1,1,0,1,1,0,0,0,0,0,0,0,1,0,0,0,0,0,0,0,0
UBAT0057,00889,1.48E7,3.453E+06,1200,12.007,711,0.659,39,0.00,0,1,0,0,0,0,0,0,0,0,0,2,0,0,0,0,0,0,0,0,0,0,0,1,1,1,1,0,0,0,1,0,0,0,1,0,0,0,0,2,0,0,0,0,0,0,0,0,0,0,0,0,0,0,0,0,0,0,0,0
UBAT0057,00890,1.48E7,2.713E+06,1200,11.994,708,0.665,39,0.00,0,0,1,2,1,0,0,1,1,1,2,0,0,0,0,0,2,1,0,0,0,0,0,0,1,1,0,1,0,1,0,0,0,0,0,0,0,0,0,0,0,0,0,0,1,0,1,0,0,0,0,0,0,0,0,0,0,0,0,0
UBAT0057,00891,1.48E7,4.439E+06,1201,12.004,711,0.662,39,0.00,0,0,0,0,1,0,0,0,0,0,1,0,0,0,0,1,0,0,0,0,0,0,1,0,0,0,0,0,0,0,0,0,0,0,0,0,0,0,0,2,0,0,0,0,0,0,0,0,0,0,0,1,0,1,0,0,0,0,0,0
UBAT0057,00892,1.48E7,2.466E+06,1202,11.993,712,0.663,39,0.00,2,1,1,1,0,0,0,0,0,0,0,0,0,0,0,0,0,0,0,0,2,4,3,0,0,0,0,0,0,0,1,0,0,0,0,0,1,0,0,0,0,0,0,0,1,0,0,0,0,0,0,0,0,0,0,0,1,0,0,0
UBAT0057,00893,1.48E7,3.946E+06,1203,11.993,710,0.665,39,0.00,0,0,0,0,0,1,0,0,0,0,0,0,0,0,0,0,0,1,1,0,0,1,0,0,0,0,2,0,0,0,1,1,0,0,0,0,0,0,0,1,0,0,0,2,0,1,0,0,0,0,0,1,0,0,0,0,0,0,1,0
UBAT0057,00894,1.48E7,3.453E+06,1204,11.990,706,0.660,39,0.00,0,1,1,2,0,0,0,0,0,0,0,0,0,0,0,0,0,0,0,0,0,0,0,0,0,0,0,0,0,0,0,0,0,0,0,0,0,0,0,0,0,0,0,0,0,0,0,0,0,0,0,0,0,0,2,0,0,0,0,0
UBAT0057,00895,1.48E7,1.479E+06,1204,11.990,710,0.665,39,0.00,0,0,0,0,0,0,0,0,0,0,0,0,0,0,1,0,0,0,0,0,0,0,0,0,0,0,0,0,0,2,2,0,0,0,0,0,0,0,0,0,0,0,0,1,1,0,0,0,0,0,0,0,0,1,1,0,0,0,0,0
UBAT0057,00896,1.48E7,2.219E+06,1200,11.993,712,0.663,39,0.00,0,0,0,0,0,0,0,0,0,0,1,0,0,0,0,0,0,0,0,0,0,1,0,0,1,0,0,0,0,0,0,0,0,0,0,0,0,0,0,0,0,0,0,1,3,0,1,2,0,0,0,0,0,0,0,0,0,0,0,1
UBAT0057,00897,1.48E7,2.713E+06,1198,11.996,711,0.664,39,0.00,0,0,0,0,0,0,0,0,0,0,0,0,1,0,0,0,0,0,0,0,0,0,0,0,0,0,0,0,0,1,0,0,0,0,0,0,0,0,0,1,1,0,1,1,0,0,0,0,0,0,0,0,0,0,0,0,0,0,0,1
UBAT0057,00898,1.48E7,2.219E+06,1194,11.998,713,0.663,39,0.00,2,0,0,0,0,0,0,0,0,0,0,1,0,0,0,0,0,2,0,0,0,0,0,0,0,0,0,0,0,0,0,0,0,0,0,0,0,0,0,0,1,0,0,0,0,0,0,0,0,0,0,0,0,1,1,0,0,0,0,0
UBAT0057,00899,1.48E7,1.973E+06,1191,11.995,710,0.663,39,0.00,2,1,2,0,0,0,0,0,0,1,0,0,0,0,0,0,0,0,0,0,0,0,0,0,1,1,1,0,0,0,0,0,0,0,0,0,0,0,0,0,0,2,0,0,0,0,0,0,0,2,0,0,0,0,0,0,0,1,0,0
UBAT0057,00900,1.48E7,2.959E+06,1195,11.990,711,0.662,39,0.00,0,0,0,0,2,2,0,0,0,0,0,0,0,0,0,0,0,0,0,1,1,0,0,0,0,0,0,0,0,1,0,0,0,0,0,0,0,0,1,1,0,2,0,0,0,1,0,0,0,0,0,0,0,1,0,0,0,0,0,0
UBAT0057,00901,1.48E7,3.206E+06,1198,11.989,711,0.661,39,0.00,0,0,0,0,1,0,0,0,1,1,0,0,0,0,0,0,0,1,0,0,0,0,0,2,0,0,0,0,0,0,0,0,0,0,0,0,0,0,0,0,0,0,0,0,0,0,0,0,0,0,0,0,0,0,0,0,0,0,1,0
UBAT0057,00902,1.48E7,1.726E+06,1200,11.991,710,0.665,39,0.00,0,0,0,0,0,0,3,1,0,0,0,0,0,1,0,0,0,0,0,0,0,1,0,0,0,0,0,0,0,0,1,2,0,0,0,1,0,0,2,1,0,0,0,0,0,0,0,0,0,0,0,0,0,0,0,0,0,0,0,0
UBAT0057,00903,1.48E7,3.206E+06,1199,11.994,715,0.663,39,0.00,0,0,3,0,0,0,0,1,0,0,0,1,0,0,0,0,0,0,0,0,0,0,0,0,0,0,0,0,0,0,0,0,1,2,0,0,0,2,0,1,1,0,1,0,0,1,1,0,0,0,0,0,1,0,0,0,0,0,1,0
UBAT0057,00904,1.48E7,4.193E+06,1200,11.991,713,0.667,39,0.00,0,0,0,0,0,0,0,0,2,2,0,0,0,0,0,1,0,0,0,0,0,0,0,0,0,0,0,0,0,0,0,0,0,0,0,0,0,0,0,0,1,0,1,0,0,0,0,0,0,0,1,1,0,0,0,0,1,1,1,0
UBAT0057,00905,1.48E7,2.959E+06,1200,11.993,711,0.664,39,0.00,0,0,0,0,0,0,0,0,1,0,0,0,0,0,2,0,0,0,1,0,0,0,0,0,2,7,10,15,16,15,10,8,4,4,4,2,0,0,0,0,0,0,0,0,0,0,0,1,1,0,1,0,0,0,0,0,2,0,0,0
UBAT0057,00906,1.48E7,2.614E+07,1198,11.994,713,0.658,39,0.00,0,0,0,0,0,0,0,0,0,0,0,0,0,0,0,0,0,0,0,0,0,1,0,0,0,0,0,0,0,0,0,0,0,0,0,0,1,2,1,0,0,0,0,0,1,1,0,0,1,2,2,0,0,0,0,0,0,0,0,1
UBAT0057,00907,1.48E7,3.206E+06,1199,12.009,714,0.666,39,0.00,0,0,0,0,0,0,1,0,1,2,0,1,0,0,0,0,0,0,0,1,3,0,0,0,0,0,0,0,1,0,0,0,0,1,2,1,0,0,0,1,0,0,0,0,0,0,0,0,0,0,0,0,0,0,0,0,0,0,0,0
UBAT0057,00908,1.48E7,3.699E+06,1199,12.014,713,0.666,39,0.00,0,0,0,0,0,0,0,0,0,0,0,0,1,3,2,0,0,0,0,0,0,0,0,0,0,0,0,0,0,0,0,0,0,0,0,1,0,0,0,0,0,0,0,0,1,0,0,0,0,0,0,0,0,0,1,2,0,0,0,2
UBAT0057,00909,1.48E7,3.206E+06,1198,12.012,711,0.660,39,0.00,0,0,0,1,1,1,0,0,0,0,0,0,0,0,0,0,0,0,0,0,0,0,0,0,0,0,0,3,2,0,0,0,0,0,0,1,0,0,0,0,0,0,0,0,1,2,0,1,1,0,0,0,0,0,0,0,0,0,0,0
UBAT0057,00910,1.48E7,3.453E+06,1199,11.996,713,0.663,39,0.00,0,0,0,2,1,0,0,0,0,0,0,0,0,0,3,1,0,0,1,0,0,2,1,2,0,0,0,1,2,0,1,0,0,2,0,0,0,0,0,0,0,0,1,0,0,0,0,0,0,0,0,0,0,0,0,0,0,0,0,0
UBAT0057,00911,1.48E7,4.933E+06,1200,11.991,707,0.664,39,0.00,0,0,0,0,0,0,0,0,2,0,0,0,0,0,0,0,0,1,0,0,3,0,0,1,1,0,0,0,0,0,0,0,1,0,0,0,0,0,0,1,0,0,1,1,0,0,0,0,0,0,0,0,0,0,0,0,0,0,0,0
UBAT0057,00912,1.48E7,3.206E+06,1201,12.013,707,0.663,39,0.00,1,0,0,0,0,0,0,0,0,0,0,0,0,1,0,0,0,0,0,0,0,0,0,0,0,0,2,0,1,1,0,0,0,0,0,0,0,0,0,0,0,0,0,0,0,0,0,0,0,0,0,0,0,0,0,0,0,0,0,0
UBAT0057,00913,1.48E7,1.233E+06,1200,11.986,709,0.659,39,0.00,0,0,0,0,2,0,0,0,0,0,0,0,0,0,0,1,0,0,0,0,0,0,0,0,0,0,0,0,0,0,0,0,0,0,0,0,0,0,0,0,0,0,1,1,1,2,0,0,0,0,0,0,0,0,0,0,0,0,0,0
UBAT0057,00914,1.48E7,1.973E+06,1197,11.989,708,0.664,39,0.00,0,0,0,0,0,2,0,0,0,0,0,0,0,1,0,0,0,0,0,3,0,0,0,0,0,0,0,0,0,2,0,0,0,1,2,0,0,0,1,0,0,0,0,0,1,0,0,0,1,0,0,0,0,3,2,0,0,0,0,0
UBAT0057,00915,1.48E7,4.686E+06,1197,11.992,711,0.665,39,0.00,0,0,0,0,0,0,0,0,0,0,0,0,0,0,0,0,0,0,0,0,0,0,0,1,0,1,0,0,0,0,0,0,1,0,0,1,1,0,0,0,0,0,0,0,0,1,0,0,0,0,1,1,0,0,0,0,0,0,0,2
UBAT0057,00916,1.48E7,2.713E+06,1197,11.998,710,0.665,39,0.00,1,0,0,1,1,0,0,0,0,0,1,0,0,0,2,1,0,0,0,0,0,0,1,0,0,0,0,0,0,0,0,0,0,2,1,0,0,1,0,0,0,0,0,0,0,1,0,0,0,0,0,0,0,0,0,0,0,0,0,0
UBAT0057,00917,1.48E7,2.959E+06,1199,11.996,712,0.659,39,0.00,0,0,1,0,0,1,0,0,0,0,0,0,0,0,0,1,1,0,0,0,0,0,0,0,1,2,0,0,0,0,0,0,0,0,0,0,3,1,1,0,0,0,0,1,0,1,1,1,3,0,0,0,0,0,0,0,0,0,0,0
UBAT0057,00918,1.48E7,4.686E+06,1201,11.993,715,0.663,39,0.00,0,0,0,0,0,0,0,0,0,0,1,0,0,0,1,0,0,0,0,0,0,0,0,0,0,0,0,0,0,0,0,0,0,0,0,0,0,0,0,0,0,0,0,0,1,0,0,0,0,0,0,0,0,0,0,0,0,0,0,0
UBAT0057,00919,1.48E7,7.399E+05,1203,11.990,715,0.662,39,0.00,0,0,0,0,0,0,0,0,1,0,0,0,0,0,0,0,0,0,0,1,0,0,1,0,0,0,0,0,0,0,0,0,0,0,0,0,0,0,0,1,2,0,0,0,0,0,0,0,0,0,0,0,1,0,0,0,0,0,6,29
UBAT0057,00920,1.48E7,3.625E+07,1202,11.992,711,0.664,39,0.00,105,188,187,144,105,75,47,40,35,31,27,24,21,18,19,19,14,10,12,11,10,10,10,9,7,8,8,7,6,4,7,7,5,6,8,10,17,25,39,49,51,49,47,44,41,37,32,28,26,22,20,20,17,16,14,14,11,10,8,6
UBAT0057,00921,1.48E7,4.439E+08,1201,11.990,710,0.665,39,0.00,8,7,5,2,2,1,4,1,0,0,1,0,0,0,0,1,1,1,1,0,2,1,0,0,0,0,1,0,0,0,0,0,0,0,2,1,0,0,0,0,0,0,0,0,0,0,0,1,0,1,2,0,0,3,0,0,0,1,0,0
UBAT0057,00922,1.48E7,1.035E+07,1200,11.995,713,0.660,39,0.00,0,2,1,1,1,0,0,0,0,0,0,0,0,0,0,0,0,0,0,0,0,0,0,0,0,0,0,0,1,0,0,0,0,0,1,0,0,0,0,0,1,0,1,0,0,0,0,0,0,0,2,0,0,1,3,0,0,0,0,0
UBAT0057,00923,1.48E7,3.699E+06,1198,11.994,712,0.661,39,0.00,0,0,0,0,0,0,0,0,0,0,0,0,0,0,0,1,0,0,0,0,0,0,0,0,0,0,1,2,0,0,0,0,0,0,0,0,0,0,0,0,0,0,0,0,0,2,0,0,0,0,0,0,0,0,0,0,0,0,0,0
UBAT0057,00924,1.48E7,1.479E+06,1198,12.010,713,0.664,39,0.00,0,0,0,1,2,0,1,1,0,0,0,0,0,0,0,0,0,0,0,0,0,0,1,0,0,0,1,0,0,0,0,0,0,0,0,0,0,0,0,0,0,2,2,2,1,0,0,0,0,0,0,0,2,1,0,0,0,1,0,0
UBAT0057,00925,1.48E7,4.686E+06,1200,12.007,719,0.661,39,0.00,1,0,1,1,0,0,0,0,0,0,0,0,1,0,1,0,0,0,0,0,0,0,0,0,0,0,0,0,1,1,0,0,0,0,0,0,0,0,0,0,0,0,0,0,0,1,2,0,0,0,0,0,0,0,0,0,0,2,2,0
UBAT0057,00926,1.48E7,3.206E+06,1200,11.992,715,0.665,39,0.00,0,0,0,0,0,0,0,0,0,0,0,0,0,0,0,0,0,0,0,0,0,1,1,0,0,0,0,0,0,0,0,0,0,0,0,0,0,0,0,0,0,0,0,0,0,0,0,0,0,0,0,0,0,0,0,0,0,0,0,0
UBAT0057,00927,1.48E7,4.933E+05,1198,11.992,719,0.663,39,0.00,0,0,0,0,0,0,0,0,0,0,0,0,0,0,2,0,0,0,0,0,0,0,1,1,1,0,0,0,0,1,0,1,1,0,0,0,0,2,1,0,0,0,0,0,0,0,1,0,0,0,3,0,0,0,0,0,0,0,0,0
UBAT0057,00928,1.48E7,3.699E+06,1199,11.982,713,0.663,39,0.00,0,0,1,0,0,0,0,0,0,0,0,0,0,1,0,0,0,0,1,3,1,0,0,1,0,0,0,0,0,0,0,0,0,0,1,1,0,0,0,0,0,0,0,0,0,0,0,0,0,0,0,0,0,1,0,0,0,0,0,1
UBAT0057,00929,1.48E7,2.959E+06,1199,11.999,710,0.664,39,0.00,0,0,0,0,0,0,1,0,0,2,0,0,0,0,0,2,1,0,0,0,0,0,1,1,0,0,0,0,0,0,0,0,1,0,0,0,0,0,0,0,0,0,0,0,0,0,0,0,0,1,0,0,0,0,0,0,0,0,0,0
UBAT0057,00930,1.48E7,2.466E+06,1199,11.990,712,0.664,39,0.00,0,0,1,0,0,0,0,0,0,0,0,0,0,0,0,1,1,0,0,0,1,0,0,0,0,0,0,0,0,1,0,0,0,0,0,0,0,0,0,0,0,0,0,0,0,0,0,0,0,0,0,0,2,0,0,0,0,0,0,0
UBAT0057,00931,1.48E7,1.726E+06,1200,11.984,712,0.660,39,0.00,0,0,0,0,0,0,0,0,0,0,1,0,0,0,0,0,0,0,0,0,0,0,0,1,2,0,1,0,0,1,1,3,2,0,1,0,1,0,0,0,2,1,1,1,1,2,0,0,0,0,0,1,0,0,0,0,1,0,0,0
UBAT0057,00932,1.48E7,5.919E+06,1200,11.992,708,0.664,39,0.00,0,0,0,0,0,0,0,0,0,0,0,0,0,1,0,0,0,0,0,0,0,0,1,1,0,0,0,0,0,0,0,0,0,0,0,0,1,0,0,0,0,0,0,0,0,1,1,0,0,0,0,0,0,0,0,0,0,0,0,0
UBAT0057,00933,1.48E7,1.479E+06,1198,11.994,712,0.662,39,0.00,0,0,0,0,0,0,0,0,0,0,0,0,0,0,0,0,0,0,0,1,0,0,1,0,1,1,0,1,0,0,0,0,0,0,0,0,0,0,0,0,0,0,0,0,1,0,0,0,0,1,0,0,0,0,0,0,0,1,0,0
UBAT0057,00934,1.48E7,1.973E+06,1197,11.994,711,0.651,39,0.00,0,0,0,0,0,0,0,0,0,0,0,1,0,0,0,0,0,0,0,0,0,0,0,0,0,0,0,0,0,2,1,0,0,0,0,0,0,0,0,1,0,0,0,0,0,0,0,0,0,0,0,0,0,0,0,0,0,0,0,0
UBAT0057,00935,1.48E7,1.233E+06,1200,11.999,709,0.666,39,0.00,0,0,1,1,1,0,0,0,0,0,0,0,0,0,0,0,0,0,0,0,0,1,1,0,0,1,0,0,1,0,0,0,0,0,0,0,0,0,0,0,0,0,0,0,0,0,0,0,0,0,0,0,0,0,0,1,1,0,1,0
UBAT0057,00936,1.48E7,2.466E+06,1200,12.010,712,0.666,39,0.00,0,0,0,0,1,1,0,0,1,1,0,0,0,0,0,1,0,0,0,0,0,0,0,1,0,0,0,0,0,0,0,0,1,0,1,0,0,0,0,0,0,0,1,0,0,0,0,0,2,0,0,2,0,0,0,0,0,0,0,0
UBAT0057,00937,1.48E7,3.206E+06,1200,11.994,713,0.664,39,0.00,0,0,0,0,2,0,0,0,0,0,0,0,0,0,0,0,0,0,0,0,0,0,0,0,0,0,2,0,0,2,0,0,1,0,0,0,0,0,0,0,0,0,0,0,0,0,0,0,0,0,0,0,0,0,0,0,1,1,0,0
UBAT0057,00938,1.48E7,2.466E+06,1200,11.993,717,0.655,39,0.00,1,0,0,0,0,1,0,0,0,0,0,0,0,0,0,0,0,0,0,0,0,0,0,0,0,0,0,1,0,0,0,0,0,0,0,0,0,0,0,0,0,0,0,2,1,0,0,0,0,1,0,0,0,0,0,0,0,0,0,0
UBAT0057,00939,1.48E7,1.479E+06,1199,11.992,710,0.666,39,0.00,0,0,0,0,1,2,0,0,0,0,0,0,0,0,0,1,1,0,0,0,0,2,1,1,1,1,2,1,2,1,0,0,0,0,0,0,0,0,0,0,0,0,1,0,0,0,0,1,1,0,0,0,0,0,0,0,0,1,0,0
