# Supplementary material for: Using bioluminescence as a tool for studying diversity in marine zooplankton and dinoflagellates: an initial assessment
Source: PeerJ. 2024 Jun 11;12:e17516. doi: 10.7717/peerj.17516 (PMC11177854; doi:10.7717/peerj.17516)
Supplement: Supplemental Information 2 [file peerj-12-17516-s002.zip › cell isolations/fusiformis/fusi50.dat]

UBAT0057,00953,1.48E7,4.193E+06,1199,12.008,711,0.665,39,0.00,0,0,1,2,1,1,0,0,0,0,1,2,0,1,1,0,0,0,0,0,0,0,0,0,0,0,1,0,0,0,0,0,1,0,0,1,0,1,0,0,0,0,0,0,0,0,1,1,0,0,0,0,0,0,0,0,0,1,0,0
UBAT0057,00954,1.48E7,4.193E+06,1198,11.997,710,0.663,39,0.00,0,0,0,0,0,0,2,0,0,0,0,0,0,0,0,0,0,0,0,0,2,0,1,1,0,0,0,0,1,0,0,0,0,0,0,0,0,0,0,0,2,1,2,0,0,0,1,0,0,0,1,1,0,2,1,0,0,1,2,1
UBAT0057,00955,1.48E7,5.426E+06,1198,12.012,706,0.662,39,0.00,0,0,0,0,0,0,0,0,0,0,0,0,0,0,0,0,0,0,0,0,0,0,0,0,1,0,0,0,0,0,0,0,0,0,0,0,0,0,1,3,0,0,2,0,0,0,0,0,0,0,0,0,0,0,0,0,0,0,0,0
UBAT0057,00956,1.48E7,1.726E+06,1197,11.985,711,0.664,39,0.00,0,0,0,0,0,0,0,0,2,0,0,0,0,0,0,0,0,0,0,0,0,0,0,0,0,0,0,0,0,3,2,0,0,0,1,0,0,0,1,1,1,0,0,0,0,0,0,0,0,0,0,0,0,0,0,0,0,0,0,0
UBAT0057,00957,1.48E7,2.713E+06,1199,11.993,710,0.660,39,0.00,0,1,0,0,0,2,0,0,0,0,0,0,0,0,0,0,0,0,0,1,0,0,0,0,0,0,0,0,0,0,0,0,0,0,0,0,0,0,0,0,0,0,0,0,0,0,0,0,1,0,0,0,0,0,0,0,0,0,0,1
UBAT0057,00958,1.48E7,1.726E+06,1199,11.992,716,0.662,39,0.00,1,0,0,1,1,0,0,0,0,0,0,0,0,0,0,0,0,0,0,0,0,0,0,1,0,0,0,1,1,0,0,0,1,0,0,0,0,0,0,0,0,0,0,0,0,1,0,0,2,0,1,1,1,1,0,0,0,1,0,0
UBAT0057,00959,1.48E7,3.453E+06,1200,11.990,710,0.664,39,0.00,0,0,1,0,0,0,0,1,0,0,0,0,0,0,0,0,0,2,1,0,0,0,0,0,0,1,0,0,0,0,0,0,0,0,1,0,0,0,0,0,0,0,0,0,0,0,1,0,0,0,0,0,0,0,1,0,2,2,0,0
UBAT0057,00960,1.48E7,3.206E+06,1200,11.994,715,0.662,39,0.00,0,0,0,0,0,0,0,0,0,0,1,0,0,0,0,1,0,0,0,0,0,0,0,0,0,1,1,0,0,0,1,0,0,1,0,0,0,3,0,0,0,2,3,0,0,0,0,0,0,0,0,0,0,0,0,0,0,0,0,1
UBAT0057,00961,1.48E7,3.699E+06,1198,11.996,708,0.664,39,0.00,0,0,0,0,1,0,0,0,0,0,0,0,0,1,0,0,0,1,0,0,0,0,0,0,0,2,0,0,0,0,1,1,1,1,0,0,0,0,0,0,0,0,0,0,0,0,0,0,0,0,0,0,0,0,0,0,0,0,0,0
UBAT0057,00962,1.48E7,2.219E+06,1199,11.995,717,0.659,39,0.00,0,1,0,0,0,0,0,0,1,1,0,0,0,0,0,0,0,0,0,0,1,0,0,0,0,0,0,0,0,0,0,0,0,0,1,0,0,0,0,0,1,1,0,0,0,0,0,0,0,0,0,0,0,0,0,1,0,0,0,0
UBAT0057,00963,1.48E7,1.973E+06,1201,11.997,720,0.658,39,0.00,0,0,0,1,3,2,0,0,0,1,2,0,0,0,0,0,0,1,0,0,0,0,0,0,0,0,0,0,0,0,0,0,0,1,2,2,0,0,0,0,0,0,0,0,0,0,0,0,0,0,0,0,0,0,0,0,0,0,0,0
UBAT0057,00964,1.48E7,3.699E+06,1201,11.996,721,0.666,39,0.00,0,1,0,0,0,0,0,0,0,0,0,0,0,0,0,0,1,1,0,0,0,0,0,0,0,1,1,0,0,0,0,0,0,0,0,0,0,0,1,1,0,0,0,0,0,0,0,0,1,0,0,1,1,0,0,0,0,0,0,0
UBAT0057,00965,1.48E7,2.466E+06,1202,11.989,724,0.664,39,0.00,0,0,0,0,0,0,0,0,0,1,0,0,0,0,0,0,0,0,0,0,0,0,1,1,0,0,0,0,0,0,0,0,0,0,0,0,1,1,1,0,0,0,0,0,1,0,0,1,0,0,0,0,1,0,0,1,1,1,0,0
UBAT0057,00966,1.48E7,2.959E+06,1201,11.993,721,0.664,39,0.00,0,0,0,0,0,0,0,0,0,0,0,0,0,0,0,1,2,0,1,0,0,0,0,0,0,0,0,0,0,0,2,0,0,0,0,0,0,0,0,0,1,0,0,0,1,1,1,0,0,0,0,1,1,0,1,2,0,0,0,0
UBAT0057,00967,1.48E7,3.699E+06,1201,11.994,722,0.663,39,0.00,0,0,0,0,1,0,0,0,0,0,0,0,0,1,0,0,0,0,0,0,0,0,1,0,0,0,0,0,2,2,0,7,69,227,296,225,143,95,70,57,46,37,31,26,26,23,19,15,16,12,11,10,9,9,7,7,7,7,6,4
UBAT0057,00968,1.48E7,3.773E+08,1202,11.992,716,0.664,39,0.00,6,6,6,7,5,6,3,1,2,2,2,2,2,4,4,2,2,3,2,3,3,1,3,2,3,0,2,2,2,0,0,1,0,0,1,3,1,2,1,0,1,3,0,0,0,0,0,0,0,0,0,0,0,1,0,1,0,3,2,0
UBAT0057,00969,1.48E7,2.515E+07,1202,11.993,720,0.662,39,0.00,0,1,1,0,1,0,0,0,0,0,0,0,0,0,0,1,3,3,2,2,3,1,1,0,0,1,0,0,2,1,0,1,1,0,0,0,0,0,0,0,1,1,0,0,1,2,0,1,3,1,0,0,0,0,0,0,0,1,3,0
UBAT0057,00970,1.48E7,1.011E+07,1201,11.994,720,0.662,39,0.00,2,0,0,0,1,0,1,0,0,0,0,0,0,0,2,4,7,5,2,0,0,1,3,4,3,1,2,4,4,4,1,0,1,1,1,0,1,0,0,0,0,0,0,0,0,0,2,3,0,0,0,0,0,0,0,0,0,1,0,0
UBAT0057,00971,1.48E7,1.479E+07,1201,11.991,718,0.663,39,0.00,1,0,0,1,0,0,0,0,0,0,0,0,0,0,0,0,1,0,0,0,0,0,1,0,0,0,2,2,0,0,0,0,0,0,0,0,1,1,1,0,1,1,0,1,1,0,1,0,0,0,0,1,2,1,0,0,0,0,0,1
UBAT0057,00972,1.48E7,4.933E+06,1201,11.992,719,0.659,39,0.00,0,0,0,0,0,1,0,0,0,0,0,0,0,0,0,0,0,1,0,0,0,0,0,0,0,0,0,0,0,0,0,0,0,0,0,0,2,1,0,0,0,0,0,0,0,1,0,0,0,1,0,0,0,1,0,0,0,0,0,0
UBAT0057,00973,1.48E7,1.973E+06,1202,11.991,715,0.663,39,0.00,0,0,0,0,0,0,0,0,0,0,2,0,0,0,1,1,1,1,0,0,0,0,0,0,0,2,0,0,0,0,0,0,0,0,1,1,1,0,0,0,0,0,0,0,0,0,0,0,0,0,0,0,0,0,0,0,1,0,0,1
UBAT0057,00974,1.48E7,3.206E+06,1201,11.993,717,0.660,39,0.00,0,0,0,0,0,0,0,0,0,1,2,0,0,0,1,1,0,3,1,0,0,0,1,1,0,0,0,1,0,0,0,0,0,0,0,0,0,0,0,0,0,0,0,0,0,0,0,0,0,0,0,1,0,0,0,1,0,0,0,0
UBAT0057,00975,1.48E7,3.453E+06,1199,11.998,722,0.666,39,0.00,0,0,0,0,0,0,0,0,0,0,0,0,0,0,0,0,0,0,1,0,0,0,0,0,0,0,0,0,0,0,1,0,0,0,0,0,0,0,1,1,0,0,0,0,0,0,2,0,0,0,0,0,0,0,0,0,0,1,1,0
UBAT0057,00976,1.48E7,1.973E+06,1199,11.997,722,0.655,39,0.00,0,0,0,0,0,0,0,1,1,0,0,1,1,0,0,0,0,0,0,0,0,0,0,0,0,0,0,0,0,0,0,0,0,3,0,0,0,0,0,0,0,0,0,0,0,0,0,1,0,0,0,0,0,0,0,1,0,0,0,0
UBAT0057,00977,1.48E7,2.219E+06,1199,11.996,719,0.664,39,0.00,0,0,0,0,0,2,0,0,0,0,0,0,0,0,0,0,0,0,0,0,0,0,1,0,0,0,0,0,0,0,0,0,0,0,0,1,0,0,0,0,1,0,0,0,0,0,0,0,1,0,0,0,0,1,0,0,0,0,0,0
