# Supplementary material for: Using bioluminescence as a tool for studying diversity in marine zooplankton and dinoflagellates: an initial assessment
Source: PeerJ. 2024 Jun 11;12:e17516. doi: 10.7717/peerj.17516 (PMC11177854; doi:10.7717/peerj.17516)
Supplement: Supplemental Information 2 [file peerj-12-17516-s002.zip › cell isolations/fusiformis/fusi51.dat]

UBAT0057,00988,1.48E7,3.206E+06,1199,11.998,722,0.660,39,0.00,0,0,0,0,2,0,0,0,0,0,0,0,0,0,0,0,0,0,0,0,0,0,0,0,0,1,0,0,0,0,0,0,1,0,1,0,1,0,0,0,0,0,0,0,2,0,1,0,0,0,0,0,0,0,0,0,1,0,0,0
UBAT0057,00989,1.48E7,2.466E+06,1200,11.996,722,0.663,39,0.00,0,0,0,0,0,0,0,0,3,0,0,0,0,0,0,0,0,0,0,0,0,0,0,0,0,0,0,0,0,0,0,0,0,0,0,0,0,0,0,0,0,0,0,0,1,0,0,0,0,0,0,0,0,0,0,0,0,0,0,0
UBAT0057,00990,1.48E7,9.866E+05,1200,12.007,724,0.664,39,0.00,0,0,0,0,0,0,0,0,0,0,0,0,0,1,0,0,1,0,1,1,0,1,0,0,0,0,1,0,0,0,0,0,0,0,0,0,0,0,0,0,0,0,0,0,0,0,0,0,0,0,2,0,0,0,0,0,0,0,0,0
UBAT0057,00991,1.48E7,1.973E+06,1199,11.994,723,0.659,39,0.00,0,0,0,0,0,0,0,0,1,0,0,0,0,0,0,1,1,0,0,0,0,0,1,0,0,0,0,0,0,0,0,0,0,1,0,0,0,0,0,0,0,0,1,0,0,1,0,1,0,0,1,0,0,0,0,0,0,0,0,0
UBAT0057,00992,1.48E7,2.466E+06,1199,11.994,722,0.666,39,0.00,1,0,2,0,0,0,0,0,0,0,0,0,0,0,0,0,0,0,0,0,0,0,0,0,0,0,0,0,0,0,0,0,0,2,2,0,0,1,1,0,0,0,0,0,0,0,1,0,0,0,0,0,0,0,0,0,0,0,0,0
UBAT0057,00993,1.48E7,2.219E+06,1202,12.001,724,0.662,39,0.00,0,0,1,0,0,0,0,0,0,0,0,0,0,0,0,0,0,0,0,0,0,0,1,1,0,0,0,0,0,0,0,0,0,0,0,0,0,0,0,0,0,2,1,0,0,0,0,0,0,1,1,0,1,0,0,0,0,0,0,0
UBAT0057,00994,1.48E7,2.219E+06,1202,11.992,724,0.666,39,0.00,0,1,0,2,1,1,0,0,0,0,1,0,1,0,0,0,2,0,0,0,0,0,0,0,0,0,0,0,0,0,0,0,0,0,0,0,0,0,0,0,1,0,1,2,1,0,0,0,0,0,0,0,1,0,0,0,0,0,0,0
UBAT0057,00995,1.48E7,3.699E+06,1200,12.003,722,0.662,39,0.00,0,0,0,1,0,0,0,0,0,0,0,0,1,0,0,1,0,0,0,0,0,0,0,0,0,0,0,0,0,1,0,0,0,0,0,0,0,1,0,1,0,0,0,0,1,0,0,0,1,0,0,0,0,0,0,0,0,0,0,0
UBAT0057,00996,1.48E7,2.219E+06,1199,12.021,723,0.663,39,0.00,1,0,0,1,0,0,2,2,1,0,0,0,0,0,0,0,0,0,0,0,0,0,0,0,0,0,0,0,0,0,0,0,0,0,1,0,0,0,1,0,0,2,0,0,0,0,0,0,0,0,1,0,0,0,0,0,0,0,0,1
UBAT0057,00997,1.48E7,2.959E+06,1198,12.022,726,0.663,39,0.00,0,0,0,0,0,0,0,0,0,0,0,0,0,0,0,0,0,0,0,0,0,0,0,0,0,0,0,0,0,0,0,0,0,0,0,0,0,0,1,0,0,0,0,0,0,0,0,0,2,0,0,0,0,0,0,0,0,0,0,0
UBAT0057,00998,1.48E7,7.399E+05,1200,12.024,729,0.663,39,0.00,0,1,1,0,0,0,0,0,0,0,0,0,0,0,0,0,0,0,0,0,0,0,0,0,0,0,0,0,0,0,0,0,0,0,0,1,0,0,0,0,0,1,0,0,0,0,0,0,0,0,0,0,0,0,0,1,0,0,0,0
UBAT0057,00999,1.48E7,1.233E+06,1203,11.998,723,0.663,39,0.00,0,0,0,0,0,2,0,0,0,0,0,0,0,0,0,0,0,1,1,0,0,0,0,0,0,0,0,0,0,0,1,0,0,0,0,0,0,0,0,0,0,0,2,1,0,0,1,0,0,2,0,0,1,1,0,1,0,0,0,0
UBAT0057,01000,1.48E7,3.453E+06,1202,11.995,724,0.664,39,0.00,0,0,0,1,0,0,0,0,0,0,0,0,0,0,0,0,0,0,1,0,0,1,0,0,2,0,0,0,0,0,0,0,0,0,0,0,0,0,0,0,0,0,0,0,0,1,0,0,0,0,1,0,0,0,0,0,0,0,1,0
UBAT0057,01001,1.48E7,1.973E+06,1200,12.001,720,0.655,39,0.00,0,0,0,0,1,0,0,1,1,0,0,0,0,0,0,1,0,0,0,0,0,0,0,0,0,0,0,0,0,0,0,0,0,0,0,0,0,0,1,0,0,1,0,0,0,2,1,2,1,2,0,0,0,0,0,0,1,0,0,0
UBAT0057,01002,1.48E7,3.699E+06,1201,11.995,718,0.664,39,0.00,0,0,0,0,0,1,0,0,0,0,0,0,1,1,1,0,0,0,0,0,0,0,1,0,0,1,0,2,1,0,0,0,0,0,0,0,0,0,0,0,0,0,0,0,0,0,0,0,0,2,2,0,2,0,0,0,0,0,0,0
UBAT0057,01003,1.48E7,3.699E+06,1201,11.996,718,0.663,39,0.00,0,0,0,0,0,1,0,0,0,0,0,0,2,3,0,0,0,0,0,0,0,0,0,0,0,0,0,0,0,0,0,1,0,0,0,1,1,0,0,0,0,0,0,0,0,0,0,0,0,0,0,1,0,0,0,0,0,0,0,0
UBAT0057,01004,1.48E7,2.466E+06,1200,11.996,716,0.662,39,0.00,0,0,0,0,0,0,0,0,0,0,1,0,1,0,0,0,0,0,0,0,0,0,0,2,0,0,0,0,0,0,0,1,0,0,0,0,0,0,0,0,0,1,2,1,1,0,1,1,0,0,0,0,0,0,0,0,0,0,0,1
UBAT0057,01005,1.48E7,3.453E+06,1200,11.984,721,0.662,39,0.00,1,2,0,0,1,0,0,0,1,0,0,1,2,0,0,1,2,1,0,0,0,0,0,0,0,0,0,0,0,0,0,0,0,0,0,0,0,1,1,0,0,0,0,2,1,0,0,0,1,1,0,0,0,1,1,0,1,0,0,0
UBAT0057,01006,1.48E7,5.179E+06,1199,11.984,717,0.662,39,0.00,0,0,1,0,0,0,0,0,0,0,1,0,0,0,0,0,1,0,0,0,0,0,0,0,0,0,0,0,0,0,0,0,0,0,1,0,0,0,0,0,0,1,0,0,0,0,0,0,0,1,0,0,0,0,0,0,0,0,0,0
UBAT0057,01007,1.48E7,1.726E+06,1200,11.990,717,0.662,39,0.00,1,0,0,0,0,1,0,0,0,2,0,0,1,0,0,0,0,0,1,0,0,0,1,1,0,0,0,0,0,0,0,1,0,0,0,0,0,0,0,0,0,0,0,0,0,0,0,0,0,0,0,0,0,1,0,0,0,0,0,0
UBAT0057,01008,1.48E7,2.219E+06,1201,11.983,721,0.663,39,0.00,0,0,0,0,0,2,0,0,0,0,0,0,0,1,0,0,0,0,0,0,0,0,1,0,0,1,0,0,0,0,0,0,0,0,0,0,0,0,0,0,0,0,0,0,0,0,0,0,0,0,0,0,0,0,0,0,0,0,0,0
UBAT0057,01009,1.48E7,1.233E+06,1201,11.991,718,0.664,39,0.00,0,0,0,0,1,1,0,0,0,0,1,0,1,2,0,0,0,0,0,0,0,0,0,0,0,0,0,0,0,0,1,0,0,0,0,0,0,0,0,0,0,0,0,0,0,0,0,0,0,1,0,0,1,0,0,0,0,1,0,0
UBAT0057,01010,1.48E7,2.466E+06,1198,11.994,720,0.661,39,0.00,0,0,0,0,0,0,0,0,0,2,0,0,0,1,0,0,0,0,0,0,1,1,2,4,3,0,0,0,0,0,0,0,1,2,1,1,0,0,0,0,0,0,0,0,0,0,0,0,0,0,0,0,0,0,0,0,0,0,0,0
UBAT0057,01011,1.48E7,4.686E+06,1197,11.994,720,0.660,39,0.00,0,1,0,0,0,0,0,0,0,0,0,0,0,0,0,0,0,0,2,2,0,0,0,2,0,0,0,0,0,0,0,0,0,0,0,2,0,0,0,0,0,0,2,0,0,1,0,1,2,2,0,0,1,1,0,0,0,0,0,2
UBAT0057,01012,1.48E7,5.179E+06,1198,12.009,717,0.664,39,0.00,0,0,0,0,0,0,1,0,0,0,0,0,0,2,0,0,0,0,1,2,1,1,1,2,1,0,0,0,0,0,0,0,0,2,2,0,0,1,1,0,0,0,0,0,0,0,0,0,0,1,0,0,0,0,0,0,0,0,0,0
UBAT0057,01013,1.48E7,4.686E+06,1200,11.994,716,0.667,39,0.00,0,0,0,0,0,0,0,1,0,0,0,0,1,0,0,0,0,1,1,0,0,1,0,0,0,1,0,0,0,1,0,0,0,0,0,0,1,1,0,0,0,0,0,0,0,0,0,0,0,0,0,0,0,0,0,0,0,0,0,0
UBAT0057,01014,1.48E7,2.219E+06,1200,11.999,718,0.662,39,0.00,0,0,0,0,0,0,1,2,0,1,2,0,0,0,0,0,0,0,1,0,0,0,0,0,0,0,0,3,3,0,0,0,0,0,0,0,0,0,0,0,0,0,0,0,0,1,0,0,0,0,0,0,0,0,0,1,2,0,0,0
UBAT0057,01015,1.48E7,4.193E+06,1200,12.010,724,0.664,39,0.00,0,0,0,1,0,0,0,0,0,0,0,0,0,0,0,0,0,0,0,0,0,0,1,0,0,2,0,1,1,3,2,0,0,0,0,1,2,1,0,0,1,1,0,0,2,2,2,2,1,0,0,0,0,0,0,1,0,0,3,0
UBAT0057,01016,1.48E7,7.399E+06,1199,11.991,726,0.661,39,0.00,0,0,0,0,0,0,0,0,0,0,0,0,0,0,0,0,0,0,0,0,0,0,0,0,0,0,0,0,0,0,0,0,0,0,1,1,1,0,0,0,0,0,0,0,0,0,0,0,0,0,0,0,0,0,0,0,0,0,1,0
UBAT0057,01017,1.48E7,9.866E+05,1200,11.994,725,0.663,39,0.00,0,0,0,0,0,0,0,0,1,0,0,0,0,0,0,0,0,0,0,0,2,0,0,0,0,1,0,0,0,1,0,0,0,0,0,0,0,0,0,0,0,0,0,0,1,0,0,0,0,0,0,0,0,0,0,0,0,0,1,0
UBAT0057,01018,1.48E7,1.726E+06,1200,11.993,719,0.658,39,0.00,0,0,0,0,0,0,0,1,0,0,2,1,0,0,0,0,0,0,0,0,0,0,0,0,0,0,0,0,1,0,0,0,0,0,1,0,0,1,0,0,0,0,0,0,0,0,0,0,1,3,0,0,0,0,0,1,0,0,0,0
UBAT0057,01019,1.48E7,2.959E+06,1199,12.006,722,0.663,39,0.00,0,0,0,0,0,1,0,0,0,0,0,0,0,0,0,0,0,0,1,2,0,0,0,0,0,0,0,1,0,0,0,0,0,0,0,0,0,1,0,0,0,0,0,0,0,1,1,0,0,0,0,0,0,0,0,0,0,0,0,0
UBAT0057,01020,1.48E7,1.973E+06,1199,12.005,727,0.666,39,0.00,0,0,0,0,21,32,17,57,82,76,131,228,246,221,194,173,151,132,118,101,85,78,72,64,56,42,19,5,1,0,0,0,0,0,0,0,0,1,1,0,0,0,0,0,0,0,0,0,0,0,0,0,0,2,1,0,1,1,0,0
UBAT0057,01021,1.48E7,5.942E+08,1201,12.005,725,0.658,39,0.00,0,0,0,0,0,0,0,0,0,0,0,0,1,1,0,0,0,0,0,2,0,1,0,0,0,0,0,0,0,0,0,0,0,0,1,0,0,0,0,0,0,0,1,0,0,0,0,0,0,0,0,0,0,0,0,0,0,0,0,0
UBAT0057,01022,1.48E7,1.726E+06,1201,12.024,722,0.664,39,0.00,0,1,0,0,0,0,1,0,0,0,0,0,0,1,0,0,0,0,2,0,0,0,0,0,0,0,0,0,0,0,0,0,0,0,0,0,0,0,0,0,0,0,0,0,0,0,1,1,1,0,0,1,1,0,0,0,0,0,0,0
UBAT0057,01023,1.48E7,2.713E+06,1200,11.994,720,0.660,39,0.00,1,0,0,0,0,1,0,0,0,0,0,0,0,0,0,0,1,0,0,0,0,0,1,0,0,0,0,0,0,0,0,0,0,2,0,0,0,0,0,0,0,0,0,0,0,1,0,0,0,0,0,0,0,0,0,0,0,0,0,0
UBAT0057,01024,1.48E7,1.479E+06,1201,11.997,718,0.662,39,0.00,0,0,0,0,0,0,0,0,1,1,0,0,0,0,0,0,0,0,0,0,0,0,1,0,0,0,0,0,1,1,0,0,0,0,0,1,0,0,2,0,0,0,0,0,0,0,0,0,0,0,1,0,1,0,0,0,0,0,0,0
UBAT0057,01025,1.48E7,2.466E+06,1199,11.991,719,0.660,39,0.00,0,0,2,0,1,1,0,0,0,0,0,0,0,0,0,0,0,0,0,0,0,0,0,0,0,1,0,0,0,0,0,0,0,0,0,0,0,0,0,0,0,0,0,0,0,0,0,0,0,0,1,0,1,0,0,0,0,0,0,0
UBAT0057,01026,1.48E7,1.726E+06,1198,11.992,721,0.652,39,0.00,0,0,0,0,0,0,0,0,0,0,0,1,0,0,1,2,0,0,1,0,0,0,0,0,1,0,0,0,1,0,2,2,1,0,0,0,0,0,0,0,0,0,2,1,0,0,0,1,0,0,0,1,0,0,0,0,2,2,0,0
UBAT0057,01027,1.48E7,5.673E+06,1201,11.990,720,0.663,39,0.00,2,0,0,0,0,0,0,0,0,0,0,0,0,0,0,1,0,0,1,0,0,0,0,0,1,1,0,0,0,0,0,0,0,0,0,0,0,1,0,0,0,0,0,0,0,0,1,0,0,1,1,0,0,0,0,0,0,0,0,0
UBAT0057,01028,1.48E7,2.219E+06,1201,11.985,718,0.663,39,0.00,1,0,0,0,0,0,0,0,0,0,0,2,0,0,0,0,0,0,0,0,0,0,0,0,0,0,0,1,1,0,0,0,0,0,0,0,2,0,0,0,0,0,0,0,0,0,0,0,1,0,0,0,0,0,0,0,0,0,0,0
UBAT0057,01029,1.48E7,1.726E+06,1200,11.992,716,0.664,39,0.00,0,0,0,0,0,0,0,0,1,1,2,2,0,0,0,0,0,0,0,1,2,0,0,0,0,0,0,0,2,0,0,0,0,0,0,0,0,0,2,0,0,0,0,0,0,0,0,1,1,0,0,0,0,1,0,1,0,0,0,0
UBAT0057,01030,1.48E7,4.193E+06,1200,11.993,720,0.663,39,0.00,0,0,0,0,0,0,0,0,0,1,2,2,0,0,0,0,0,0,0,0,0,0,0,0,0,1,2,0,0,0,0,0,0,0,0,0,0,0,1,0,1,1,1,0,0,0,0,0,0,0,0,0,0,0,0,0,0,1,0,0
UBAT0057,01031,1.48E7,3.453E+06,1200,11.994,720,0.658,39,0.00,1,0,0,0,0,0,0,0,0,1,0,0,1,1,0,0,0,1,0,0,0,0,0,1,2,0,0,0,0,0,0,0,0,0,0,1,0,0,3,0,0,1,0,0,0,1,0,0,0,0,0,0,0,0,0,0,0,0,0,1
UBAT0057,01032,1.48E7,3.453E+06,1199,11.993,722,0.661,39,0.00,0,0,0,0,0,0,0,0,0,0,0,0,0,0,0,0,0,0,0,0,0,0,2,1,0,0,0,0,0,0,0,0,0,0,0,0,0,0,1,0,0,0,0,0,0,0,0,0,0,1,0,0,0,0,0,0,0,0,0,0
UBAT0057,01033,1.48E7,1.233E+06,1199,11.994,718,0.656,39,0.00,0,0,2,2,0,0,0,0,0,0,0,0,0,1,0,1,0,1,1,0,0,0,0,0,0,1,0,0,0,0,0,0,0,0,0,0,0,0,1,0,0,0,0,0,0,0,1,1,0,0,0,0,0,0,0,1,0,0,0,0
UBAT0057,01034,1.48E7,3.206E+06,1199,11.993,722,0.662,39,0.00,0,0,0,0,1,0,0,0,0,0,0,0,0,0,0,0,0,0,0,0,0,0,0,0,0,0,0,1,0,0,0,0,0,0,1,0,1,0,0,0,0,1,0,0,0,2,2,2,0,0,0,0,0,0,0,0,0,0,0,0
