# Supplementary material for: Using bioluminescence as a tool for studying diversity in marine zooplankton and dinoflagellates: an initial assessment
Source: PeerJ. 2024 Jun 11;12:e17516. doi: 10.7717/peerj.17516 (PMC11177854; doi:10.7717/peerj.17516)
Supplement: Supplemental Information 2 [file peerj-12-17516-s002.zip › cell isolations/fusiformis/fusi52.dat]

UBAT0057,00173,1.48E7,6.166E+06,1199,11.992,725,0.663,39,0.00,0,0,0,1,2,0,0,2,1,0,0,0,0,0,0,0,1,0,0,0,0,0,1,0,0,1,2,1,0,0,1,0,0,1,0,0,0,0,0,1,2,0,0,1,0,0,1,1,1,2,2,1,0,0,1,1,0,0,0,1
UBAT0057,00174,1.48E7,7.153E+06,1200,12.005,716,0.657,39,0.00,0,0,1,1,0,0,0,0,1,1,0,0,1,0,0,2,0,0,0,1,0,0,0,1,1,0,0,0,1,0,0,0,0,0,0,0,0,1,0,1,1,3,2,2,2,2,1,1,1,0,1,1,0,0,1,1,3,2,0,0
UBAT0057,00175,1.48E7,9.126E+06,1200,11.981,710,0.664,39,0.00,0,1,0,0,0,3,0,0,0,0,2,1,0,0,0,3,2,0,0,0,0,0,1,0,0,2,1,0,0,1,0,0,0,0,2,0,0,0,0,0,0,0,0,1,0,0,2,2,0,0,1,0,0,0,0,1,1,0,0,0
UBAT0057,00176,1.48E7,6.659E+06,1199,11.987,717,0.664,39,0.00,0,0,0,0,0,2,0,1,0,0,0,0,0,0,0,0,0,0,0,0,0,0,0,0,0,0,2,1,0,0,0,1,0,0,0,0,0,0,0,0,1,1,1,1,0,1,1,0,2,0,0,1,0,0,0,1,0,0,1,0
UBAT0057,00177,1.48E7,4.439E+06,1198,11.994,717,0.664,39,0.00,0,0,0,1,1,0,1,0,0,0,0,0,0,0,0,1,0,0,1,2,1,0,0,0,0,0,2,0,0,0,1,0,1,0,0,0,0,0,0,1,1,0,0,1,2,1,0,0,0,2,2,0,0,0,1,2,1,0,0,0
UBAT0057,00178,1.48E7,7.153E+06,1198,11.992,714,0.659,39,0.00,3,0,0,0,0,0,1,0,1,0,0,0,0,1,0,0,0,2,0,0,1,1,1,1,1,1,2,0,0,0,1,2,0,0,0,0,0,0,1,0,1,1,1,1,1,0,0,1,0,0,0,0,0,0,1,0,2,1,0,3
UBAT0057,00179,1.48E7,8.139E+06,1198,11.996,712,0.656,39,0.00,3,1,0,0,0,0,0,1,0,0,2,0,0,1,3,1,1,0,1,1,0,0,0,0,2,0,0,0,0,0,0,0,0,0,0,0,0,1,0,0,0,0,0,0,0,0,0,0,0,2,2,0,1,0,0,0,0,1,0,0
UBAT0057,00180,1.48E7,5.426E+06,1198,11.994,711,0.661,39,0.00,1,2,0,0,0,0,0,2,3,2,0,0,0,0,0,0,1,0,0,0,0,0,0,3,2,0,0,0,0,0,0,0,2,1,0,0,0,0,1,0,0,1,0,1,0,0,2,1,0,0,2,1,0,0,0,0,0,0,0,1
UBAT0057,00181,1.48E7,6.906E+06,1199,12.002,712,0.666,39,0.00,0,0,0,0,0,0,0,0,2,2,1,1,0,0,2,1,0,1,0,0,3,0,1,1,0,0,0,1,0,0,0,0,0,0,0,2,2,1,1,0,0,0,0,2,1,0,0,0,0,1,1,1,0,1,0,0,0,0,1,2
UBAT0057,00182,1.48E7,7.893E+06,1202,12.013,709,0.665,39,0.00,0,0,0,0,0,0,0,0,0,0,0,0,0,0,0,0,0,0,0,0,0,0,1,0,0,0,0,0,0,1,0,0,0,0,0,0,0,0,0,1,0,0,0,0,1,2,1,0,1,0,0,0,0,0,0,0,0,3,1,0
UBAT0057,00183,1.48E7,3.206E+06,1201,12.009,710,0.665,39,0.00,1,1,1,15,46,67,49,35,26,18,13,10,7,6,6,6,3,4,3,2,2,2,1,0,1,0,0,0,0,0,0,0,1,0,0,0,0,2,1,0,0,1,1,0,1,0,0,0,0,0,2,0,0,0,1,1,1,1,2,1
UBAT0057,00184,1.48E7,8.411E+07,1201,11.997,715,0.666,39,0.00,1,0,0,2,0,0,0,0,0,0,0,0,0,0,0,0,3,0,0,0,0,0,0,0,0,0,0,0,0,0,0,1,2,1,0,0,1,1,1,1,1,2,3,2,1,0,0,0,2,0,0,1,1,0,1,0,0,0,0,1
UBAT0057,00185,1.48E7,7.153E+06,1203,11.994,717,0.663,39,0.00,1,1,0,0,0,1,0,0,1,2,0,0,0,2,1,0,0,0,0,1,0,0,0,0,0,0,0,0,1,0,0,1,0,0,2,1,2,1,0,0,0,0,0,0,0,0,1,0,0,1,0,0,0,0,0,0,0,0,0,0
UBAT0057,00186,1.48E7,4.686E+06,1202,11.997,716,0.664,39,0.00,0,0,0,0,0,1,0,1,2,0,0,0,0,0,1,2,0,0,0,0,0,0,0,0,0,1,1,0,0,0,0,0,0,1,0,1,0,0,0,0,0,1,2,0,0,2,0,0,0,1,0,0,0,0,0,0,0,0,0,0
UBAT0057,00187,1.48E7,4.193E+06,1201,11.995,709,0.663,39,0.00,0,0,0,0,0,2,0,0,0,0,0,0,0,1,2,0,0,0,1,1,1,0,0,0,0,0,0,1,1,0,0,0,0,0,0,0,1,0,0,0,0,0,1,1,1,0,0,0,0,0,1,0,0,0,0,0,3,1,1,1
UBAT0057,00188,1.48E7,5.179E+06,1200,12.003,692,0.666,39,0.00,0,0,0,0,0,0,1,0,0,0,0,0,0,0,1,0,0,0,0,0,0,1,1,0,0,0,0,1,0,2,1,0,2,1,2,0,0,0,0,0,0,0,0,1,0,0,0,0,0,0,0,0,0,2,2,1,2,0,0,0
UBAT0057,00189,1.48E7,5.179E+06,1200,11.994,690,0.654,39,0.00,0,0,0,0,0,0,0,0,0,0,0,0,0,1,1,1,0,0,1,0,0,0,0,1,2,1,0,0,0,0,0,0,0,1,0,0,0,0,0,0,0,0,1,0,0,2,2,0,0,0,2,1,0,0,3,2,0,0,1,3
UBAT0057,00190,1.48E7,6.659E+06,1200,11.998,692,0.662,39,0.00,1,0,0,2,1,0,0,0,0,0,2,3,2,2,1,0,0,1,0,0,1,0,0,0,1,0,0,0,0,0,0,0,0,0,0,0,0,0,1,2,3,2,0,0,0,0,0,0,0,0,1,0,0,0,0,0,2,1,0,0
UBAT0057,00191,1.48E7,7.153E+06,1199,11.998,693,0.662,39,0.00,1,0,0,0,0,0,1,0,0,0,0,0,0,0,0,0,0,0,0,2,1,0,0,0,2,2,0,0,1,0,0,1,0,0,0,0,0,0,0,0,1,0,0,0,0,0,0,0,0,0,0,0,0,0,0,0,0,0,0,0
UBAT0057,00192,1.48E7,2.713E+06,1198,11.997,712,0.664,39,0.00,0,0,0,0,0,0,2,1,0,1,1,1,0,0,0,0,0,0,0,0,0,0,0,0,0,0,1,2,1,0,0,2,1,0,0,1,0,0,0,0,0,0,0,0,0,1,0,0,0,0,0,0,0,0,0,0,0,0,1,2
UBAT0057,00193,1.48E7,4.686E+06,1197,11.981,709,0.660,39,0.00,1,2,0,0,2,2,1,0,0,0,0,0,0,0,0,0,0,0,1,1,2,0,0,0,1,1,1,0,0,2,2,0,0,1,1,0,0,0,0,0,0,0,0,0,0,0,0,1,2,0,0,0,0,0,0,0,0,1,1,0
UBAT0057,00194,1.48E7,6.166E+06,1199,11.985,714,0.662,39,0.00,0,0,0,0,0,0,0,0,0,0,2,0,0,0,2,3,3,0,0,1,1,0,0,2,2,1,1,0,0,0,0,0,0,0,0,2,0,2,2,0,0,0,1,1,1,1,0,0,0,1,0,0,0,1,0,1,0,0,0,2
UBAT0057,00195,1.48E7,8.633E+06,1199,11.991,719,0.663,39,0.00,2,0,1,2,2,0,0,0,0,0,0,0,0,0,0,0,1,0,0,0,1,1,2,1,0,0,1,0,0,0,0,0,0,2,0,0,0,2,1,0,0,1,1,2,1,0,0,2,0,0,0,1,1,0,0,0,0,1,2,0
UBAT0057,00196,1.48E7,7.399E+06,1197,11.994,711,0.661,39,0.00,1,1,0,1,0,0,0,0,0,0,0,0,0,0,3,0,0,0,0,0,0,0,0,1,0,0,1,0,1,0,2,2,1,1,1,0,0,0,0,0,0,1,4,3,1,2,1,0,0,0,0,0,0,1,2,0,0,0,0,1
UBAT0057,00197,1.48E7,7.893E+06,1199,11.993,709,0.658,39,0.00,1,0,0,0,0,0,1,0,0,0,0,2,1,0,0,0,1,0,0,0,1,1,0,0,0,0,0,0,1,2,1,0,0,0,0,0,0,1,2,1,0,0,0,1,0,0,0,0,0,0,0,1,1,2,0,0,0,0,1,0
UBAT0057,00198,1.48E7,5.179E+06,1199,11.998,713,0.662,39,0.00,0,0,0,0,1,1,0,0,0,0,0,1,1,0,0,0,1,0,0,1,1,0,1,0,0,0,0,0,2,1,1,1,1,0,0,0,0,1,0,0,0,0,0,0,0,0,2,0,0,0,0,0,0,0,1,0,0,0,2,1
UBAT0057,00199,1.48E7,5.426E+06,1198,12.013,716,0.659,39,0.00,1,0,0,0,1,1,0,0,1,0,0,0,0,1,0,0,2,0,0,0,0,2,1,0,0,1,2,3,2,0,0,0,0,0,0,0,1,1,1,1,1,0,0,0,0,0,0,0,0,0,0,2,2,0,0,1,0,0,1,1
UBAT0057,00200,1.48E7,7.153E+06,1199,11.996,717,0.664,39,0.00,0,1,0,1,0,0,1,0,0,0,0,0,0,0,0,0,0,1,0,0,0,0,0,0,0,1,0,0,0,1,0,0,2,0,0,0,0,0,0,0,0,0,0,0,1,1,1,2,2,0,0,0,0,0,0,0,3,1,0,0
UBAT0057,00201,1.48E7,4.686E+06,1200,11.994,712,0.661,39,0.00,0,0,2,0,0,0,0,2,0,0,1,0,0,0,1,1,1,0,0,2,1,0,1,1,0,0,0,0,1,2,1,2,1,1,1,0,0,0,0,0,2,1,0,0,1,2,0,0,0,0,0,0,0,0,0,2,1,0,0,1
UBAT0057,00202,1.48E7,8.139E+06,1199,11.993,716,0.665,39,0.00,1,2,0,0,0,0,2,2,0,1,0,0,0,0,0,0,0,0,0,0,0,0,0,0,0,0,0,0,0,0,0,0,0,0,0,0,0,0,0,0,0,2,1,0,0,0,0,0,2,3,2,3,19,53,82,83,69,55,42,34
UBAT0057,00203,1.48E7,1.191E+08,1198,11.996,716,0.658,39,0.00,26,21,15,11,12,11,8,6,9,9,7,7,4,2,3,3,3,6,2,1,3,3,6,5,3,2,2,3,1,2,1,3,1,0,3,2,0,0,1,3,2,3,2,2,0,0,1,3,1,1,1,1,0,0,0,0,0,0,0,0
UBAT0057,00204,1.48E7,4.957E+07,1201,11.997,715,0.666,39,0.00,0,0,0,1,2,0,0,0,0,0,0,0,1,2,0,0,0,0,0,0,0,0,0,0,0,0,0,1,0,0,0,0,0,0,0,0,0,0,1,0,1,3,3,2,1,0,0,1,2,2,0,0,0,0,0,0,0,0,1,0
UBAT0057,00205,1.48E7,5.919E+06,1201,11.994,720,0.661,39,0.00,0,1,0,0,0,0,0,0,0,1,3,0,1,1,0,0,0,0,0,1,0,0,0,0,0,3,3,0,0,0,0,0,0,0,0,0,1,0,0,2,1,0,0,0,0,0,0,0,0,0,0,0,1,2,0,0,0,0,0,0
UBAT0057,00206,1.48E7,5.179E+06,1201,11.994,711,0.656,39,0.00,0,0,1,1,0,0,0,0,0,1,0,0,0,0,1,1,0,0,0,0,1,2,0,0,0,0,0,1,1,1,0,1,0,1,1,1,2,0,0,0,1,0,0,0,1,1,0,0,0,0,0,0,0,1,0,0,0,0,0,1
UBAT0057,00207,1.48E7,5.919E+06,1203,11.997,707,0.657,39,0.00,2,0,0,1,0,0,0,0,0,0,3,0,0,0,0,0,0,0,0,0,0,0,0,0,1,0,1,1,0,0,0,0,0,0,0,0,0,1,0,1,1,0,0,0,0,0,0,3,2,0,1,3,0,0,0,0,0,1,1,0
UBAT0057,00208,1.48E7,5.179E+06,1203,11.995,708,0.656,39,0.00,0,0,0,0,0,0,2,0,0,0,0,0,0,0,0,0,0,0,1,0,1,1,0,2,0,0,1,0,0,0,0,0,0,0,0,0,0,0,0,0,0,0,0,0,1,1,0,0,1,1,0,1,1,0,0,0,0,0,0,0
UBAT0057,00209,1.48E7,3.453E+06,1201,12.009,713,0.664,39,0.00,0,0,0,0,1,0,0,0,3,2,0,0,2,2,2,1,0,0,1,0,0,0,0,0,1,0,0,1,0,0,0,0,2,0,0,0,0,0,1,0,0,1,0,0,0,0,0,0,0,2,2,0,0,2,3,1,2,0,0,0
UBAT0057,00210,1.48E7,7.893E+06,1199,11.996,715,0.662,39,0.00,0,0,0,1,0,3,0,0,0,0,0,0,0,0,1,1,1,0,0,1,0,0,0,0,0,0,1,0,1,1,2,2,0,0,0,1,1,0,0,0,1,0,0,0,0,0,2,2,1,1,0,0,0,0,0,0,3,0,0,2
UBAT0057,00211,1.48E7,7.399E+06,1197,11.989,715,0.663,39,0.00,1,2,0,1,3,2,1,1,1,3,2,2,0,1,0,0,0,0,0,1,0,0,0,0,3,2,0,2,0,1,0,1,0,0,0,0,0,0,0,0,0,0,0,0,0,0,1,0,0,0,1,0,0,0,0,0,0,0,0,0
UBAT0057,00212,1.48E7,7.646E+06,1196,11.992,711,0.664,39,0.00,0,0,0,0,0,0,0,0,0,1,0,3,1,0,0,0,1,0,0,0,1,0,0,0,1,0,2,1,1,0,0,0,0,0,0,0,0,1,1,0,0,0,0,0,0,1,0,0,1,0,1,0,0,0,0,0,0,0,0,0
UBAT0057,00213,1.48E7,4.193E+06,1198,11.994,716,0.665,39,0.00,0,0,0,0,0,2,0,0,0,0,0,0,0,0,0,1,2,0,0,0,0,0,2,1,0,0,1,1,0,0,0,0,0,1,2,1,0,0,0,1,2,0,0,0,0,0,1,0,0,0,0,0,2,1,0,0,0,0,0,1
UBAT0057,00214,1.48E7,5.426E+06,1199,11.995,716,0.662,39,0.00,0,0,1,0,1,0,0,1,0,0,1,0,0,2,1,0,0,2,1,0,0,0,1,0,0,0,0,0,0,0,1,0,0,0,0,0,0,1,0,0,0,0,0,0,0,0,2,2,0,1,0,0,2,1,1,0,0,0,0,0
UBAT0057,00215,1.48E7,5.673E+06,1199,11.997,708,0.662,39,0.00,1,2,0,0,0,0,1,1,0,0,0,0,2,1,0,0,0,2,1,0,0,2,0,1,0,0,2,0,0,0,0,2,1,0,1,1,0,1,0,2,3,0,0,0,0,0,0,0,0,0,1,1,1,0,0,0,1,1,0,0
UBAT0057,00216,1.48E7,7.646E+06,1200,11.994,710,0.662,39,0.00,0,0,0,1,0,0,0,0,0,0,3,0,0,0,1,1,1,0,0,0,2,1,0,1,0,0,0,0,0,1,1,3,1,0,0,0,0,0,0,0,1,2,0,0,0,0,0,0,1,2,0,0,1,2,2,0,0,0,1,0
UBAT0057,00217,1.48E7,7.153E+06,1201,11.996,713,0.659,39,0.00,0,0,0,0,0,2,0,0,0,1,1,0,2,0,1,1,0,0,1,1,0,0,0,0,1,2,3,2,0,0,0,2,0,0,1,1,1,0,0,0,0,0,2,0,0,0,0,2,3,2,2,3,1,1,0,1,0,1,2,0
UBAT0057,00218,1.48E7,1.060E+07,1200,11.998,716,0.659,39,0.00,0,2,1,1,0,0,0,0,0,0,0,0,0,0,1,1,0,0,0,0,0,2,0,0,1,0,4,2,0,0,0,0,0,0,0,0,1,0,1,0,0,1,0,0,0,0,1,0,0,0,2,3,0,0,0,0,0,1,0,0
UBAT0057,00219,1.48E7,6.166E+06,1199,11.996,716,0.663,39,0.00,0,1,0,1,1,1,2,0,1,0,0,1,0,0,0,0,0,0,1,2,0,0,1,0,0,0,1,1,1,0,0,0,0,0,0,0,0,1,1,0,1,0,0,0,1,1,0,0,0,0,0,0,0,3,2,3,1,0,0,0
UBAT0057,00220,1.48E7,7.153E+06,1199,11.994,716,0.666,39,0.00,0,0,1,0,2,1,0,0,1,1,0,0,0,0,0,1,2,0,0,0,1,3,2,0,0,1,0,0,0,0,1,1,0,0,0,0,0,0,0,0,0,0,0,0,0,0,2,0,0,0,0,0,0,0,1,1,0,0,0,0
UBAT0057,00221,1.48E7,5.426E+06,1197,12.003,718,0.664,39,0.00,0,0,0,0,0,0,1,0,0,0,1,2,2,0,1,2,0,0,1,0,0,0,0,0,0,0,0,1,0,0,2,1,0,0,0,0,1,1,0,0,0,0,2,0,0,0,0,0,0,0,0,0,2,2,1,1,0,0,0,0
UBAT0057,00222,1.48E7,5.919E+06,1197,11.986,713,0.664,39,0.00,0,0,0,0,0,0,0,0,0,0,0,0,0,0,0,0,0,0,0,0,0,0,1,1,0,0,1,0,0,0,0,0,0,1,0,0,0,0,1,1,2,1,0,0,1,0,0,0,0,0,0,0,0,2,0,0,1,1,2,1
UBAT0057,00223,1.48E7,4.686E+06,1199,11.988,714,0.663,39,0.00,2,1,0,0,0,0,1,0,0,0,0,0,0,0,0,0,2,2,1,1,1,1,2,0,0,0,0,0,1,2,0,1,0,0,1,1,0,1,1,0,0,0,0,0,0,1,2,0,0,0,0,1,0,2,1,0,0,0,2,1
UBAT0057,00224,1.48E7,7.399E+06,1199,11.991,714,0.658,39,0.00,0,1,0,0,0,0,0,0,0,2,1,0,2,1,1,2,1,0,0,0,0,2,1,0,1,3,0,0,0,0,0,1,0,0,0,0,2,2,0,0,2,1,0,1,0,0,3,0,0,1,0,2,0,0,0,0,0,0,0,0
UBAT0057,00225,1.48E7,8.139E+06,1198,11.993,714,0.664,39,0.00,0,2,2,0,0,0,0,0,0,0,0,0,0,0,0,1,0,2,0,0,0,1,0,0,1,0,2,0,0,1,2,3,4,1,0,1,1,0,0,0,0,1,0,0,0,0,1,0,0,0,0,0,0,0,0,0,0,0,0,0
UBAT0057,00226,1.48E7,6.413E+06,1201,11.992,711,0.658,39,0.00,0,0,1,0,0,0,0,0,0,0,0,0,0,0,0,0,0,2,0,2,1,0,0,0,0,0,0,0,0,1,0,0,1,0,0,0,1,1,0,0,1,1,1,1,0,0,2,2,0,0,0,0,0,0,0,0,0,0,0,1
UBAT0057,00227,1.48E7,4.686E+06,1201,11.993,706,0.662,39,0.00,0,0,0,0,0,0,1,0,0,0,0,0,0,0,0,1,1,0,0,0,0,0,0,0,0,0,1,1,2,0,0,1,0,0,0,0,1,0,0,0,1,1,1,0,0,2,4,2,3,2,0,0,1,2,0,0,0,1,0,0
UBAT0057,00228,1.48E7,7.153E+06,1199,11.997,710,0.661,39,0.00,0,1,0,0,0,0,0,0,0,1,1,0,0,0,1,0,0,0,0,0,0,1,0,0,2,1,0,1,0,1,2,0,0,0,0,0,0,0,2,1,0,1,1,0,0,0,2,1,1,1,1,0,0,0,1,1,0,0,0,0
UBAT0057,00229,1.48E7,6.166E+06,1200,11.991,710,0.661,39,0.00,0,0,1,2,2,1,0,0,0,0,0,2,0,0,0,1,0,1,1,1,0,0,0,0,0,0,0,0,0,0,0,0,2,0,0,0,1,0,0,0,0,0,0,0,0,2,1,0,0,1,1,1,0,0,0,0,3,0,0,0
UBAT0057,00230,1.48E7,5.919E+06,1201,11.994,706,0.663,39,0.00,0,0,1,1,0,0,0,0,0,0,0,1,0,0,1,2,2,1,0,0,0,0,1,0,0,0,0,0,0,0,0,1,1,0,0,0,0,0,0,0,0,0,0,0,0,0,1,2,1,0,0,0,0,0,1,1,0,1,0,0
UBAT0057,00231,1.48E7,4.686E+06,1199,11.996,715,0.654,39,0.00,0,1,1,2,2,1,0,0,0,0,1,0,0,0,1,0,0,2,0,0,0,0,0,0,0,0,0,0,0,0,0,0,0,1,0,0,0,0,0,0,0,0,0,0,0,0,0,0,1,1,0,0,0,0,0,0,0,0,0,0
UBAT0057,00232,1.48E7,3.453E+06,1198,11.995,714,0.663,39,0.00,0,0,2,1,0,0,0,0,0,0,2,2,0,0,0,1,0,0,0,1,2,0,0,0,0,0,0,0,1,0,0,0,0,0,0,1,0,0,2,0,0,0,0,0,0,0,0,1,0,0,0,0,0,0,0,0,0,0,0,0
UBAT0057,00233,1.48E7,4.193E+06,1199,11.997,711,0.658,39,0.00,1,1,1,0,1,3,2,2,0,0,0,0,0,1,2,1,1,0,0,0,0,0,1,0,0,0,1,0,0,0,0,1,0,0,1,0,0,1,1,2,2,3,1,3,2,1,0,0,0,0,0,0,0,0,0,0,0,0,0,1
UBAT0057,00234,1.48E7,8.879E+06,1198,12.016,716,0.662,39,0.00,0,0,0,0,0,0,1,0,1,3,1,0,0,1,0,0,1,1,2,0,0,0,0,0,0,0,0,0,0,1,0,0,0,0,0,0,0,0,0,0,0,1,1,0,0,0,1,0,0,1,2,0,2,0,0,0,0,0,1,0
UBAT0057,00235,1.48E7,5.426E+06,1198,11.984,712,0.663,39,0.00,1,0,0,1,0,1,0,0,0,0,0,0,1,0,0,0,0,0,2,1,0,0,0,2,0,0,0,0,0,1,2,1,1,1,0,0,0,0,2,0,0,1,0,0,1,0,0,0,0,0,0,0,0,0,0,0,0,0,1,1
UBAT0057,00236,1.48E7,4.933E+06,1201,11.980,711,0.664,39,0.00,0,0,0,0,0,0,0,1,2,0,1,0,0,0,0,0,0,0,0,0,0,0,3,0,0,0,1,0,0,0,0,0,2,2,0,0,0,2,0,0,0,0,0,0,0,0,0,0,0,0,1,0,0,0,0,0,1,1,0,0
UBAT0057,00237,1.48E7,4.193E+06,1201,11.994,708,0.658,39,0.00,0,1,0,0,0,0,0,0,0,0,1,2,0,0,0,0,0,0,0,0,1,1,0,0,1,0,0,1,4,2,1,0,0,2,0,0,0,0,0,0,0,0,0,0,0,1,1,0,0,0,0,0,0,0,0,0,0,1,0,0
UBAT0057,00238,1.48E7,5.426E+06,1199,11.986,713,0.665,39,0.00,2,2,0,0,0,0,1,0,0,0,0,0,0,0,1,1,0,1,0,0,0,0,0,0,0,0,0,0,0,0,0,0,0,0,0,0,0,0,1,2,1,0,2,2,1,0,0,0,0,0,0,0,0,0,1,2,2,2,0,0
UBAT0057,00239,1.48E7,5.426E+06,1197,11.993,708,0.658,39,0.00,0,0,0,0,1,2,0,0,0,3,2,2,0,0,2,0,2,1,1,2,0,1,1,1,0,0,0,0,0,0,0,0,1,1,0,0,0,0,0,0,0,0,0,1,0,0,0,0,1,0,0,0,0,0,0,0,3,1,1,0
UBAT0057,00240,1.48E7,7.399E+06,1198,11.996,708,0.663,39,0.00,0,0,0,0,2,2,0,0,0,0,0,1,1,2,0,1,1,0,0,0,0,1,1,2,0,0,1,1,2,0,0,0,0,0,0,3,3,0,0,0,0,0,0,0,0,0,0,0,0,0,1,0,0,0,1,0,0,1,0,0
UBAT0057,00241,1.48E7,6.659E+06,1197,11.997,709,0.660,39,0.00,0,0,0,0,0,0,2,0,0,0,0,2,3,0,0,0,0,0,0,0,0,0,0,0,1,0,0,2,2,1,0,0,0,0,0,1,0,0,0,1,0,0,0,0,0,0,0,1,1,0,2,2,0,0,0,2,0,2,1,2
UBAT0057,00242,1.48E7,7.153E+06,1199,11.997,708,0.664,39,0.00,1,0,0,0,0,1,0,0,2,0,0,2,1,0,2,0,0,0,0,0,0,3,2,0,1,0,0,0,0,0,2,1,0,0,0,1,0,0,0,2,1,2,0,0,1,2,3,0,0,0,0,1,0,1,1,1,0,2,2,0
UBAT0057,00243,1.48E7,9.126E+06,1200,12.004,712,0.661,39,0.00,0,1,2,0,0,0,0,0,0,0,2,2,0,0,0,0,0,0,0,1,0,1,1,0,0,0,0,0,0,0,0,0,0,0,0,0,0,3,0,0,0,0,0,0,0,0,0,0,0,1,0,0,0,0,1,2,0,0,1,0
UBAT0057,00244,1.48E7,4.439E+06,1201,12.000,713,0.659,39,0.00,0,0,0,1,0,0,0,2,0,0,0,0,2,0,0,2,2,3,2,0,0,1,0,0,2,1,0,0,0,1,0,1,0,0,2,2,2,1,0,2,1,0,1,1,1,2,1,0,0,2,1,1,0,0,0,0,1,0,0,0
UBAT0057,00245,1.48E7,1.011E+07,1201,11.996,712,0.659,39,0.00,0,0,0,1,0,0,0,0,1,1,1,0,0,0,0,0,0,1,0,1,0,0,0,0,0,0,1,0,0,0,0,1,0,0,2,1,1,0,1,0,0,1,0,0,1,0,0,0,0,1,0,1,0,1,0,0,0,0,1,0
UBAT0057,00246,1.48E7,4.686E+06,1201,11.996,710,0.666,39,0.00,0,0,0,0,0,2,1,0,1,3,3,1,2,0,1,0,0,0,1,0,1,1,1,0,1,1,1,0,0,1,0,0,0,0,0,0,1,1,2,0,0,1,0,1,2,0,0,0,0,0,0,0,0,0,1,1,0,0,0,0
UBAT0057,00247,1.48E7,7.893E+06,1201,12.018,716,0.663,39,0.00,0,0,0,0,0,1,0,0,0,0,0,0,1,0,2,1,0,1,2,0,0,0,2,1,0,1,2,2,0,0,0,1,1,1,1,2,1,0,1,2,0,0,3,2,0,0,0,0,0,0,0,1,1,2,0,1,3,0,0,0
UBAT0057,00248,1.48E7,9.619E+06,1198,12.010,708,0.664,39,0.00,0,0,0,0,1,1,0,0,0,1,0,0,1,0,0,0,2,3,2,0,0,0,0,2,2,0,0,0,0,0,0,0,0,0,0,0,0,0,0,1,2,2,0,0,0,0,0,0,0,0,0,0,1,2,2,0,0,1,0,1
UBAT0057,00249,1.48E7,6.659E+06,1198,12.026,717,0.663,39,0.00,0,1,1,0,0,0,0,0,0,0,2,2,0,1,0,0,3,0,0,0,0,0,0,0,0,1,0,1,0,0,0,2,4,3,0,0,0,0,0,0,1,1,0,0,0,0,0,0,0,1,0,0,2,0,0,0,0,2,1,0
UBAT0057,00250,1.48E7,7.153E+06,1199,12.014,711,0.662,39,0.00,0,0,1,0,2,1,0,0,0,0,0,0,0,2,2,2,0,0,2,0,0,0,0,0,1,0,0,0,0,0,1,0,0,2,0,1,0,0,0,2,2,0,1,0,0,0,0,0,0,0,0,0,0,0,0,0,0,1,1,0
UBAT0057,00251,1.48E7,5.919E+06,1200,11.994,712,0.665,39,0.00,0,0,1,0,0,0,0,0,2,2,1,1,1,0,0,0,0,0,0,0,0,0,0,0,0,2,3,2,0,0,1,1,1,2,1,2,1,1,0,0,0,0,0,0,0,0,0,0,1,0,0,1,1,0,0,0,0,0,0,0
UBAT0057,00252,1.48E7,6.906E+06,1201,11.980,714,0.664,39,0.00,0,0,0,0,0,0,0,1,0,0,3,0,0,0,0,0,2,2,2,0,0,0,0,0,0,0,0,0,0,2,1,2,2,1,1,0,0,1,0,0,2,0,0,1,3,1,2,3,3,2,0,0,0,0,0,0,0,0,0,0
UBAT0057,00253,1.48E7,9.619E+06,1201,12.020,717,0.664,39,0.00,2,0,0,0,0,0,0,1,0,0,0,0,0,1,0,0,1,0,2,1,0,0,1,0,0,1,0,3,1,0,0,0,0,0,0,0,0,0,0,0,0,0,0,0,0,2,0,0,3,2,2,0,0,2,2,2,0,1,0,0
UBAT0057,00254,1.48E7,6.906E+06,1200,11.984,713,0.662,39,0.00,0,0,0,0,0,0,0,0,0,0,0,0,0,1,1,1,0,0,1,1,0,0,1,0,0,0,0,0,0,3,2,3,1,1,0,0,0,0,0,0,0,1,0,0,1,0,0,0,0,0,0,0,0,0,0,0,0,0,0,0
UBAT0057,00255,1.48E7,4.439E+06,1200,11.989,715,0.660,39,0.00,0,0,0,0,1,0,0,0,0,0,1,0,0,2,2,2,1,0,0,0,0,1,1,0,0,0,0,0,0,0,0,0,1,0,0,0,1,2,2,1,1,1,0,0,0,2,1,0,0,0,0,0,0,0,0,0,0,0,0,1
UBAT0057,00256,1.48E7,5.919E+06,1199,11.992,717,0.664,39,0.00,0,0,1,0,0,0,1,0,0,1,1,1,3,2,0,0,0,0,1,0,0,0,0,0,0,0,0,0,0,0,1,0,0,0,1,1,1,0,0,2,1,0,0,0,0,0,0,0,0,0,0,0,0,0,0,1,0,0,0,0
UBAT0057,00257,1.48E7,4.686E+06,1199,11.992,716,0.662,39,0.00,0,1,0,0,2,1,0,1,0,0,0,0,1,0,0,1,0,0,0,0,0,1,0,1,1,2,2,0,0,0,0,0,0,0,0,0,1,1,0,0,0,1,2,0,0,0,0,0,0,1,0,0,1,0,0,0,2,2,2,1
UBAT0057,00258,1.48E7,6.906E+06,1200,11.992,714,0.663,39,0.00,0,0,0,1,1,0,0,1,0,0,0,1,0,0,1,0,0,0,1,2,1,2,2,0,0,0,0,1,0,0,0,0,0,0,0,0,1,0,0,0,0,1,2,1,1,0,0,0,0,1,3,1,1,1,2,2,0,0,0,1
UBAT0057,00259,1.48E7,8.139E+06,1200,11.991,714,0.664,39,0.00,1,1,0,0,0,0,0,0,0,0,2,2,1,2,1,0,0,0,0,0,1,1,0,0,1,0,0,0,0,1,0,0,0,0,0,0,0,0,1,2,0,0,0,0,1,0,0,1,0,0,2,1,0,0,0,0,0,0,0,2
UBAT0057,00260,1.48E7,5.673E+06,1201,11.992,716,0.660,39,0.00,0,0,0,0,0,1,0,0,0,0,0,0,0,2,1,0,0,0,0,1,0,0,2,1,1,0,0,0,0,0,0,0,0,0,0,0,1,0,0,0,1,1,3,3,2,2,1,2,0,0,1,0,0,0,0,2,0,0,0,0
UBAT0057,00261,1.48E7,6.906E+06,1201,11.994,712,0.666,39,0.00,0,0,2,2,1,0,1,0,1,2,0,1,1,0,0,0,0,0,1,1,0,0,0,0,0,0,1,0,0,0,1,1,0,0,0,0,0,0,0,3,0,0,0,0,0,0,0,0,0,0,1,2,0,1,0,1,0,0,0,0
UBAT0057,00262,1.48E7,5.919E+06,1199,11.995,709,0.660,39,0.00,0,0,1,0,0,0,1,0,0,0,0,0,0,0,0,0,0,0,0,0,0,1,1,0,0,0,0,0,1,1,0,1,1,0,1,3,1,0,0,0,2,1,2,4,3,2,0,0,0,0,0,0,0,2,1,0,2,2,0,2
UBAT0057,00263,1.48E7,8.879E+06,1198,11.996,713,0.667,39,0.00,0,0,0,0,0,3,2,1,0,0,0,1,1,1,1,0,0,0,0,0,0,0,2,1,0,0,0,0,0,0,0,0,0,0,1,1,1,1,0,0,0,0,0,0,1,1,0,1,2,1,0,0,0,0,3,1,1,0,0,0
UBAT0057,00264,1.48E7,6.906E+06,1199,11.993,710,0.666,39,0.00,0,1,0,0,1,1,1,1,0,0,1,1,2,0,0,0,0,0,0,1,0,0,1,0,1,0,0,2,0,0,2,0,0,0,0,0,0,0,0,1,0,0,0,0,0,0,0,2,0,0,0,0,0,0,1,0,0,0,0,0
UBAT0057,00265,1.48E7,4.933E+06,1199,12.003,712,0.661,39,0.00,0,0,0,0,0,0,2,0,0,0,0,1,2,1,1,0,0,0,0,1,0,0,0,0,0,0,1,0,0,0,0,2,1,0,2,2,0,0,0,1,0,0,0,0,0,0,0,1,0,0,0,0,0,0,0,0,0,0,0,0
UBAT0057,00266,1.48E7,4.439E+06,1201,11.993,726,0.665,39,0.00,0,1,0,0,0,4,2,0,0,2,2,1,0,1,0,0,1,1,0,0,1,1,2,0,0,0,0,0,1,0,0,0,0,0,0,0,0,0,0,2,3,0,0,0,0,0,0,1,1,1,1,0,0,0,0,0,1,0,0,0
UBAT0057,00267,1.48E7,7.399E+06,1202,12.021,723,0.664,39,0.00,0,0,1,0,0,0,0,0,0,3,0,0,0,0,0,0,0,0,2,4,1,3,2,0,0,0,0,0,0,0,0,0,0,0,0,0,2,1,2,3,1,0,0,0,0,2,0,0,0,0,1,0,0,0,0,0,0,0,4,5
UBAT0057,00268,1.48E7,9.866E+06,1201,11.996,723,0.662,39,0.00,3,0,2,3,1,0,0,0,0,2,1,0,0,0,0,0,0,1,0,0,1,1,1,0,0,0,0,0,1,0,0,1,1,0,0,0,0,0,0,0,0,0,0,0,0,0,0,2,0,1,0,0,0,1,0,0,0,3,1,0
UBAT0057,00269,1.48E7,5.919E+06,1201,12.002,715,0.658,39,0.00,0,0,0,1,0,0,0,0,0,0,0,0,0,0,0,0,0,2,0,0,0,0,0,0,0,1,0,0,0,0,0,0,1,2,1,0,1,1,0,1,0,0,1,0,0,0,1,0,2,2,1,0,0,0,0,0,2,2,1,1
UBAT0057,00270,1.48E7,5.919E+06,1202,11.995,716,0.664,39,0.00,0,1,1,0,2,2,0,0,1,0,0,0,0,0,0,0,2,2,1,0,1,2,1,0,0,0,0,0,0,0,0,0,0,0,0,1,0,0,0,0,0,0,0,0,1,0,0,0,0,0,0,3,0,0,1,0,1,1,0,0
UBAT0057,00271,1.48E7,5.919E+06,1200,11.998,716,0.661,39,0.00,0,0,0,0,0,0,0,0,1,3,0,0,0,0,0,0,0,2,1,0,0,0,0,0,1,2,0,0,0,1,1,1,1,0,0,0,0,0,1,0,0,1,0,0,0,0,0,1,1,0,0,0,0,0,0,0,0,0,0,0
UBAT0057,00272,1.48E7,4.439E+06,1201,12.009,717,0.660,39,0.00,0,0,0,0,0,0,1,0,0,1,1,3,4,1,0,0,0,0,0,2,1,3,2,0,0,0,0,0,0,3,1,2,1,1,0,0,0,1,1,1,2,1,0,1,1,1,2,0,0,0,0,0,1,0,0,1,2,0,0,0
UBAT0057,00273,1.48E7,1.035E+07,1201,11.994,714,0.659,39,0.00,0,0,0,0,0,0,0,0,1,2,1,1,0,0,0,0,0,0,1,3,1,1,0,0,0,0,0,0,0,0,0,0,0,0,0,1,3,1,1,1,1,0,0,0,1,1,0,0,0,2,2,2,1,0,1,1,0,1,2,0
UBAT0057,00274,1.48E7,8.139E+06,1199,11.994,717,0.662,39,0.00,0,0,0,0,2,1,0,0,0,0,0,0,0,0,0,0,0,1,0,0,0,0,0,1,0,0,1,0,0,1,0,0,0,0,2,0,0,0,1,1,0,0,0,1,2,0,1,0,0,1,2,1,0,0,0,2,1,1,2,4
UBAT0057,00275,1.48E7,7.399E+06,1200,11.995,719,0.664,39,0.00,1,1,1,0,0,0,0,2,0,0,0,0,0,1,0,0,0,0,0,0,1,0,1,0,1,1,0,0,0,0,0,0,1,0,0,0,0,3,2,0,0,0,1,1,0,0,0,0,0,0,0,0,0,0,0,2,0,0,0,0
UBAT0057,00276,1.48E7,4.686E+06,1200,11.991,718,0.659,39,0.00,0,0,0,0,0,1,3,0,0,0,0,0,0,0,0,0,0,0,1,0,0,0,0,0,0,0,0,2,0,0,1,0,0,1,1,0,1,0,0,0,0,0,1,1,0,0,1,1,0,0,0,0,0,1,2,2,2,1,0,1
UBAT0057,00277,1.48E7,6.413E+06,1198,11.984,717,0.663,39,0.00,2,1,0,0,1,1,0,0,0,0,0,2,2,0,1,0,0,0,2,0,0,1,0,0,0,0,0,0,0,0,0,0,0,0,0,0,0,0,0,0,0,1,0,0,0,0,0,1,0,2,2,2,0,0,0,2,1,0,0,1
UBAT0057,00278,1.48E7,5.919E+06,1199,11.990,716,0.664,39,0.00,1,0,0,0,1,0,0,0,0,0,0,0,0,0,0,0,1,1,0,0,0,0,0,0,0,0,0,1,0,0,3,1,0,1,1,1,2,0,0,0,2,0,1,2,0,1,0,0,0,0,0,0,0,0,2,0,0,0,1,1
UBAT0057,00279,1.48E7,6.166E+06,1199,11.991,716,0.660,39,0.00,2,0,0,1,2,1,0,0,0,0,0,2,2,1,0,1,0,0,2,1,1,0,0,1,1,1,0,0,0,0,1,1,0,1,0,0,0,0,1,0,0,0,0,0,0,0,0,0,0,0,0,1,0,0,1,0,0,2,0,0
UBAT0057,00280,1.48E7,6.413E+06,1198,11.996,714,0.654,39,0.00,1,0,0,2,1,0,0,0,1,0,0,0,1,2,1,2,0,0,0,0,2,1,1,0,0,0,0,0,0,1,0,0,0,0,0,0,0,2,0,0,1,0,0,0,0,0,0,0,0,0,0,1,1,0,0,0,1,0,0,1
UBAT0057,00281,1.48E7,5.426E+06,1198,11.996,718,0.660,39,0.00,0,0,1,1,0,1,0,1,0,0,0,0,1,0,0,0,1,0,0,0,0,1,2,0,1,0,1,0,0,0,0,0,2,0,0,0,2,2,1,1,0,3,2,0,2,2,0,0,0,0,0,0,0,0,0,0,0,0,0,0
UBAT0057,00282,1.48E7,6.906E+06,1199,11.993,718,0.665,39,0.00,0,2,0,0,0,4,0,0,0,0,1,1,1,1,3,1,0,0,0,0,0,0,0,0,0,0,0,0,0,1,2,0,0,0,0,1,0,0,1,0,0,0,0,0,0,0,0,0,0,1,0,0,0,0,0,2,1,1,1,0
UBAT0057,00283,1.48E7,6.659E+06,1200,12.006,719,0.666,39,0.00,2,2,0,0,0,1,1,0,0,0,0,0,1,1,1,0,0,1,0,0,0,0,0,0,0,1,1,0,0,0,0,0,1,2,0,1,0,0,0,4,1,2,1,0,1,0,0,0,1,0,0,0,0,0,0,0,0,0,0,0
UBAT0057,00284,1.48E7,5.919E+06,1201,11.994,721,0.660,39,0.00,0,1,1,0,0,2,1,0,0,0,1,1,0,1,0,0,0,0,3,1,0,0,2,4,2,1,0,0,0,0,0,0,2,0,0,0,0,0,0,0,0,0,1,0,1,0,0,1,2,1,0,0,1,0,0,0,0,0,0,1
UBAT0057,00285,1.48E7,7.646E+06,1200,11.992,718,0.662,39,0.00,0,0,0,0,0,0,1,0,0,0,1,1,1,1,0,0,0,0,1,0,0,0,0,0,0,0,0,0,0,5,3,0,1,3,0,0,0,2,0,0,2,0,1,1,0,0,0,0,1,0,0,0,0,1,3,1,0,0,0,0
UBAT0057,00286,1.48E7,7.399E+06,1201,12.000,722,0.664,39,0.00,0,1,0,2,3,0,1,0,0,0,0,0,0,0,0,0,0,0,0,0,2,1,0,2,2,0,0,0,0,0,0,0,0,0,0,0,0,0,0,0,0,0,0,0,0,0,0,0,1,0,1,0,0,0,0,0,0,1,0,1
UBAT0057,00287,1.48E7,4.439E+06,1201,11.995,719,0.660,39,0.00,0,0,0,0,0,1,0,0,0,0,0,0,0,1,1,0,0,0,0,1,0,0,0,0,1,1,0,1,1,0,0,0,0,0,0,0,0,0,0,2,1,0,0,2,0,0,0,0,1,0,0,0,0,0,0,1,0,0,1,0
UBAT0057,00288,1.48E7,3.946E+06,1202,11.997,718,0.665,39,0.00,0,1,0,0,0,0,0,0,0,1,1,0,0,0,0,0,0,0,1,1,0,0,0,1,0,0,0,0,0,0,0,1,0,0,1,0,1,0,0,0,0,0,0,0,0,0,0,0,0,0,0,0,1,2,0,1,0,0,0,1
UBAT0057,00289,1.48E7,4.439E+06,1202,11.998,721,0.661,39,0.00,4,0,0,0,0,2,1,1,1,0,0,0,0,1,0,0,0,0,0,0,0,0,1,2,0,0,0,0,1,0,0,0,3,0,1,0,0,0,0,0,0,0,0,0,0,0,0,0,0,1,0,0,0,0,0,0,0,1,1,1
UBAT0057,00290,1.48E7,4.439E+06,1199,11.997,722,0.661,39,0.00,0,0,0,2,0,1,2,0,0,0,0,0,0,0,0,0,0,0,0,0,1,1,1,0,0,0,0,0,3,1,0,0,1,1,2,1,1,0,0,0,0,0,0,0,0,0,0,0,0,1,2,0,0,0,0,0,0,0,0,1
UBAT0057,00291,1.48E7,5.426E+06,1199,11.995,722,0.661,39,0.00,0,0,0,1,0,0,1,0,0,0,0,0,2,1,0,1,0,0,0,0,0,2,2,0,0,0,0,0,0,0,1,4,2,1,1,0,1,0,0,0,1,2,0,0,0,0,1,0,1,0,0,1,1,0,0,1,0,2,0,0
UBAT0057,00292,1.48E7,7.399E+06,1199,12.003,721,0.662,39,0.00,0,2,2,0,0,0,1,0,0,0,0,0,0,1,0,0,0,0,2,2,1,0,0,0,0,0,0,0,1,0,0,0,0,0,0,0,0,0,2,1,2,0,0,0,0,0,0,0,0,0,0,1,0,0,1,2,1,0,0,0
UBAT0057,00293,1.48E7,5.426E+06,1200,11.980,718,0.664,39,0.00,0,0,0,0,0,0,0,0,0,0,0,0,0,1,1,0,0,0,0,0,0,0,1,0,0,2,0,0,1,0,0,2,2,1,0,0,0,0,0,0,0,0,0,0,0,0,0,0,0,2,1,0,0,1,0,0,1,0,0,1
UBAT0057,00294,1.48E7,4.686E+06,1202,11.992,730,0.664,39,0.00,2,0,1,0,0,0,0,0,1,1,0,0,1,1,0,0,0,0,2,0,0,0,0,0,0,0,0,2,1,0,0,0,1,1,0,0,2,1,0,0,2,0,0,0,0,0,1,0,0,1,2,1,0,0,0,0,0,1,0,0
UBAT0057,00295,1.48E7,5.673E+06,1202,12.006,733,0.662,39,0.00,0,0,0,1,0,0,0,0,0,0,0,1,0,0,0,0,0,0,0,0,0,0,0,2,2,0,0,0,0,0,0,0,0,0,0,0,0,0,1,2,1,3,0,0,0,0,0,0,0,0,0,1,0,0,1,1,0,0,0,1
UBAT0057,00296,1.48E7,4.193E+06,1200,11.982,724,0.662,39,0.00,0,0,0,0,0,0,0,0,0,1,2,2,0,0,0,0,0,0,0,0,0,0,1,0,0,0,0,0,0,0,0,0,0,0,0,0,0,1,2,0,1,2,0,0,0,0,2,0,0,0,1,1,0,0,1,2,0,0,0,1
UBAT0057,00297,1.48E7,5.179E+06,1198,11.993,722,0.663,39,0.00,1,0,0,0,0,0,0,0,0,1,2,1,0,1,0,1,1,1,2,0,0,0,0,0,1,0,0,1,1,2,0,0,1,2,2,0,1,0,0,0,0,0,0,0,0,0,0,0,0,0,0,0,0,0,0,0,0,0,2,0
UBAT0057,00298,1.48E7,5.673E+06,1198,11.991,718,0.664,39,0.00,0,0,0,1,1,0,0,0,1,1,0,0,0,0,0,0,0,0,0,0,0,1,0,0,0,0,0,0,0,0,0,2,2,1,0,0,0,0,0,1,2,0,0,1,1,4,1,1,0,1,0,0,1,1,0,0,0,0,2,0
UBAT0057,00299,1.48E7,6.413E+06,1200,11.993,722,0.662,39,0.00,0,0,1,0,0,1,2,0,0,0,1,0,1,1,0,0,0,0,0,0,0,0,0,0,0,0,0,0,0,0,0,0,0,1,0,0,0,0,0,0,0,0,0,0,0,0,0,0,0,1,1,1,0,0,0,1,1,0,0,0
UBAT0057,00300,1.48E7,3.206E+06,1199,11.995,715,0.661,39,0.00,0,0,0,0,0,0,1,0,0,0,0,2,2,1,2,3,0,0,0,1,0,0,0,0,0,0,1,0,0,0,0,0,0,0,0,2,0,0,0,2,1,1,0,1,0,0,0,0,0,0,1,3,2,3,0,0,0,0,0,0
UBAT0057,00301,1.48E7,7.153E+06,1198,11.996,722,0.664,39,0.00,0,0,0,1,0,0,2,0,1,0,0,0,0,0,0,0,0,0,0,0,0,1,0,0,0,2,1,0,2,2,0,0,0,0,1,0,0,0,2,0,0,0,0,0,0,1,0,2,2,0,0,2,1,0,1,0,0,1,0,0
UBAT0057,00302,1.48E7,6.166E+06,1199,11.993,717,0.664,39,0.00,0,0,0,0,0,0,0,1,0,0,0,0,0,0,0,0,0,0,0,0,0,0,0,0,0,0,0,0,0,0,0,0,0,1,1,0,0,0,0,0,0,0,0,0,0,0,0,0,0,0,1,0,1,0,0,1,1,0,0,1
UBAT0057,00303,1.48E7,1.973E+06,1198,11.996,718,0.662,39,0.00,0,0,0,1,1,0,1,0,0,0,0,0,0,0,0,1,0,0,0,0,0,0,0,0,0,0,0,0,0,0,0,0,0,0,0,0,1,0,1,0,0,0,0,1,0,0,0,1,1,0,0,0,0,0,0,1,1,1,2,0
UBAT0057,00304,1.48E7,3.453E+06,1198,12.002,719,0.660,39,0.00,0,2,1,1,0,1,0,0,0,0,0,0,0,0,0,1,0,1,0,0,1,1,0,0,0,0,0,0,0,0,0,0,1,0,0,0,0,0,0,0,0,1,0,0,0,0,0,0,0,0,0,0,0,1,1,3,0,0,0,0
UBAT0057,00305,1.48E7,3.946E+06,1201,12.010,722,0.664,39,0.00,0,0,0,1,1,0,2,0,0,0,0,0,1,1,0,2,3,0,0,0,0,0,0,0,0,0,0,0,0,0,2,1,0,0,1,0,0,1,1,0,0,0,0,0,1,0,0,0,0,0,1,0,0,1,1,1,0,0,0,0
UBAT0057,00306,1.48E7,5.673E+06,1201,11.994,723,0.659,39,0.00,1,2,0,0,0,0,0,0,0,1,0,0,0,0,0,1,0,0,0,0,0,0,0,0,0,0,0,0,0,0,0,1,0,0,3,2,0,2,2,0,1,0,0,1,0,1,2,0,0,0,0,0,0,0,0,0,1,1,0,0
UBAT0057,00307,1.48E7,5.179E+06,1199,11.982,723,0.662,39,0.00,0,2,0,0,1,1,1,0,2,1,0,0,1,2,1,0,0,0,1,1,2,1,1,1,0,0,0,0,0,1,2,0,0,3,0,0,0,1,2,0,0,2,3,4,2,0,1,2,0,0,2,1,0,1,0,0,1,0,0,1
UBAT0057,00308,1.48E7,1.208E+07,1200,11.985,722,0.660,39,0.00,1,1,1,0,0,0,1,2,2,1,1,1,0,0,0,0,1,0,0,0,0,2,2,0,0,2,1,0,0,0,0,2,0,0,0,1,1,1,0,0,0,1,0,1,3,1,0,0,0,0,0,0,0,1,0,1,0,0,0,0
UBAT0057,00309,1.48E7,7.646E+06,1201,11.994,716,0.662,39,0.00,0,0,3,0,0,0,1,0,0,1,2,0,0,1,0,2,2,0,0,3,4,1,0,0,1,0,0,0,0,0,1,0,0,0,0,0,0,0,0,0,0,0,2,2,2,0,0,0,0,0,0,0,0,0,1,1,0,0,0,0
UBAT0057,00310,1.48E7,7.399E+06,1201,12.009,719,0.660,39,0.00,0,0,0,0,0,0,0,0,0,0,0,0,0,0,1,1,0,0,2,0,1,1,1,1,0,0,0,0,0,0,0,0,0,0,2,0,1,0,0,0,0,0,0,0,2,3,1,0,2,0,0,0,0,0,0,0,1,0,0,2
UBAT0057,00311,1.48E7,5.919E+06,1202,12.026,715,0.663,39,0.00,2,1,1,0,0,0,0,0,0,0,1,2,0,1,0,0,2,0,0,0,0,0,0,0,0,1,1,2,1,1,0,0,1,1,3,1,0,1,1,0,0,0,0,1,2,0,0,1,0,4,1,1,2,3,1,4,15,34,43,45
UBAT0057,00312,1.48E7,5.352E+07,1202,11.996,718,0.661,39,0.00,38,32,27,25,23,23,18,16,13,12,11,9,8,5,6,7,8,6,6,6,6,7,4,3,2,1,2,3,1,1,0,1,2,0,1,4,3,2,1,3,3,2,2,1,2,4,3,2,2,1,2,2,1,2,2,1,2,1,0,0
UBAT0057,00313,1.48E7,8.509E+07,1202,12.005,724,0.662,39,0.00,2,1,2,2,1,0,0,0,0,0,0,1,0,1,1,1,0,1,1,3,1,1,2,2,1,1,1,0,0,1,0,3,1,0,0,0,0,0,0,0,0,0,1,0,1,0,2,1,0,0,0,1,0,1,0,0,2,2,0,0
UBAT0057,00314,1.48E7,9.866E+06,1202,11.994,721,0.662,39,0.00,0,0,1,0,0,0,0,0,0,0,0,0,0,0,0,0,3,0,0,1,1,0,1,0,0,1,0,0,0,0,0,0,0,0,0,0,1,0,0,0,2,1,0,1,0,0,0,1,0,0,1,0,0,0,1,0,0,0,0,0
UBAT0057,00315,1.48E7,3.946E+06,1201,11.993,718,0.662,39,0.00,0,0,0,0,0,0,0,0,0,0,0,0,0,0,0,0,0,0,3,1,0,0,0,0,0,1,0,0,0,0,0,1,0,0,1,2,0,0,0,2,1,0,1,0,0,0,0,0,1,0,0,2,0,0,0,1,0,0,0,0
UBAT0057,00316,1.48E7,4.193E+06,1199,12.012,717,0.661,39,0.00,0,1,0,1,0,0,0,1,1,0,0,0,0,0,0,0,0,0,0,1,2,1,0,0,0,0,0,0,1,0,0,0,1,1,0,0,1,0,0,0,0,0,1,1,0,0,0,1,1,1,1,2,0,0,0,0,1,0,0,2
UBAT0057,00317,1.48E7,5.919E+06,1201,12.000,717,0.665,39,0.00,1,2,2,0,0,0,1,0,0,0,0,0,1,0,2,0,0,0,0,0,3,0,1,1,1,1,1,0,0,0,0,1,1,0,0,0,0,0,0,0,0,0,0,0,0,0,0,0,0,1,0,0,0,0,0,2,2,1,2,0
UBAT0057,00318,1.48E7,6.413E+06,1201,11.991,718,0.661,39,0.00,0,0,0,0,1,0,0,0,0,0,1,1,1,1,0,0,1,0,0,3,3,1,1,0,0,0,1,2,1,0,1,0,0,0,0,0,0,0,0,1,2,2,0,0,0,0,0,0,0,0,0,1,1,4,3,3,3,3,2,1
UBAT0057,00319,1.48E7,1.134E+07,1199,11.984,721,0.660,39,0.00,1,0,0,2,1,1,2,1,1,2,1,3,0,1,0,0,0,1,1,2,0,0,1,2,3,2,0,0,1,1,0,0,2,2,0,0,1,1,0,0,0,0,0,1,1,0,0,0,0,0,0,3,1,0,0,2,0,0,0,0
UBAT0057,00320,1.48E7,1.085E+07,1198,11.992,717,0.664,39,0.00,1,0,0,0,0,0,0,0,0,1,0,0,0,1,3,0,0,1,3,0,1,0,2,0,0,0,0,0,0,0,0,0,2,0,1,0,1,0,0,0,0,0,0,0,0,0,1,0,0,1,0,0,0,2,0,0,0,0,0,1
UBAT0057,00321,1.48E7,5.673E+06,1198,11.993,723,0.662,39,0.00,2,1,0,0,0,0,0,0,0,0,0,0,0,0,0,0,0,1,2,1,0,1,0,0,0,3,0,1,0,0,0,0,0,0,0,1,0,0,0,0,0,0,0,0,0,0,0,0,0,0,0,1,2,0,0,0,0,0,0,2
UBAT0057,00322,1.48E7,4.193E+06,1202,11.991,715,0.660,39,0.00,1,0,1,0,0,0,0,0,0,0,0,1,0,0,0,0,0,0,1,0,0,0,0,0,1,0,0,0,0,0,1,0,0,0,0,0,0,0,0,1,1,0,0,1,1,1,2,2,0,0,0,0,1,0,0,0,0,0,0,0
UBAT0057,00323,1.48E7,3.946E+06,1201,11.994,720,0.662,39,0.00,1,0,0,0,0,0,1,0,1,1,2,0,0,0,1,0,0,1,1,1,1,1,1,2,0,0,0,0,0,0,0,0,0,0,1,0,0,0,0,0,0,0,0,0,0,0,0,0,1,0,0,2,0,0,0,0,0,1,0,0
