# Supplementary material for: Using bioluminescence as a tool for studying diversity in marine zooplankton and dinoflagellates: an initial assessment
Source: PeerJ. 2024 Jun 11;12:e17516. doi: 10.7717/peerj.17516 (PMC11177854; doi:10.7717/peerj.17516)
Supplement: Supplemental Information 2 [file peerj-12-17516-s002.zip › cell isolations/fusiformis/fusi53.dat]

UBAT0057,00337,1.48E7,4.933E+06,1197,11.995,719,0.664,39,0.00,1,1,0,0,1,0,1,1,0,0,0,0,0,0,0,0,1,0,0,1,0,0,0,0,0,0,0,0,0,0,0,0,2,2,1,0,0,1,0,0,1,0,1,0,1,0,0,1,0,0,0,0,0,0,0,0,0,2,1,1
UBAT0057,00338,1.48E7,4.933E+06,1196,11.993,720,0.659,39,0.00,0,0,1,1,0,0,2,1,0,0,0,0,1,0,1,0,0,0,0,2,1,1,2,0,0,0,0,0,1,1,0,0,0,0,0,0,0,0,0,0,2,1,0,0,0,1,2,1,1,1,0,3,2,1,2,0,0,1,1,1
UBAT0057,00339,1.48E7,8.879E+06,1198,12.004,720,0.660,39,0.00,1,1,0,3,1,0,1,1,1,0,2,3,1,1,0,0,0,0,0,0,0,0,0,3,0,0,0,2,0,0,0,0,2,1,0,0,1,0,0,0,0,0,0,0,0,0,0,0,0,0,1,0,0,0,0,0,1,1,0,0
UBAT0057,00340,1.48E7,6.659E+06,1199,11.996,722,0.660,39,0.00,0,0,0,1,0,1,0,0,0,0,0,0,0,1,0,0,2,0,0,0,0,1,0,0,0,0,0,0,0,0,1,0,0,2,2,0,0,0,0,0,0,0,0,1,0,0,0,0,0,0,1,2,2,1,1,1,0,0,1,0
UBAT0057,00341,1.48E7,5.179E+06,1200,11.995,719,0.662,39,0.00,0,0,0,0,0,0,0,0,0,0,1,1,0,0,0,0,0,0,0,0,1,0,1,0,0,2,0,0,0,1,0,0,0,1,0,1,2,1,1,0,0,2,3,1,0,2,0,0,1,0,0,2,1,0,0,0,0,1,2,0
UBAT0057,00342,1.48E7,6.906E+06,1200,11.994,723,0.662,39,0.00,0,0,0,1,2,0,0,0,0,0,1,1,2,1,2,0,0,0,0,1,0,0,0,1,0,2,1,1,1,0,0,0,1,1,0,0,0,2,1,0,2,2,1,1,0,0,1,1,1,1,0,0,1,0,0,0,1,2,0,0
UBAT0057,00343,1.48E7,8.879E+06,1200,12.007,716,0.661,39,0.00,0,0,0,1,2,0,0,2,0,0,0,0,0,0,0,0,0,0,2,0,0,0,2,0,0,0,1,0,0,0,0,0,0,0,0,0,0,0,0,0,0,0,0,2,0,0,0,0,0,0,0,4,3,1,0,1,1,0,0,0
UBAT0057,00344,1.48E7,5.426E+06,1201,11.996,717,0.662,39,0.00,0,1,0,0,0,1,1,0,0,1,0,0,0,0,1,0,0,0,0,0,0,0,1,0,0,0,1,2,0,0,0,0,0,0,0,0,1,1,0,0,0,0,0,0,0,1,1,0,0,0,0,0,0,0,0,0,0,1,2,1
UBAT0057,00345,1.48E7,4.686E+06,1202,12.005,715,0.664,39,0.00,2,0,2,0,0,0,0,0,0,0,0,2,0,0,0,0,0,0,1,2,2,1,1,1,0,0,0,1,1,2,0,0,0,1,1,1,0,0,1,1,0,0,1,0,0,0,0,0,0,0,0,1,0,0,0,0,1,0,0,0
UBAT0057,00346,1.48E7,5.919E+06,1201,12.023,718,0.662,39,0.00,0,0,2,3,1,1,0,0,0,2,2,0,0,0,0,0,0,0,0,0,0,0,0,0,1,0,0,0,0,0,1,0,0,1,0,1,1,0,1,0,0,0,0,0,0,0,0,0,0,0,0,0,0,0,0,0,0,1,0,0
UBAT0057,00347,1.48E7,4.439E+06,1200,12.010,716,0.662,39,0.00,0,0,0,1,0,0,0,0,1,0,0,0,0,0,0,0,0,0,0,0,0,0,0,0,0,0,0,1,0,0,3,1,0,0,0,0,0,1,0,1,0,1,0,0,0,0,0,0,1,1,1,0,2,0,1,0,0,0,2,1
UBAT0057,00348,1.48E7,4.933E+06,1199,11.983,720,0.662,39,0.00,1,0,0,0,0,0,0,0,0,0,0,0,0,0,0,0,0,0,1,2,0,0,0,0,0,0,1,0,0,1,0,0,0,2,1,1,0,0,1,0,0,0,0,0,1,0,0,0,0,0,0,1,0,0,0,0,1,2,1,2
UBAT0057,00349,1.48E7,4.686E+06,1198,11.994,717,0.661,39,0.00,1,0,0,0,0,0,0,1,1,1,0,0,1,0,0,0,0,1,1,1,1,0,1,0,0,0,0,0,1,1,0,0,1,0,0,1,0,0,0,0,0,0,0,0,0,0,0,2,0,0,0,0,1,1,0,0,3,1,0,0
UBAT0057,00350,1.48E7,5.179E+06,1199,11.994,714,0.663,39,0.00,0,2,1,0,0,0,1,0,0,0,0,0,1,0,0,1,1,0,0,0,0,0,0,0,1,2,0,0,2,0,0,0,0,0,0,1,0,0,0,0,1,0,0,0,0,0,1,0,0,1,0,2,2,0,0,1,0,0,1,0
UBAT0057,00351,1.48E7,5.426E+06,1199,11.994,714,0.662,39,0.00,0,0,0,1,0,0,0,0,0,0,0,0,1,1,0,1,0,0,0,0,0,0,0,0,0,0,0,0,0,0,1,0,0,0,0,0,0,0,0,0,0,0,0,0,1,1,0,1,1,0,0,0,0,0,2,0,0,0,0,1
UBAT0057,00352,1.48E7,3.206E+06,1198,11.995,718,0.661,39,0.00,1,0,0,0,1,2,0,0,0,1,0,1,0,1,0,0,0,0,0,0,0,0,1,0,0,0,0,0,0,0,0,1,0,0,0,0,0,0,1,1,2,0,1,0,1,2,0,2,1,1,0,1,0,0,0,0,1,0,1,0
UBAT0057,00353,1.48E7,5.673E+06,1199,11.998,720,0.663,39,0.00,0,0,0,0,1,1,0,0,0,1,0,0,0,0,1,0,1,2,1,2,2,0,0,0,0,1,2,0,0,0,0,0,0,2,2,0,0,0,0,1,2,2,0,1,1,0,0,0,2,0,0,3,1,0,2,0,0,0,0,0
UBAT0057,00354,1.48E7,8.386E+06,1200,12.010,721,0.665,39,0.00,0,0,0,0,3,3,0,1,0,0,0,0,0,0,0,0,0,0,0,0,0,1,1,0,0,0,0,0,0,0,1,2,1,1,1,0,0,0,2,0,1,2,1,1,3,0,0,0,0,0,1,0,0,0,0,2,4,2,0,0
UBAT0057,00355,1.48E7,8.386E+06,1201,11.993,719,0.662,39,0.00,0,0,0,2,0,1,1,0,0,0,0,2,2,1,4,1,0,0,0,1,0,0,0,0,0,0,0,0,0,0,0,0,0,0,0,0,0,0,0,0,2,3,0,0,0,0,0,0,0,0,0,0,1,1,0,0,0,0,1,0
UBAT0057,00356,1.48E7,5.673E+06,1203,11.997,716,0.666,39,0.00,0,0,2,1,0,0,0,2,4,3,1,0,0,0,1,0,0,0,0,0,0,0,0,0,0,0,0,0,0,1,2,1,0,1,2,0,0,0,0,1,0,0,0,0,0,0,1,0,0,0,0,0,0,0,1,3,1,0,0,0
UBAT0057,00357,1.48E7,6.906E+06,1202,11.994,715,0.665,39,0.00,0,0,0,0,0,0,0,0,1,1,0,0,0,0,0,0,0,1,0,0,0,0,0,0,0,0,0,1,0,0,0,0,0,1,1,1,0,1,1,0,0,0,1,0,0,0,0,1,0,0,0,0,0,0,1,1,0,0,0,0
UBAT0057,00358,1.48E7,3.206E+06,1202,11.991,719,0.664,39,0.00,0,0,0,0,0,0,1,0,0,0,2,0,0,0,0,2,0,1,0,1,2,0,0,0,0,0,0,0,0,0,0,0,0,0,0,0,0,2,0,0,0,0,0,0,0,0,16,320,1120,1715,1701,1273,817,495,314,224,178,150,130,117
UBAT0057,00359,1.48E7,2.140E+09,1201,11.994,717,0.661,39,0.00,96,85,79,72,66,58,50,46,42,37,35,32,29,29,25,25,25,25,24,23,21,18,19,19,17,16,14,14,15,12,13,14,9,10,9,7,9,8,10,11,10,9,9,8,9,8,8,6,4,7,4,0,0,0,0,0,0,0,0,0
UBAT0057,00360,1.48E7,2.848E+08,1200,11.994,713,0.662,39,0.00,1,1,0,0,0,0,0,0,0,0,0,2,1,1,0,0,0,0,1,0,0,0,0,0,0,0,0,1,0,0,1,1,0,0,3,2,1,1,0,1,0,0,1,3,2,2,0,2,0,0,0,1,0,0,0,0,0,0,0,0
UBAT0057,00361,1.48E7,7.399E+06,1200,11.994,717,0.660,39,0.00,2,1,0,0,0,0,0,0,1,2,1,1,0,0,0,0,0,3,1,0,0,0,0,0,0,0,0,0,0,0,0,0,0,0,0,0,0,0,0,1,0,0,0,0,1,0,0,0,1,0,1,0,0,0,0,0,1,0,1,3
UBAT0057,00362,1.48E7,4.933E+06,1199,11.999,719,0.664,39,0.00,1,0,0,0,1,0,0,0,0,0,0,1,0,3,0,0,0,0,0,1,1,2,1,0,0,0,0,0,0,1,0,0,0,0,0,0,0,0,0,0,0,0,0,0,0,0,0,0,0,0,3,2,0,0,0,0,0,0,0,0
UBAT0057,00363,1.48E7,3.946E+06,1201,11.997,715,0.666,39,0.00,0,0,0,0,2,2,1,1,0,0,0,1,2,1,0,0,0,0,0,0,0,0,0,0,0,0,1,0,0,0,0,1,1,0,0,1,1,0,0,0,0,0,0,0,0,0,0,0,3,3,2,0,0,1,1,1,0,1,1,0
UBAT0057,00364,1.48E7,6.906E+06,1200,11.994,716,0.664,39,0.00,0,0,1,0,0,1,0,0,0,0,0,1,1,0,0,0,1,0,0,0,0,1,2,0,0,0,2,2,0,0,3,3,1,0,0,1,0,0,0,0,0,0,0,0,0,0,0,0,0,0,1,1,0,1,2,1,0,1,1,2
UBAT0057,00365,1.48E7,8.139E+06,1203,11.994,719,0.662,39,0.00,3,1,0,1,2,1,0,0,2,1,1,1,1,0,0,0,0,0,0,1,0,1,1,0,0,1,0,1,1,0,2,1,0,1,3,0,1,0,0,1,1,0,0,2,1,1,0,2,0,0,0,0,0,0,0,0,0,0,0,0
UBAT0057,00366,1.48E7,8.139E+06,1201,12.009,714,0.661,39,0.00,0,0,0,0,0,1,2,1,0,0,0,1,0,0,1,2,0,0,0,0,0,0,0,0,1,1,0,0,0,2,3,0,0,0,1,0,0,0,1,1,0,0,1,0,0,0,0,1,0,0,0,0,0,0,1,0,0,0,0,0
UBAT0057,00367,1.48E7,5.179E+06,1198,11.995,716,0.662,39,0.00,0,0,0,0,0,0,1,0,0,0,1,1,0,0,0,0,0,0,0,0,0,0,1,0,0,0,0,1,0,0,0,0,0,0,0,1,0,1,0,0,0,0,0,2,1,0,0,1,3,1,1,0,0,1,0,0,0,1,0,0
UBAT0057,00368,1.48E7,4.439E+06,1200,12.013,717,0.665,39,0.00,0,0,2,0,1,0,0,0,0,0,1,0,0,0,0,0,0,0,0,0,0,2,2,0,0,0,1,0,0,0,0,0,0,0,0,0,0,1,2,2,0,0,0,0,1,0,0,0,0,0,0,0,0,0,0,1,2,0,0,0
UBAT0057,00369,1.48E7,4.439E+06,1200,11.994,717,0.664,39,0.00,0,1,1,0,0,1,0,0,0,0,0,0,0,0,0,1,2,2,3,0,0,0,1,2,1,0,0,0,0,0,0,0,0,1,1,0,0,2,1,0,0,0,0,0,0,2,1,0,0,0,0,0,2,0,0,1,0,0,0,0
