# Supplementary material for: Using bioluminescence as a tool for studying diversity in marine zooplankton and dinoflagellates: an initial assessment
Source: PeerJ. 2024 Jun 11;12:e17516. doi: 10.7717/peerj.17516 (PMC11177854; doi:10.7717/peerj.17516)
Supplement: Supplemental Information 2 [file peerj-12-17516-s002.zip › cell isolations/fusiformis/fusi54.dat]

UBAT0057,00467,1.48E7,4.439E+06,1200,12.024,718,0.660,39,0.00,0,0,0,0,3,2,1,1,0,0,0,1,3,0,0,0,1,1,0,0,1,0,0,0,1,0,0,0,0,0,0,0,0,2,2,2,0,1,0,0,0,0,0,0,0,0,0,0,1,0,2,3,1,0,0,0,0,0,0,0
UBAT0057,00468,1.48E7,7.153E+06,1201,11.994,716,0.663,39,0.00,0,1,0,0,0,0,1,0,1,1,1,1,1,0,0,0,0,0,0,0,1,1,1,0,0,0,0,1,0,0,1,1,1,0,0,0,1,0,0,2,1,1,0,0,0,0,0,0,0,0,0,0,0,0,0,1,0,1,0,1
UBAT0057,00469,1.48E7,5.673E+06,1200,12.008,717,0.663,39,0.00,1,0,0,0,1,0,0,0,0,0,0,0,0,0,1,0,0,0,0,0,1,0,0,0,0,0,0,0,0,0,0,0,0,0,1,0,1,0,0,0,1,1,0,0,0,2,0,0,1,0,0,0,3,1,1,1,0,0,2,0
UBAT0057,00470,1.48E7,4.439E+06,1200,12.010,715,0.662,39,0.00,0,0,0,0,0,0,0,0,0,0,0,0,0,0,1,2,0,0,1,0,0,0,1,0,1,0,0,0,1,1,0,1,0,0,1,0,1,0,1,2,0,1,0,0,0,1,0,0,0,0,0,0,0,0,0,1,0,0,0,1
UBAT0057,00471,1.48E7,4.439E+06,1201,11.994,717,0.662,39,0.00,0,1,1,1,1,0,0,1,1,2,0,0,2,2,3,2,2,0,2,0,0,0,0,1,1,0,0,1,1,0,1,0,0,0,0,0,0,0,0,1,0,0,0,1,0,0,1,0,0,1,0,0,0,0,0,0,0,0,0,0
UBAT0057,00472,1.48E7,7.399E+06,1201,12.019,716,0.661,39,0.00,0,0,0,0,0,0,0,0,0,0,0,0,1,0,0,0,0,0,0,0,0,0,1,0,0,0,0,0,0,0,0,0,0,2,1,1,0,0,0,0,3,0,1,0,0,0,0,0,0,0,0,0,0,0,0,0,0,0,0,0
UBAT0057,00473,1.48E7,2.466E+06,1201,11.982,716,0.663,39,0.00,0,0,1,1,0,0,0,0,0,1,1,0,0,0,0,0,0,0,0,0,0,0,1,0,0,0,1,0,0,0,0,0,0,1,0,1,0,0,0,0,3,0,0,1,2,1,0,0,0,0,0,0,0,0,0,0,0,0,0,0
UBAT0057,00474,1.48E7,3.699E+06,1200,12.003,715,0.662,39,0.00,0,0,0,0,0,0,1,0,0,1,1,0,0,0,0,0,1,1,0,0,0,0,0,0,0,0,1,0,0,0,0,0,1,1,0,0,0,0,0,0,1,0,0,0,0,0,0,0,0,0,0,0,0,0,0,0,0,0,0,1
UBAT0057,00475,1.48E7,2.466E+06,1200,11.984,714,0.660,39,0.00,0,2,0,0,0,0,0,0,0,0,0,0,0,0,0,0,0,0,0,1,0,0,0,0,0,0,0,0,0,0,1,1,0,0,0,0,0,0,0,0,0,0,0,0,0,0,0,0,1,0,0,0,0,0,0,0,1,0,0,0
UBAT0057,00476,1.48E7,1.726E+06,1200,11.990,718,0.663,39,0.00,0,0,0,0,0,0,0,0,0,0,0,0,0,0,0,0,1,0,1,0,0,0,1,0,0,1,1,0,0,0,0,0,2,0,0,0,0,0,0,0,0,0,0,0,2,1,0,0,0,0,0,0,0,0,0,2,0,0,1,0
UBAT0057,00477,1.48E7,3.206E+06,1199,11.994,716,0.662,39,0.00,0,0,0,0,0,0,1,0,0,0,0,0,0,0,0,1,0,0,0,0,0,0,1,1,0,0,0,0,0,0,0,0,0,0,0,0,0,1,1,1,1,1,0,0,1,1,0,0,1,2,0,0,1,1,0,0,1,2,0,0
UBAT0057,00478,1.48E7,4.933E+06,1199,11.992,712,0.663,39,0.00,1,0,0,0,0,0,0,0,0,1,0,0,0,0,2,0,0,0,1,0,0,0,1,0,0,0,0,0,1,0,0,0,0,0,0,0,0,0,0,0,0,0,1,2,0,0,0,0,0,0,0,0,0,0,0,0,1,0,0,0
UBAT0057,00479,1.48E7,2.466E+06,1200,11.994,714,0.661,39,0.00,0,0,0,0,0,0,0,0,1,0,0,0,0,0,0,0,0,0,0,0,0,0,0,1,0,0,0,0,0,0,0,0,1,0,0,0,0,2,0,0,0,1,0,0,0,0,1,0,0,0,0,0,0,0,0,0,0,0,0,0
UBAT0057,00480,1.48E7,1.726E+06,1198,11.997,718,0.664,39,0.00,0,0,0,0,0,0,0,0,0,2,1,1,2,0,0,0,0,1,1,0,0,0,0,0,0,0,0,0,0,0,0,1,2,1,0,0,2,1,0,0,0,1,0,0,0,0,0,0,0,0,0,2,0,0,0,0,0,0,1,3
UBAT0057,00481,1.48E7,5.673E+06,1199,11.994,719,0.662,39,0.00,1,0,0,0,0,0,0,0,0,1,0,0,1,0,1,0,0,0,0,0,0,0,2,0,0,0,0,0,0,0,0,0,1,0,0,1,0,0,0,0,2,0,0,0,0,0,0,0,0,0,0,0,0,0,1,0,0,1,0,0
UBAT0057,00482,1.48E7,2.713E+06,1201,11.998,717,0.663,39,0.00,0,0,0,1,1,0,0,0,0,0,0,0,0,0,0,0,0,0,0,0,0,0,1,0,0,1,1,2,0,0,0,0,0,0,0,0,2,1,0,0,0,0,0,0,0,0,0,0,0,0,0,0,0,0,0,0,0,0,0,0
UBAT0057,00483,1.48E7,2.466E+06,1200,12.000,717,0.661,39,0.00,0,0,0,0,0,0,0,1,0,1,0,0,0,0,0,0,0,0,1,0,0,0,0,0,0,0,0,0,0,0,0,0,0,0,0,0,0,0,0,0,0,0,0,0,1,0,0,0,0,0,0,0,1,1,1,1,0,0,0,0
UBAT0057,00484,1.48E7,1.973E+06,1198,12.014,718,0.661,39,0.00,0,0,0,0,0,1,1,0,0,0,0,0,0,0,0,0,0,0,0,0,0,0,0,0,1,0,0,0,0,2,1,0,0,0,0,0,1,0,0,0,0,1,0,2,0,0,0,0,0,0,2,1,1,1,0,0,0,0,0,0
UBAT0057,00485,1.48E7,4.193E+06,1200,12.001,717,0.658,39,0.00,2,0,0,0,0,0,0,0,0,0,0,2,1,1,0,0,0,0,0,0,1,0,1,0,2,1,0,0,1,2,2,1,0,1,1,0,0,1,1,0,0,0,0,1,0,0,0,0,0,0,0,0,0,0,0,0,0,0,0,1
UBAT0057,00486,1.48E7,5.179E+06,1202,11.995,715,0.665,39,0.00,0,0,0,0,1,1,1,0,0,2,1,0,0,0,0,0,0,0,2,3,0,0,2,2,2,1,0,0,0,0,1,0,0,0,0,0,0,0,0,0,1,1,3,2,0,0,0,0,0,0,0,0,0,0,3,0,0,1,1,0
UBAT0057,00487,1.48E7,7.646E+06,1202,11.994,711,0.662,39,0.00,0,0,0,1,0,0,0,0,0,0,1,1,0,0,0,0,0,0,0,1,2,1,0,1,0,0,1,2,0,0,1,1,0,0,2,3,0,0,1,1,0,0,0,0,1,1,1,0,0,0,0,0,2,3,0,0,0,0,0,0
UBAT0057,00488,1.48E7,6.906E+06,1202,11.995,711,0.662,39,0.00,0,0,2,0,0,0,0,0,0,0,0,0,0,0,1,0,0,0,0,0,1,0,0,0,1,0,0,0,0,0,0,0,0,0,0,0,0,1,1,0,0,0,0,0,0,0,0,0,0,1,0,1,2,1,0,0,0,0,1,0
UBAT0057,00489,1.48E7,3.206E+06,1200,11.998,712,0.663,39,0.00,0,1,0,0,1,0,0,0,0,0,0,0,0,0,1,1,0,0,0,0,0,2,1,0,0,0,0,0,0,0,1,1,3,1,0,0,0,0,0,0,0,0,1,0,3,0,0,0,1,0,0,1,0,0,0,0,0,1,0,0
UBAT0057,00490,1.48E7,4.933E+06,1198,11.998,716,0.661,39,0.00,0,0,0,0,0,0,1,1,0,0,0,0,0,0,0,0,0,0,0,0,0,0,0,0,0,0,0,0,0,0,0,0,0,0,0,0,0,0,0,1,2,2,2,1,0,1,0,0,0,0,1,0,0,1,0,0,0,0,0,2
UBAT0057,00491,1.48E7,4.193E+06,1200,12.007,710,0.658,39,0.00,2,0,1,0,0,1,0,0,0,0,0,0,0,1,0,0,0,0,0,0,0,0,0,0,0,1,0,0,0,0,2,1,0,0,0,1,0,0,0,0,0,1,0,0,0,1,3,0,0,0,0,0,0,0,0,0,0,0,0,0
UBAT0057,00492,1.48E7,3.206E+06,1200,11.994,714,0.662,39,0.00,0,1,1,1,0,0,0,0,0,1,2,0,0,2,3,0,0,1,0,0,1,0,0,2,1,0,0,1,1,1,0,0,0,0,0,0,0,1,0,0,0,0,0,0,0,0,0,0,1,2,0,0,0,0,0,0,0,0,0,0
UBAT0057,00493,1.48E7,5.673E+06,1198,11.997,717,0.661,39,0.00,0,0,0,0,0,0,0,0,0,1,0,0,0,0,0,0,0,1,0,0,0,1,0,0,0,0,0,0,0,0,0,0,0,2,0,0,0,0,0,0,0,0,0,0,0,0,0,0,0,0,0,0,0,1,0,0,0,0,0,0
UBAT0057,00494,1.48E7,1.479E+06,1198,11.984,714,0.664,39,0.00,0,0,0,0,0,2,0,0,0,0,0,0,0,0,0,0,0,0,0,2,0,1,0,0,0,0,0,0,1,0,0,0,0,1,1,1,0,1,2,0,0,2,1,0,0,0,0,0,0,1,1,0,0,0,0,1,0,0,0,0
UBAT0057,00495,1.48E7,4.439E+06,1198,11.992,715,0.662,39,0.00,0,0,1,0,0,0,0,0,0,0,0,0,0,1,0,0,0,0,1,0,0,0,0,0,0,0,1,0,0,0,1,1,0,0,0,0,0,0,0,1,0,0,1,2,0,0,2,0,0,0,0,0,2,1,1,0,1,1,2,0
UBAT0057,00496,1.48E7,4.933E+06,1198,11.993,711,0.662,39,0.00,0,1,0,1,1,1,0,1,1,1,0,0,0,0,0,0,0,0,1,0,0,0,0,0,1,0,0,1,0,1,0,0,0,0,0,1,0,0,0,0,0,0,0,0,0,0,0,1,1,0,0,0,0,0,1,0,0,0,1,1
UBAT0057,00497,1.48E7,4.933E+06,1198,11.993,712,0.662,39,0.00,3,2,0,1,0,0,0,1,0,1,1,1,0,0,0,0,0,0,0,1,1,1,0,0,0,0,0,0,0,1,0,0,0,2,0,0,0,0,0,0,0,2,0,0,2,0,0,0,2,0,1,1,0,0,0,0,1,0,0,0
UBAT0057,00498,1.48E7,5.426E+06,1199,11.995,713,0.662,39,0.00,0,0,0,0,0,0,0,0,1,0,0,0,0,0,0,0,2,1,0,0,0,0,0,2,0,0,0,0,1,0,0,1,1,1,0,0,0,0,0,0,0,0,2,0,0,1,2,0,0,0,1,1,2,0,0,0,0,0,0,0
UBAT0057,00499,1.48E7,5.179E+06,1199,11.994,712,0.666,39,0.00,2,1,0,1,2,0,0,1,1,0,0,0,0,0,0,0,0,0,0,0,0,0,1,0,0,0,0,0,1,1,0,0,2,1,1,0,0,1,0,0,0,0,0,0,0,3,1,0,0,0,2,2,0,0,0,0,0,0,1,0
UBAT0057,00500,1.48E7,5.673E+06,1198,11.995,709,0.666,39,0.00,0,0,0,1,1,1,0,0,2,1,2,1,0,0,0,0,0,0,0,0,0,0,0,0,0,0,1,0,0,0,0,0,0,1,1,1,2,3,0,0,0,0,1,2,1,0,0,0,0,1,0,0,0,0,2,1,0,0,0,0
UBAT0057,00501,1.48E7,6.413E+06,1200,12.008,711,0.663,39,0.00,0,2,1,0,0,0,0,0,0,0,0,1,0,0,0,1,0,0,0,0,0,0,0,0,0,0,0,0,0,0,1,0,2,1,0,0,0,0,0,0,0,0,2,32,165,429,720,947,1111,1211,1259,1265,1242,1185,1094,994,897,806,705,593
UBAT0057,00502,1.48E7,3.730E+09,1199,11.993,712,0.664,39,0.00,456,277,122,44,14,3,0,6,18,14,5,1,0,0,0,0,0,0,0,0,0,1,1,0,0,0,1,0,0,0,0,0,1,0,0,0,0,0,0,0,1,0,0,1,1,0,0,0,0,0,0,1,1,1,0,0,1,0,0,0
UBAT0057,00503,1.48E7,1.270E+08,1198,11.996,713,0.661,39,0.00,0,1,0,0,0,0,0,0,0,0,0,0,0,0,1,0,0,0,0,2,0,0,0,0,0,0,0,0,2,2,0,0,2,1,0,2,0,0,0,0,1,2,1,0,0,0,0,0,0,1,0,1,0,0,0,1,2,0,0,0
UBAT0057,00504,1.48E7,5.426E+06,1200,12.027,719,0.663,39,0.00,0,0,0,2,1,0,0,0,2,0,0,1,0,0,0,0,0,0,0,0,0,0,0,1,0,0,1,0,0,0,0,0,0,0,0,1,2,0,0,0,2,1,1,1,0,0,0,0,0,0,0,0,0,0,1,0,0,0,0,0
UBAT0057,00505,1.48E7,4.193E+06,1201,11.992,714,0.664,39,0.00,0,0,0,0,0,0,0,1,0,0,0,0,0,0,0,0,0,0,1,0,0,0,1,0,0,0,0,1,1,0,1,0,0,0,0,0,2,0,0,1,0,0,0,0,0,1,0,0,0,0,0,1,3,1,0,1,0,1,0,0
UBAT0057,00506,1.48E7,4.193E+06,1200,12.026,715,0.661,39,0.00,0,0,0,1,2,1,0,0,0,2,1,1,2,0,0,1,0,0,0,0,0,0,0,0,0,0,0,2,0,0,0,0,0,0,0,0,0,0,1,0,0,0,0,1,1,0,0,0,0,0,0,0,0,0,0,0,0,0,0,0
UBAT0057,00507,1.48E7,3.946E+06,1200,11.985,716,0.663,39,0.00,0,0,1,0,0,0,0,0,0,0,1,2,0,1,0,0,0,0,0,1,0,0,0,0,0,0,0,0,0,0,0,0,0,0,0,0,0,0,0,0,0,1,0,0,0,0,0,0,2,0,0,0,0,0,0,0,0,0,1,1
UBAT0057,00508,1.48E7,2.713E+06,1199,11.991,712,0.662,39,0.00,0,0,0,0,0,1,0,0,0,0,0,0,0,0,2,0,0,0,0,1,0,0,0,0,1,0,0,0,2,2,2,0,0,0,0,0,0,0,1,0,1,0,0,0,0,0,0,0,0,1,0,1,1,0,0,0,0,1,0,1
UBAT0057,00509,1.48E7,4.439E+06,1199,11.993,714,0.662,39,0.00,0,0,1,0,0,0,1,0,1,0,0,0,0,0,0,0,0,0,1,0,1,1,0,1,2,2,0,0,0,0,0,0,0,0,0,2,0,0,0,0,0,0,0,0,0,0,0,0,0,0,0,0,0,1,1,0,0,0,0,0
UBAT0057,00510,1.48E7,3.699E+06,1200,11.992,713,0.665,39,0.00,0,0,0,0,0,0,0,0,0,0,1,1,0,0,0,0,0,0,0,0,1,0,0,0,0,0,0,0,0,1,1,0,0,0,0,0,1,3,2,1,0,1,0,0,0,0,0,0,0,0,1,2,1,0,0,1,0,0,0,0
UBAT0057,00511,1.48E7,4.439E+06,1201,11.993,712,0.663,39,0.00,0,0,0,0,0,0,0,0,0,2,2,1,2,1,0,0,0,0,1,2,3,3,0,0,0,0,0,2,2,0,0,0,1,0,0,1,3,0,0,0,0,0,0,1,0,0,0,0,1,0,0,0,0,0,0,2,2,2,0,1
UBAT0057,00512,1.48E7,8.879E+06,1201,11.990,712,0.663,39,0.00,1,0,0,0,2,2,1,1,0,0,0,0,0,0,0,0,0,0,0,1,1,0,3,0,0,0,0,0,0,0,0,0,0,0,1,1,0,0,0,0,0,1,3,0,0,0,0,0,1,1,0,0,1,0,0,0,0,0,0,2
UBAT0057,00513,1.48E7,5.673E+06,1201,11.992,717,0.660,39,0.00,1,0,2,1,0,0,0,0,0,1,0,0,0,1,0,0,1,0,0,1,2,0,0,1,0,0,0,1,1,0,1,0,0,0,0,0,0,1,0,0,0,0,0,1,2,1,0,1,0,0,1,1,0,3,0,0,0,0,0,0
UBAT0057,00514,1.48E7,6.166E+06,1200,11.993,713,0.661,39,0.00,1,0,0,1,0,0,0,0,0,1,0,0,0,2,2,0,0,0,0,0,0,0,0,0,0,0,0,0,2,1,0,0,0,0,0,0,0,1,0,0,0,0,0,0,0,0,0,0,0,0,0,0,0,0,0,0,0,0,0,0
