# Supplementary material for: Using bioluminescence as a tool for studying diversity in marine zooplankton and dinoflagellates: an initial assessment
Source: PeerJ. 2024 Jun 11;12:e17516. doi: 10.7717/peerj.17516 (PMC11177854; doi:10.7717/peerj.17516)
Supplement: Supplemental Information 2 [file peerj-12-17516-s002.zip › cell isolations/fusiformis/fusi55.dat]

UBAT0057,00530,1.48E7,3.453E+06,1199,11.995,718,0.663,39,0.00,1,1,0,0,1,2,0,0,0,0,0,1,0,2,0,0,0,0,0,0,0,0,0,0,0,1,0,0,0,1,0,0,0,0,1,0,0,0,0,0,0,0,0,1,1,1,0,0,1,2,2,1,0,1,0,0,0,0,0,0
UBAT0057,00531,1.48E7,4.933E+06,1201,11.995,717,0.662,39,0.00,0,0,0,0,2,0,0,0,0,0,0,0,0,0,2,1,0,0,0,0,0,0,0,0,0,0,0,0,0,0,0,0,0,1,0,0,0,1,2,0,0,0,0,1,0,0,0,0,0,0,1,1,0,0,1,2,2,1,0,0
UBAT0057,00532,1.48E7,4.439E+06,1203,11.992,716,0.663,39,0.00,0,0,0,0,0,0,2,0,0,0,0,0,1,0,0,1,1,0,0,0,0,0,2,1,0,0,0,0,0,0,0,0,0,0,0,0,0,0,0,0,0,0,0,0,0,0,0,0,0,1,0,0,0,0,0,0,0,0,0,0
UBAT0057,00533,1.48E7,2.219E+06,1200,11.993,717,0.660,39,0.00,0,3,0,0,0,0,0,0,0,0,1,0,0,0,0,0,0,0,1,0,0,0,0,0,2,0,0,1,0,0,1,1,1,2,0,0,0,0,1,0,0,0,0,0,0,0,0,0,1,1,1,0,0,0,0,0,0,0,0,0
UBAT0057,00534,1.48E7,4.193E+06,1200,11.991,715,0.663,39,0.00,0,0,0,0,0,0,0,0,1,0,1,0,0,0,0,3,0,0,0,0,0,0,0,2,0,0,0,0,1,0,0,1,2,0,0,0,0,0,0,0,2,2,0,0,0,0,0,0,0,0,0,0,0,1,1,1,0,0,0,0
UBAT0057,00535,1.48E7,4.439E+06,1200,11.995,720,0.663,39,0.00,0,3,2,1,1,2,0,0,0,0,0,0,1,0,0,0,0,0,0,0,1,0,0,0,0,0,0,1,0,0,0,0,0,0,0,0,0,1,0,0,1,2,2,2,0,0,0,0,0,0,0,0,0,1,1,0,0,1,2,1
UBAT0057,00536,1.48E7,6.659E+06,1201,11.995,712,0.663,39,0.00,1,1,0,0,2,2,0,0,1,1,0,0,0,0,0,0,0,0,0,0,0,0,0,1,3,0,0,0,1,1,0,0,0,0,0,0,1,1,0,0,0,1,0,0,1,2,2,0,0,0,0,2,0,0,0,0,0,0,0,1
UBAT0057,00537,1.48E7,5.919E+06,1200,11.994,716,0.665,39,0.00,0,0,0,2,4,2,1,0,0,0,0,2,1,1,0,1,1,0,2,2,3,0,0,0,0,0,0,0,1,2,1,1,0,0,1,0,0,0,1,0,0,0,0,0,1,1,0,0,2,0,0,0,1,1,1,0,0,0,0,0
UBAT0057,00538,1.48E7,8.879E+06,1200,11.997,711,0.658,39,0.00,0,0,1,0,0,1,1,1,0,1,0,0,0,1,0,2,2,0,0,0,2,0,0,0,0,2,0,0,0,0,0,0,0,0,1,0,0,1,1,0,0,0,0,0,1,1,0,2,2,0,0,0,2,0,1,1,0,0,0,0
UBAT0057,00539,1.48E7,6.659E+06,1198,11.993,714,0.658,39,0.00,0,0,0,0,0,0,0,0,0,0,0,0,0,0,0,0,0,0,1,1,0,0,2,1,1,2,0,0,0,0,0,0,0,0,0,0,0,0,0,1,0,0,0,1,1,1,0,0,0,0,0,0,2,0,0,0,0,0,0,0
UBAT0057,00540,1.48E7,3.453E+06,1196,12.015,717,0.661,39,0.00,0,0,0,0,0,0,0,2,0,0,1,1,0,0,0,0,1,3,0,0,0,0,0,0,0,0,0,0,2,1,1,0,1,0,0,1,0,1,1,2,1,0,0,0,1,0,0,0,0,0,0,0,0,0,1,1,0,0,0,0
UBAT0057,00541,1.48E7,5.426E+06,1197,11.988,715,0.661,39,0.00,0,1,0,0,0,0,0,0,0,0,1,0,0,0,0,0,0,0,0,0,1,1,2,3,2,1,0,0,0,0,0,1,1,0,0,0,0,1,0,0,0,0,0,3,2,0,0,1,0,0,0,1,2,1,0,0,1,0,0,0
UBAT0057,00542,1.48E7,6.413E+06,1198,11.993,719,0.663,39,0.00,0,0,0,0,0,0,0,0,0,1,2,0,0,0,0,0,0,0,0,0,0,0,0,0,1,0,0,0,0,1,1,0,0,0,1,1,1,1,0,0,0,1,0,0,0,1,0,0,0,0,0,0,0,0,0,1,0,0,2,0
UBAT0057,00543,1.48E7,3.699E+06,1199,11.993,714,0.664,39,0.00,0,0,0,0,1,0,0,0,0,0,0,0,2,0,2,1,1,0,0,0,0,0,0,0,0,1,1,0,0,1,0,0,0,0,0,0,0,0,0,0,1,1,0,0,0,0,0,0,0,0,0,0,0,0,0,0,0,0,0,0
UBAT0057,00544,1.48E7,2.959E+06,1201,11.992,716,0.660,39,0.00,0,3,2,0,0,0,0,0,0,0,0,0,1,0,0,0,0,0,0,1,0,0,0,0,0,0,0,1,2,0,0,1,0,1,0,0,0,0,2,1,0,0,0,0,0,1,2,1,0,0,0,0,0,0,1,0,0,0,3,1
UBAT0057,00545,1.48E7,6.413E+06,1200,11.990,717,0.661,39,0.00,2,0,1,1,0,1,2,0,0,1,2,0,0,0,0,0,0,0,0,0,3,2,0,0,0,0,0,0,0,0,0,0,2,1,0,0,1,0,0,1,0,1,0,0,2,0,0,0,0,0,1,0,0,0,1,0,0,1,0,0
UBAT0057,00546,1.48E7,5.919E+06,1202,11.989,715,0.662,39,0.00,0,0,0,0,0,0,0,0,0,0,0,0,0,0,0,0,0,0,0,2,1,0,0,0,0,0,0,0,0,0,0,0,0,0,0,0,1,1,1,1,0,0,0,0,0,0,0,0,0,0,0,0,0,0,0,0,1,1,0,0
UBAT0057,00547,1.48E7,2.219E+06,1202,11.986,711,0.664,39,0.00,0,0,0,0,0,0,1,1,0,1,1,2,1,1,0,0,0,0,0,0,1,0,0,0,0,1,1,2,1,0,0,0,0,0,0,0,0,0,0,0,0,1,0,0,1,1,1,0,0,0,0,0,0,1,1,0,0,0,1,0
UBAT0057,00548,1.48E7,5.179E+06,1201,11.984,711,0.662,39,0.00,0,0,0,0,2,0,0,1,1,2,1,0,0,0,1,1,1,0,0,0,0,0,0,0,0,1,1,0,0,0,0,0,0,1,1,0,0,0,0,2,1,2,3,0,0,0,0,0,0,0,1,1,1,0,0,0,1,0,0,0
UBAT0057,00549,1.48E7,6.413E+06,1199,11.993,713,0.664,39,0.00,0,0,0,0,0,0,1,0,0,0,0,0,0,0,0,0,0,0,0,1,1,0,0,0,1,0,0,0,1,0,0,0,0,0,1,0,0,0,1,0,0,0,0,0,3,2,0,0,0,0,0,0,0,0,0,0,1,1,0,0
UBAT0057,00550,1.48E7,3.699E+06,1200,11.993,715,0.662,39,0.00,1,0,0,0,0,0,0,1,1,1,0,0,0,0,0,0,0,0,1,0,0,0,0,0,1,0,0,0,0,0,0,0,0,2,0,0,0,0,0,0,0,0,1,0,0,0,0,0,0,1,0,0,1,0,1,0,0,0,0,1
UBAT0057,00551,1.48E7,2.959E+06,1201,11.993,717,0.663,39,0.00,0,0,0,0,0,0,0,0,0,0,0,0,0,0,1,0,0,0,0,0,1,1,2,1,1,0,1,1,0,0,0,0,0,0,0,0,0,0,0,0,0,0,2,0,0,0,0,0,0,0,1,0,0,0,0,0,0,0,0,1
UBAT0057,00552,1.48E7,3.699E+06,1199,11.992,718,0.664,39,0.00,2,0,0,0,0,0,0,0,0,0,0,0,0,1,2,0,1,0,0,0,0,0,0,0,0,1,2,1,0,0,0,0,0,1,0,0,0,1,0,0,1,0,0,0,0,0,0,0,0,0,1,0,0,0,0,0,0,0,0,0
UBAT0057,00553,1.48E7,2.959E+06,1199,11.994,710,0.664,39,0.00,0,0,0,0,0,2,1,0,0,0,0,1,1,0,0,0,0,0,0,0,0,0,0,0,0,0,0,0,1,0,0,0,0,0,0,1,1,0,0,0,0,0,0,0,0,0,1,0,0,1,0,0,0,0,0,0,0,0,0,0
UBAT0057,00554,1.48E7,2.466E+06,1199,12.018,713,0.659,39,0.00,0,0,0,0,0,0,0,0,0,1,0,0,0,2,1,1,0,0,1,0,0,0,0,2,0,0,0,2,0,0,2,0,0,0,0,0,0,0,0,0,0,1,0,1,1,0,0,0,0,0,0,0,0,0,0,0,0,0,0,1
UBAT0057,00555,1.48E7,4.193E+06,1198,11.994,718,0.661,39,0.00,1,1,0,0,0,0,0,0,0,2,1,2,1,0,0,0,0,1,1,0,0,0,0,1,0,0,0,2,2,3,0,0,0,0,0,0,1,0,0,0,0,0,1,0,0,0,0,0,1,1,0,0,1,2,0,0,0,0,0,0
UBAT0057,00556,1.48E7,5.919E+06,1198,11.996,707,0.660,39,0.00,0,0,0,0,0,0,0,0,0,0,1,0,0,1,0,0,0,0,0,1,0,0,0,0,0,2,3,0,0,1,0,0,0,0,0,0,3,12,27,42,71,106,135,160,168,158,142,120,99,80,67,54,49,45,37,31,25,22,19,17
UBAT0057,00557,1.48E7,4.222E+08,1199,11.994,712,0.661,39,0.00,14,15,14,13,13,12,10,9,7,8,7,6,8,8,6,7,6,6,5,5,1,2,4,5,3,4,4,5,6,3,3,3,5,2,1,2,2,1,1,1,0,1,2,3,2,3,3,1,3,2,1,2,2,2,1,0,0,3,1,0
UBAT0057,00558,1.48E7,6.289E+07,1200,12.013,718,0.660,39,0.00,0,2,0,0,0,0,0,1,1,1,0,2,3,0,1,1,0,2,1,0,0,1,0,2,3,1,0,0,1,4,3,0,0,0,0,0,0,0,1,1,0,0,0,0,1,0,0,0,0,0,0,0,0,1,2,2,3,1,0,1
UBAT0057,00559,1.48E7,1.085E+07,1203,12.000,714,0.657,39,0.00,1,1,1,0,0,0,0,0,0,1,0,0,0,0,2,2,0,0,0,1,0,0,0,0,1,3,6,10,12,13,10,14,15,13,12,11,10,5,0,0,0,0,0,0,0,0,0,1,0,0,0,0,0,1,2,0,0,0,0,0
UBAT0057,00560,1.48E7,3.625E+07,1204,11.995,715,0.662,39,0.00,0,1,0,0,0,0,0,0,1,1,1,0,0,0,0,0,1,0,0,0,0,0,0,0,1,0,0,2,0,0,0,0,0,1,0,0,0,0,0,1,0,2,1,2,0,0,0,1,0,0,0,0,0,1,2,0,0,2,2,0
UBAT0057,00561,1.48E7,5.673E+06,1202,11.995,716,0.663,39,0.00,0,0,0,0,1,0,0,0,0,0,0,0,0,0,0,2,0,0,1,0,0,0,0,0,0,0,1,0,0,2,0,0,0,3,0,0,0,0,0,0,2,2,1,0,0,0,0,0,0,0,0,2,0,1,0,0,2,0,0,0
UBAT0057,00562,1.48E7,4.933E+06,1199,11.995,718,0.664,39,0.00,0,0,0,0,0,0,0,0,2,0,0,0,1,1,1,1,0,0,0,4,2,1,0,0,0,0,0,0,2,1,0,0,0,0,0,0,0,0,1,0,1,2,0,1,0,1,0,0,1,0,0,0,0,0,0,0,0,0,2,0
UBAT0057,00563,1.48E7,6.166E+06,1198,11.996,715,0.664,39,0.00,0,0,0,0,1,1,2,1,0,0,0,1,1,0,0,0,2,0,0,0,0,1,0,0,0,0,1,0,0,0,0,1,0,0,0,0,0,0,0,1,0,0,0,0,0,1,0,0,0,0,0,1,1,1,1,0,0,0,0,1
UBAT0057,00564,1.48E7,4.686E+06,1198,12.019,713,0.663,39,0.00,0,0,0,0,2,0,0,0,0,0,1,0,0,0,0,0,0,1,1,0,0,0,0,0,0,0,0,0,0,0,2,0,1,0,0,0,0,0,1,0,0,0,1,0,1,0,0,0,1,0,2,0,0,0,0,0,0,0,0,1
UBAT0057,00565,1.48E7,4.193E+06,1200,11.984,716,0.662,39,0.00,2,0,0,1,0,0,0,0,0,0,0,2,1,1,2,1,1,1,0,0,0,0,0,0,0,0,0,0,0,0,0,0,0,0,0,1,0,0,0,0,0,0,0,0,1,0,0,0,0,0,2,0,0,2,1,0,0,0,0,0
UBAT0057,00566,1.48E7,4.193E+06,1200,12.004,714,0.661,39,0.00,0,0,0,0,2,0,0,0,0,0,1,0,0,0,0,1,0,0,0,0,0,0,0,0,0,0,0,0,0,0,1,0,0,0,0,0,0,0,0,0,0,1,0,0,2,0,0,0,0,0,0,0,0,0,0,1,0,0,0,0
UBAT0057,00567,1.48E7,2.713E+06,1200,11.984,716,0.660,39,0.00,2,0,0,1,1,0,2,0,0,1,0,0,0,0,0,0,0,0,3,0,0,0,0,0,0,0,0,0,0,1,0,0,0,1,0,0,0,0,1,0,2,0,0,0,0,1,0,0,0,0,0,0,0,1,0,0,0,1,0,0
UBAT0057,00568,1.48E7,3.946E+06,1200,11.989,714,0.664,39,0.00,0,0,0,0,1,0,0,2,0,0,0,0,0,0,0,0,0,0,0,0,0,0,1,0,0,0,0,0,0,0,0,0,0,0,0,0,0,0,0,0,24,104,283,444,465,401,324,261,211,175,146,124,105,88,78,68,63,75,117,172
UBAT0057,00569,1.48E7,9.748E+08,1200,11.993,709,0.662,39,0.00,220,235,225,203,178,148,93,75,61,53,48,41,37,38,38,37,36,36,34,24,19,18,18,17,18,18,16,15,15,14,13,14,11,9,8,10,12,12,10,12,12,12,9,10,7,7,7,6,8,9,7,5,5,8,4,2,0,1,2,0
UBAT0057,00570,1.48E7,5.031E+08,1199,11.991,712,0.658,39,0.00,0,0,0,0,1,0,2,2,0,0,0,0,0,0,0,0,0,0,0,0,0,0,0,0,1,0,0,0,1,0,0,0,0,0,0,0,0,0,0,0,0,0,0,0,0,0,0,0,0,0,0,0,0,0,0,1,2,0,0,0
UBAT0057,00571,1.48E7,2.466E+06,1200,11.992,715,0.664,39,0.00,0,0,0,0,0,0,0,0,0,0,0,0,0,0,0,0,2,1,0,0,0,0,2,1,1,0,0,0,0,0,0,0,0,0,0,0,0,0,0,0,0,0,0,0,0,0,0,0,0,0,1,0,0,0,0,0,0,0,0,0
UBAT0057,00572,1.48E7,1.973E+06,1199,11.995,709,0.662,39,0.00,0,0,0,0,0,0,0,0,0,0,0,0,0,0,0,0,0,0,0,0,0,0,0,0,0,2,0,0,0,0,0,0,0,0,0,0,0,0,0,2,2,0,1,1,1,0,0,0,2,2,0,0,0,0,0,0,0,0,0,0
UBAT0057,00573,1.48E7,3.206E+06,1199,11.995,715,0.661,39,0.00,0,1,3,0,0,0,0,0,0,0,0,1,1,1,1,2,0,0,0,0,0,2,1,1,0,0,0,1,2,0,0,0,0,0,2,1,0,0,2,0,2,1,0,0,0,1,0,1,1,0,0,0,0,0,0,0,1,0,0,4
UBAT0057,00574,1.48E7,8.386E+06,1199,11.997,714,0.663,39,0.00,1,0,0,0,0,0,1,2,1,0,1,1,0,0,0,0,0,2,0,0,0,4,1,0,0,1,0,2,1,1,0,0,0,0,0,0,0,0,0,0,0,0,0,0,0,1,1,2,0,1,0,0,0,0,0,0,0,0,0,0
UBAT0057,00575,1.48E7,5.673E+06,1200,12.006,711,0.666,39,0.00,0,0,1,0,0,0,0,0,0,0,1,0,0,2,0,1,1,0,0,1,0,0,0,0,0,0,0,0,0,0,0,0,0,0,1,0,0,0,0,0,0,0,0,0,0,1,1,0,1,0,0,0,0,0,0,0,0,0,0,1
UBAT0057,00576,1.48E7,3.453E+06,1200,12.005,711,0.658,39,0.00,2,0,0,0,0,0,1,0,0,0,0,0,0,0,0,0,0,0,2,0,0,1,0,1,0,0,0,0,0,0,0,0,0,1,0,0,0,0,0,1,0,0,0,0,1,1,0,1,0,0,0,0,0,0,0,0,0,0,1,1
UBAT0057,00577,1.48E7,2.959E+06,1199,12.004,710,0.661,39,0.00,0,0,0,0,0,0,1,1,1,0,1,0,1,2,1,0,0,0,0,0,0,0,0,0,0,0,0,0,0,0,0,0,0,0,0,0,0,0,0,0,1,1,0,0,1,0,0,0,0,0,1,1,0,0,0,0,0,0,0,1
UBAT0057,00578,1.48E7,3.453E+06,1201,11.994,709,0.661,39,0.00,0,0,0,0,0,0,0,1,0,0,0,1,1,0,0,0,0,0,0,0,0,0,0,1,0,0,0,0,0,0,1,0,0,0,0,0,0,0,0,2,0,0,0,0,0,0,0,0,1,3,2,0,0,1,1,1,1,2,0,0
UBAT0057,00579,1.48E7,4.686E+06,1201,11.991,715,0.663,39,0.00,0,0,0,0,0,1,0,0,0,0,0,0,1,0,0,2,0,1,0,0,0,1,0,0,0,0,0,0,1,0,0,0,1,0,0,0,0,0,0,0,1,1,2,0,0,0,0,0,0,0,0,1,0,0,1,0,0,0,0,0
