# Supplementary material for: Using bioluminescence as a tool for studying diversity in marine zooplankton and dinoflagellates: an initial assessment
Source: PeerJ. 2024 Jun 11;12:e17516. doi: 10.7717/peerj.17516 (PMC11177854; doi:10.7717/peerj.17516)
Supplement: Supplemental Information 2 [file peerj-12-17516-s002.zip › cell isolations/fusiformis/fusi56.dat]

UBAT0057,00598,1.48E7,7.399E+06,1201,11.983,712,0.659,39,0.00,0,0,0,1,0,0,0,0,0,0,0,1,0,0,0,0,0,0,0,0,0,0,0,0,0,0,0,1,0,1,0,3,2,0,0,0,0,0,0,0,0,0,0,0,1,1,0,1,0,0,0,0,0,0,0,0,1,0,0,0
UBAT0057,00599,1.48E7,3.206E+06,1201,11.991,711,0.662,39,0.00,0,0,0,0,0,0,0,1,0,0,0,0,0,0,1,0,2,0,0,1,1,0,0,1,0,0,0,0,0,1,0,0,1,0,0,1,1,0,0,0,0,0,0,0,1,2,1,0,0,0,0,0,0,0,0,0,0,1,0,0
UBAT0057,00600,1.48E7,3.946E+06,1200,11.991,711,0.662,39,0.00,0,0,0,0,0,0,0,0,0,0,0,0,1,1,0,0,1,2,0,0,0,0,0,0,2,0,0,0,0,0,0,1,0,2,0,0,0,0,0,0,0,0,0,1,1,0,0,0,0,1,1,3,0,0,0,1,1,1,0,0
UBAT0057,00601,1.48E7,4.933E+06,1202,12.005,713,0.659,39,0.00,0,0,0,0,0,0,0,0,0,0,0,0,0,1,1,0,0,0,0,0,0,0,0,0,0,0,0,0,0,1,0,0,0,0,0,0,0,0,0,0,0,1,0,1,0,0,0,1,0,0,0,0,1,1,0,0,0,0,0,0
UBAT0057,00602,1.48E7,1.973E+06,1202,11.989,713,0.661,39,0.00,0,0,0,0,0,0,0,0,1,1,0,0,0,0,0,2,0,0,0,0,0,0,0,1,0,2,1,0,0,0,0,0,0,0,0,0,0,0,0,0,0,0,0,0,0,0,0,0,0,0,0,0,1,2,1,0,0,0,1,0
UBAT0057,00603,1.48E7,3.206E+06,1201,11.991,715,0.658,39,0.00,0,0,0,3,1,0,0,0,0,0,1,0,0,0,1,1,2,0,1,0,0,0,0,0,1,0,0,0,0,0,0,0,0,0,0,0,0,0,0,0,1,1,0,0,0,0,0,0,0,0,2,0,0,1,1,0,1,1,1,0
UBAT0057,00604,1.48E7,4.933E+06,1200,12.006,711,0.663,39,0.00,0,0,0,1,1,0,1,0,0,1,1,0,0,3,0,0,1,1,0,0,0,1,0,0,0,0,0,0,1,1,0,0,0,0,0,0,0,1,0,0,0,0,0,1,0,0,0,0,0,0,0,1,0,0,0,0,1,0,1,2
UBAT0057,00605,1.48E7,4.933E+06,1199,11.994,716,0.664,39,0.00,0,0,0,2,0,1,0,0,0,1,2,0,0,0,0,0,0,0,0,2,2,0,1,1,1,1,1,2,0,0,0,1,0,0,0,0,0,1,0,0,0,1,0,0,0,0,0,0,0,0,0,0,1,0,0,0,0,0,0,1
UBAT0057,00606,1.48E7,5.426E+06,1198,11.994,723,0.663,39,0.00,0,0,2,0,1,3,0,0,0,1,0,0,0,0,0,2,2,0,0,1,0,0,0,1,2,0,0,0,0,2,0,0,1,2,1,2,0,0,1,0,0,0,1,1,0,0,0,2,1,0,0,0,0,0,0,0,0,0,1,0
UBAT0057,00607,1.48E7,7.399E+06,1198,11.994,725,0.664,39,0.00,0,0,0,1,1,0,0,0,0,0,0,1,0,0,3,1,0,0,1,1,2,2,0,1,0,0,0,0,0,0,0,0,1,0,0,0,0,0,0,0,0,0,0,1,1,2,0,0,1,0,0,0,0,0,0,0,0,1,0,0
UBAT0057,00608,1.48E7,5.426E+06,1198,11.994,715,0.659,39,0.00,1,0,0,0,0,1,0,0,0,0,0,0,0,0,1,2,0,0,0,0,1,1,0,1,0,0,0,0,0,0,1,0,0,1,1,0,0,0,0,0,0,0,0,0,0,2,0,1,0,0,0,0,0,0,0,0,1,2,0,0
UBAT0057,00609,1.48E7,4.193E+06,1199,11.995,710,0.664,39,0.00,1,0,0,0,0,0,1,0,1,0,1,0,0,0,0,0,1,2,0,0,0,0,0,0,0,0,0,0,0,2,1,2,2,0,0,1,0,0,0,3,1,0,1,0,0,1,1,1,0,0,0,0,0,0,1,0,0,0,0,0
UBAT0057,00610,1.48E7,5.919E+06,1201,11.996,714,0.659,39,0.00,1,0,0,0,0,0,0,0,0,0,1,0,0,0,0,0,0,0,0,0,1,0,0,1,1,1,0,1,0,0,0,0,0,1,1,2,0,0,0,0,0,1,0,0,0,0,0,1,0,1,0,0,0,2,2,1,2,0,0,0
UBAT0057,00611,1.48E7,5.426E+06,1200,11.995,715,0.664,39,0.00,2,1,1,0,0,0,1,1,1,0,1,0,1,1,0,0,1,0,0,0,0,0,0,0,1,0,0,0,2,1,0,0,0,0,0,0,0,0,0,0,1,2,0,1,1,1,1,0,0,0,0,0,0,3,1,0,0,1,1,0
UBAT0057,00612,1.48E7,6.413E+06,1200,12.010,712,0.662,39,0.00,0,0,0,0,0,1,0,0,0,0,0,0,1,0,0,0,0,0,0,1,0,0,0,0,0,0,0,1,0,0,0,0,0,2,0,0,0,0,0,0,0,0,0,0,0,0,0,0,1,1,0,0,1,0,0,0,0,2,0,0
UBAT0057,00613,1.48E7,2.959E+06,1202,11.997,711,0.664,39,0.00,1,0,0,0,1,0,1,1,0,0,0,1,0,0,0,0,0,1,1,0,2,0,0,2,0,0,1,0,1,1,0,0,0,0,0,0,0,0,0,0,0,0,0,0,0,0,0,0,0,1,2,0,0,0,0,2,3,0,0,0
UBAT0057,00614,1.48E7,5.179E+06,1201,11.996,715,0.656,39,0.00,0,1,1,0,0,3,0,0,0,0,0,0,2,2,0,0,0,1,0,1,0,0,0,0,0,0,0,0,1,2,0,0,0,0,0,0,0,0,0,0,0,0,0,0,0,0,0,2,2,2,0,0,1,3,3,6,7,8,8,6
UBAT0057,00615,1.48E7,1.627E+07,1198,11.996,713,0.664,39,0.00,4,6,7,4,3,3,1,0,0,1,4,1,2,3,1,0,0,0,1,0,2,1,1,1,0,0,0,0,1,0,0,0,0,0,0,0,0,1,3,1,0,0,0,0,0,0,0,1,0,0,0,0,0,0,0,0,0,0,1,0
UBAT0057,00616,1.48E7,1.233E+07,1199,11.997,714,0.660,39,0.00,0,0,2,0,0,0,0,0,0,0,0,0,0,0,0,0,0,0,0,0,0,0,0,2,2,1,0,0,0,1,0,0,0,1,1,0,2,0,0,0,0,0,0,0,2,0,0,0,1,1,1,0,0,2,0,0,0,0,0,0
UBAT0057,00617,1.48E7,4.686E+06,1200,11.987,715,0.660,39,0.00,0,0,0,0,0,0,0,1,1,0,0,0,0,1,3,0,0,0,0,1,0,0,0,0,0,0,0,0,1,2,0,1,0,1,1,0,0,0,1,0,0,0,0,0,0,0,0,0,0,1,1,0,0,0,0,0,0,0,0,0
UBAT0057,00618,1.48E7,3.946E+06,1200,12.019,711,0.664,39,0.00,0,0,0,0,0,0,0,0,0,1,0,0,0,0,0,0,0,0,0,0,0,0,0,0,0,0,0,1,0,1,0,0,0,0,0,0,0,0,0,0,1,0,0,1,0,0,1,1,0,0,0,0,0,0,0,1,0,0,0,1
UBAT0057,00619,1.48E7,2.219E+06,1198,11.992,712,0.658,39,0.00,0,0,0,0,0,0,0,0,0,0,0,0,0,0,0,1,1,0,0,0,0,1,0,0,0,0,0,0,0,1,1,0,1,0,0,0,0,0,0,0,0,0,0,0,0,2,2,1,0,0,0,0,0,0,0,0,0,0,0,0
UBAT0057,00620,1.48E7,3.206E+06,1199,11.991,709,0.664,39,0.00,2,2,1,2,2,0,0,0,0,0,0,0,2,1,0,0,0,1,0,0,2,1,0,0,0,0,2,1,0,0,1,2,0,0,0,0,1,0,0,0,1,0,0,0,1,0,0,0,1,1,0,0,0,0,0,0,0,0,0,0
UBAT0057,00621,1.48E7,6.166E+06,1200,11.993,719,0.660,39,0.00,0,0,0,0,0,0,0,0,1,0,0,0,0,0,1,1,2,0,1,3,0,0,0,0,0,0,0,0,0,0,0,0,1,1,0,0,0,0,1,1,0,0,0,0,0,0,0,0,0,0,0,0,0,0,0,0,0,1,1,0
UBAT0057,00622,1.48E7,3.699E+06,1200,11.992,717,0.664,39,0.00,0,1,0,0,0,0,0,0,2,2,0,2,0,0,0,0,0,0,1,0,0,0,1,0,0,0,0,2,2,0,0,0,0,0,0,0,0,0,2,0,0,0,0,0,0,0,0,0,1,0,0,0,0,0,0,0,0,0,0,0
UBAT0057,00623,1.48E7,3.946E+06,1199,11.994,719,0.662,39,0.00,0,0,0,0,0,1,0,0,0,0,0,0,0,1,1,1,0,0,0,1,1,0,0,0,1,0,0,0,1,1,0,0,0,1,2,0,0,0,0,0,0,0,0,0,2,1,0,0,0,0,0,1,2,1,0,0,0,1,1,1
UBAT0057,00624,1.48E7,5.426E+06,1201,11.994,714,0.662,39,0.00,0,0,0,0,0,1,0,0,0,0,0,0,1,0,0,2,0,0,0,0,0,0,1,1,0,0,0,0,0,1,0,0,0,0,0,0,0,0,0,0,0,0,0,1,0,0,0,0,0,0,0,2,1,0,2,2,0,0,0,0
UBAT0057,00625,1.48E7,4.193E+06,1202,11.995,714,0.663,39,0.00,2,3,0,0,1,1,0,0,0,0,0,0,1,0,1,0,0,1,2,1,1,0,0,0,0,0,1,2,0,1,1,0,0,0,0,2,0,0,2,1,0,0,0,0,1,1,0,0,0,0,0,1,0,0,1,0,0,0,0,0
UBAT0057,00626,1.48E7,6.413E+06,1200,11.993,715,0.660,39,0.00,0,1,2,0,1,2,0,0,0,2,3,1,0,0,0,0,1,0,0,0,1,3,2,0,0,1,0,0,0,0,1,0,0,0,0,0,0,0,0,0,0,0,0,0,0,0,0,0,0,0,0,0,0,0,0,0,0,0,0,0
UBAT0057,00627,1.48E7,5.426E+06,1201,11.994,718,0.664,39,0.00,1,1,1,0,0,0,3,0,0,1,0,0,1,0,0,1,1,1,1,0,0,1,0,2,2,3,1,1,0,0,0,0,0,0,0,0,0,0,0,0,0,0,0,0,0,0,0,0,0,0,1,0,1,0,0,0,0,1,0,1
UBAT0057,00628,1.48E7,6.166E+06,1202,11.993,711,0.663,39,0.00,0,0,0,0,0,0,0,0,0,1,0,0,0,0,0,0,0,0,0,0,0,0,0,0,0,0,1,0,0,0,0,0,0,0,0,0,0,0,0,0,1,0,0,0,0,1,3,0,0,0,0,0,0,0,0,0,1,0,0,0
UBAT0057,00629,1.48E7,1.973E+06,1202,11.993,712,0.662,39,0.00,0,0,0,0,0,0,0,0,0,0,0,0,0,0,0,0,0,0,0,0,0,1,2,2,0,0,0,0,0,0,0,0,0,0,0,2,0,0,0,0,0,0,0,0,0,0,0,0,0,0,0,0,0,0,0,0,0,0,0,0
UBAT0057,00630,1.48E7,1.973E+06,1201,11.995,714,0.659,39,0.00,1,1,0,0,0,0,0,0,4,2,0,0,0,0,0,2,0,1,0,0,0,0,0,0,0,0,0,0,0,0,0,0,0,0,0,0,0,0,0,0,0,0,0,0,0,0,0,0,0,0,0,0,0,0,0,1,1,0,0,0
UBAT0057,00631,1.48E7,2.959E+06,1201,11.992,711,0.662,39,0.00,0,0,0,0,0,0,0,0,2,0,0,0,0,0,1,0,1,1,0,1,0,0,0,0,0,0,0,0,0,1,0,0,0,0,0,0,0,1,0,0,0,0,0,0,0,0,0,0,1,0,0,0,0,0,0,0,0,0,0,0
UBAT0057,00632,1.48E7,2.219E+06,1200,11.994,714,0.662,39,0.00,0,0,0,0,0,0,0,0,0,0,0,0,0,0,1,0,0,0,0,0,0,0,0,0,0,2,0,0,1,0,0,0,0,0,0,0,1,1,0,0,2,2,2,0,0,0,0,0,0,0,0,1,0,0,0,0,0,0,0,0
UBAT0057,00633,1.48E7,3.206E+06,1200,11.998,716,0.662,39,0.00,0,0,0,0,0,0,0,0,0,0,0,1,1,2,1,0,0,0,3,0,0,0,0,0,0,0,1,0,0,2,4,8,12,12,10,10,9,21,42,48,46,41,36,32,28,25,25,24,22,19,18,13,11,11,12,11,12,10,9,5
UBAT0057,00634,1.48E7,1.484E+08,1192,11.994,666,0.663,39,0.00,5,7,5,4,6,6,5,5,3,2,2,3,2,2,3,3,3,1,4,3,3,4,4,4,1,1,2,2,3,2,3,4,5,6,2,3,2,1,0,1,1,2,0,3,1,0,0,2,2,2,2,1,2,2,0,0,0,0,0,1
UBAT0057,00635,1.48E7,3.551E+07,1192,11.978,611,0.666,39,0.00,1,0,1,0,0,0,0,0,0,0,0,0,0,0,0,0,3,4,3,0,0,0,0,0,0,0,1,1,1,0,0,1,1,0,1,0,0,0,0,1,0,0,0,0,1,0,0,0,0,0,0,0,1,0,2,2,2,1,0,1
UBAT0057,00636,1.48E7,7.399E+06,0,12.802,549,0.663,39,0.00,2,1,1,0,0,0,0,0,0,0,2,2,1,2,1,0,0,0,1,0,1,2,1,0,0,0,0,1,0,0,1,1,1,1,0,0,2,3,0,2,1,0,0,1,0,0,1,0,0,0,0,1,1,2,4,3,2,1,0,0
UBAT0057,00637,1.48E7,1.085E+07,1127,11.994,530,0.661,39,0.00,0,0,0,2,0,0,1,0,0,0,1,2,0,2,2,0,0,1,0,0,1,0,0,0,0,0,0,0,1,0,0,0,1,0,0,1,1,3,2,1,1,1,0,0,1,1,1,0,0,0,0,1,1,1,0,0,1,2,0,0
UBAT0057,00638,1.48E7,8.139E+06,1119,11.991,658,0.664,39,0.00,0,1,0,0,0,0,0,0,0,1,0,0,0,0,0,0,0,0,0,1,0,0,1,1,1,0,0,1,0,0,0,0,0,0,0,0,2,3,2,0,0,0,0,0,0,0,0,0,2,2,0,0,1,0,0,0,0,0,0,1
UBAT0057,00639,1.48E7,4.933E+06,1168,11.993,706,0.661,39,0.00,0,0,0,1,0,0,0,0,0,1,0,0,0,0,0,0,0,0,0,0,0,1,0,0,0,0,0,0,2,0,2,1,0,0,0,0,0,0,0,0,0,0,0,1,0,0,2,1,0,0,0,0,0,0,0,0,0,2,0,0
UBAT0057,00640,1.48E7,3.453E+06,1182,11.989,703,0.663,39,0.00,0,0,0,0,0,0,0,0,0,1,0,0,0,0,0,0,0,0,1,0,2,1,0,0,0,0,0,0,0,0,0,0,0,0,0,0,1,0,0,0,0,0,2,0,2,0,0,0,2,0,0,0,2,0,1,0,0,2,2,2
