# Supplementary material for: Using bioluminescence as a tool for studying diversity in marine zooplankton and dinoflagellates: an initial assessment
Source: PeerJ. 2024 Jun 11;12:e17516. doi: 10.7717/peerj.17516 (PMC11177854; doi:10.7717/peerj.17516)
Supplement: Supplemental Information 2 [file peerj-12-17516-s002.zip › cell isolations/fusiformis/fusi57.dat]

UBAT0057,00660,1.48E7,5.919E+06,1199,11.996,713,0.663,39,0.00,0,0,0,0,0,1,0,1,0,0,0,0,0,0,0,0,2,1,1,0,0,1,0,0,0,0,0,0,1,2,0,0,0,0,0,0,0,0,1,1,0,0,0,0,1,0,1,1,2,1,1,1,0,0,0,0,0,0,0,0
UBAT0057,00661,1.48E7,4.933E+06,1200,11.994,714,0.664,39,0.00,0,2,2,2,0,0,1,0,0,1,0,0,0,1,0,0,0,0,0,0,1,0,4,0,0,0,0,1,0,0,1,0,0,0,0,0,0,0,0,0,0,0,1,1,2,1,0,0,0,0,0,0,1,0,0,0,0,0,0,3
UBAT0057,00662,1.48E7,6.659E+06,1199,11.994,710,0.662,39,0.00,2,0,0,0,0,0,1,0,0,0,0,0,0,0,0,0,0,0,0,0,0,0,0,0,1,0,0,0,0,0,0,0,0,0,0,0,0,0,0,1,0,0,1,1,3,0,0,0,0,0,0,0,0,1,0,0,1,1,0,1
UBAT0057,00663,1.48E7,3.206E+06,1199,11.998,726,0.664,39,0.00,1,1,0,0,0,0,0,0,0,0,1,0,0,0,0,0,0,0,0,0,0,0,1,0,0,1,2,1,1,1,0,0,0,0,1,2,0,0,1,0,1,2,1,2,1,0,0,1,2,0,0,0,0,0,0,1,0,0,0,0
UBAT0057,00664,1.48E7,5.919E+06,1199,11.995,722,0.662,39,0.00,0,1,0,0,1,2,1,0,0,0,0,0,0,0,0,0,0,0,0,0,0,0,0,0,0,0,2,0,0,0,0,0,0,0,1,1,1,0,0,0,0,0,0,0,0,0,0,0,0,0,0,0,2,0,0,0,0,0,0,0
UBAT0057,00665,1.48E7,2.959E+06,1200,11.997,712,0.663,39,0.00,0,0,2,0,0,0,0,0,2,0,0,0,0,1,0,0,0,1,1,0,0,0,0,0,0,0,0,0,0,0,0,0,0,1,0,0,0,0,0,2,0,0,3,2,0,0,1,0,1,1,1,1,0,1,0,0,1,0,0,0
UBAT0057,00666,1.48E7,5.426E+06,1200,11.997,714,0.663,39,0.00,0,0,0,0,0,2,0,0,0,0,0,1,0,0,2,0,0,0,0,0,0,1,0,0,0,0,0,0,0,0,0,0,0,0,0,0,0,1,1,0,0,0,0,0,0,0,0,0,0,0,0,0,0,2,3,1,0,2,1,0
UBAT0057,00667,1.48E7,4.193E+06,1199,11.994,715,0.660,39,0.00,0,0,1,0,2,0,1,2,1,0,0,0,0,1,0,0,0,1,0,0,0,2,2,0,0,0,0,0,0,1,0,0,0,0,0,0,0,0,0,0,0,0,0,0,0,1,0,0,0,0,0,0,0,0,0,0,0,0,0,1
UBAT0057,00668,1.48E7,3.946E+06,1199,11.994,712,0.664,39,0.00,0,0,0,0,0,0,0,0,0,1,0,0,1,0,0,0,0,0,0,0,1,0,0,0,0,0,0,1,1,2,1,0,0,0,1,0,1,1,1,0,0,1,1,0,0,0,0,2,0,0,0,1,2,0,0,0,0,0,1,1
UBAT0057,00669,1.48E7,5.179E+06,1198,11.991,713,0.663,39,0.00,0,0,0,0,1,0,0,0,0,1,1,0,0,0,0,0,0,0,1,1,0,0,0,0,0,0,1,1,1,1,0,0,2,1,0,0,0,0,0,0,1,1,0,0,1,0,0,0,0,2,1,0,0,0,0,0,1,0,0,1
UBAT0057,00670,1.48E7,4.933E+06,1197,11.993,716,0.664,39,0.00,0,1,0,0,0,0,0,0,0,0,0,1,0,0,0,0,1,0,0,0,0,1,2,0,1,0,0,0,0,0,0,0,0,0,0,0,0,0,0,0,0,0,0,0,0,1,1,0,1,0,2,0,0,0,0,0,0,1,0,0
UBAT0057,00671,1.48E7,3.453E+06,1199,11.985,711,0.663,39,0.00,1,1,0,0,0,0,0,0,0,0,0,0,0,0,0,0,0,0,2,0,0,0,0,0,0,0,0,0,0,0,0,0,0,0,0,1,0,1,1,0,0,0,0,0,2,1,0,0,1,0,0,0,0,0,0,0,0,0,0,0
UBAT0057,00672,1.48E7,2.466E+06,1199,11.993,711,0.663,39,0.00,0,0,0,0,0,0,1,0,0,0,0,0,0,0,0,0,0,0,0,0,1,0,0,2,0,0,0,0,0,1,2,1,0,0,0,1,0,0,0,0,0,0,0,0,1,1,0,0,0,0,0,0,1,0,0,1,2,0,0,0
UBAT0057,00673,1.48E7,3.699E+06,1199,12.000,718,0.660,39,0.00,0,1,0,0,1,0,0,0,0,1,1,0,0,0,0,0,0,0,0,0,0,0,0,0,0,0,0,0,0,0,0,1,0,0,0,0,0,0,1,1,0,0,0,0,0,0,0,2,2,0,0,2,4,0,0,0,2,0,1,0
UBAT0057,00674,1.48E7,4.933E+06,1201,11.985,721,0.661,39,0.00,0,1,2,0,0,0,0,0,0,1,0,0,0,0,0,2,3,2,0,0,0,0,0,0,0,0,0,1,1,0,0,1,0,0,0,0,1,0,0,0,0,0,0,1,0,0,0,0,1,1,0,0,0,1,17,122,299,437,524,548
UBAT0057,00675,1.48E7,6.109E+08,1202,11.984,732,0.662,39,0.00,511,444,363,292,231,183,122,99,87,73,61,56,52,47,42,37,29,23,21,21,19,12,6,2,0,0,1,0,0,1,0,0,0,0,0,0,0,0,0,0,0,0,0,0,0,0,0,0,0,0,0,0,0,0,0,0,1,1,2,3
UBAT0057,00676,1.48E7,5.749E+08,1198,11.994,710,0.664,39,0.00,0,0,0,0,0,0,0,0,0,0,1,0,0,0,0,0,0,2,0,0,0,0,1,0,0,0,0,0,0,0,1,0,3,2,0,0,0,0,0,0,0,0,0,0,0,1,0,0,0,0,0,1,0,0,0,0,0,0,0,0
UBAT0057,00677,1.48E7,2.959E+06,1198,11.993,712,0.660,39,0.00,0,0,0,0,0,1,2,0,0,0,0,0,0,0,0,0,0,0,0,0,0,0,0,1,4,1,0,0,0,1,0,0,1,0,0,0,1,0,0,0,0,0,0,0,0,0,0,0,0,0,3,1,0,0,0,0,1,1,0,0
UBAT0057,00678,1.48E7,4.439E+06,1200,11.993,713,0.664,39,0.00,0,0,0,0,0,0,0,0,0,0,0,0,0,0,1,1,0,0,0,0,0,0,0,0,0,1,0,0,1,0,0,0,1,0,0,0,0,0,1,0,0,0,0,0,1,1,0,0,0,0,0,0,0,2,0,0,0,0,0,0
UBAT0057,00679,1.48E7,2.466E+06,1198,11.996,708,0.662,39,0.00,0,0,0,0,0,1,1,0,0,0,1,0,2,2,0,1,0,0,0,0,1,0,0,0,0,1,0,2,1,0,1,0,0,0,0,0,0,0,0,1,1,0,0,0,0,0,1,1,0,0,0,0,0,0,0,0,0,0,0,1
UBAT0057,00680,1.48E7,4.686E+06,1199,11.994,712,0.662,39,0.00,0,1,0,1,0,0,1,0,0,0,0,1,2,2,0,0,0,0,1,0,0,1,0,0,1,0,0,2,0,0,0,0,0,0,0,0,1,2,1,0,0,1,1,0,0,0,0,0,0,0,0,0,0,0,0,0,0,0,1,0
UBAT0057,00681,1.48E7,4.933E+06,1201,11.994,715,0.662,39,0.00,0,0,0,2,1,0,0,0,0,2,1,1,1,0,1,0,0,2,1,0,0,1,2,1,1,0,0,0,0,0,1,1,0,0,0,0,0,0,0,0,2,1,0,0,1,0,0,1,0,0,0,1,0,2,0,0,0,0,0,0
UBAT0057,00682,1.48E7,6.659E+06,1200,11.995,714,0.665,39,0.00,0,0,1,1,1,1,0,1,0,1,1,0,0,0,0,0,1,2,1,0,0,0,0,0,0,0,0,0,1,0,0,0,0,1,0,0,0,0,0,2,1,0,1,0,1,1,0,0,0,0,0,0,0,0,0,2,0,0,0,0
UBAT0057,00683,1.48E7,5.179E+06,1200,11.995,711,0.663,39,0.00,0,2,0,0,0,0,0,0,0,0,0,1,3,2,1,0,0,0,2,1,0,0,0,0,3,1,0,0,1,0,0,1,1,2,0,0,2,0,0,1,0,0,0,2,1,1,0,0,3,3,0,0,0,0,1,0,0,0,0,2
UBAT0057,00684,1.48E7,9.126E+06,1200,11.994,712,0.658,39,0.00,0,0,1,1,0,0,1,0,0,0,2,0,0,0,0,0,0,0,0,0,0,0,0,0,0,0,0,1,0,0,0,0,1,0,0,2,0,0,0,0,1,0,0,0,0,0,0,0,0,0,0,1,1,0,0,3,0,0,0,3
UBAT0057,00685,1.48E7,4.439E+06,1199,11.996,714,0.662,39,0.00,0,0,0,0,0,1,3,1,0,0,0,0,0,0,2,0,0,0,0,1,0,0,0,0,0,0,0,0,1,2,0,0,0,0,0,0,0,1,0,0,0,0,0,0,1,2,2,1,0,0,0,0,1,2,0,2,1,1,0,0
UBAT0057,00686,1.48E7,6.166E+06,1198,11.996,709,0.665,39,0.00,0,0,0,1,2,2,3,0,1,0,0,2,2,1,1,1,1,0,0,0,0,1,0,0,0,0,0,0,0,2,0,2,2,0,1,1,2,0,0,0,0,0,0,0,0,0,0,0,0,1,2,1,0,0,0,0,1,0,1,0
UBAT0057,00687,1.48E7,8.386E+06,1198,11.993,709,0.661,39,0.00,0,0,0,1,0,1,0,0,0,0,0,0,1,0,1,0,0,0,0,0,0,0,0,0,0,0,0,0,0,0,0,1,1,0,0,2,1,0,0,0,1,1,0,0,0,1,1,0,0,0,1,0,0,0,0,1,0,0,0,0
