# Supplementary material for: Using bioluminescence as a tool for studying diversity in marine zooplankton and dinoflagellates: an initial assessment
Source: PeerJ. 2024 Jun 11;12:e17516. doi: 10.7717/peerj.17516 (PMC11177854; doi:10.7717/peerj.17516)
Supplement: Supplemental Information 2 [file peerj-12-17516-s002.zip › cell isolations/fusiformis/fusi58.dat]

UBAT0057,00699,1.48E7,3.699E+06,1200,11.994,719,0.664,39,0.00,0,0,0,0,0,0,2,0,0,0,0,0,1,0,0,0,0,0,1,0,1,2,0,0,0,1,1,2,0,0,0,0,0,0,0,0,0,0,0,0,0,0,0,0,0,1,1,2,1,1,1,0,0,0,0,0,0,0,0,0
UBAT0057,00700,1.48E7,4.933E+06,1201,11.992,717,0.661,39,0.00,2,1,0,2,4,3,0,0,0,0,1,0,1,0,0,0,0,0,0,0,0,0,0,0,0,0,0,1,1,0,0,1,0,0,1,2,1,0,0,0,0,1,0,1,0,0,0,1,2,3,0,0,0,1,0,0,0,0,0,1
UBAT0057,00701,1.48E7,7.153E+06,1200,11.994,717,0.660,39,0.00,0,0,0,0,0,0,0,1,0,1,2,1,0,0,0,0,0,0,0,1,0,0,0,0,0,0,0,0,0,0,0,0,0,1,0,0,0,0,0,0,0,0,0,0,0,1,3,2,2,0,0,0,0,0,0,0,0,0,0,0
UBAT0057,00702,1.48E7,3.699E+06,1199,11.997,715,0.662,39,0.00,0,1,1,0,0,0,0,0,0,0,0,1,1,0,0,0,0,0,0,0,0,0,0,0,0,0,0,0,0,0,0,0,0,0,1,0,0,0,0,2,0,1,0,0,2,0,0,3,1,0,0,1,0,1,0,0,0,0,0,0
UBAT0057,00703,1.48E7,3.946E+06,1200,11.994,712,0.659,39,0.00,0,0,0,0,0,0,0,0,0,0,0,0,0,1,1,0,0,0,0,0,1,0,0,1,0,0,0,0,0,1,0,0,0,0,1,1,0,0,0,0,0,0,0,0,0,0,0,1,1,0,0,0,0,0,0,1,1,0,0,1
UBAT0057,00704,1.48E7,2.959E+06,1199,11.996,712,0.662,39,0.00,0,0,0,0,0,0,0,0,0,0,0,0,0,1,0,0,1,0,0,0,0,1,2,0,0,0,0,1,1,0,1,0,1,3,2,0,0,0,0,0,0,0,0,0,0,0,0,0,0,0,0,0,0,0,0,2,1,1,0,0
UBAT0057,00705,1.48E7,4.439E+06,1199,12.005,715,0.657,39,0.00,0,0,0,0,0,1,0,0,0,0,0,1,0,0,0,0,0,0,1,1,0,0,0,0,0,0,0,1,0,0,0,0,0,0,0,0,1,1,0,0,0,0,0,0,0,1,0,0,1,0,0,0,0,0,0,2,0,0,1,0
UBAT0057,00706,1.48E7,2.959E+06,1198,11.997,714,0.664,39,0.00,0,0,0,0,0,0,0,0,0,1,0,0,0,0,0,0,0,0,0,0,0,0,0,0,0,1,0,0,0,0,0,0,0,0,0,0,0,0,0,0,0,0,0,0,0,0,0,0,1,1,0,0,0,3,0,0,0,0,0,0
UBAT0057,00707,1.48E7,1.726E+06,1199,12.019,715,0.665,39,0.00,0,0,0,0,0,0,0,0,0,0,2,1,0,0,0,0,0,0,0,0,0,0,0,0,0,0,0,0,0,0,0,0,0,0,0,0,0,0,0,0,0,1,0,0,0,1,0,0,0,0,2,1,0,0,0,1,0,0,0,0
UBAT0057,00708,1.48E7,2.219E+06,1200,12.007,714,0.662,39,0.00,0,0,0,0,0,0,1,0,0,0,0,0,2,1,0,0,0,0,0,0,0,0,0,0,0,1,1,0,0,1,0,1,0,1,1,1,0,0,0,0,0,2,1,0,2,1,0,1,9,32,79,122,127,113,92,78,68,58,49,43
UBAT0057,00709,1.48E7,2.281E+08,1199,11.994,714,0.661,39,0.00,37,32,28,24,19,16,16,13,11,5,0,0,0,0,0,0,2,0,0,0,0,0,0,0,1,0,0,0,0,1,2,0,0,0,0,0,0,1,0,1,0,0,1,0,0,0,0,0,0,0,0,2,2,0,0,0,0,1,1,0
UBAT0057,00710,1.48E7,4.415E+07,1201,12.002,717,0.664,39,0.00,0,0,0,0,0,0,0,0,0,0,1,1,2,1,0,0,2,0,0,0,0,0,0,0,0,0,0,0,0,0,1,0,0,0,0,0,0,0,0,0,0,0,2,0,0,0,0,0,0,0,0,0,0,0,0,0,0,0,0,0
UBAT0057,00711,1.48E7,2.466E+06,1200,12.015,718,0.664,39,0.00,0,0,0,2,1,0,1,1,0,0,1,2,2,0,0,0,0,1,0,0,1,0,0,0,0,0,0,0,0,0,0,0,1,0,0,0,0,0,1,0,0,2,1,0,0,0,0,0,0,0,0,0,0,1,0,0,0,1,0,0
UBAT0057,00712,1.48E7,4.933E+06,1200,11.994,714,0.659,39,0.00,1,2,2,0,0,0,0,0,0,0,0,0,0,0,0,0,2,1,0,0,0,0,0,0,0,1,2,1,1,0,1,0,0,0,0,0,0,0,0,0,0,0,0,0,1,0,0,0,0,0,1,0,0,0,0,0,0,0,0,1
UBAT0057,00713,1.48E7,3.946E+06,1199,11.996,717,0.664,39,0.00,0,0,0,0,0,0,0,0,0,0,0,0,0,0,0,0,0,0,0,0,0,0,1,2,1,0,0,0,0,1,1,0,1,0,0,0,0,0,0,0,0,0,0,1,0,0,0,0,0,0,0,0,1,0,0,0,0,0,0,0
UBAT0057,00714,1.48E7,2.219E+06,1199,11.997,709,0.664,39,0.00,0,0,1,1,0,0,0,0,0,0,0,1,0,0,1,0,0,1,0,0,2,0,0,1,2,0,1,1,0,1,0,0,0,0,0,0,0,0,3,2,0,0,0,0,1,0,0,0,1,0,0,0,1,0,0,0,0,0,0,0
UBAT0057,00715,1.48E7,5.179E+06,1199,11.989,710,0.663,39,0.00,0,0,0,0,1,2,0,1,2,1,0,0,0,0,1,0,0,0,1,0,0,0,0,0,0,0,0,0,1,1,1,0,0,0,0,0,0,0,1,0,1,0,0,1,0,0,0,0,0,0,0,0,0,0,1,0,0,0,0,1
UBAT0057,00716,1.48E7,4.193E+06,1196,12.010,714,0.662,39,0.00,0,0,0,0,1,0,0,2,0,0,0,1,0,0,0,0,0,0,0,0,0,0,1,0,2,1,0,0,3,0,1,0,0,0,0,0,0,2,0,0,0,0,1,1,0,0,0,0,0,0,0,0,0,0,0,0,0,0,0,0
UBAT0057,00717,1.48E7,3.946E+06,1197,11.993,714,0.662,39,0.00,0,0,1,1,0,0,0,0,0,0,0,2,0,0,0,1,0,0,0,0,0,1,1,0,0,0,0,0,0,0,0,0,1,1,0,1,1,0,0,0,0,0,2,1,0,0,0,0,0,0,0,2,0,0,0,0,0,0,2,0
UBAT0057,00718,1.48E7,4.439E+06,1199,11.993,714,0.664,39,0.00,0,0,0,0,0,0,1,1,0,0,0,0,0,0,0,0,0,0,0,0,0,0,0,0,0,2,0,0,0,0,0,0,0,0,0,1,0,0,0,0,2,0,0,1,1,0,0,0,0,0,0,1,1,0,1,1,0,0,0,0
UBAT0057,00719,1.48E7,3.206E+06,1198,11.997,714,0.666,39,0.00,0,0,0,0,2,1,0,0,0,0,1,0,0,0,0,1,1,1,2,1,0,1,0,0,0,1,0,0,0,0,0,0,0,0,0,0,0,0,0,0,0,0,0,0,0,0,2,1,0,0,0,0,1,0,0,0,1,1,2,0
UBAT0057,00720,1.48E7,4.933E+06,1199,11.998,709,0.659,39,0.00,0,0,0,0,0,1,0,0,0,0,0,0,0,1,2,2,0,0,0,0,0,0,0,0,1,0,0,0,0,0,1,0,0,0,0,0,2,1,0,1,1,0,0,0,2,0,0,1,0,1,0,1,2,2,0,0,1,0,0,1
UBAT0057,00721,1.48E7,6.413E+06,1200,11.995,712,0.660,39,0.00,2,0,0,1,2,3,0,0,1,1,1,0,0,0,0,2,0,0,0,0,2,1,2,0,0,1,2,0,1,0,0,0,0,0,0,2,0,0,0,0,0,0,0,0,0,2,0,0,0,0,1,1,0,0,2,0,0,0,0,0
