# Supplementary material for: Using bioluminescence as a tool for studying diversity in marine zooplankton and dinoflagellates: an initial assessment
Source: PeerJ. 2024 Jun 11;12:e17516. doi: 10.7717/peerj.17516 (PMC11177854; doi:10.7717/peerj.17516)
Supplement: Supplemental Information 2 [file peerj-12-17516-s002.zip › cell isolations/fusiformis/fusi59.dat]

UBAT0057,00748,1.48E7,2.959E+06,1199,11.997,712,0.660,39,0.00,0,1,0,0,1,2,0,0,1,0,0,1,0,0,0,0,0,0,0,0,0,1,0,0,0,0,0,1,0,0,2,2,0,0,0,0,0,0,0,0,0,0,0,0,0,2,0,0,0,0,0,0,0,0,1,0,0,0,0,0
UBAT0057,00749,1.48E7,3.699E+06,1202,11.993,717,0.661,39,0.00,0,0,1,0,0,0,0,0,0,0,0,0,1,1,0,1,0,1,0,0,0,0,0,0,0,0,0,1,0,0,0,0,0,0,0,0,0,0,0,0,0,0,0,0,0,0,0,0,0,0,0,1,0,2,0,0,1,0,0,0
UBAT0057,00750,1.48E7,2.466E+06,1200,11.996,719,0.664,39,0.00,0,0,0,0,0,0,1,0,0,0,0,0,0,0,0,0,0,0,0,0,0,0,1,0,1,0,0,1,0,0,0,0,0,0,0,0,0,2,0,0,0,0,0,0,1,0,0,0,0,0,0,0,0,0,2,3,0,0,1,0
UBAT0057,00751,1.48E7,3.206E+06,1199,12.000,715,0.664,39,0.00,0,0,0,0,0,0,1,0,0,2,3,3,0,0,0,0,0,0,0,0,0,0,0,0,0,0,1,0,0,0,0,0,0,0,0,0,0,0,0,0,0,0,1,0,0,0,0,0,0,0,0,0,0,0,0,0,0,0,0,1
UBAT0057,00752,1.48E7,3.453E+06,1200,11.996,715,0.662,39,0.00,2,1,0,0,0,0,0,0,0,0,0,0,0,2,2,0,0,1,0,0,0,1,0,0,0,0,0,0,0,0,0,0,0,0,0,0,0,0,1,1,0,0,0,0,0,0,0,0,0,0,0,0,0,1,0,0,0,0,0,0
UBAT0057,00753,1.48E7,2.466E+06,1199,11.997,715,0.661,39,0.00,0,0,1,0,0,0,0,0,0,0,0,0,0,1,0,0,1,0,0,0,0,1,1,0,0,0,0,0,0,0,0,0,0,0,0,0,2,2,0,0,0,0,0,0,1,4,0,0,0,0,0,0,0,0,0,1,0,0,1,0
UBAT0057,00754,1.48E7,4.439E+06,1200,11.995,711,0.666,39,0.00,2,0,0,0,0,0,0,0,0,0,0,0,0,0,0,0,0,0,0,0,0,0,0,0,0,0,0,0,0,0,2,1,0,0,0,0,0,0,0,0,0,0,0,0,0,1,0,0,0,0,0,0,0,0,0,0,0,0,0,0
UBAT0057,00755,1.48E7,9.866E+05,1199,11.995,718,0.665,39,0.00,0,0,0,1,1,3,1,0,0,2,1,0,0,0,0,0,0,0,0,0,0,0,0,0,0,2,0,0,0,0,1,0,0,1,1,0,0,0,0,0,0,0,0,0,0,0,0,0,0,0,1,3,0,0,0,0,0,0,0,0
UBAT0057,00756,1.48E7,4.439E+06,1199,11.994,715,0.662,39,0.00,0,1,2,1,0,0,0,0,0,0,0,0,0,0,0,0,0,0,0,0,0,0,0,0,0,0,1,0,0,0,0,2,0,0,1,0,0,0,2,0,0,0,0,0,1,0,0,0,0,0,0,0,1,2,0,0,0,0,0,1
UBAT0057,00757,1.48E7,3.699E+06,1197,11.997,717,0.663,39,0.00,0,0,0,0,0,0,0,0,0,0,0,0,1,1,1,0,0,0,1,0,1,0,0,0,0,0,1,0,1,2,0,0,0,1,0,0,0,0,0,0,0,0,1,1,0,0,0,0,0,0,0,0,0,0,1,1,0,2,0,0
UBAT0057,00758,1.48E7,3.946E+06,1198,12.014,719,0.663,39,0.00,0,0,0,0,0,0,0,2,2,1,1,1,0,0,0,0,0,0,1,0,0,0,1,0,0,0,0,0,1,1,0,0,1,0,1,0,0,1,3,0,0,0,0,0,0,0,0,3,3,1,0,1,0,1,0,0,1,1,1,1
UBAT0057,00759,1.48E7,7.399E+06,1200,12.027,713,0.662,39,0.00,0,0,1,0,0,0,0,0,0,1,0,2,0,0,1,1,0,0,0,0,0,0,0,0,0,0,0,1,0,0,0,0,1,1,1,0,1,2,0,0,0,1,0,0,0,0,0,3,0,0,0,1,0,0,0,0,0,0,0,0
UBAT0057,00760,1.48E7,4.439E+06,1199,12.020,712,0.663,39,0.00,0,0,0,0,0,0,0,0,0,0,0,0,1,0,0,1,0,0,0,0,0,0,1,0,1,0,0,0,1,0,0,0,0,3,1,0,0,0,0,0,1,0,0,1,0,1,0,0,0,0,0,2,2,0,0,0,0,0,0,0
UBAT0057,00761,1.48E7,4.193E+06,1198,11.988,718,0.664,39,0.00,1,0,0,0,0,1,0,0,0,1,0,1,1,0,1,0,0,0,0,0,0,0,0,1,1,0,0,0,0,0,0,0,0,0,0,0,0,0,0,0,0,0,1,0,0,0,1,0,0,0,0,0,0,1,0,0,0,1,0,0
UBAT0057,00762,1.48E7,2.713E+06,1196,11.993,722,0.662,39,0.00,0,0,0,0,0,0,0,1,2,0,0,0,0,0,0,0,0,0,0,1,2,0,0,1,0,0,0,0,0,1,0,0,0,0,0,0,0,0,0,0,0,2,0,1,0,0,0,0,0,0,0,1,0,0,0,0,0,0,0,0
UBAT0057,00763,1.48E7,2.959E+06,1197,11.995,716,0.662,39,0.00,0,0,0,0,0,0,0,1,1,0,1,0,0,1,0,1,1,0,0,0,1,0,0,0,0,0,0,0,0,0,0,0,0,0,1,0,1,0,0,0,0,0,0,0,0,1,2,0,0,2,0,0,0,1,0,0,1,0,0,0
UBAT0057,00764,1.48E7,3.946E+06,1198,11.997,709,0.660,39,0.00,0,0,0,0,0,0,0,0,0,0,0,0,1,0,0,1,1,0,0,0,0,0,0,0,1,1,2,1,0,0,0,0,0,0,0,1,1,0,0,1,1,0,0,1,2,2,0,0,1,1,0,0,0,0,0,0,0,0,1,1
UBAT0057,00765,1.48E7,5.426E+06,1199,11.998,712,0.664,39,0.00,1,2,0,0,0,0,0,0,0,0,0,0,0,0,0,0,0,0,0,0,1,0,0,1,0,0,0,0,0,0,0,0,1,1,0,1,0,0,0,0,0,0,0,1,0,0,1,1,0,0,0,0,0,0,0,0,1,0,0,1
UBAT0057,00766,1.48E7,2.959E+06,1199,12.019,714,0.660,39,0.00,0,0,0,0,0,1,0,0,0,0,0,0,0,0,0,0,0,0,0,0,0,0,0,0,0,0,0,0,0,0,0,0,0,0,0,0,0,0,0,1,3,1,1,0,0,0,0,0,0,0,0,0,1,0,0,0,0,1,1,0
UBAT0057,00767,1.48E7,2.466E+06,1198,11.993,714,0.662,39,0.00,0,1,0,0,0,0,0,0,0,0,0,0,0,0,1,0,0,0,0,1,0,0,0,0,0,0,1,1,0,0,0,0,0,1,1,0,0,0,0,0,0,0,0,0,0,0,0,0,1,0,0,1,1,0,0,0,0,0,0,0
UBAT0057,00768,1.48E7,2.466E+06,1198,11.995,715,0.663,39,0.00,0,0,0,1,1,3,1,0,0,1,0,1,1,0,0,0,0,0,0,0,0,0,0,1,0,0,1,0,0,0,1,0,0,0,0,0,0,0,0,0,0,0,0,0,1,1,0,0,1,0,0,0,0,1,0,0,0,0,0,0
UBAT0057,00769,1.48E7,3.946E+06,1199,11.997,715,0.663,39,0.00,0,0,0,0,0,2,0,0,0,1,2,1,0,1,1,0,1,0,0,0,0,0,1,0,0,0,0,0,0,0,0,0,0,0,1,1,0,0,0,0,0,0,0,0,0,1,0,0,0,0,0,0,0,0,0,0,0,0,1,0
UBAT0057,00770,1.48E7,3.453E+06,1201,11.994,714,0.663,39,0.00,0,0,0,0,0,0,0,0,0,0,2,1,0,0,0,0,1,0,1,2,0,0,0,0,0,0,0,0,0,0,2,0,0,0,1,2,0,0,1,1,2,0,0,1,2,0,0,0,0,0,0,1,0,0,0,0,0,0,0,0
UBAT0057,00771,1.48E7,4.933E+06,1201,11.999,713,0.663,39,0.00,0,0,0,1,0,1,0,0,1,2,1,0,0,0,2,0,0,0,0,3,1,1,2,0,0,0,0,0,0,0,0,0,1,0,0,0,1,0,0,0,0,0,0,0,1,0,1,1,0,0,0,0,0,1,0,0,1,0,0,0
UBAT0057,00772,1.48E7,5.426E+06,1201,11.997,711,0.660,39,0.00,0,0,0,0,0,1,0,0,0,0,0,0,0,0,0,0,0,0,0,0,0,0,0,0,0,0,0,0,0,1,0,0,0,1,1,0,0,0,0,0,0,0,0,0,0,0,0,0,0,0,0,0,0,0,0,0,0,1,0,1
UBAT0057,00773,1.48E7,1.973E+06,1202,11.998,715,0.665,39,0.00,2,2,2,0,0,0,0,0,1,1,0,0,0,1,0,0,1,0,0,0,0,0,0,1,0,0,0,0,1,0,0,0,2,3,7,10,11,9,9,9,10,9,10,8,7,9,10,10,10,10,12,13,10,9,7,7,6,1,1,2
UBAT0057,00774,1.48E7,5.747E+07,1200,11.994,713,0.662,39,0.00,2,0,0,1,1,2,0,0,0,0,2,2,2,0,0,0,0,0,0,0,0,0,0,0,0,0,1,0,0,0,0,0,1,0,0,1,0,0,0,0,0,0,0,0,0,0,0,0,0,0,0,0,0,1,0,0,1,1,0,0
UBAT0057,00775,1.48E7,3.946E+06,1198,12.001,714,0.665,39,0.00,0,0,0,2,0,0,0,0,0,0,1,2,0,1,2,0,0,0,0,0,0,0,0,0,0,0,0,0,0,0,1,0,0,0,0,0,1,0,0,0,0,0,0,0,0,0,0,0,0,0,0,0,0,0,0,0,0,2,0,0
UBAT0057,00776,1.48E7,2.959E+06,1201,12.000,713,0.661,39,0.00,0,0,1,1,0,0,0,0,0,1,0,0,0,0,0,0,0,0,0,0,0,0,0,2,1,0,0,0,0,0,0,0,0,1,0,0,1,2,1,0,0,0,0,1,0,0,0,0,0,0,0,0,1,0,1,0,1,3,0,0
UBAT0057,00777,1.48E7,4.686E+06,1200,11.998,716,0.662,39,0.00,1,0,1,2,0,0,0,0,1,0,0,1,0,0,0,0,1,1,0,0,0,0,0,0,0,0,0,0,0,0,0,0,0,0,3,0,0,0,0,1,0,0,0,0,0,0,1,1,0,0,0,0,2,1,2,1,0,0,0,0
UBAT0057,00778,1.48E7,4.686E+06,1201,11.995,708,0.662,39,0.00,0,0,0,0,0,0,1,0,0,0,0,0,0,1,1,0,0,0,0,0,1,0,0,0,0,0,0,0,1,0,0,0,0,0,1,0,0,0,0,0,0,0,0,0,0,0,0,0,0,0,0,0,0,0,0,0,0,0,1,2
UBAT0057,00779,1.48E7,2.219E+06,1201,11.996,704,0.664,39,0.00,0,1,0,0,0,0,0,0,0,0,0,0,0,0,0,0,1,0,0,0,0,1,0,0,0,0,0,0,0,0,1,0,0,0,0,0,2,0,0,0,0,0,0,0,0,1,0,0,0,0,0,0,0,0,0,3,1,0,0,1
UBAT0057,00780,1.48E7,2.959E+06,1199,11.994,711,0.663,39,0.00,0,0,0,0,0,0,1,0,0,0,2,1,0,0,0,0,0,0,0,0,0,0,0,0,0,1,0,0,0,0,0,0,0,0,0,0,0,0,0,0,0,0,0,0,0,0,0,0,0,1,0,0,0,2,1,0,0,0,0,0
UBAT0057,00781,1.48E7,2.219E+06,1199,11.997,710,0.660,39,0.00,0,0,0,0,0,0,0,0,1,0,0,0,0,1,1,1,0,0,1,0,0,0,0,2,0,0,1,2,2,0,0,0,0,2,1,2,2,1,0,0,1,0,0,2,0,0,2,1,1,0,0,0,0,1,0,0,1,0,0,2
UBAT0057,00782,1.48E7,7.646E+06,1197,11.993,705,0.660,39,0.00,0,0,1,0,0,0,1,0,0,0,1,0,0,0,0,0,0,0,0,0,0,0,0,0,0,0,0,0,0,0,0,0,0,0,0,0,2,0,0,0,0,2,1,1,0,0,0,0,0,0,0,0,0,1,1,0,0,0,0,0
UBAT0057,00783,1.48E7,2.959E+06,1196,12.025,705,0.660,39,0.00,1,0,0,1,2,0,0,0,0,1,0,0,0,0,1,1,0,2,0,1,2,1,0,0,0,0,2,0,0,0,0,0,0,0,0,0,0,0,1,0,0,0,0,0,0,0,0,0,0,0,0,2,1,1,1,2,0,0,0,0
UBAT0057,00784,1.48E7,5.426E+06,1195,11.992,706,0.662,39,0.00,0,0,0,0,0,1,0,0,0,0,0,0,0,1,0,0,0,1,1,2,2,3,3,1,1,0,0,0,1,0,0,0,0,0,0,0,0,0,0,0,0,0,0,0,0,0,0,0,0,0,1,0,0,0,0,0,0,0,0,0
UBAT0057,00785,1.48E7,4.439E+06,1197,12.012,715,0.665,39,0.00,0,0,0,0,1,0,0,0,1,0,0,1,2,0,0,0,2,0,0,0,0,0,2,0,0,0,0,0,0,0,1,1,0,0,0,0,0,0,0,0,0,2,1,0,0,0,0,0,1,1,2,0,0,0,0,1,0,0,0,0
UBAT0057,00786,1.48E7,4.686E+06,1200,11.992,716,0.662,39,0.00,0,1,1,1,3,2,0,0,0,1,0,0,0,0,1,0,0,1,2,1,1,1,1,1,0,0,0,0,0,0,0,0,0,0,1,0,0,0,0,0,0,0,2,2,0,0,1,0,0,0,0,0,0,0,1,0,0,0,0,2
UBAT0057,00787,1.48E7,6.659E+06,1200,11.993,716,0.661,39,0.00,0,1,2,0,0,0,1,1,1,0,0,0,0,0,1,0,0,1,0,1,1,0,0,0,2,1,0,0,0,2,0,1,0,0,2,0,2,0,0,1,0,0,0,0,0,0,0,0,0,0,2,0,0,0,0,0,0,0,1,1
UBAT0057,00788,1.48E7,6.166E+06,1200,11.994,715,0.663,39,0.00,0,0,1,1,0,0,0,1,0,0,0,0,0,1,0,0,0,0,0,0,0,0,0,0,0,0,0,0,3,3,0,0,0,0,1,0,0,0,0,0,1,0,1,0,0,0,0,0,2,1,0,0,2,1,1,0,0,0,2,2
UBAT0057,00789,1.48E7,5.919E+06,1199,11.994,711,0.660,39,0.00,0,0,0,0,1,0,0,0,0,0,0,0,0,0,1,0,0,0,1,0,0,0,0,0,0,0,0,0,0,0,0,0,0,0,0,0,0,0,0,0,0,2,2,0,0,0,0,0,0,0,1,1,1,0,0,0,0,0,0,2
UBAT0057,00790,1.48E7,2.959E+06,1198,11.994,716,0.662,39,0.00,0,0,0,0,2,1,1,0,0,0,0,0,0,0,0,0,0,1,0,0,0,0,0,1,0,0,0,0,0,0,0,0,0,0,0,0,0,0,0,0,0,0,0,0,0,0,0,0,0,0,1,0,0,0,0,0,2,0,0,0
UBAT0057,00791,1.48E7,2.219E+06,1198,11.996,717,0.663,39,0.00,0,0,1,0,0,0,0,1,0,0,0,0,0,0,0,0,0,0,1,1,0,0,0,1,1,0,0,1,0,0,0,1,1,0,0,1,0,1,0,0,1,0,0,0,0,0,0,0,0,0,0,0,0,1,0,0,0,2,1,0
UBAT0057,00792,1.48E7,4.439E+06,1199,11.996,711,0.661,39,0.00,2,0,0,0,0,0,1,1,0,0,0,1,3,0,0,0,0,0,0,0,0,1,1,1,1,0,0,0,0,1,0,0,0,0,0,0,0,0,0,0,1,1,0,0,0,0,0,0,0,1,0,0,0,0,0,0,0,0,0,0
UBAT0057,00793,1.48E7,3.699E+06,1199,11.997,717,0.663,39,0.00,1,0,0,0,0,0,2,0,1,0,0,0,0,0,0,0,0,0,0,0,0,0,0,0,0,1,0,0,0,0,0,0,0,0,1,1,0,0,0,0,0,0,0,0,0,0,0,0,0,0,0,0,0,0,0,0,1,1,0,0
