# Supplementary material for: Using bioluminescence as a tool for studying diversity in marine zooplankton and dinoflagellates: an initial assessment
Source: PeerJ. 2024 Jun 11;12:e17516. doi: 10.7717/peerj.17516 (PMC11177854; doi:10.7717/peerj.17516)
Supplement: Supplemental Information 2 [file peerj-12-17516-s002.zip › cell isolations/fusiformis/fusi60.dat]

UBAT0057,00806,1.48E7,6.906E+06,1200,11.994,717,0.663,39,0.00,0,0,0,1,2,0,1,0,0,1,1,1,1,1,0,0,1,2,1,0,0,0,0,0,0,0,0,1,0,0,0,0,0,0,0,0,0,0,0,0,0,0,2,0,1,0,0,2,0,0,0,0,0,1,2,1,0,0,0,0
UBAT0057,00807,1.48E7,5.673E+06,1199,11.996,713,0.663,39,0.00,0,0,0,0,0,0,0,0,0,0,1,0,0,0,0,0,0,0,0,0,0,0,0,0,0,0,0,0,0,0,0,0,0,0,0,0,0,0,0,1,1,1,0,0,0,0,0,0,0,0,0,0,0,2,2,1,1,0,1,0
UBAT0057,00808,1.48E7,2.959E+06,1199,11.996,716,0.664,39,0.00,1,3,0,0,0,1,0,0,0,0,0,0,0,0,1,0,1,2,1,0,0,1,1,1,0,0,0,0,0,0,0,0,0,0,0,1,0,0,0,0,0,0,1,2,0,0,0,0,0,0,0,0,0,0,0,1,2,1,0,0
UBAT0057,00809,1.48E7,5.179E+06,1199,11.997,713,0.659,39,0.00,1,0,0,0,1,0,0,0,0,0,0,0,1,0,0,0,0,0,0,1,1,0,0,0,0,0,0,1,0,0,0,0,0,0,0,2,0,0,0,0,1,2,1,0,1,0,0,1,0,0,0,1,0,0,0,1,1,1,0,0
UBAT0057,00810,1.48E7,4.193E+06,1200,11.994,714,0.666,39,0.00,0,0,0,1,0,0,0,0,0,0,0,0,0,0,0,0,0,0,0,0,0,0,0,0,0,0,0,1,0,1,1,0,0,0,0,0,0,0,0,0,0,0,0,0,0,0,0,0,0,2,0,0,3,0,0,0,0,1,1,0
UBAT0057,00811,1.48E7,2.713E+06,1198,11.996,714,0.660,39,0.00,0,0,0,0,0,0,0,0,0,0,0,0,0,0,0,0,0,0,0,0,0,0,1,1,0,0,0,0,0,1,0,0,0,2,0,0,0,0,2,0,1,1,0,0,0,0,0,0,0,0,0,0,0,1,0,0,0,0,0,0
UBAT0057,00812,1.48E7,2.466E+06,1197,11.995,713,0.659,39,0.00,0,0,0,0,0,0,0,0,0,0,1,0,0,0,0,2,0,0,0,0,0,0,0,0,0,0,1,1,0,0,0,0,0,0,0,0,0,0,0,0,0,0,0,0,0,0,0,0,0,0,0,0,0,0,0,0,0,0,1,0
UBAT0057,00813,1.48E7,1.973E+06,1199,11.995,712,0.664,39,0.00,2,2,0,0,0,0,0,0,0,0,0,2,1,0,1,0,0,0,0,0,0,2,1,0,0,0,0,1,0,0,0,0,1,0,0,0,0,1,1,1,0,0,0,0,0,0,1,2,0,0,1,1,2,0,0,0,0,0,1,0
UBAT0057,00814,1.48E7,5.426E+06,1200,11.996,710,0.663,39,0.00,0,0,1,0,0,1,1,0,0,0,1,0,0,0,0,0,1,0,0,0,1,1,1,0,0,0,0,0,0,0,0,0,0,0,0,0,0,0,0,0,0,0,0,0,0,0,0,0,0,0,0,1,0,0,0,0,0,1,1,0
UBAT0057,00815,1.48E7,2.713E+06,1200,11.993,712,0.665,39,0.00,0,1,0,0,0,0,1,0,0,0,0,0,0,0,0,0,0,0,0,0,0,0,1,1,1,0,0,0,0,0,0,1,0,0,0,1,1,0,0,0,0,0,0,0,0,0,0,0,0,0,0,0,1,1,0,0,0,0,0,0
UBAT0057,00816,1.48E7,2.466E+06,1200,11.997,709,0.660,39,0.00,0,0,0,0,0,1,0,0,0,0,0,1,0,0,0,0,0,0,0,0,0,1,0,0,1,0,0,0,0,0,0,0,1,0,0,0,0,0,0,0,0,0,0,0,0,1,3,2,0,0,0,0,0,0,2,2,1,0,0,0
UBAT0057,00817,1.48E7,3.946E+06,1199,12.012,710,0.662,39,0.00,0,0,0,0,0,0,0,0,0,0,0,0,0,0,0,0,1,1,2,0,0,0,2,0,0,0,0,0,1,1,0,1,0,0,0,0,2,1,0,2,0,0,0,1,0,0,0,1,0,0,0,1,0,0,1,0,1,0,0,0
UBAT0057,00818,1.48E7,4.686E+06,1200,11.994,712,0.663,39,0.00,0,0,0,0,0,0,0,0,0,2,3,3,2,0,0,0,0,0,0,0,0,0,0,0,1,0,0,0,0,0,0,0,0,0,1,2,2,0,0,0,0,0,0,0,0,1,0,0,0,8,3,3,20,53,113,210,321,482,502,423
UBAT0057,00819,1.48E7,6.289E+08,1200,11.994,715,0.663,39,0.00,395,433,467,453,387,304,183,149,125,110,94,85,78,71,61,52,49,47,43,40,38,35,33,33,31,30,30,26,25,23,24,21,21,22,20,19,18,17,17,16,14,14,14,13,13,12,11,11,12,10,12,10,8,9,8,7,7,8,7,8
UBAT0057,00820,1.48E7,9.733E+08,1199,11.998,712,0.658,39,0.00,8,7,6,6,6,4,6,9,10,11,12,11,11,18,46,97,159,200,213,203,185,162,138,113,93,79,67,100,210,339,433,470,458,420,368,316,267,222,181,140,103,78,61,55,50,45,42,37,32,27,26,26,26,20,19,18,16,14,13,12
UBAT0057,00821,1.48E7,1.610E+09,1200,11.992,709,0.662,39,0.00,13,12,10,9,11,12,11,11,12,11,8,5,8,8,7,8,7,6,6,7,7,5,4,4,4,3,4,3,4,5,4,5,4,3,2,0,2,3,3,4,3,3,1,2,3,2,2,4,3,2,1,2,1,1,1,3,1,2,4,3
UBAT0057,00822,1.48E7,7.103E+07,1200,11.994,710,0.662,39,0.00,2,1,1,3,2,2,4,4,2,1,1,7,10,6,2,0,0,6,17,8,2,0,0,0,0,0,0,0,0,1,0,0,0,0,0,0,0,0,0,1,0,0,0,0,0,0,0,0,0,0,1,3,0,0,0,0,0,0,0,0
UBAT0057,00823,1.48E7,2.096E+07,1200,11.998,713,0.661,39,0.00,0,0,0,0,0,0,0,0,0,0,0,0,0,0,0,0,0,1,0,0,0,0,0,0,0,0,0,0,0,0,0,0,0,0,0,0,0,0,0,0,1,0,0,0,0,0,0,0,0,0,0,0,0,2,2,0,0,0,0,0
UBAT0057,00824,1.48E7,1.726E+06,1199,11.996,708,0.664,39,0.00,1,1,0,0,0,2,2,0,1,0,0,0,0,0,0,1,0,0,0,0,1,0,0,1,0,1,0,0,0,0,0,0,0,1,0,0,0,0,0,0,0,0,1,0,0,0,0,0,0,0,0,2,0,0,0,0,0,0,1,0
UBAT0057,00825,1.48E7,3.699E+06,1198,11.985,711,0.662,39,0.00,0,0,1,1,0,0,0,0,1,0,0,0,0,0,0,0,0,0,1,0,0,0,0,0,0,0,0,0,0,0,0,0,0,1,1,0,0,1,1,0,0,0,0,0,2,0,1,0,1,0,0,0,0,0,0,0,0,0,1,0
UBAT0057,00826,1.48E7,3.206E+06,1197,11.993,708,0.662,39,0.00,0,0,0,1,0,0,2,0,0,0,0,0,0,0,0,0,0,0,2,1,0,0,0,2,0,0,2,2,1,1,0,1,0,0,0,0,0,2,2,0,0,0,1,3,1,0,0,0,0,0,1,0,0,0,0,0,0,0,0,0
UBAT0057,00827,1.48E7,6.166E+06,1198,12.004,713,0.660,39,0.00,0,0,0,1,1,0,0,0,0,1,0,0,0,0,0,0,0,0,0,0,0,0,0,0,0,0,0,0,0,0,1,1,0,1,0,0,0,0,0,0,0,0,1,1,0,0,0,0,0,0,0,0,0,0,0,0,0,0,0,0
