# Supplementary material for: Using bioluminescence as a tool for studying diversity in marine zooplankton and dinoflagellates: an initial assessment
Source: PeerJ. 2024 Jun 11;12:e17516. doi: 10.7717/peerj.17516 (PMC11177854; doi:10.7717/peerj.17516)
Supplement: Supplemental Information 2 [file peerj-12-17516-s002.zip › cell isolations/fusiformis/fusi61.dat]

UBAT0057,00852,1.48E7,6.166E+06,1199,12.009,709,0.662,39,0.00,0,0,1,0,0,0,1,0,0,1,3,2,0,1,0,0,0,0,0,1,1,1,0,0,1,0,0,0,0,0,0,0,0,0,0,0,1,1,0,0,0,0,0,0,0,0,0,0,0,0,0,0,0,0,0,0,0,0,0,0
UBAT0057,00853,1.48E7,3.699E+06,1198,11.993,713,0.662,39,0.00,0,0,0,0,0,0,1,0,0,0,2,0,1,0,0,0,2,1,0,0,0,1,2,1,0,0,1,1,0,0,0,0,0,0,0,0,0,0,0,0,2,0,0,0,0,0,0,0,0,0,0,1,2,1,1,1,0,0,0,0
UBAT0057,00854,1.48E7,5.426E+06,1198,11.997,717,0.662,39,0.00,1,0,0,0,0,1,0,0,0,0,0,0,0,0,1,0,0,0,1,2,1,0,0,0,0,0,0,0,0,0,0,0,0,0,0,0,0,0,0,0,0,0,0,0,0,0,0,0,0,0,0,1,0,0,1,0,0,1,1,0
UBAT0057,00855,1.48E7,2.466E+06,1198,11.995,713,0.663,39,0.00,0,0,2,0,1,1,0,0,0,0,2,0,0,0,0,0,0,0,0,0,0,0,0,0,0,0,0,1,1,0,0,0,0,0,0,1,0,0,0,0,0,0,0,0,1,0,0,0,0,0,1,0,0,0,0,1,1,0,0,0
UBAT0057,00856,1.48E7,3.453E+06,1201,11.994,717,0.662,39,0.00,1,3,1,0,1,1,0,0,1,0,0,0,0,0,0,1,0,0,1,1,0,0,0,0,0,0,0,0,0,0,0,2,0,0,1,0,0,0,0,0,0,0,1,0,0,0,0,0,0,0,1,1,2,1,0,0,0,0,0,0
UBAT0057,00857,1.48E7,4.686E+06,1199,11.994,713,0.661,39,0.00,0,0,0,0,0,0,1,1,0,0,0,0,1,0,1,0,0,2,0,1,0,0,0,0,0,0,0,0,0,2,0,0,0,0,0,0,0,0,0,0,0,0,0,0,0,0,1,2,0,0,0,0,0,0,2,0,0,0,0,0
UBAT0057,00858,1.48E7,3.453E+06,1199,12.022,714,0.664,39,0.00,0,0,1,0,1,0,0,0,0,0,0,0,1,1,0,0,0,1,0,0,0,0,0,0,0,0,0,0,0,0,0,1,0,1,3,2,1,0,0,0,1,0,0,1,1,0,1,0,0,0,0,0,0,0,0,0,0,0,0,0
UBAT0057,00859,1.48E7,4.193E+06,1198,11.994,716,0.660,39,0.00,0,1,0,0,0,0,0,0,0,0,0,0,0,0,0,2,2,0,0,1,2,2,0,0,0,0,0,0,0,0,0,0,0,0,0,0,0,0,0,0,0,0,0,1,1,0,0,0,1,0,0,1,0,0,0,0,0,0,1,0
UBAT0057,00860,1.48E7,3.699E+06,1197,11.993,716,0.660,39,0.00,0,0,0,0,0,0,0,0,0,0,0,1,0,0,2,0,0,0,0,0,0,0,0,0,1,0,0,0,0,0,1,0,0,0,0,0,1,0,0,1,0,0,0,0,0,0,0,0,2,0,1,0,0,0,0,2,1,0,0,0
UBAT0057,00861,1.48E7,3.206E+06,1197,11.992,719,0.664,39,0.00,0,0,0,0,0,0,0,0,0,0,0,0,0,0,0,0,0,0,0,0,0,0,0,0,0,0,0,0,0,0,0,0,0,1,0,0,0,0,0,0,1,0,0,0,0,0,0,2,0,0,0,0,0,0,0,0,0,0,0,0
UBAT0057,00862,1.48E7,9.866E+05,1198,11.995,719,0.662,39,0.00,0,0,0,0,0,1,0,0,2,0,0,0,0,1,1,1,1,0,0,0,0,0,0,0,0,0,0,0,0,1,2,2,0,0,1,0,0,1,1,1,0,0,0,0,0,0,0,0,1,1,0,0,1,0,0,0,1,0,0,0
UBAT0057,00863,1.48E7,4.933E+06,1199,11.997,720,0.665,39,0.00,0,0,0,1,1,0,0,0,0,1,0,0,0,0,0,0,0,1,0,0,0,0,0,0,0,0,0,0,0,0,0,1,1,0,0,0,0,0,0,0,0,0,1,3,0,0,0,1,1,0,0,0,0,1,1,1,0,0,0,0
UBAT0057,00864,1.48E7,3.699E+06,1200,11.994,717,0.662,39,0.00,0,0,0,0,0,0,0,0,0,0,0,1,0,0,0,0,0,0,0,0,0,0,0,0,0,0,0,1,0,0,0,0,0,0,0,0,2,3,0,0,0,0,0,0,0,0,0,0,0,0,0,0,1,1,0,0,0,0,0,0
UBAT0057,00865,1.48E7,2.219E+06,1199,11.995,712,0.664,39,0.00,0,0,0,1,0,0,0,0,0,0,0,0,0,0,0,0,3,0,0,1,0,0,1,0,0,0,0,0,0,0,0,1,0,0,0,0,0,0,0,0,0,1,1,1,0,0,0,0,0,0,0,1,0,0,0,1,0,0,0,0
UBAT0057,00866,1.48E7,2.959E+06,1200,11.995,712,0.666,39,0.00,0,0,0,0,0,0,0,0,0,0,0,0,0,0,0,1,0,0,0,0,0,0,0,2,0,0,0,0,0,0,0,0,1,0,0,0,0,0,0,1,0,0,0,0,1,0,0,0,0,0,0,0,1,0,0,1,0,0,0,0
UBAT0057,00867,1.48E7,1.973E+06,1202,11.993,707,0.663,39,0.00,0,0,0,1,0,0,0,1,0,0,1,0,0,1,3,0,0,0,0,0,0,0,0,0,0,0,1,0,0,0,1,1,0,0,0,0,0,0,0,0,0,0,0,0,0,0,0,0,0,0,0,0,0,0,0,0,0,0,0,0
UBAT0057,00868,1.48E7,2.466E+06,1200,11.995,708,0.665,39,0.00,0,0,0,0,0,0,0,0,0,0,1,0,0,1,0,0,2,0,0,0,0,0,1,1,0,0,0,0,0,0,0,0,0,0,0,0,0,0,0,0,0,0,0,1,0,0,0,2,0,0,0,0,0,0,1,0,0,2,1,0
UBAT0057,00869,1.48E7,3.206E+06,1198,11.995,712,0.662,39,0.00,0,0,0,0,0,0,0,0,0,0,0,0,0,0,0,1,2,0,1,0,0,0,0,0,0,1,0,0,0,0,0,0,0,0,0,0,0,0,0,1,0,1,0,0,0,0,0,0,2,2,0,0,0,0,1,0,1,1,0,0
UBAT0057,00870,1.48E7,3.453E+06,1201,11.994,708,0.663,39,0.00,0,0,0,1,0,0,2,7,32,52,57,56,50,50,46,42,47,48,44,39,32,23,21,23,22,18,9,2,1,0,0,0,0,0,0,0,0,0,0,0,0,0,0,0,0,0,0,0,0,0,0,0,0,0,0,3,0,0,0,0
UBAT0057,00871,1.48E7,1.793E+08,1200,11.994,713,0.663,39,0.00,0,0,0,0,0,0,0,0,0,0,0,0,0,3,1,0,2,0,0,0,0,0,0,0,0,0,0,0,0,0,0,0,0,0,0,0,0,0,0,0,0,0,0,0,0,0,0,0,0,0,1,0,0,0,0,1,0,0,0,1
UBAT0057,00872,1.48E7,2.219E+06,1198,11.993,708,0.662,39,0.00,0,0,0,0,0,0,0,0,0,0,1,0,0,0,0,0,0,0,1,1,0,0,0,0,0,0,1,0,0,0,0,0,0,0,0,0,0,0,0,0,0,0,0,1,0,0,0,1,1,0,0,0,0,0,0,0,0,0,0,0
UBAT0057,00873,1.48E7,1.726E+06,1198,11.998,713,0.660,39,0.00,0,0,0,0,1,0,0,0,0,0,0,1,0,1,1,0,0,0,2,0,0,1,0,0,0,1,0,0,0,0,0,0,0,1,0,0,0,0,1,1,0,0,0,0,0,0,0,0,0,0,0,0,2,0,0,0,0,1,0,0
UBAT0057,00874,1.48E7,3.453E+06,1199,11.998,714,0.663,39,0.00,0,0,0,0,0,3,0,0,0,0,0,0,0,0,2,2,0,0,0,0,0,0,0,0,0,0,0,0,0,0,0,0,0,0,0,2,0,1,1,0,1,0,0,0,0,0,1,0,0,0,0,0,0,0,0,0,0,0,1,0
UBAT0057,00875,1.48E7,3.453E+06,1197,11.995,713,0.663,39,0.00,0,1,0,0,0,0,0,0,0,0,1,0,0,0,0,0,0,0,0,2,0,0,0,0,1,0,0,0,0,1,0,1,0,0,0,0,0,0,0,0,0,0,0,0,0,0,0,0,0,1,0,0,0,1,0,0,0,2,2,0
UBAT0057,00876,1.48E7,3.206E+06,1197,11.984,711,0.660,39,0.00,0,0,0,0,0,0,0,0,0,0,0,0,0,0,0,0,0,0,0,1,1,1,0,0,1,0,0,0,0,0,1,0,2,1,0,0,0,0,0,1,1,0,0,0,0,0,0,0,1,0,0,0,0,2,0,0,0,0,0,0
UBAT0057,00877,1.48E7,3.206E+06,1197,11.994,716,0.661,39,0.00,0,0,1,0,0,3,0,0,1,0,0,0,0,0,0,0,0,0,0,0,0,0,0,0,0,2,2,0,0,1,2,3,2,0,0,0,0,0,0,0,2,2,3,0,0,0,0,0,0,0,0,0,0,0,0,0,0,3,1,1
UBAT0057,00878,1.48E7,7.153E+06,1198,11.994,713,0.662,39,0.00,0,0,0,1,0,0,0,0,0,0,0,1,2,0,0,0,0,0,0,0,0,2,2,0,0,0,0,0,2,0,0,0,0,0,1,0,0,1,1,0,0,0,0,0,0,0,0,0,1,0,0,0,0,0,0,0,0,0,3,1
UBAT0057,00879,1.48E7,4.439E+06,1201,11.984,711,0.662,39,0.00,0,0,0,0,1,0,2,2,2,2,0,0,0,0,0,0,0,0,0,0,1,0,0,0,0,0,0,0,1,1,0,3,2,1,0,0,0,0,0,0,0,0,0,0,0,0,0,0,0,0,0,1,0,1,0,0,0,0,0,0
UBAT0057,00880,1.48E7,5.179E+06,1201,11.982,713,0.661,39,0.00,1,1,1,0,0,0,0,1,3,0,0,1,0,0,0,0,0,0,0,0,0,0,0,0,0,0,0,0,1,0,0,0,0,1,0,0,0,0,0,0,0,1,0,0,1,0,0,0,0,0,0,0,0,0,2,0,1,0,0,1
UBAT0057,00881,1.48E7,3.699E+06,1198,11.992,713,0.662,39,0.00,0,0,0,0,0,1,0,0,0,1,0,0,1,3,1,0,0,0,0,0,0,1,0,0,0,0,0,2,1,0,0,1,0,0,0,0,0,0,0,0,0,0,0,0,0,0,0,0,0,0,0,0,0,0,0,0,0,0,0,0
UBAT0057,00882,1.48E7,3.453E+06,1198,11.992,711,0.662,39,0.00,2,0,0,0,0,0,0,0,0,0,0,1,0,0,0,0,0,0,0,0,0,0,1,0,1,1,1,1,0,0,0,0,0,0,0,0,0,0,0,3,0,0,0,0,1,2,0,0,0,0,0,1,0,0,0,0,0,0,0,0
UBAT0057,00883,1.48E7,3.206E+06,1200,11.994,715,0.661,39,0.00,0,0,0,0,0,0,0,0,0,0,0,2,1,4,4,2,2,1,0,0,0,1,1,0,0,0,1,0,0,1,0,0,0,0,2,0,0,0,0,0,0,1,0,0,1,1,1,0,0,0,0,0,0,1,0,0,0,0,0,0
UBAT0057,00884,1.48E7,6.659E+06,1198,11.994,715,0.663,39,0.00,0,0,0,0,0,0,0,0,0,1,0,1,0,0,0,0,0,0,0,0,1,0,0,0,0,0,0,0,0,0,0,1,1,0,0,0,0,0,0,1,0,0,0,0,0,0,0,0,0,0,0,0,1,1,0,2,0,0,0,0
UBAT0057,00885,1.48E7,2.466E+06,1197,11.997,715,0.662,39,0.00,0,0,0,0,1,1,1,0,0,1,0,0,0,0,0,1,0,0,0,0,0,1,1,0,0,0,0,0,0,0,0,0,0,0,0,0,0,0,0,0,0,0,0,0,0,0,0,0,1,1,0,0,0,0,0,1,0,0,1,0
UBAT0057,00886,1.48E7,2.713E+06,1198,11.997,714,0.666,39,0.00,0,0,0,0,0,0,0,0,1,1,1,0,0,0,0,0,0,1,3,0,0,1,0,0,1,0,0,0,0,0,0,0,0,0,0,0,0,0,0,1,10,37,77,93,87,75,61,53,43,34,31,29,26,23,23,19,16,12,9,10
UBAT0057,00887,1.48E7,1.941E+08,1199,11.999,709,0.664,39,0.00,9,8,7,6,6,6,5,4,5,5,7,5,4,5,4,2,3,4,5,2,2,4,2,2,2,1,2,0,1,1,2,2,0,1,2,2,1,0,1,1,4,1,0,3,3,3,1,0,1,2,2,0,1,0,0,0,0,0,0,0
UBAT0057,00888,1.48E7,3.527E+07,1198,11.994,714,0.662,39,0.00,0,2,1,4,3,0,3,0,1,0,1,2,1,0,1,2,0,0,2,1,0,0,0,0,0,0,0,1,0,0,0,0,0,0,0,0,0,0,0,0,1,0,1,0,0,0,0,2,1,0,0,0,1,2,2,0,0,0,0,1
UBAT0057,00889,1.48E7,8.879E+06,1201,11.995,711,0.662,39,0.00,0,0,0,0,1,0,1,0,0,0,0,0,1,1,0,0,0,0,1,1,0,0,0,0,0,1,0,0,0,0,0,0,1,0,0,0,0,0,1,0,0,0,0,0,1,0,0,1,0,0,0,0,0,0,0,0,0,0,2,1
UBAT0057,00890,1.48E7,3.699E+06,1203,11.994,707,0.663,39,0.00,1,1,0,0,0,0,0,2,0,0,1,1,1,0,0,0,0,0,0,1,2,0,0,0,0,0,0,0,2,0,0,0,0,0,0,1,2,1,0,0,0,0,0,0,0,0,0,0,3,0,0,0,0,0,0,0,1,1,1,0
UBAT0057,00891,1.48E7,5.179E+06,1200,11.994,713,0.663,39,0.00,0,0,0,0,0,0,1,0,0,0,0,0,0,0,0,0,0,0,1,0,0,0,0,0,0,0,0,0,0,0,0,0,0,0,0,0,0,1,1,0,0,0,0,0,0,0,0,0,0,1,0,0,0,0,0,0,0,0,0,0
UBAT0057,00892,1.48E7,1.479E+06,1198,11.996,714,0.665,39,0.00,1,1,0,0,0,0,0,0,0,0,0,0,0,1,2,0,2,0,0,0,0,0,0,0,0,0,0,0,0,0,0,0,0,0,0,1,0,0,0,0,0,1,0,0,1,0,1,0,1,0,0,0,0,0,0,0,1,0,0,0
UBAT0057,00893,1.48E7,2.959E+06,1197,11.998,709,0.664,39,0.00,0,0,0,0,0,0,0,0,0,0,0,0,0,0,0,0,0,0,0,0,0,0,0,0,0,0,0,0,1,0,0,0,0,0,0,0,0,0,0,0,0,0,0,0,0,0,2,3,0,0,0,1,0,0,0,1,0,0,1,0
UBAT0057,00894,1.48E7,2.466E+06,1198,11.997,711,0.662,39,0.00,1,1,1,1,0,0,0,0,0,1,0,0,0,0,1,0,0,1,0,0,0,1,0,0,0,0,0,0,0,0,0,0,0,0,0,2,1,0,0,0,1,0,0,1,2,2,1,0,0,0,0,0,0,1,0,0,0,0,0,0
UBAT0057,00895,1.48E7,4.439E+06,1199,11.996,710,0.661,39,0.00,0,1,0,0,2,0,0,0,0,0,0,0,0,0,1,1,0,0,1,0,1,0,0,0,0,0,1,1,0,0,0,0,0,0,0,1,1,0,0,0,1,1,0,0,0,0,0,0,0,0,2,0,0,3,1,0,1,1,2,2
UBAT0057,00896,1.48E7,6.166E+06,1199,11.984,715,0.661,39,0.00,0,0,0,0,0,0,0,0,0,0,2,0,0,2,0,0,2,1,2,0,0,0,0,0,0,1,0,0,0,0,0,1,0,0,0,0,0,1,0,1,2,0,0,0,0,0,0,0,0,0,0,0,0,0,0,0,0,0,0,1
