# Supplementary material for: Using bioluminescence as a tool for studying diversity in marine zooplankton and dinoflagellates: an initial assessment
Source: PeerJ. 2024 Jun 11;12:e17516. doi: 10.7717/peerj.17516 (PMC11177854; doi:10.7717/peerj.17516)
Supplement: Supplemental Information 2 [file peerj-12-17516-s002.zip › cell isolations/fusiformis/fusi62.dat]

UBAT0057,00911,1.48E7,5.179E+06,1199,12.010,715,0.661,39,0.00,0,0,0,0,0,0,0,0,0,0,0,1,0,0,0,0,0,0,0,0,1,0,0,1,0,1,0,0,0,0,0,0,1,0,0,0,0,0,0,0,0,1,0,0,0,1,0,0,0,0,0,0,0,0,0,0,0,0,0,0
UBAT0057,00912,1.48E7,2.219E+06,1200,11.997,709,0.661,39,0.00,2,0,0,0,0,0,0,1,0,0,1,0,0,0,0,0,0,0,0,0,0,0,0,0,0,0,0,1,0,0,0,1,0,0,1,0,2,1,0,0,2,2,0,0,0,0,1,2,4,2,0,0,0,0,0,0,0,0,0,0
UBAT0057,00913,1.48E7,5.179E+06,1198,11.992,715,0.663,39,0.00,0,2,1,0,0,0,1,1,0,0,0,0,3,2,1,1,0,0,0,0,0,0,0,0,0,0,0,0,0,0,1,1,0,1,1,1,0,0,0,0,0,0,0,3,2,3,0,0,0,0,0,0,0,0,0,1,1,1,1,1
UBAT0057,00914,1.48E7,7.893E+06,1197,11.994,718,0.662,39,0.00,2,1,0,0,0,0,1,0,0,1,0,0,0,0,0,0,0,0,0,0,0,0,0,0,1,1,0,0,0,0,0,0,0,1,0,1,2,0,0,1,0,0,0,0,0,0,0,0,0,0,1,0,0,0,1,0,0,0,0,1
UBAT0057,00915,1.48E7,3.453E+06,1199,11.994,716,0.662,39,0.00,1,1,0,0,0,0,0,0,1,1,1,0,0,1,0,0,1,0,0,0,0,0,0,0,0,1,0,1,0,0,0,0,0,0,0,0,0,0,0,0,0,0,0,1,0,0,0,1,0,0,0,0,0,2,0,0,0,0,0,0
UBAT0057,00916,1.48E7,2.959E+06,1200,11.996,711,0.662,39,0.00,0,0,0,0,0,0,0,0,0,0,0,0,0,0,0,1,3,2,0,0,0,1,1,0,0,0,0,0,0,1,0,0,0,0,0,0,0,0,0,3,2,0,0,0,0,0,0,0,1,0,0,0,0,0,0,0,0,0,0,0
UBAT0057,00917,1.48E7,3.699E+06,1201,11.987,706,0.660,39,0.00,0,0,0,0,0,0,0,0,0,0,0,1,0,0,0,0,0,0,0,0,0,0,0,0,0,0,0,0,0,0,0,0,0,1,1,1,1,0,1,0,1,0,0,0,1,0,0,0,1,0,0,0,0,1,2,0,0,0,0,1
UBAT0057,00918,1.48E7,3.206E+06,1200,11.991,708,0.664,39,0.00,0,0,0,0,0,0,0,0,0,0,0,0,1,1,1,0,0,0,0,0,0,0,0,0,0,0,0,0,0,0,0,0,1,1,1,0,0,0,0,0,0,0,0,0,1,1,0,0,0,0,0,0,0,0,1,0,0,0,0,0
UBAT0057,00919,1.48E7,2.219E+06,1199,11.991,712,0.664,39,0.00,0,0,0,1,0,0,0,1,0,0,1,0,0,0,0,0,0,0,1,0,0,0,0,0,1,0,0,1,2,1,0,1,1,0,1,0,0,0,0,0,0,0,0,0,0,1,1,0,0,0,0,0,0,1,0,0,1,0,1,0
UBAT0057,00920,1.48E7,4.193E+06,1200,11.991,714,0.663,39,0.00,0,0,0,0,1,1,1,0,0,3,0,1,0,0,0,0,0,0,0,1,0,0,0,0,0,0,0,0,0,0,0,0,0,0,0,0,0,0,1,0,0,0,0,0,0,0,0,0,0,0,0,0,0,0,0,0,0,0,0,2
UBAT0057,00921,1.48E7,2.959E+06,1200,11.991,712,0.663,39,0.00,1,0,1,0,0,0,0,0,0,0,0,0,0,1,0,0,0,0,0,0,0,0,1,1,1,1,0,0,0,0,0,0,0,0,0,0,1,1,0,0,0,0,0,0,0,0,0,0,0,0,0,0,0,0,0,0,0,0,0,1
UBAT0057,00922,1.48E7,2.219E+06,1199,11.997,713,0.661,39,0.00,0,0,1,0,0,1,0,0,0,0,1,0,0,1,1,0,0,0,0,0,0,0,0,3,4,1,0,0,1,2,1,0,0,2,0,0,0,1,2,1,0,0,0,1,1,0,2,0,2,2,0,0,1,0,0,0,0,0,0,0
UBAT0057,00923,1.48E7,8.139E+06,1199,11.992,712,0.661,39,0.00,1,0,0,0,0,0,0,0,0,1,2,1,0,0,0,0,0,0,0,1,0,0,0,0,0,0,0,0,0,0,1,0,0,0,0,1,1,0,0,0,0,0,0,0,0,0,0,0,1,0,0,0,0,1,1,0,0,0,0,0
UBAT0057,00924,1.48E7,2.713E+06,1199,11.993,711,0.662,39,0.00,0,0,0,0,0,0,0,0,0,0,0,0,0,0,0,0,0,1,0,0,0,1,0,1,0,0,0,0,0,0,0,1,0,0,12,12,8,6,6,2,5,43,264,928,1691,2239,2547,2636,2465,2172,1859,1552,1271,1041,943,1113,1397,1556,1547,1422
UBAT0057,00925,1.48E7,7.394E+09,1198,11.994,711,0.665,39,0.00,1236,1041,848,604,327,116,6,1,2,1,1,0,0,0,0,0,1,4,3,1,1,2,3,1,0,0,0,0,0,0,0,0,1,1,1,1,1,0,0,0,0,2,1,3,2,0,0,0,1,0,0,0,3,2,2,0,1,0,1,1
UBAT0057,00926,1.48E7,7.367E+08,1199,11.996,709,0.657,39,0.00,0,0,0,0,1,0,0,0,0,0,0,0,0,0,1,1,0,0,1,0,0,0,2,0,0,0,0,0,0,1,1,0,0,0,0,0,0,0,0,0,0,0,0,0,1,0,0,1,0,0,0,0,0,0,0,0,0,0,0,0
UBAT0057,00927,1.48E7,2.466E+06,1200,11.995,708,0.662,39,0.00,0,0,0,0,0,0,0,0,0,0,0,2,2,0,0,0,0,0,0,0,0,0,0,1,0,0,0,0,1,2,0,0,0,0,0,0,0,1,0,0,0,0,0,1,0,0,1,0,0,0,0,0,0,0,0,0,0,0,0,0
UBAT0057,00928,1.48E7,2.713E+06,1199,12.000,714,0.663,39,0.00,0,0,0,0,0,0,0,1,0,0,0,0,0,0,0,0,1,3,0,0,0,0,0,0,0,0,0,0,0,0,0,0,0,0,0,0,0,0,0,0,0,0,0,0,0,0,0,0,0,0,0,0,0,0,0,0,0,0,0,0
UBAT0057,00929,1.48E7,1.233E+06,1199,12.013,712,0.663,39,0.00,0,0,0,0,0,0,0,0,0,0,0,0,0,0,0,0,0,0,0,0,0,0,0,0,0,0,0,0,0,1,2,0,0,0,0,0,0,0,0,1,1,2,2,2,0,0,0,1,0,0,0,0,0,1,0,0,0,0,0,0
UBAT0057,00930,1.48E7,3.206E+06,1200,11.998,714,0.666,39,0.00,0,0,0,0,0,0,0,0,0,0,0,1,0,0,0,0,0,0,1,0,0,0,0,1,1,0,0,1,0,0,0,0,1,0,1,2,2,0,0,0,0,0,0,0,0,0,0,0,0,0,0,0,0,0,0,0,0,0,0,0
UBAT0057,00931,1.48E7,2.713E+06,1199,12.006,714,0.660,39,0.00,0,0,0,0,0,0,0,0,0,0,0,0,0,0,0,0,0,0,0,0,0,0,0,2,1,0,0,0,0,0,0,0,0,0,0,0,1,2,0,0,0,0,0,0,0,0,0,0,0,0,0,0,0,0,1,0,1,0,2,0
UBAT0057,00932,1.48E7,2.466E+06,1199,11.992,707,0.660,39,0.00,0,0,0,0,0,0,0,0,0,0,1,1,1,0,0,0,0,0,0,0,0,0,0,0,0,0,0,0,0,0,0,0,0,0,0,0,0,0,0,0,0,0,0,0,0,0,0,0,0,0,0,0,0,1,1,0,0,0,0,0
UBAT0057,00933,1.48E7,1.479E+06,1199,12.015,711,0.662,39,0.00,1,0,0,1,0,0,0,0,0,0,0,0,0,0,0,0,0,0,0,0,0,0,0,0,0,0,0,0,0,0,0,0,1,0,0,0,0,0,0,0,1,1,1,1,2,1,0,0,0,0,1,1,1,0,0,0,0,0,0,0
