# Supplementary material for: Using bioluminescence as a tool for studying diversity in marine zooplankton and dinoflagellates: an initial assessment
Source: PeerJ. 2024 Jun 11;12:e17516. doi: 10.7717/peerj.17516 (PMC11177854; doi:10.7717/peerj.17516)
Supplement: Supplemental Information 2 [file peerj-12-17516-s002.zip › cell isolations/fusiformis/fusi63.dat]

UBAT0057,00943,1.48E7,3.946E+06,1200,11.994,712,0.662,39,0.00,0,0,0,0,0,0,0,0,0,0,0,0,0,0,0,0,2,2,0,0,2,1,0,0,0,0,0,0,0,0,0,1,0,0,0,2,2,0,0,0,0,1,1,1,0,0,0,0,0,1,0,0,0,0,1,0,0,0,0,0
UBAT0057,00944,1.48E7,4.193E+06,1200,11.994,712,0.661,39,0.00,0,0,0,0,0,0,1,0,0,0,1,0,0,0,0,0,0,0,1,0,0,0,0,0,1,1,1,0,0,0,1,0,0,0,1,0,0,0,0,0,0,0,2,2,0,0,0,1,0,0,0,0,0,1,1,2,1,2,2,0
UBAT0057,00945,1.48E7,5.426E+06,1199,11.993,713,0.664,39,0.00,0,1,0,0,0,0,0,0,0,0,1,1,0,0,0,0,0,0,2,2,1,0,0,1,1,1,0,0,0,0,0,1,0,2,0,0,0,0,0,0,0,0,0,0,0,0,0,0,0,0,1,0,0,0,0,0,0,0,0,1
UBAT0057,00946,1.48E7,3.946E+06,1199,11.993,715,0.664,39,0.00,0,0,2,0,0,0,0,0,0,0,0,0,0,0,0,0,0,2,0,0,0,0,0,0,0,0,1,0,0,0,0,0,0,0,0,0,0,0,0,0,0,0,0,0,0,0,1,0,0,0,0,0,0,0,0,0,0,0,0,0
UBAT0057,00947,1.48E7,1.479E+06,1199,11.996,711,0.664,39,0.00,0,1,0,0,1,3,0,0,0,2,0,0,0,0,0,0,0,0,0,0,0,0,0,0,0,0,0,0,0,0,0,1,0,0,0,0,0,1,1,1,0,0,0,0,1,0,0,0,0,0,1,0,0,1,0,0,0,0,0,1
UBAT0057,00948,1.48E7,3.946E+06,1200,11.992,713,0.659,39,0.00,1,0,0,0,0,0,2,0,1,1,0,0,0,0,0,0,0,0,0,0,0,0,0,0,0,2,0,0,0,1,2,2,0,1,2,0,0,0,0,0,0,0,1,1,1,1,0,0,0,0,0,0,0,0,0,1,0,0,0,0
UBAT0057,00949,1.48E7,4.933E+06,1199,11.993,716,0.663,39,0.00,1,0,0,1,0,0,0,0,0,0,0,0,0,0,0,0,0,2,0,0,0,0,0,0,0,0,0,0,0,0,0,0,0,0,0,0,1,0,0,0,0,0,0,0,1,0,0,0,0,0,0,0,0,0,0,0,0,0,0,0
UBAT0057,00950,1.48E7,1.233E+06,1197,11.996,713,0.661,39,0.00,0,0,1,2,0,0,0,0,0,0,0,0,0,0,0,0,0,0,0,0,0,0,0,0,0,0,0,0,0,0,0,1,1,2,0,0,0,0,0,0,0,0,2,0,0,0,0,1,0,0,0,0,0,2,0,0,0,1,1,0
UBAT0057,00951,1.48E7,3.453E+06,1199,12.005,708,0.661,39,0.00,0,1,2,1,0,0,0,0,0,0,0,0,0,0,0,1,0,0,0,0,0,0,0,1,2,1,0,2,1,0,0,0,0,0,0,0,0,1,0,0,0,0,2,1,0,0,0,0,1,0,0,0,0,0,0,0,1,0,0,0
UBAT0057,00952,1.48E7,4.439E+06,1197,11.995,711,0.663,39,0.00,0,0,0,0,0,0,2,0,0,0,0,0,0,0,0,0,0,0,0,1,2,0,0,0,0,0,0,0,0,0,0,0,0,0,0,2,0,1,0,0,0,0,0,0,0,0,0,0,0,0,0,1,0,0,0,0,0,0,0,0
UBAT0057,00953,1.48E7,2.466E+06,1196,12.015,714,0.663,39,0.00,1,1,0,0,0,0,0,1,0,0,0,0,0,0,0,0,0,0,0,0,1,0,0,0,0,0,0,0,0,1,1,2,0,0,0,0,0,0,0,0,0,1,1,0,0,0,0,1,0,1,1,1,0,0,0,1,0,0,0,0
UBAT0057,00954,1.48E7,3.453E+06,1199,11.997,711,0.663,39,0.00,0,0,0,0,0,0,0,0,0,0,0,0,0,0,0,0,0,0,2,27,105,223,311,335,298,241,185,145,113,87,71,57,43,33,27,21,18,17,18,18,15,13,13,9,7,7,6,4,5,4,4,4,4,2,2,4,1,3,3,1
UBAT0057,00955,1.48E7,6.193E+08,1200,11.991,712,0.664,39,0.00,5,5,4,7,4,4,0,0,0,2,3,1,0,0,0,1,2,0,0,0,0,0,0,0,0,0,0,0,0,0,2,2,1,0,0,0,0,0,1,0,0,0,0,0,1,0,0,1,1,1,1,0,0,0,2,3,1,0,0,0
UBAT0057,00956,1.48E7,1.233E+07,1201,11.997,708,0.664,39,0.00,0,0,0,0,1,2,0,0,0,4,2,0,0,0,0,0,0,0,0,0,0,0,0,0,0,1,0,0,0,0,0,1,0,0,1,1,0,0,0,0,0,0,0,0,0,1,2,1,0,0,0,0,0,1,0,0,1,0,0,0
UBAT0057,00957,1.48E7,4.933E+06,1201,11.994,710,0.661,39,0.00,1,1,0,0,0,1,0,0,0,0,0,0,0,0,0,0,0,0,0,1,2,2,0,0,0,0,1,1,0,0,0,0,0,1,0,0,0,0,0,0,0,1,0,1,1,0,0,0,0,0,0,0,0,0,1,0,0,0,0,0
UBAT0057,00958,1.48E7,3.453E+06,1199,11.997,709,0.661,39,0.00,0,0,0,0,0,0,0,0,0,2,1,0,0,0,0,0,0,0,1,0,0,1,0,0,0,0,0,0,1,0,0,0,1,0,0,2,0,0,0,0,0,0,0,0,0,0,0,0,0,0,1,0,0,0,0,0,1,2,0,0
UBAT0057,00959,1.48E7,3.206E+06,1198,11.989,713,0.664,39,0.00,0,0,0,0,0,0,0,0,1,1,1,1,0,0,0,0,0,0,0,0,0,0,0,1,0,0,0,0,0,0,0,0,0,0,0,0,0,0,0,1,0,0,0,0,1,0,0,2,0,1,0,0,0,0,0,0,2,0,0,1
UBAT0057,00960,1.48E7,3.206E+06,1198,11.990,717,0.664,39,0.00,0,0,0,0,0,0,1,1,0,0,0,0,0,0,0,0,0,0,0,0,0,0,0,1,1,1,0,0,0,0,0,0,0,0,3,0,0,0,0,0,0,0,0,2,0,0,1,2,1,0,0,0,0,0,0,1,2,0,1,0
UBAT0057,00961,1.48E7,4.439E+06,1198,11.986,713,0.663,39,0.00,0,0,0,0,0,1,0,0,0,0,0,1,2,0,0,0,1,2,1,0,0,0,2,1,0,0,0,0,0,0,0,0,0,0,0,0,0,0,0,1,0,0,0,1,0,0,0,0,0,0,1,0,0,0,0,0,0,0,0,0
UBAT0057,00962,1.48E7,3.453E+06,1199,11.992,715,0.662,39,0.00,0,0,1,1,1,1,0,1,0,0,0,0,0,0,0,0,0,0,2,1,1,0,0,1,0,0,0,0,1,1,0,1,0,0,0,0,0,0,1,1,0,0,0,0,0,0,0,1,0,0,0,1,0,0,0,0,0,2,2,0
