# Supplementary material for: Using bioluminescence as a tool for studying diversity in marine zooplankton and dinoflagellates: an initial assessment
Source: PeerJ. 2024 Jun 11;12:e17516. doi: 10.7717/peerj.17516 (PMC11177854; doi:10.7717/peerj.17516)
Supplement: Supplemental Information 2 [file peerj-12-17516-s002.zip › cell isolations/m.leidyi/leidyi10.dat]

UBAT0057,01463,1.48E7,2.280E+09,1194,11.993,502,0.661,39,0.00,99,98,99,101,97,95,88,85,82,79,77,75,73,76,80,80,78,80,81,81,81,82,82,81,81,82,84,85,85,84,82,76,70,65,61,64,67,64,63,64,62,58,60,59,58,58,63,61,62,62,61,64,68,69,69,69,65,61,58,54
UBAT0057,01464,1.48E7,1.085E+09,1195,11.993,500,0.662,39,0.00,53,54,53,50,52,51,51,50,53,55,52,52,51,52,54,55,51,49,52,51,50,51,51,50,50,49,48,49,50,50,50,43,41,42,42,38,39,41,38,39,39,36,37,38,39,38,40,38,37,38,39,41,38,36,36,41,41,44,49,49
UBAT0057,01465,1.48E7,6.763E+08,1195,12.011,499,0.660,39,0.00,49,49,48,50,50,50,49,50,49,50,49,49,50,49,50,49,46,45,46,47,53,53,54,55,53,51,51,49,48,51,51,54,57,55,53,52,58,64,67,69,66,68,71,74,74,75,75,74,72,69,66,62,59,57,58,57,59,62,61,61
UBAT0057,01466,1.48E7,8.389E+08,1195,12.014,501,0.661,39,0.00,58,54,53,50,49,49,47,47,46,43,40,40,42,45,46,49,51,51,47,46,47,47,51,55,57,60,63,65,63,62,61,58,59,58,59,56,55,55,55,54,52,51,50,52,50,47,48,50,51,50,49,44,44,44,45,47,48,47,47,44
UBAT0057,01467,1.48E7,7.493E+08,1196,11.995,501,0.661,39,0.01,43,45,44,43,46,46,43,43,41,42,40,41,40,38,37,38,39,43,47,54,58,61,70,80,120,161,171,169,165,165,158,148,138,135,134,133,134,130,126,125,121,117,117,112,108,106,106,106,102,91,87,85,83,77,76,83,86,90,95,94
UBAT0057,01468,1.48E7,1.338E+09,1195,11.994,502,0.661,39,0.00,95,97,94,92,90,89,97,102,107,110,108,113,115,113,112,112,117,114,113,116,120,123,128,130,134,137,140,144,149,150,151,152,153,159,158,158,161,158,156,159,166,170,177,180,182,181,177,174,171,163,159,157,161,166,173,175,173,173,172,170
UBAT0057,01469,1.48E7,2.101E+09,1194,11.994,503,0.660,39,0.00,169,169,165,168,170,170,168,164,160,160,160,163,162,162,159,154,152,150,145,141,139,139,136,134,132,128,126,124,121,120,119,119,115,115,117,112,110,105,102,101,99,98,98,100,106,106,101,100,103,103,103,98,97,96,94,93,95,97,98,99
UBAT0057,01470,1.48E7,1.859E+09,1194,12.014,505,0.662,39,0.00,98,97,95,93,90,88,91,91,89,85,83,81,79,79,77,76,74,78,94,133,170,183,171,150,135,125,115,107,96,88,82,76,71,67,66,67,66,66,67,67,66,63,61,60,59,55,55,55,55,53,56,58,60,62,63,60,57,58,59,60
UBAT0057,01471,1.48E7,1.218E+09,1194,11.995,503,0.661,39,0.00,57,59,57,55,54,51,48,49,47,43,40,40,41,40,39,39,38,37,39,38,37,38,39,42,44,44,44,46,49,47,46,42,43,43,45,49,50,49,49,50,45,41,44,45,44,43,39,37,36,33,31,31,29,28,26,25,24,28,31,33
UBAT0057,01472,1.48E7,6.117E+08,1195,11.995,503,0.661,39,0.01,37,38,38,37,36,35,36,34,35,33,33,35,33,35,37,40,40,39,40,39,39,40,38,40,38,38,40,42,45,49,51,54,53,48,48,48,46,46,42,42,43,46,44,43,43,46,44,44,42,45,45,50,53,56,56,56,57,54,54,51
UBAT0057,01473,1.48E7,6.415E+08,1196,11.999,503,0.663,39,0.00,49,46,45,46,49,47,51,51,53,53,52,52,52,51,46,44,46,50,56,57,62,69,74,77,77,80,79,80,88,92,92,95,99,105,104,102,102,100,101,102,104,104,106,104,103,104,110,115,114,112,111,111,108,102,99,99,102,106,112,111
UBAT0057,01474,1.48E7,1.226E+09,1196,11.995,497,0.660,39,0.00,109,108,104,99,95,94,89,83,82,82,86,89,90,90,87,89,90,91,91,88,86,79,76,76,77,74,73,76,78,83,86,86,84,83,79,73,72,71,69,66,66,65,66,65,66,69,74,76,78,82,83,81,80,78,76,73,70,68,68,65
UBAT0057,01475,1.48E7,1.180E+09,1197,11.999,498,0.661,39,0.00,64,63,58,57,60,56,55,52,53,51,51,50,48,47,50,49,48,49,49,48,48,47,53,50,50,51,48,49,51,55,52,52,56,57,48,48,48,43,40,34,32,34,35,37,38,39,41,46,45,39,39,41,42,43,42,41,44,45,42,43
UBAT0057,01476,1.48E7,6.973E+08,1196,11.995,497,0.660,39,0.00,45,46,47,49,50,55,57,55,52,48,46,44,42,43,41,39,41,42,46,47,46,48,48,51,54,55,57,56,54,54,53,52,54,54,53,55,55,53,53,53,53,52,56,59,60,57,56,56,51,50,49,48,48,47,48,47,46,44,45,46
UBAT0057,01477,1.48E7,7.429E+08,1195,11.994,492,0.660,39,0.00,46,46,43,43,46,47,44,43,39,38,39,38,37,38,38,38,38,37,40,41,39,37,39,40,39,40,38,38,41,42,44,44,42,42,43,42,40,41,42,41,41,42,43,45,43,44,45,43,43,44,42,39,39,41,47,49,51,52,55,52
UBAT0057,01478,1.48E7,6.255E+08,1195,11.995,489,0.660,39,0.00,49,46,45,44,41,38,36,35,35,37,38,39,43,44,43,47,58,69,79,86,90,92,92,88,86,86,84,81,79,76,71,66,62,59,56,55,52,51,55,57,56,55,52,53,54,55,58,57,54,51,52,57,57,57,59,58,59,60,58,53
UBAT0057,01479,1.48E7,8.648E+08,1195,11.995,488,0.661,39,0.00,50,49,51,53,56,55,60,62,65,68,67,68,72,70,73,73,74,77,82,86,90,92,94,94,98,105,107,105,103,104,103,99,97,95,95,99,107,120,128,138,141,141,143,141,141,141,138,136,135,131,133,133,131,131,132,135,141,147,151,154
UBAT0057,01480,1.48E7,1.544E+09,1195,11.994,495,0.661,39,0.01,152,160,240,583,1374,2328,3007,5840,18645,37899,52140,53984,49582,53170,65535,65535,65535,65535,65535,65535,65535,65535,65535,65535,65535,65535,65535,65535,65535,65535,65535,65535,58329,49869,43095,36867,30457,25293,22298,19646,15721,12875,11336,9810,8262,7363,6690,5792,5039,4590,4061,3534,3218,3039,2743,2570,2700,3230,4582,5449
UBAT0057,01481,1.48E7,4.620E+11,1175,11.994,488,0.657,39,0.00,6234,8042,9473,10311,18567,33284,60021,62767,65535,65535,65535,65535,65535,65535,65535,65535,65535,65535,65535,65535,63722,57508,49089,41604,36962,35074,35856,31735,26436,23626,20479,17360,15488,14091,11911,10183,9658,9006,7103,5627,5368,5478,4575,3523,3038,2941,2539,2433,2673,2731,2610,2571,2657,2569,2261,2084,2038,1855,1683,1654
UBAT0057,01482,1.48E7,3.873E+11,1166,11.995,472,0.661,39,0.00,1625,1491,1440,1470,1432,1363,1317,1270,1238,1235,1268,1280,1273,1273,1274,1258,1226,1214,1227,1212,1224,1249,1273,1272,1267,1262,1257,1252,1264,1272,1249,1235,1250,1263,1259,1271,1301,1333,1382,1473,1541,1563,1570,1586,1582,1576,1593,1588,1574,1588,1619,1653,1674,1717,1767,1793,1814,1844,1885,1915
UBAT0057,01483,1.48E7,2.115E+10,1197,11.990,488,0.661,39,0.00,1960,2009,2059,2103,2153,2214,2301,2348,2398,2449,2511,2568,2620,2671,2723,2770,2807,2862,2919,2983,3042,3086,3153,3219,3281,3349,3398,3437,3502,3586,3661,3731,3789,3838,3882,3937,4000,4076,4144,4230,4319,4383,4431,4482,4528,4571,4617,4648,4675,4711,4742,4791,4850,4901,4975,5058,5110,5127,5172,5213
UBAT0057,01484,1.48E7,5.435E+10,1229,11.994,474,0.661,39,0.00,5264,5300,5332,5379,5416,5449,5505,5529,5553,5577,5617,5661,5712,5766,5823,5854,5880,5897,5908,5918,5947,5999,6060,6117,6168,6232,6279,6304,6329,6364,6419,6487,6540,6573,6598,6606,6625,6636,6662,6674,6681,6705,6721,6741,6762,6780,6827,6874,6930,6963,6985,6990,6990,6977,6973,6970,6960,6955,6959,6946
UBAT0057,01485,1.48E7,9.356E+10,1224,11.994,447,0.663,39,0.00,6927,6926,6943,6946,6964,6990,7039,7058,7058,7085,7098,7084,7089,7108,7136,7193,7228,7251,7285,7323,7367,7431,7471,7477,7522,7572,7568,7596,7650,7735,7805,7847,7894,7948,7956,7955,7970,7947,7904,7861,7797,7727,7680,7660,7652,7633,7606,7566,7550,7534,7501,7477,7425,7368,7299,7213,7137,7065,7019,6974
UBAT0057,01486,1.48E7,1.097E+11,1208,11.995,447,0.661,39,0.00,6910,6863,6838,6803,6741,6680,6576,6535,6504,6463,6419,6396,6396,6399,6400,6378,6352,6337,6303,6279,6273,6244,6210,6191,6152,6095,6064,6035,6008,5988,5969,5958,5942,5912,5882,5857,5818,5798,5800,5774,5730,5688,5638,5578,5513,5456,5397,5345,5282,5215,5154,5100,5059,5023,4993,4944,4890,4833,4771,4729
UBAT0057,01487,1.48E7,8.698E+10,1198,11.996,440,0.661,39,0.00,4690,4642,4601,4570,4536,4492,4414,4358,4297,4241,4180,4097,4019,3970,3941,3896,3843,3796,3738,3688,3636,3569,3511,3450,3386,3318,3258,3205,3165,3138,3096,3057,3031,3003,2960,2896,2840,2792,2733,2673,2614,2560,2503,2458,2411,2362,2329,2287,2245,2205,2166,2132,2093,2055,2016,1986,1953,1905,1851,1798
UBAT0057,01488,1.48E7,4.630E+10,1195,11.996,438,0.661,39,0.00,1759,1724,1694,1660,1631,1616,1544,1516,1493,1469,1437,1402,1370,1335,1309,1280,1262,1237,1215,1196,1179,1166,1152,1137,1124,1111,1088,1062,1036,1018,997,983,967,956,934,908,891,883,877,861,851,835,820,804,785,769,765,763,754,744,731,715,708,698,691,680,667,655,645,630
UBAT0057,01489,1.48E7,1.555E+10,1194,12.004,441,0.660,39,0.00,623,620,612,602,598,593,580,568,560,550,537,529,527,527,527,541,558,534,513,513,524,511,496,504,518,495,480,479,493,481,459,454,454,451,450,451,450,443,439,438,434,433,432,430,424,415,410,401,396,388,379,375,370,373,376,379,379,382,385,386
UBAT0057,01490,1.48E7,7.004E+09,1190,11.995,457,0.662,39,0.00,392,389,376,371,369,372,395,403,411,419,419,421,429,437,447,455,460,462,471,476,476,479,484,492,503,511,522,539,564,589,608,621,631,642,652,661,667,666,669,668,669,681,708,748,796,865,970,1111,1290,1352,1320,1342,1435,1405,1376,1427,1517,1499,1485,1513
UBAT0057,01491,1.48E7,1.104E+10,1191,11.994,487,0.661,39,0.00,1633,1735,1712,1715,1743,1773,1823,1862,1980,2185,2308,2341,2334,2317,2306,2306,2325,2335,2327,2337,2375,2427,2480,2537,2582,2626,2707,2803,2914,3031,3165,3317,3475,3634,3789,3943,4115,4297,4498,4706,4980,5147,5154,5194,5302,5323,5294,5319,5363,5361,5309,5314,5430,5518,5385,5215,5184,5236,5243,5180
UBAT0057,01492,1.48E7,5.322E+10,1195,11.997,499,0.661,39,0.00,5136,5085,5025,4957,4901,4854,4711,4704,4694,4642,4604,4582,4559,4531,4471,4409,4354,4283,4204,4136,4067,3988,3905,3835,3778,3738,3736,3778,3793,3766,3714,3676,3631,3582,3546,3500,3443,3391,3346,3298,3264,3257,3241,3228,3227,3215,3213,3226,3239,3252,3251,3250,3243,3240,3243,3264,3294,3318,3351,3382
UBAT0057,01493,1.48E7,5.669E+10,1196,11.999,500,0.661,39,0.00,3418,3454,3462,3454,3453,3455,3460,3465,3465,3468,3461,3438,3448,3469,3476,3483,3491,3483,3485,3481,3461,3429,3394,3357,3340,3326,3320,3313,3310,3302,3278,3239,3175,3114,3066,3016,2975,2940,2908,2886,2875,2866,2852,2843,2823,2796,2756,2711,2663,2630,2596,2560,2530,2492,2465,2442,2420,2403,2399,2373
UBAT0057,01494,1.48E7,4.559E+10,1197,11.994,500,0.662,39,0.00,2340,2313,2282,2259,2231,2202,2139,2103,2064,2020,1981,1951,1928,1910,1895,1873,1848,1830,1811,1796,1783,1762,1734,1700,1665,1628,1602,1586,1561,1537,1514,1491,1470,1446,1418,1390,1364,1334,1311,1301,1290,1272,1244,1208,1173,1145,1121,1100,1082,1070,1061,1056,1051,1043,1032,1022,1013,1004,999,995
UBAT0057,01495,1.48E7,2.269E+10,1196,11.995,500,0.662,39,0.01,991,983,978,979,976,982,985,986,989,992,1000,1010,1013,1019,1028,1036,1055,1072,1088,1098,1107,1119,1131,1160,1191,1211,1223,1235,1253,1281,1300,1324,1348,1366,1381,1398,1408,1429,1452,1475,1498,1523,1536,1548,1566,1588,1613,1633,1645,1650,1659,1664,1672,1679,1682,1684,1677,1675,1678,1687
UBAT0057,01496,1.48E7,1.956E+10,1194,11.998,500,0.660,39,0.00,1691,1698,1703,1703,1698,1692,1668,1659,1652,1645,1648,1644,1640,1628,1612,1599,1588,1572,1551,1543,1534,1524,1510,1496,1497,1499,1487,1474,1466,1457,1440,1425,1400,1378,1366,1355,1338,1321,1309,1295,1292,1289,1285,1276,1272,1265,1253,1249,1237,1231,1223,1215,1214,1222,1225,1231,1242,1245,1247,1251
UBAT0057,01497,1.48E7,2.119E+10,1194,11.996,500,0.660,39,0.00,1252,1255,1261,1273,1283,1287,1289,1310,1330,1354,1376,1391,1394,1397,1402,1398,1391,1395,1398,1418,1476,1508,1506,1502,1501,1497,1494,1500,1509,1519,1537,1548,1554,1561,1560,1569,1584,1592,1601,1625,1631,1620,1610,1611,1606,1606,1616,1629,1647,1677,1713,1741,1756,1762,1768,1767,1755,1730,1715,1698
UBAT0057,01498,1.48E7,2.261E+10,1196,11.996,499,0.663,39,0.00,1688,1695,1714,1740,1766,1780,1785,1784,1779,1766,1747,1738,1729,1716,1716,1723,1739,1753,1750,1732,1708,1675,1639,1607,1576,1555,1550,1548,1548,1544,1533,1512,1492,1469,1441,1411,1392,1369,1341,1323,1312,1296,1281,1268,1262,1244,1222,1201,1185,1170,1151,1133,1113,1090,1074,1065,1071,1077,1078,1077
