# Supplementary material for: Using bioluminescence as a tool for studying diversity in marine zooplankton and dinoflagellates: an initial assessment
Source: PeerJ. 2024 Jun 11;12:e17516. doi: 10.7717/peerj.17516 (PMC11177854; doi:10.7717/peerj.17516)
Supplement: Supplemental Information 2 [file peerj-12-17516-s002.zip › cell isolations/m.leidyi/leidyi12.dat]

UBAT0057,01600,1.48E7,1.214E+09,1194,11.994,512,0.662,39,0.00,77,76,74,73,71,74,81,84,84,81,75,75,76,79,83,78,78,82,84,78,78,77,77,73,74,78,84,84,79,81,80,79,83,86,90,93,92,95,95,91,88,94,108,149,200,223,229,232,225,220,214,202,190,180,171,168,167,162,155,150
UBAT0057,01601,1.48E7,1.683E+09,1195,11.993,510,0.663,39,0.01,144,144,144,143,141,135,126,127,123,123,123,126,130,134,136,138,133,131,131,134,131,128,133,135,136,139,145,151,153,157,164,168,176,180,180,179,177,178,176,180,183,180,180,188,192,191,188,183,184,187,190,198,197,197,194,188,185,183,187,198
UBAT0057,01602,1.48E7,2.383E+09,1195,11.994,508,0.661,39,0.00,202,202,200,201,201,194,189,180,179,178,177,175,183,210,228,222,210,203,190,182,174,170,164,157,156,150,147,145,147,147,147,144,140,141,139,138,137,139,137,135,132,130,130,127,126,125,125,122,121,119,117,117,116,114,112,111,110,111,110,108
UBAT0057,01603,1.48E7,2.256E+09,1195,12.009,513,0.662,39,0.00,108,107,108,104,104,106,107,104,103,103,104,107,109,106,105,104,106,110,125,147,149,141,141,143,145,141,144,154,160,169,192,206,200,189,172,161,148,135,122,113,105,98,93,91,84,81,81,80,81,85,89,90,88,86,87,89,92,94,107,138
UBAT0057,01604,1.48E7,1.774E+09,1196,11.996,512,0.662,39,0.00,162,173,182,182,178,171,157,150,146,144,139,138,135,131,129,128,123,117,113,107,100,94,90,93,91,94,94,94,95,91,89,90,92,92,94,96,96,98,101,99,96,91,84,83,83,84,86,83,80,75,72,70,69,68,69,69,69,72,71,71
UBAT0057,01605,1.48E7,1.539E+09,1196,11.994,508,0.662,39,0.00,71,75,77,80,83,90,97,94,92,89,88,86,84,86,84,81,76,71,75,79,78,79,81,78,76,80,81,82,86,87,87,90,89,87,93,106,103,97,97,105,108,112,125,138,151,185,221,234,237,234,230,229,231,234,233,230,223,218,212,202
UBAT0057,01606,1.48E7,1.858E+09,1194,11.994,506,0.661,39,0.00,197,191,183,178,174,168,164,160,156,147,145,146,146,144,141,140,139,136,135,131,127,125,123,123,122,119,115,114,120,126,127,127,129,138,143,146,148,149,150,151,150,149,154,156,164,167,166,164,157,150,147,145,141,139,142,145,146,153,158,163
UBAT0057,01607,1.48E7,2.162E+09,1195,11.996,502,0.662,39,0.00,166,168,170,165,160,158,159,166,171,182,196,213,228,242,263,278,286,298,310,331,354,369,380,400,426,458,495,525,539,540,528,513,508,514,525,547,568,581,592,609,630,647,660,670,668,664,662,656,651,641,639,645,655,664,673,687,720,758,781,791
UBAT0057,01608,1.48E7,7.018E+09,1194,11.996,498,0.660,39,0.00,776,763,737,722,735,759,760,752,740,716,698,682,664,654,659,671,683,679,653,634,614,596,575,560,559,586,588,571,582,706,933,1246,1583,1792,1887,1918,1913,1881,1818,1737,1657,1581,1506,1447,1400,1357,1306,1249,1204,1158,1097,1022,968,943,913,875,822,727,656,626
UBAT0057,01609,1.48E7,1.458E+10,1195,11.993,498,0.660,39,0.00,619,614,616,623,629,629,622,610,614,630,643,652,659,668,678,680,678,670,659,649,641,643,648,656,655,649,638,635,636,632,624,617,617,619,614,605,592,584,573,559,548,541,536,531,522,515,513,506,495,488,479,466,454,442,432,428,429,425,417,407
UBAT0057,01610,1.48E7,8.541E+09,1196,12.012,498,0.660,39,0.00,395,389,382,367,354,350,334,331,332,329,322,315,306,301,294,293,294,294,293,286,282,283,282,275,267,259,253,247,244,244,248,248,247,246,244,241,236,229,223,223,219,215,216,213,209,208,204,198,192,185,181,182,184,184,184,182,183,180,179,175
UBAT0057,01611,1.48E7,3.757E+09,1196,11.996,497,0.663,39,0.00,174,176,180,181,179,180,174,170,168,164,162,161,158,153,152,147,141,142,144,146,147,146,147,146,144,145,147,152,154,152,152,152,154,151,148,141,136,128,127,126,123,125,125,120,118,116,112,113,109,105,106,108,110,111,115,116,119,118,114,110
UBAT0057,01612,1.48E7,2.064E+09,1195,11.995,498,0.662,39,0.00,105,103,100,94,90,91,92,93,96,96,94,92,90,86,85,86,88,89,88,86,85,85,83,83,78,80,80,82,86,97,123,146,159,163,164,164,159,153,148,142,140,137,134,128,123,117,114,107,102,99,96,94,93,94,88,85,84,81,79,77
UBAT0057,01613,1.48E7,1.540E+09,1195,11.996,496,0.662,39,0.00,76,78,77,76,76,77,77,77,78,79,79,73,71,70,70,71,73,79,81,78,81,82,79,76,76,76,73,68,69,66,63,60,57,58,54,55,59,61,59,59,61,60,59,56,55,56,55,52,54,56,57,57,57,55,54,60,63,65,64,64
UBAT0057,01614,1.48E7,9.851E+08,1195,12.014,495,0.661,39,0.01,63,60,58,57,60,63,66,64,62,64,68,62,59,61,62,57,54,57,57,57,62,81,90,71,82,142,151,106,102,137,125,105,110,106,102,104,106,116,104,99,117,190,368,578,695,713,695,668,636,614,587,556,557,547,506,498,512,530,565,682
UBAT0057,01615,1.48E7,3.678E+09,1196,12.010,489,0.661,39,0.00,851,968,1038,1128,1372,1930,2540,2259,2858,9527,19359,16451,7212,8592,24298,45346,50625,45932,56245,65535,65535,65535,65535,65535,65535,65535,65535,65535,59098,52932,50016,47972,44343,39426,34684,31345,28007,24547,21494,19835,19726,17669,14167,12803,16209,23295,30132,38989,57755,65535,65535,65535,54105,46783,49370,46853,41257,40957,44044,44676
UBAT0057,01616,1.48E8,5.376E+11,1178,11.994,467,0.508,39,0.00,43042,45635,41778,24971,11512,5382,2968,2428,2192,2190,2192,2215,2248,2125,1818,1576,1408,1220,1014,876,778,673,584,519,462,396,351,327,294,266,245,225,204,191,177,164,151,142,132,119,114,108,100,95,91,86,79,74,73,73,69,63,63,64,64,68,74,82,94,101
UBAT0057,01617,1.48E8,4.042E+11,1185,11.995,459,0.510,39,0.00,105,106,106,105,102,103,94,92,89,85,83,82,80,80,78,73,70,72,72,71,68,68,69,69,72,71,72,74,76,76,76,78,82,84,87,91,94,99,104,110,116,121,127,138,147,157,166,173,182,193,205,219,234,253,263,278,293,306,326,347
UBAT0057,01618,1.48E7,1.942E+10,1215,11.994,462,0.663,39,0.00,370,472,1836,3772,4492,4781,5229,5453,5677,5894,6133,6380,6638,6889,7129,7365,7595,7811,8032,8252,8483,8704,8910,9127,9347,9553,9746,9932,10101,10274,10442,10585,10724,10859,10995,11138,11290,11413,11548,11671,11743,11784,11823,11839,11871,11913,11942,11968,11994,12004,12032,12061,12056,12012,11950,11882,11820,11739,11639,11567
UBAT0057,01619,1.48E7,1.390E+11,1211,11.995,463,0.659,39,0.00,11511,11431,11347,11254,11155,11061,10893,10812,10742,10660,10587,10499,10371,10251,10140,10011,9894,9789,9691,9595,9499,9395,9296,9196,9065,8938,8810,8675,8557,8463,8355,8246,8132,7999,7859,7726,7588,7469,7353,7225,7108,6992,6867,6742,6622,6507,6411,6314,6210,6107,6002,5895,5789,5692,5606,5506,5405,5305,5207,5099
UBAT0057,01620,1.48E7,1.219E+11,1200,11.995,466,0.658,39,0.01,4983,4876,4785,4689,4608,4519,4336,4247,4145,4042,3940,3839,3744,3666,3590,3502,3424,3333,3240,3158,3073,2992,2915,2839,2772,2716,2653,2591,2538,2470,2407,2350,2288,2234,2179,2120,2066,2018,1983,1944,1895,1851,1809,1764,1727,1681,1635,1598,1559,1518,1475,1426,1388,1366,1342,1319,1303,1285,1264,1241
UBAT0057,01621,1.48E7,3.860E+10,1194,11.996,481,0.661,39,0.00,1217,1198,1178,1153,1135,1112,1067,1047,1037,1024,999,968,931,897,870,852,838,819,800,788,771,760,745,728,707,692,678,661,650,642,629,635,634,614,596,575,553,540,529,522,519,506,496,486,476,472,469,467,464,457,444,432,417,404,394,388,377,367,363,359
UBAT0057,01622,1.48E7,1.003E+10,1192,11.994,498,0.661,39,0.00,350,346,347,350,347,340,330,325,319,314,304,298,296,290,289,287,278,272,268,262,261,261,256,257,264,262,257,252,249,246,245,244,242,241,241,244,247,260,268,261,253,251,251,246,239,236,233,226,223,218,214,212,212,214,214,219,216,209,202,199
UBAT0057,01623,1.48E7,3.849E+09,1195,11.994,500,0.661,39,0.00,200,196,193,193,192,192,184,176,178,176,174,175,176,175,175,173,172,171,162,158,156,150,148,147,147,145,140,140,140,142,148,155,157,155,154,152,152,149,146,141,140,136,132,133,129,126,125,122,118,118,119,118,119,126,130,129,128,126,123,118
UBAT0057,01624,1.48E7,2.217E+09,1195,11.995,501,0.660,39,0.00,119,123,123,119,120,121,119,118,113,114,114,110,111,109,110,113,110,108,106,102,98,95,93,94,95,95,100,102,103,104,100,99,98,95,92,88,85,90,95,93,89,90,95,98,92,88,87,96,105,117,122,126,130,132,135,135,136,136,132,131
UBAT0057,01625,1.48E7,1.598E+09,1196,12.012,500,0.659,39,0.00,131,128,122,117,114,113,111,111,110,110,108,108,104,100,100,100,100,99,96,93,90,92,95,97,99,96,98,99,96,95,98,96,95,95,97,98,96,97,94,93,89,87,87,90,92,93,89,90,95,97,98,102,104,105,104,106,110,117,119,116
UBAT0057,01626,1.48E7,1.495E+09,1195,11.995,500,0.660,39,0.00,114,111,106,105,104,104,108,104,105,102,96,94,94,91,94,96,98,100,104,106,110,116,116,113,114,113,114,112,110,106,105,103,104,104,104,102,104,103,106,103,100,98,97,94,90,89,89,91,89,86,84,80,77,79,81,82,82,80,81,79
