# Supplementary material for: Using bioluminescence as a tool for studying diversity in marine zooplankton and dinoflagellates: an initial assessment
Source: PeerJ. 2024 Jun 11;12:e17516. doi: 10.7717/peerj.17516 (PMC11177854; doi:10.7717/peerj.17516)
Supplement: Supplemental Information 2 [file peerj-12-17516-s002.zip › cell isolations/m.leidyi/leidyi13.dat]

UBAT0057,01638,1.48E7,1.764E+09,1197,11.995,497,0.660,39,0.00,115,128,138,147,149,150,141,137,129,121,117,115,109,106,105,106,107,107,108,111,112,110,111,112,114,117,118,123,128,128,133,135,136,136,138,140,138,137,136,138,141,144,142,140,138,135,135,136,137,140,141,138,138,138,144,156,159,154,149,150
UBAT0057,01639,1.48E7,1.943E+09,1196,12.005,498,0.661,39,0.00,153,156,157,160,160,156,151,149,153,157,157,157,155,155,157,160,160,160,161,164,168,170,167,158,150,149,147,149,152,153,154,156,155,155,151,152,145,141,138,141,144,145,155,170,185,188,188,202,213,214,208,203,203,201,203,212,220,224,219,215
UBAT0057,01640,1.48E7,2.506E+09,1195,11.996,500,0.660,39,0.00,212,209,203,197,198,204,214,214,213,210,205,204,204,206,205,198,192,192,190,184,178,178,179,182,189,194,193,191,194,199,203,206,212,212,218,225,234,243,253,263,269,278,285,287,290,294,297,303,312,322,336,349,356,357,360,361,357,358,362,367
UBAT0057,01641,1.48E7,3.664E+09,1195,11.995,499,0.661,39,0.00,370,375,376,378,382,389,411,418,425,426,424,421,422,423,428,432,435,441,445,451,463,471,480,496,502,504,514,528,534,532,530,528,527,527,532,534,533,535,539,546,550,552,554,558,570,587,592,591,583,583,581,583,585,581,578,586,599,608,608,609
UBAT0057,01642,1.48E7,7.524E+09,1194,11.996,496,0.661,39,0.00,610,613,622,631,640,644,676,689,702,716,726,743,756,772,793,816,836,849,856,874,899,919,933,953,974,1005,1036,1066,1096,1120,1136,1157,1186,1202,1210,1218,1228,1247,1258,1265,1283,1310,1326,1342,1358,1360,1364,1370,1367,1372,1385,1396,1395,1394,1397,1399,1404,1406,1411,1407
UBAT0057,01643,1.48E7,1.600E+10,1194,11.994,496,0.662,39,0.00,1393,1379,1365,1341,1322,1303,1269,1259,1242,1232,1222,1211,1193,1171,1159,1132,1106,1087,1073,1051,1025,1001,977,954,934,909,885,862,840,821,794,772,752,732,712,688,662,643,622,593,577,567,560,553,541,528,514,499,490,477,457,441,432,422,413,412,429,475,643,886
UBAT0057,01644,1.48E7,1.246E+10,1196,11.996,497,0.660,39,0.00,930,849,751,660,586,520,430,393,364,344,325,311,298,284,275,267,258,251,246,238,237,230,218,211,208,205,204,207,209,213,216,216,211,208,206,202,201,196,190,186,184,186,186,184,189,189,184,180,180,177,177,179,176,176,179,183,182,182,182,180
UBAT0057,01645,1.48E7,3.858E+09,1195,11.996,498,0.662,39,0.00,182,182,180,177,172,171,169,164,159,157,157,161,164,166,169,172,177,177,177,176,177,178,181,191,202,203,201,196,187,177,169,167,164,162,158,159,158,154,154,155,160,165,169,168,163,155,150,146,142,139,138,145,148,152,153,152,149,146,141,138
UBAT0057,01646,1.48E7,2.435E+09,1195,11.995,502,0.661,39,0.00,136,134,138,138,143,147,143,138,136,140,146,150,155,161,166,167,163,157,146,142,143,145,142,142,145,153,156,154,152,147,146,147,147,146,148,150,155,162,184,258,334,375,381,367,341,318,299,278,264,253,244,233,224,216,210,213,213,206,200,197
UBAT0057,01647,1.48E7,2.833E+09,1196,12.001,504,0.662,39,0.00,191,184,180,173,166,159,147,144,146,148,151,146,142,142,136,135,141,142,145,148,146,146,144,144,145,141,137,134,132,132,131,135,135,140,145,141,138,132,129,127,124,123,123,121,121,120,120,116,116,113,110,108,107,106,110,112,118,123,124,126
UBAT0057,01648,1.48E7,1.997E+09,1197,11.994,506,0.661,39,0.00,128,126,119,117,119,117,113,107,104,106,101,101,101,104,102,97,93,88,83,80,78,78,80,76,77,75,76,80,85,87,87,85,87,87,87,88,88,82,77,80,79,79,78,73,71,71,71,70,67,68,70,81,97,103,95,88,83,85,94,106
UBAT0057,01649,1.48E7,1.322E+09,1195,12.002,506,0.664,39,0.00,115,118,120,119,115,110,119,127,129,130,130,132,132,129,130,132,134,129,123,120,118,117,120,122,120,117,119,123,124,124,119,116,114,110,108,107,106,107,111,116,118,124,131,138,143,148,148,147,146,151,163,170,171,179,189,195,201,208,213,217
UBAT0057,01650,1.48E7,2.027E+09,1195,11.996,503,0.660,39,0.01,222,227,234,241,243,244,249,252,255,258,270,276,275,268,264,262,266,276,285,299,313,321,325,332,341,341,346,346,342,346,358,364,373,381,385,388,395,416,439,450,450,446,452,462,464,469,479,481,479,481,482,482,475,462,453,452,458,453,438,431
UBAT0057,01651,1.48E7,5.408E+09,1197,11.996,502,0.660,39,0.00,432,429,430,427,419,412,407,410,421,432,422,405,394,387,378,376,369,355,340,333,324,322,322,320,315,316,314,315,310,305,303,297,290,279,276,280,279,275,263,254,243,234,231,222,215,214,215,209,204,204,206,205,200,198,193,189,189,190,191,192
UBAT0057,01652,1.48E7,4.401E+09,1198,11.993,506,0.660,39,0.00,194,193,190,184,184,186,190,191,192,192,189,184,180,176,169,165,163,156,152,148,147,145,148,152,170,188,195,197,194,195,194,188,188,186,181,176,169,165,161,158,154,156,159,158,156,155,149,144,144,140,136,135,133,130,130,127,126,122,114,113
UBAT0057,01653,1.48E7,2.410E+09,1195,11.997,508,0.660,39,0.00,112,112,111,112,112,111,110,112,115,116,119,122,123,126,128,122,122,124,126,131,131,126,120,118,118,113,111,109,108,108,110,114,118,121,123,124,122,116,112,107,99,99,102,101,102,103,106,106,103,99,95,91,88,91,98,96,95,99,94,99
UBAT0057,01654,1.48E7,1.645E+09,1195,11.998,502,0.662,39,0.00,123,121,108,109,119,118,118,207,344,518,655,665,537,447,390,349,326,308,293,284,291,376,586,698,551,401,308,230,213,246,244,227,240,284,310,273,267,288,304,299,305,306,303,299,291,286,295,320,398,575,729,805,825,800,759,705,656,606,563,525
UBAT0057,01655,1.48E7,5.796E+09,1195,11.990,496,0.661,39,0.00,495,472,440,412,393,376,342,325,306,296,285,271,266,263,255,248,245,242,247,246,242,240,234,225,218,214,213,209,208,211,217,225,226,229,254,272,355,787,981,517,274,325,634,537,321,326,536,537,413,388,445,457,426,434,459,427,427,441,424,397
UBAT0057,01656,1.48E7,5.244E+09,1196,11.994,498,0.662,39,0.00,428,623,1165,2058,2673,2816,2289,1947,1651,1396,1179,1008,868,753,663,589,534,487,446,411,382,359,337,316,304,301,296,286,282,291,297,298,294,301,307,319,339,345,328,303,276,260,258,260,262,261,257,248,243,241,240,241,245,250,246,234,228,223,220,216
UBAT0057,01657,1.48E7,8.622E+09,1197,11.994,498,0.661,39,0.00,208,202,200,197,202,208,206,209,220,229,236,238,230,223,220,222,223,216,211,208,206,203,202,205,208,210,209,202,196,195,194,192,193,195,197,202,198,188,181,176,174,173,175,183,193,202,210,213,215,211,205,193,186,181,175,175,177,178,180,190
UBAT0057,01658,1.48E7,2.969E+09,1196,11.996,498,0.660,39,0.01,198,206,213,217,219,221,215,209,205,209,212,215,219,224,227,228,231,237,242,246,249,250,252,246,245,244,246,256,274,280,283,284,275,265,256,250,248,252,262,274,284,287,286,280,267,261,264,268,269,271,277,285,291,292,290,287,282,275,265,256
UBAT0057,01659,1.48E7,3.742E+09,1196,11.994,499,0.662,39,0.00,251,253,256,257,255,255,251,245,250,251,245,241,244,247,249,250,248,242,241,243,238,231,231,232,233,234,230,222,217,212,209,204,205,211,213,210,206,203,198,194,192,187,189,190,187,179,176,180,189,197,203,207,202,201,210,215,215,211,211,207
UBAT0057,01660,1.48E7,3.257E+09,1195,11.995,502,0.661,39,0.00,204,203,202,200,198,194,190,183,183,182,184,189,188,187,189,191,192,195,199,197,198,200,200,204,206,205,210,210,209,208,203,195,195,194,189,183,178,177,174,170,170,172,170,168,167,164,163,167,178,188,191,192,191,192,186,177,172,167,161,160
UBAT0057,01661,1.48E7,2.764E+09,1194,11.994,508,0.664,39,0.00,159,156,159,160,160,158,150,145,143,142,141,138,137,133,135,135,133,135,139,144,149,153,152,151,151,156,161,169,180,183,179,175,167,159,151,143,133,126,127,126,125,124,124,123,123,121,119,112,109,106,106,104,100,98,101,103,107,109,109,111
UBAT0057,01662,1.48E7,2.017E+09,1195,11.996,507,0.660,39,0.01,110,107,106,102,104,104,101,98,99,104,103,102,100,103,103,102,104,108,111,109,109,113,121,126,124,119,113,108,103,102,101,95,91,89,91,87,86,86,86,84,87,89,92,96,95,95,96,93,91,90,88,89,92,92,92,88,86,83,80,78
UBAT0057,01663,1.48E7,1.448E+09,1194,11.994,503,0.663,39,0.00,78,78,74,76,78,78,82,91,94,100,109,122,156,286,666,1199,1443,1456,1377,1267,1143,1017,891,785,688,604,530,467,418,372,331,301,275,253,237,226,215,204,199,195,193,188,187,186,187,192,193,193,193,190,185,187,187,182,184,183,183,187,194,199
UBAT0057,01664,1.48E7,5.467E+09,1190,11.995,505,0.661,39,0.00,209,209,213,222,229,236,247,256,261,267,268,272,270,271,276,279,280,280,282,282,284,293,309,320,322,315,311,315,324,335,344,345,343,345,351,355,361,364,362,359,357,356,361,364,361,361,368,369,364,359,355,349,344,340,343,352,359,368,380,395
