# Supplementary material for: Using bioluminescence as a tool for studying diversity in marine zooplankton and dinoflagellates: an initial assessment
Source: PeerJ. 2024 Jun 11;12:e17516. doi: 10.7717/peerj.17516 (PMC11177854; doi:10.7717/peerj.17516)
Supplement: Supplemental Information 2 [file peerj-12-17516-s002.zip › cell isolations/m.leidyi/leidyi14.dat]

UBAT0057,01707,1.48E7,8.776E+09,1196,11.996,501,0.664,39,0.00,1365,1428,1494,1554,1612,1666,1797,1842,1868,1867,1868,1891,1945,1973,1980,2015,2064,2121,2247,2401,2480,2494,2480,2481,2488,2451,2394,2339,2286,2253,2215,2166,2129,2075,2020,1984,1932,1861,1808,1773,1738,1706,1680,1650,1620,1593,1564,1538,1499,1447,1397,1357,1328,1307,1286,1253,1212,1178,1155,1158
UBAT0057,01708,1.48E7,2.704E+10,1196,11.995,501,0.661,39,0.00,1227,1378,1469,1450,1397,1347,1213,1133,1064,1000,949,908,878,849,823,806,787,771,755,738,720,706,690,669,650,641,635,629,627,618,603,596,590,578,569,559,544,531,522,517,530,579,618,616,611,600,589,584,573,557,534,518,509,499,491,482,476,467,454,444
UBAT0057,01709,1.48E7,1.062E+10,1194,11.998,499,0.661,39,0.00,432,423,415,406,397,397,393,391,390,386,382,379,379,373,366,361,358,354,349,342,337,332,329,325,320,320,321,317,314,314,315,318,318,313,308,298,288,281,280,274,267,267,262,256,252,248,248,247,241,240,235,234,235,235,231,227,221,213,207,200
UBAT0057,01710,1.48E7,4.546E+09,1193,11.996,495,0.661,39,0.00,201,203,202,199,197,195,197,196,192,189,187,181,178,175,174,172,169,163,157,154,149,150,147,147,145,142,137,136,136,136,135,133,132,131,129,127,127,123,118,114,106,102,99,101,105,106,106,104,107,105,102,100,98,100,100,99,95,93,93,91
UBAT0057,01711,1.48E7,2.041E+09,1195,11.994,493,0.663,39,0.00,92,93,92,90,91,85,81,77,72,71,71,70,69,71,69,71,71,70,72,71,69,68,65,64,65,65,64,70,77,77,78,75,70,67,68,67,67,65,64,66,68,67,71,73,74,79,75,73,73,70,68,67,65,63,66,70,71,72,73,73
UBAT0057,01712,1.48E7,1.063E+09,1195,11.996,493,0.661,39,0.00,72,71,69,64,60,63,62,60,62,59,64,68,66,64,64,60,56,56,55,53,55,57,62,68,70,70,69,66,65,66,63,63,62,61,61,64,64,63,65,61,59,60,60,59,60,60,57,54,54,54,56,55,55,56,58,54,51,62,105,135
UBAT0057,01713,1.48E7,9.434E+08,1196,11.996,494,0.659,39,0.00,110,77,60,53,53,51,50,52,54,58,57,56,59,55,54,52,52,57,57,56,54,52,51,51,49,47,44,45,45,43,42,46,51,56,62,63,61,61,60,58,57,57,59,61,67,67,69,66,66,68,66,67,66,68,70,67,69,66,65,67
UBAT0057,01714,1.48E7,8.574E+08,1195,12.010,498,0.660,39,0.00,64,60,57,56,56,56,54,53,56,61,61,60,60,62,62,61,59,59,62,67,69,70,73,71,71,74,79,84,84,81,80,76,73,71,67,65,67,67,65,63,59,59,61,61,62,63,64,62,62,59,59,62,62,60,60,62,62,65,66,67
UBAT0057,01715,1.48E7,9.553E+08,1194,11.994,503,0.662,39,0.00,64,64,72,81,71,69,73,72,73,76,75,71,73,74,68,64,68,85,132,243,376,473,506,517,525,527,529,534,527,516,498,475,448,418,392,379,367,344,323,319,314,294,278,268,265,284,298,292,273,260,252,248,254,256,247,243,269,347,470,599
UBAT0057,01716,1.48E7,4.263E+09,1195,11.994,506,0.662,39,0.00,677,682,637,564,492,426,321,279,243,214,190,173,161,153,145,138,139,139,126,119,112,108,104,101,101,103,102,101,102,106,108,110,112,108,106,105,105,112,114,108,100,92,89,86,88,96,115,127,132,132,130,123,119,117,115,111,107,101,101,99
UBAT0057,01717,1.48E7,2.403E+09,1197,11.994,504,0.661,39,0.00,94,93,92,87,102,193,153,168,275,212,137,194,320,239,149,144,192,182,144,162,258,446,695,925,1166,1425,1622,1666,1645,1591,1522,1438,1335,1242,1159,1085,1031,987,942,886,834,789,749,726,710,688,662,630,597,561,526,497,475,448,426,411,398,390,380,364
UBAT0057,01718,1.48E7,9.352E+09,1195,12.003,503,0.663,39,0.00,352,353,357,364,372,384,404,396,380,367,356,344,333,325,320,317,317,320,322,323,331,338,339,338,348,360,377,396,418,445,479,516,549,581,613,646,675,709,738,767,802,846,888,925,955,980,1008,1048,1083,1113,1133,1157,1190,1217,1244,1278,1307,1330,1344,1350
UBAT0057,01719,1.48E7,9.909E+09,1195,11.996,505,0.661,39,0.00,1360,1366,1366,1375,1385,1387,1416,1429,1432,1431,1426,1424,1418,1409,1393,1376,1361,1348,1352,1352,1331,1313,1294,1283,1271,1254,1239,1224,1208,1186,1178,1174,1169,1161,1140,1125,1125,1143,1146,1130,1109,1089,1070,1044,1020,999,984,973,958,942,929,912,900,890,874,861,848,839,835,830
UBAT0057,01720,1.48E7,1.733E+10,1197,11.996,505,0.660,39,0.00,826,824,820,812,800,786,767,756,744,729,718,708,693,686,682,674,667,658,649,645,638,630,620,612,605,599,593,583,571,560,549,540,525,508,496,485,473,463,451,437,428,420,413,406,401,393,380,367,348,339,330,317,310,303,294,287,279,275,272,268
UBAT0057,01721,1.48E7,7.855E+09,1196,11.992,497,0.660,39,0.00,261,255,250,245,241,236,230,225,218,214,208,203,192,190,192,187,180,176,171,168,162,160,159,157,155,154,152,148,141,137,132,130,128,128,127,124,121,122,133,153,165,171,173,172,164,156,149,139,128,120,117,110,105,102,98,96,98,100,98,94
UBAT0057,01722,1.48E7,2.330E+09,1195,11.993,495,0.660,39,0.00,91,91,91,96,96,94,90,88,88,89,92,95,96,94,92,90,88,85,86,85,81,83,85,85,82,76,74,76,75,73,76,75,73,75,74,74,72,70,67,65,66,62,59,63,66,69,74,93,130,166,183,187,186,179,174,166,161,155,151,147
UBAT0057,01723,1.48E7,1.460E+09,1195,12.000,497,0.660,39,0.00,145,144,138,135,130,121,108,104,103,100,100,96,91,80,73,86,108,122,125,126,127,124,124,122,114,105,99,98,99,97,97,93,89,87,82,78,75,71,69,70,71,72,71,72,72,72,71,69,69,78,80,82,97,114,94,84,92,102,86,84
UBAT0057,01724,1.48E7,1.422E+09,1194,11.994,496,0.662,39,0.00,124,138,148,276,253,242,600,590,572,543,512,487,454,424,429,421,350,323,327,353,362,310,274,277,280,250,247,284,288,245,236,248,248,237,233,239,271,349,396,400,387,370,350,333,318,306,299,290,283,278,273,262,255,247,243,253,289,313,322,328
UBAT0057,01725,1.48E7,4.794E+09,1195,11.995,493,0.661,39,0.00,324,323,317,304,303,323,359,317,286,279,282,279,270,262,251,235,215,202,198,203,210,210,209,217,256,413,629,732,732,687,635,577,522,470,422,378,345,319,300,283,269,260,250,245,240,232,226,221,212,210,207,205,205,209,211,212,210,209,206,204
UBAT0057,01726,1.48E7,4.538E+09,1197,12.014,495,0.662,39,0.00,203,203,202,201,204,204,195,190,188,186,184,185,182,181,179,175,169,165,159,157,157,161,166,167,170,174,177,175,170,168,165,160,157,152,150,151,153,151,150,143,133,127,125,121,115,112,113,114,117,121,125,125,124,127,123,117,117,119,119,122
UBAT0057,01727,1.48E7,2.287E+09,1195,12.015,498,0.662,39,0.01,132,141,141,135,130,126,129,127,124,121,116,113,114,115,107,100,97,93,91,90,88,87,91,95,101,104,107,109,112,111,109,107,107,102,102,104,101,101,99,97,95,93,93,91,91,94,95,95,97,98,97,92,91,90,90,90,91,91,92,93
UBAT0057,01728,1.48E7,1.528E+09,1195,11.995,496,0.662,39,0.00,93,89,89,90,93,98,91,86,80,79,77,77,76,75,73,71,70,74,76,75,78,80,79,77,73,71,69,70,71,69,69,69,64,65,64,66,70,70,69,73,72,68,66,66,65,61,63,66,66,65,64,64,63,61,56,54,53,52,52,50
UBAT0057,01729,1.48E7,1.044E+09,1195,11.993,496,0.660,39,0.00,51,51,50,47,45,45,49,50,54,57,57,55,55,51,48,49,48,47,48,50,52,51,49,51,50,50,51,53,57,57,57,57,54,58,59,75,94,95,90,84,78,73,69,70,73,71,69,69,69,64,64,64,66,68,69,68,67,68,66,64
UBAT0057,01730,1.48E7,8.963E+08,1195,11.995,497,0.660,39,0.00,65,67,67,67,65,62,65,69,70,78,92,107,113,114,115,115,112,107,108,104,97,92,90,87,83,82,82,77,72,71,68,68,67,64,59,57,56,58,57,51,52,57,63,67,73,76,77,77,78,77,77,80,77,76,79,92,112,121,117,111
UBAT0057,01731,1.48E7,1.203E+09,1195,12.020,494,0.661,39,0.00,106,97,86,78,72,64,59,56,55,56,54,53,52,50,48,50,50,51,52,49,45,45,42,38,39,38,38,39,39,40,39,38,42,46,45,44,43,38,40,41,43,41,40,44,47,48,45,46,48,48,49,50,49,49,49,48,50,53,51,54
UBAT0057,01732,1.48E7,7.306E+08,1195,11.995,496,0.659,39,0.00,59,56,53,53,51,50,54,58,59,60,58,55,53,49,51,58,63,73,104,285,613,863,1668,6322,14961,17156,10502,13584,44939,65535,65535,65535,65535,65535,65535,65535,65535,65535,65535,65535,65535,65535,65535,65535,65535,65535,65535,65535,65535,64025,57928,54752,51828,46840,42453,39594,36572,32201,28367,25563
UBAT0057,01733,1.48E7,4.751E+11,1180,11.992,492,0.660,39,0.00,23377,20828,18480,17037,16651,17257,16709,15456,13722,11681,9945,8606,7429,6538,5973,5446,5036,4748,4410,3973,3601,3293,3020,2756,2560,2393,2249,2109,1972,1843,1717,1621,1529,1389,1220,1079,987,898,836,799,763,730,698,671,648,635,628,594,562,553,566,575,552,534,525,526,534,527,514,514
UBAT0057,01734,1.48E7,6.417E+10,1187,11.997,490,0.659,39,0.00,507,502,500,503,511,529,662,758,832,878,929,976,1020,1071,1128,1194,1265,1337,1416,1501,1592,1706,1838,1989,2167,2357,2556,2759,2966,3187,3424,3686,3944,4218,4490,4757,5041,5301,5545,5791,6047,6311,6587,6858,7110,7357,7608,7879,8180,8491,8822,9168,9498,9811,10160,10491,10783,11072,11354,11642
UBAT0057,01735,1.48E7,6.757E+10,1211,11.998,495,0.661,39,0.00,11914,12158,12374,12620,12913,13191,13688,13910,14119,14311,14487,14692,14855,14954,15059,15145,15227,15356,15508,15638,15741,15801,15832,15874,15915,15948,15980,16011,15996,15995,15978,15913,15849,15798,15720,15642,15569,15513,15474,15424,15370,15321,15260,15201,15156,15097,15020,14932,14842,14728,14610,14487,14345,14238,14130,14032,13967,13895,13807,13701
UBAT0057,01736,1.48E7,2.200E+11,1208,12.015,495,0.660,39,0.00,13602,13468,13340,13214,13065,12916,12663,12549,12415,12256,12107,11977,11819,11686,11557,11411,11274,11147,10997,10873,10722,10569,10410,10259,10099,9954,9843,9723,9598,9487,9356,9209,9059,8892,8728,8578,8437,8306,8168,8030,7896,7747,7596,7455,7328,7187,7047,6938,6797,6672,6556,6435,6332,6224,6094,5971,5833,5700,5591,5486
UBAT0057,01737,1.48E7,1.372E+11,1199,11.997,493,0.659,39,0.00,5364,5252,5143,5034,4927,4838,4631,4541,4444,4347,4254,4154,4052,3963,3868,3776,3690,3614,3533,3458,3384,3305,3232,3151,3067,2989,2906,2835,2773,2705,2639,2589,2526,2476,2429,2371,2324,2279,2217,2156,2103,2048,1993,1943,1894,1850,1809,1761,1725,1690,1653,1621,1585,1541,1501,1455,1409,1364,1330,1290
UBAT0057,01738,1.48E7,4.210E+10,1196,11.992,494,0.662,39,0.00,1250,1220,1194,1168,1154,1133,1093,1070,1046,1020,999,975,945,920,895,864,844,835,828,813,795,780,767,755,745,726,703,687,671,656,642,625,608,593,578,563,551,537,525,520,511,500,491,480,469,459,450,442,439,426,412,404,398,388,376,368,356,342,331,323
UBAT0057,01739,1.48E7,1.004E+10,1195,11.995,496,0.660,39,0.00,315,312,304,300,297,293,284,280,277,272,268,265,262,260,257,253,249,251,250,250,251,246,244,243,238,235,235,229,222,216,212,204,197,193,190,184,180,178,174,168,164,167,218,362,476,522,524,489,437,387,343,303,271,247,221,201,191,178,167,162
UBAT0057,01740,1.48E7,3.850E+09,1194,11.995,496,0.661,39,0.00,157,151,149,143,134,130,128,129,129,134,143,149,148,149,147,143,141,137,139,142,146,149,152,157,162,162,160,162,164,167,175,194,228,269,297,309,318,331,344,359,381,399,417,436,454,468,486,506,530,549,569,591,618,638,650,662,671,686,709,729
UBAT0057,01741,1.48E7,4.680E+09,1195,12.026,497,0.660,39,0.00,754,775,785,795,797,805,815,829,841,850,848,841,847,878,879,857,847,846,852,882,936,973,984,982,976,964,944,925,910,896,883,872,859,845,848,850,842,829,825,820,810,798,783,774,766,756,747,733,719,701,687,677,667,647,633,625,611,601,593,582
UBAT0057,01742,1.48E7,1.191E+10,1196,11.993,497,0.661,39,0.00,572,562,549,541,531,521,501,495,495,515,535,531,519,502,488,480,467,453,441,430,417,403,391,380,369,362,358,349,334,322,311,296,280,271,262,254,247,239,234,234,231,222,215,211,208,203,193,188,184,176,170,168,166,165,166,162,159,154,148,146
UBAT0057,01743,1.48E7,4.846E+09,1196,11.996,498,0.663,39,0.00,142,142,148,160,163,160,152,149,152,151,137,134,158,191,160,135,151,177,172,173,195,243,262,243,228,259,320,349,340,324,323,318,299,287,285,271,249,242,251,242,215,208,217,244,313,398,444,453,447,430,413,395,374,358,346,332,320,310,297,282
