# Supplementary material for: Using bioluminescence as a tool for studying diversity in marine zooplankton and dinoflagellates: an initial assessment
Source: PeerJ. 2024 Jun 11;12:e17516. doi: 10.7717/peerj.17516 (PMC11177854; doi:10.7717/peerj.17516)
Supplement: Supplemental Information 2 [file peerj-12-17516-s002.zip › cell isolations/m.leidyi/leidyi15.dat]

UBAT0057,01754,1.48E7,7.029E+09,1196,11.995,508,0.664,39,0.00,343,344,341,334,321,314,313,309,302,297,289,279,271,267,264,259,254,252,246,242,240,234,225,220,216,210,203,200,199,193,186,181,178,176,174,171,166,161,159,157,155,150,146,146,144,143,143,142,139,139,140,139,134,133,133,130,132,137,145,169
UBAT0057,01755,1.48E7,3.057E+09,1196,11.993,507,0.659,39,0.00,210,258,302,326,344,359,418,482,529,554,559,549,527,505,481,452,427,404,383,366,348,336,331,326,320,325,333,348,372,402,434,470,512,558,601,646,691,738,784,828,876,931,983,1028,1078,1132,1177,1210,1249,1284,1326,1367,1415,1470,1507,1530,1549,1561,1571,1587
UBAT0057,01756,1.48E7,1.118E+10,1195,11.996,508,0.660,39,0.00,1594,1595,1602,1596,1594,1602,1601,1608,1610,1588,1576,1568,1540,1520,1506,1493,1490,1487,1482,1477,1476,1480,1487,1491,1486,1471,1446,1429,1412,1397,1382,1368,1360,1342,1329,1318,1303,1286,1266,1249,1228,1206,1192,1180,1170,1168,1162,1150,1132,1117,1110,1093,1070,1050,1029,1011,985,960,939,918
UBAT0057,01757,1.48E7,1.975E+10,1195,11.997,511,0.663,39,0.00,899,874,840,812,786,761,710,694,680,666,651,638,626,609,591,575,558,538,523,508,493,475,459,447,433,423,411,401,392,385,374,365,360,349,339,329,318,309,300,290,281,271,259,252,241,232,225,216,210,206,204,199,197,186,180,175,170,165,161,158
UBAT0057,01758,1.48E7,6.076E+09,1196,11.995,509,0.660,39,0.00,156,155,150,145,141,137,133,131,131,128,126,125,119,116,110,107,105,103,105,103,108,113,113,136,199,230,214,187,169,156,142,129,120,114,104,104,104,100,96,89,89,90,90,88,85,85,85,85,85,84,83,82,79,78,77,78,80,77,73,73
UBAT0057,01759,1.48E7,1.681E+09,1196,11.995,507,0.662,39,0.00,73,69,71,77,83,84,86,84,86,87,87,87,84,87,85,82,84,86,86,97,114,128,135,142,141,134,130,123,120,121,117,115,109,107,107,105,101,100,100,96,93,93,95,90,89,85,82,79,77,78,80,78,79,85,89,90,87,85,84,86
UBAT0057,01760,1.48E7,1.411E+09,1195,12.014,504,0.664,39,0.00,83,84,86,86,86,88,87,92,100,104,106,105,102,100,96,94,94,93,90,90,91,85,82,80,81,78,76,79,82,82,80,84,90,93,97,98,99,97,94,92,89,87,85,87,94,106,132,154,151,145,144,157,185,209,212,207,203,199,194,197
UBAT0057,01761,1.48E7,1.668E+09,1196,11.994,501,0.658,39,0.00,204,199,187,175,165,159,171,171,174,175,172,163,158,147,141,143,156,175,183,232,293,315,297,261,229,201,180,167,155,144,135,129,122,124,123,120,119,118,115,113,112,116,121,125,125,121,114,107,109,111,115,116,126,159,185,187,180,175,172,179
UBAT0057,01762,1.48E7,2.381E+09,1197,11.997,496,0.663,39,0.00,195,188,167,150,138,132,132,134,137,140,136,130,123,118,117,115,113,116,120,127,134,135,130,125,126,125,130,131,123,117,116,117,116,118,119,120,119,117,117,114,112,114,121,132,152,159,155,152,150,146,143,136,129,130,132,129,130,128,124,122
UBAT0057,01763,1.48E7,1.923E+09,1195,11.996,490,0.660,39,0.00,121,120,121,118,114,114,130,126,119,121,150,224,298,353,442,533,589,613,607,588,573,551,532,506,483,457,432,410,388,366,349,331,317,306,296,285,272,264,255,244,238,235,228,227,229,217,206,201,196,202,211,213,210,202,193,181,170,161,155,148
UBAT0057,01764,1.48E7,4.259E+09,1195,11.994,487,0.661,39,0.00,147,144,141,141,137,137,138,140,140,139,140,137,132,127,126,127,129,129,130,131,133,131,127,124,123,119,118,115,113,112,111,116,116,110,111,109,105,100,97,96,98,97,96,101,102,105,109,108,112,117,117,118,119,118,118,117,114,114,114,109
UBAT0057,01765,1.48E7,1.766E+09,1195,11.995,482,0.661,39,0.00,106,105,102,102,105,106,108,109,115,118,118,121,124,125,123,122,119,117,111,108,109,108,106,105,106,107,105,104,100,98,98,99,99,106,113,114,112,108,107,107,108,106,107,106,104,104,101,96,93,91,87,83,82,86,90,92,92,93,92,107
UBAT0057,01766,1.48E7,1.565E+09,1195,12.012,481,0.663,39,0.00,157,245,476,836,970,910,673,564,478,407,352,308,269,233,203,177,162,151,141,132,127,124,122,125,119,112,113,109,105,105,105,102,99,100,103,104,101,103,103,102,106,115,118,121,121,123,126,123,126,126,128,125,124,124,124,120,119,116,117,122
UBAT0057,01767,1.48E7,3.063E+09,1194,11.994,485,0.663,39,0.01,126,125,123,117,121,122,118,120,127,125,119,116,123,162,220,247,242,220,196,176,158,146,141,139,131,129,124,116,110,108,105,101,98,95,100,104,106,106,104,103,100,101,101,102,98,93,88,87,88,89,96,100,107,106,105,106,107,109,109,108
UBAT0057,01768,1.48E7,1.812E+09,1194,11.997,488,0.660,39,0.00,107,107,108,108,107,110,112,112,108,103,97,95,92,90,92,94,97,101,103,107,111,118,123,130,138,148,157,167,175,186,193,206,220,235,243,252,259,270,280,288,292,320,372,425,425,387,364,358,386,482,597,658,662,633,596,554,511,476,449,423
UBAT0057,01769,1.48E7,3.852E+09,1195,12.000,487,0.662,39,0.00,406,389,374,369,364,360,351,348,347,340,328,322,320,314,311,307,303,300,293,292,293,290,287,289,287,281,277,275,275,272,268,265,261,261,256,259,262,258,254,252,250,256,261,261,260,259,258,256,249,247,243,238,228,224,224,222,216,213,207,201
UBAT0057,01770,1.48E7,4.125E+09,1197,11.995,485,0.661,39,0.00,200,198,197,193,185,182,172,168,168,174,174,171,172,168,163,159,152,148,143,140,140,139,138,135,130,130,129,128,128,128,129,129,132,135,140,136,134,131,131,136,133,129,125,125,126,125,119,117,115,114,114,116,117,122,126,127,126,124,125,128
UBAT0057,01771,1.48E7,2.088E+09,1196,11.995,485,0.661,39,0.00,128,129,129,125,125,127,125,122,118,117,114,108,106,103,103,101,97,96,97,95,96,95,94,94,89,89,90,87,86,88,90,92,95,96,97,95,98,97,99,97,98,97,94,96,100,99,103,111,113,115,121,124,128,130,124,122,122,121,123,129
UBAT0057,01772,1.48E7,1.579E+09,1194,11.995,486,0.661,39,0.00,134,136,140,143,148,154,158,159,158,159,160,167,173,178,186,194,197,202,209,216,222,228,228,225,222,222,226,226,224,224,231,238,242,240,236,232,234,240,242,242,242,243,248,250,249,243,238,236,233,235,235,232,237,240,241,247,247,244,240,239
UBAT0057,01773,1.48E7,3.186E+09,1193,11.994,488,0.663,39,0.00,237,236,235,232,232,228,215,209,205,203,204,203,204,203,205,209,211,209,207,202,197,194,191,189,189,191,191,198,200,201,198,189,188,205,211,199,184,175,165,160,158,156,157,158,157,157,154,155,157,157,155,154,151,147,144,142,139,133,132,128
UBAT0057,01774,1.48E7,2.709E+09,1195,12.013,487,0.659,39,0.00,125,133,162,185,182,171,156,152,145,139,129,126,123,122,123,123,122,118,120,118,118,117,114,112,109,109,109,106,102,103,101,96,97,97,96,95,93,90,87,86,85,80,80,77,75,75,78,79,81,83,84,84,86,86,87,90,93,96,94,94
UBAT0057,01775,1.48E7,1.596E+09,1195,11.995,482,0.660,39,0.01,99,101,103,104,106,111,112,111,111,112,112,112,113,117,127,135,143,148,152,152,165,211,251,261,259,246,228,214,202,193,183,177,173,171,171,172,177,183,185,186,186,188,193,199,200,203,209,218,223,232,240,247,256,267,273,280,283,286,292,302
UBAT0057,01776,1.48E7,2.806E+09,1194,11.993,481,0.660,39,0.00,310,318,322,324,323,329,336,340,342,345,348,354,358,365,380,387,392,392,389,388,388,389,394,398,401,399,400,401,402,406,412,416,416,415,419,422,424,418,411,402,397,390,383,379,381,379,374,366,365,363,361,357,356,355,355,351,340,335,335,334
UBAT0057,01777,1.48E7,5.538E+09,1196,11.999,486,0.663,39,0.00,333,330,321,316,314,312,303,296,295,287,282,282,282,278,272,264,262,259,257,257,255,255,256,255,259,259,253,249,246,244,243,243,243,244,243,241,239,234,228,224,217,209,204,201,195,188,183,180,181,186,194,194,190,183,174,171,168,165,158,155
UBAT0057,01778,1.48E7,3.511E+09,1195,12.014,487,0.662,39,0.00,157,153,150,146,143,135,132,128,122,116,110,109,107,104,104,98,99,95,94,95,93,91,92,93,91,91,97,96,93,96,102,104,104,103,104,106,104,111,127,141,145,148,146,141,140,137,133,130,123,116,112,106,100,97,101,102,103,106,109,110
UBAT0057,01779,1.48E7,1.675E+09,1193,11.994,491,0.662,39,0.00,108,103,102,101,100,96,154,240,293,336,390,526,593,509,470,450,433,418,401,385,376,380,383,370,351,328,308,288,267,257,244,231,222,216,212,213,217,213,198,191,181,168,162,177,235,308,356,386,391,375,344,310,280,252,230,210,199,188,179,178
UBAT0057,01780,1.48E7,4.156E+09,1193,12.012,501,0.660,39,0.00,175,173,174,183,188,189,188,196,209,216,217,223,223,228,229,233,241,247,250,256,261,266,277,286,288,292,297,300,300,294,293,299,305,309,315,318,315,313,312,315,321,324,330,335,339,363,422,449,457,463,458,452,444,441,443,442,439,428,422,413
UBAT0057,01781,1.48E7,4.589E+09,1195,11.993,498,0.662,39,0.00,404,393,381,378,372,372,370,368,366,361,351,342,337,335,331,332,331,332,332,331,325,322,315,310,302,295,290,284,282,286,286,286,283,278,278,276,276,273,270,267,268,275,281,284,284,280,274,269,271,273,273,274,277,278,275,274,275,275,277,276
UBAT0057,01782,1.48E7,4.511E+09,1196,12.000,497,0.663,39,0.00,276,273,269,269,268,265,265,258,255,255,257,259,259,256,255,254,255,255,256,252,251,247,240,234,231,229,229,227,222,217,215,215,218,216,211,212,208,204,200,199,197,193,189,189,189,189,186,190,192,191,192,188,184,183,180,173,178,188,193,195
UBAT0057,01783,1.48E7,3.284E+09,1195,11.994,499,0.660,39,0.00,197,197,193,191,188,184,175,171,166,164,163,160,157,155,152,152,156,151,155,159,155,148,147,155,153,148,151,159,162,158,156,158,151,145,144,144,155,170,175,176,177,173,166,165,161,157,156,151,145,145,153,161,163,164,169,171,178,183,185,186
UBAT0057,01784,1.48E7,2.414E+09,1194,11.993,496,0.659,39,0.00,182,180,176,175,175,177,168,168,171,166,165,168,173,173,165,164,178,168,158,167,163,155,166,168,160,158,164,167,171,178,190,203,217,227,229,229,235,238,233,231,280,388,382,358,381,385,349,338,340,328,307,296,281,262,255,252,244,236,238,242
UBAT0057,01785,1.48E7,3.328E+09,1196,12.001,495,0.662,39,0.00,236,238,238,233,227,221,217,215,247,431,843,1204,1357,1349,1263,1145,1014,896,794,696,613,547,489,448,416,388,363,348,337,332,331,331,323,328,361,422,471,486,500,508,513,512,511,512,512,508,506,506,500,484,465,444,430,421,408,400,401,406,405,409
UBAT0057,01786,1.48E7,7.604E+09,1197,11.994,494,0.659,39,0.00,408,411,417,418,454,537,652,656,642,622,595,567,532,496,478,471,473,470,456,444,438,429,417,407,401,392,389,387,388,391,390,388,394,395,396,394,389,382,380,379,372,362,350,345,350,357,360,355,346,334,322,312,305,301,296,296,298,297,292,288
UBAT0057,01787,1.48E7,6.053E+09,1197,11.996,490,0.661,39,0.00,286,284,286,289,290,289,290,287,278,268,260,255,255,254,248,246,249,248,244,244,246,245,243,244,248,248,230,221,228,240,242,222,205,201,201,200,197,199,196,186,181,183,184,184,185,186,187,189,188,185,181,177,176,176,174,169,171,169,165,163
UBAT0057,01788,1.48E7,3.265E+09,1196,12.013,486,0.660,39,0.00,160,163,162,159,149,143,141,140,137,136,137,134,132,130,131,131,133,133,135,141,144,143,141,142,143,141,135,132,130,124,119,116,112,108,107,106,106,107,104,103,105,101,98,98,97,97,97,100,103,107,107,109,109,109,106,108,110,110,112,107
UBAT0057,01789,1.48E7,1.806E+09,1194,12.011,488,0.661,39,0.01,103,100,98,96,93,94,94,94,93,93,91,93,98,98,97,96,96,93,91,87,82,81,80,83,88,93,97,99,98,111,134,141,139,140,138,133,132,132,133,136,135,131,124,122,117,112,108,102,96,92,96,96,93,93,92,89,86,82,77,74
UBAT0057,01790,1.48E7,1.519E+09,1195,11.998,492,0.662,39,0.00,77,77,76,76,76,75,75,74,73,73,74,74,75,76,76,76,75,75,77,79,79,80,84,88,85,81,76,71,70,72,70,68,67,66,62,65,70,70,74,78,78,79,78,77,78,79,81,79,80,80,79,75,72,73,76,77,74,74,73,74
UBAT0057,01791,1.48E7,1.114E+09,1195,11.996,493,0.660,39,0.01,74,73,74,77,74,71,66,64,65,63,67,68,66,67,68,69,75,77,76,77,75,70,70,73,74,76,79,86,90,90,93,91,87,88,89,89,90,89,87,86,90,104,118,129,130,128,127,124,122,122,123,123,122,124,127,127,127,133,140,142
UBAT0057,01792,1.48E7,1.390E+09,1194,11.994,495,0.660,39,0.00,146,149,155,160,169,185,209,221,230,240,248,254,259,263,269,277,287,295,301,308,313,315,320,320,319,319,316,311,309,303,302,299,298,295,296,299,298,299,297,297,294,288,289,285,283,283,285,278,277,276,275,274,271,268,267,268,265,259,260,265
UBAT0057,01793,1.48E7,4.039E+09,1194,11.996,498,0.663,39,0.00,263,254,251,263,299,342,393,384,371,354,337,321,308,296,286,276,269,261,254,253,255,255,249,241,233,223,214,205,200,192,186,184,181,180,178,174,171,167,160,157,154,158,161,162,160,156,153,150,146,144,144,149,148,145,145,142,138,130,128,127
UBAT0057,01794,1.48E7,3.167E+09,1194,11.994,499,0.663,39,0.00,125,123,122,122,121,117,109,103,103,101,101,102,101,102,101,99,99,99,96,93,87,85,81,78,77,78,76,76,78,81,84,86,86,83,82,81,79,78,76,75,77,79,89,98,104,105,109,109,105,100,98,95,91,87,89,88,87,86,88,87
UBAT0057,01795,1.48E7,1.376E+09,1195,11.994,493,0.661,39,0.00,87,87,87,92,97,98,93,100,115,123,128,134,135,128,127,124,123,121,115,107,106,106,107,109,118,179,625,2175,5092,7048,5683,3705,9236,29612,44525,33360,23510,41477,63011,65535,65535,65535,65535,65535,65535,65535,65535,65535,65535,65535,65535,65535,65535,65535,65535,65535,65535,65535,65535,65535
UBAT0057,01796,1.48E7,4.227E+11,1179,11.998,483,0.664,39,0.00,65535,64470,54356,46077,40581,36335,27424,23970,20421,17300,15334,13667,11761,10523,9613,8295,7218,6622,5972,5074,4482,4196,3732,3249,2989,2741,2299,2015,1893,1730,1511,1387,1340,1249,1139,1083,1061,992,941,918,896,847,815,808,796,741,709,697,691,665,646,638,624,599,578,563,549,533,518,509
UBAT0057,01797,1.48E7,1.183E+11,1186,12.025,485,0.662,39,0.00,496,484,479,476,464,464,452,440,437,438,442,441,439,442,446,454,471,489,503,529,564,606,658,722,797,877,960,1059,1173,1289,1422,1589,1783,1990,2231,2491,2757,3037,3324,3617,3933,4271,4640,5024,5386,5767,6145,6494,6838,7202,7529,7881,8261,8605,8964,9341,9701,10070,10417,10727
UBAT0057,01798,1.48E7,4.932E+10,1212,11.994,490,0.661,39,0.01,11036,11331,11602,11877,12133,12360,12887,13164,13413,13641,13838,14039,14259,14473,14726,14969,15197,15399,15570,15714,15876,16065,16266,16451,16651,16833,16998,17144,17225,17337,17510,17663,17827,18006,18137,18261,18405,18503,18586,18643,18701,18762,18865,18954,19039,19111,19161,19205,19225,19229,19247,19254,19241,19216,19189,19126,19096,19077,19050,19042
UBAT0057,01799,1.48E7,2.490E+11,1209,11.995,484,0.661,39,0.00,19040,19039,19038,18991,18901,18802,18600,18540,18507,18458,18410,18345,18263,18177,18096,18001,17887,17733,17531,17356,17197,17037,16899,16757,16608,16482,16369,16234,16122,16029,15889,15756,15606,15444,15272,15092,14927,14761,14590,14433,14337,14217,14073,13935,13778,13599,13450,13299,13109,12917,12771,12824,13481,14155,13958,13409,12892,12432,12034,11715
UBAT0057,01800,1.48E7,2.328E+11,1200,11.995,484,0.659,39,0.00,11422,11166,10965,10758,10562,10380,10052,9907,9745,9575,9481,9473,9494,9447,9326,9177,9009,8843,8684,8530,8353,8200,8056,7895,7751,7610,7476,7344,7207,7068,6934,6814,6674,6540,6407,6270,6135,5992,5862,5734,5608,5476,5354,5241,5125,5029,4933,4839,4746,4653,4559,4466,4372,4274,4183,4108,4012,3930,3860,3785
UBAT0057,01801,1.48E7,1.038E+11,1197,11.994,485,0.659,39,0.00,3705,3631,3555,3487,3430,3372,3235,3152,3088,3027,2963,2907,2858,2801,2743,2692,2643,2595,2544,2499,2444,2392,2336,2283,2233,2175,2123,2085,2069,2044,1993,1944,1904,1870,1835,1794,1757,1724,1684,1637,1601,1568,1526,1486,1446,1416,1386,1361,1345,1319,1288,1265,1239,1221,1212,1201,1194,1193,1187,1165
UBAT0057,01802,1.48E7,3.090E+10,1194,11.995,483,0.663,39,0.00,1130,1102,1088,1074,1060,1047,1034,1027,1023,1007,994,992,999,1009,1017,1020,1016,1017,1021,1025,1027,1019,1013,1016,1029,1051,1083,1096,1094,1088,1075,1066,1069,1089,1108,1118,1124,1117,1111,1115,1121,1117,1120,1129,1137,1142,1152,1171,1184,1193,1212,1253,1301,1332,1339,1350,1361,1372,1391,1411
UBAT0057,01803,1.48E7,1.659E+10,1194,11.997,482,0.663,39,0.00,1408,1392,1383,1409,1448,1472,1451,1449,1460,1476,1482,1477,1470,1450,1430,1412,1411,1412,1414,1425,1440,1449,1461,1467,1459,1436,1415,1415,1420,1416,1393,1367,1352,1342,1338,1335,1328,1321,1312,1303,1292,1275,1257,1253,1241,1222,1209,1200,1193,1203,1224,1249,1265,1261,1244,1231,1243,1239,1219,1182
UBAT0057,01804,1.48E7,1.996E+10,1195,12.010,481,0.660,39,0.00,1148,1118,1088,1064,1042,1018,972,954,938,923,916,895,871,850,836,832,833,829,817,798,783,763,752,745,735,721,702,692,690,694,698,693,677,658,638,618,603,592,588,599,659,723,759,780,786,797,809,810,808,798,781,763,742,716,696,677,659,640,624,601
UBAT0057,01805,1.48E7,1.145E+10,1195,11.998,477,0.659,39,0.00,577,555,534,514,496,478,445,423,409,406,400,391,376,362,347,338,329,323,324,328,330,331,329,325,319,310,304,297,295,297,301,304,306,307,304,301,303,300,297,293,289,282,277,278,282,290,295,291,293,296,298,304,306,306,308,306,307,310,315,320
UBAT0057,01806,1.48E7,4.984E+09,1194,11.995,481,0.660,39,0.00,323,323,320,318,319,321,325,325,325,322,317,313,313,304,296,294,296,303,301,298,295,289,282,276,267,266,269,271,271,272,270,274,277,275,275,269,264,257,253,248,246,249,253,252,247,247,248,260,278,293,298,299,298,293,285,272,262,250,241,236
UBAT0057,01807,1.48E7,4.167E+09,1193,11.995,490,0.661,39,0.00,235,228,224,222,220,214,207,205,204,205,205,204,200,198,196,196,230,257,239,218,208,188,177,180,203,297,516,637,623,595,566,533,500,468,445,416,388,365,348,341,338,327,312,296,280,266,255,244,236,231,227,226,226,228,227,228,231,233,238,248
UBAT0057,01808,1.48E7,4.296E+09,1194,11.995,492,0.660,39,0.00,255,258,265,273,283,285,301,310,324,338,347,360,372,388,405,418,431,444,458,466,467,472,475,474,474,478,495,507,514,518,521,522,523,528,541,554,563,569,578,579,575,571,565,560,559,558,554,551,541,533,523,516,513,505,496,492,490,486,485,480
UBAT0057,01809,1.48E7,6.934E+09,1196,12.005,491,0.660,39,0.00,481,485,490,491,497,512,517,502,494,486,480,476,472,472,468,463,464,494,532,554,569,573,569,567,563,555,551,548,545,537,526,520,515,508,502,500,506,506,505,505,501,503,504,509,523,536,534,519,507,497,488,479,479,482,492,503,511,510,506,505
UBAT0057,01810,1.48E7,7.550E+09,1196,11.997,490,0.660,39,0.00,502,496,492,487,481,479,479,475,472,468,466,470,470,463,452,436,424,417,407,402,408,413,417,428,436,436,431,424,417,411,409,405,405,406,399,394,389,383,378,373,366,364,367,371,371,369,362,360,355,350,345,336,331,329,328,326,325,323,330,332
UBAT0057,01811,1.48E7,5.960E+09,1195,11.993,487,0.662,39,0.00,326,318,316,321,322,318,328,329,326,322,316,309,306,307,307,302,300,306,312,310,302,299,305,308,315,330,341,348,362,372,363,352,344,343,350,362,373,378,384,393,409,420,429,446,470,495,518,541,555,567,577,589,605,619,631,642,656,672,688,700
UBAT0057,01812,1.48E7,6.127E+09,1194,11.994,482,0.659,39,0.00,712,728,748,758,766,777,798,800,807,816,830,849,863,872,872,867,863,855,861,864,860,865,861,859,861,855,845,845,835,820,808,803,802,800,795,787,780,775,770,764,756,753,752,749,735,720,706,692,681,680,681,676,672,663,665,676,699,718,723,707
UBAT0057,01813,1.48E7,1.153E+10,1196,11.995,480,0.659,39,0.00,689,674,659,637,620,611,596,588,582,575,562,549,541,534,529,519,509,500,492,482,473,465,458,451,448,439,429,420,411,405,401,388,379,371,362,355,348,342,338,340,333,325,325,319,312,308,303,296,291,283,276,267,257,246,238,235,232,231,224,218
UBAT0057,01814,1.48E7,6.045E+09,1195,11.996,486,0.660,39,0.00,209,203,199,193,190,188,185,190,189,183,181,177,173,173,168,165,162,164,167,169,179,187,189,183,177,174,169,170,171,160,148,144,144,136,139,165,210,240,217,176,142,134,137,145,155,199,291,338,330,302,266,235,213,199,184,170,158,148,139,130
