# Supplementary material for: Using bioluminescence as a tool for studying diversity in marine zooplankton and dinoflagellates: an initial assessment
Source: PeerJ. 2024 Jun 11;12:e17516. doi: 10.7717/peerj.17516 (PMC11177854; doi:10.7717/peerj.17516)
Supplement: Supplemental Information 2 [file peerj-12-17516-s002.zip › cell isolations/m.leidyi/leidyi16.dat]

UBAT0057,01829,1.48E7,4.697E+09,1195,11.995,484,0.661,39,0.00,239,227,218,209,206,205,191,171,159,152,150,149,151,153,156,160,158,156,159,156,157,158,159,157,154,150,145,143,142,137,130,127,126,127,129,135,139,139,134,127,125,124,120,117,117,117,113,112,112,107,108,106,104,103,102,101,101,101,99,95
UBAT0057,01830,1.48E7,2.067E+09,1195,11.995,484,0.662,39,0.00,97,100,99,100,100,103,106,108,109,106,104,97,95,96,94,90,88,87,86,82,81,81,83,82,84,86,85,85,87,88,87,89,86,83,85,86,89,94,93,93,94,101,121,168,218,248,270,281,287,287,284,279,272,257,248,242,231,224,218,213
UBAT0057,01831,1.48E7,2.054E+09,1195,11.997,481,0.664,39,0.00,208,199,189,181,170,160,147,143,139,134,129,122,117,118,116,111,105,99,100,101,98,95,97,107,113,127,141,144,158,170,180,191,202,210,223,229,232,243,248,245,247,252,260,270,278,276,269,260,291,591,1227,1790,2028,2004,1827,1589,1352,1130,943,797
UBAT0057,01832,1.48E7,6.017E+09,1195,11.996,482,0.662,39,0.00,681,585,507,443,392,354,313,298,287,286,281,285,304,327,357,390,411,439,467,492,520,543,566,588,609,633,656,675,696,714,728,752,778,799,816,838,861,877,890,893,898,905,915,918,914,900,891,885,885,894,902,910,910,923,957,986,985,982,973,974
UBAT0057,01833,1.48E7,1.014E+10,1195,11.996,481,0.660,39,0.00,970,949,936,923,916,936,952,939,918,898,883,860,840,819,789,767,747,730,715,698,676,654,634,617,604,588,579,574,563,558,546,529,514,500,488,476,459,448,436,425,415,410,402,394,384,375,365,356,349,343,335,328,320,312,306,301,295,291,285,279
UBAT0057,01834,1.48E7,8.435E+09,1196,11.994,481,0.661,39,0.00,272,268,264,260,255,250,256,280,301,310,317,327,325,312,296,280,260,242,226,213,203,197,194,188,185,185,191,205,219,240,252,250,244,230,215,198,184,176,173,174,180,191,204,210,210,203,198,191,178,172,161,154,148,141,139,146,154,161,165,161
UBAT0057,01835,1.48E7,3.198E+09,1196,11.994,482,0.663,39,0.00,154,146,138,135,134,128,125,126,126,128,135,139,136,138,134,133,136,135,138,139,138,132,131,128,124,128,132,134,140,137,138,140,140,136,134,134,132,130,127,127,126,126,128,129,129,130,132,141,162,183,192,220,269,290,289,285,279,273,269,266
UBAT0057,01836,1.48E7,2.340E+09,1195,11.993,484,0.661,39,0.00,260,261,258,251,244,237,222,216,207,199,194,193,191,186,179,179,176,172,168,163,160,159,160,158,156,157,154,151,150,149,147,147,150,154,156,156,159,159,155,152,149,145,144,144,144,143,143,141,143,143,143,141,143,139,139,141,145,148,146,147
UBAT0057,01837,1.48E7,2.467E+09,1194,11.994,488,0.662,39,0.00,149,148,145,141,141,138,132,131,132,133,133,136,140,144,144,141,136,136,134,132,127,125,124,117,112,110,109,110,108,108,106,104,105,104,102,99,97,97,102,105,103,106,102,100,97,98,102,101,101,102,105,107,109,111,111,112,110,107,106,101
UBAT0057,01838,1.48E7,1.720E+09,1195,11.994,489,0.660,39,0.01,96,94,94,97,103,108,106,107,109,105,100,95,92,87,88,92,110,160,215,274,361,390,376,346,313,279,261,300,452,680,849,898,866,794,707,621,548,482,424,376,334,302,272,250,229,207,196,187,179,177,178,179,174,166,155,140,125,114,106,101
UBAT0057,01839,1.48E7,4.052E+09,1196,11.995,490,0.664,39,0.00,99,99,99,101,100,99,101,100,100,99,103,101,103,103,101,97,98,98,99,101,102,104,106,107,107,104,105,101,101,101,102,104,106,109,110,108,104,100,99,108,115,136,153,155,144,133,129,129,118,112,113,123,126,125,129,140,146,137,126,122
UBAT0057,01840,1.48E7,1.658E+09,1195,11.995,492,0.661,39,0.00,124,128,177,277,292,260,263,274,275,305,367,370,348,358,370,341,356,459,503,400,389,529,579,431,387,471,494,418,411,455,455,451,472,509,519,541,595,643,681,729,790,870,927,999,1101,1148,1171,1223,1296,1358,1435,1534,1628,1705,1782,1886,1995,2100,2220,2364
UBAT0057,01841,1.48E7,1.192E+10,1195,11.995,484,0.661,39,0.00,2520,2701,2894,3086,3266,3443,3848,4080,4355,4639,4903,5166,5418,5622,5769,5885,6007,6175,6362,6505,6651,6813,6968,7147,7328,7496,7697,7902,8054,8210,8337,8412,8475,8544,8607,8678,8765,8821,8866,8893,8930,8989,9050,9060,9097,9161,9212,9230,9247,9256,9247,9217,9185,9190,9199,9205,9233,9281,9309,9331
UBAT0057,01842,1.48E7,1.094E+11,1195,11.995,477,0.663,39,0.00,9356,9359,9357,9393,9428,9452,9479,9477,9460,9456,9499,9561,9561,9533,9535,9541,9533,9493,9447,9418,9400,9347,9329,9323,9332,9377,9436,9452,9421,9382,9308,9229,9161,9100,9036,8978,8944,8944,8946,8935,8956,8953,8902,8869,8832,8806,8772,8780,8804,8768,8714,8683,8694,8724,8750,8772,8835,8900,8944,8976
UBAT0057,01843,1.48E7,1.356E+11,1196,11.993,478,0.662,39,0.00,9000,9052,9147,9230,9269,9325,9430,9507,9570,9630,9703,9774,9851,9917,9987,10040,10106,10156,10192,10230,10237,10236,10253,10258,10240,10224,10185,10125,10047,9950,9859,9785,9658,9503,9350,9169,8996,8837,8674,8505,8371,8249,8113,7962,7793,7616,7449,7269,7065,6861,6678,6505,6350,6214,6082,5947,5821,5694,5565,5437
UBAT0057,01844,1.48E7,1.284E+11,1196,12.009,475,0.659,39,0.00,5319,5212,5103,5001,4894,4777,4570,4463,4371,4295,4203,4109,4035,3960,3888,3836,3772,3705,3657,3602,3547,3500,3460,3405,3355,3304,3243,3168,3094,3024,2965,2909,2857,2818,2780,2780,2853,2911,2915,2880,2827,2759,2687,2612,2535,2457,2382,2313,2249,2190,2136,2072,1993,1933,1882,1819,1759,1710,1655,1607
UBAT0057,01845,1.48E7,4.646E+10,1197,11.996,473,0.663,39,0.00,1557,1506,1452,1394,1334,1275,1144,1108,1072,1033,1002,974,947,912,888,860,832,804,775,754,734,707,687,671,647,624,603,586,576,566,548,531,521,505,492,477,459,444,433,419,407,401,396,387,376,369,363,353,343,337,330,324,321,317,311,304,294,287,282,276
UBAT0057,01846,1.48E7,9.457E+09,1195,11.995,474,0.660,39,0.00,266,260,251,246,250,249,247,252,253,251,247,243,239,230,227,223,219,215,213,210,205,199,198,198,202,204,201,198,196,197,199,199,193,187,183,176,171,167,161,158,156,149,146,140,136,133,132,132,130,126,124,128,132,134,132,125,118,116,116,116
UBAT0057,01847,1.48E7,2.726E+09,1195,11.995,473,0.659,39,0.00,114,113,109,111,107,108,111,111,108,109,107,105,105,105,102,101,99,101,100,103,101,104,105,107,110,110,110,111,115,116,120,123,125,123,123,134,147,173,200,203,189,173,159,150,146,144,146,142,138,128,121,118,115,113,113,114,113,118,124,120
UBAT0057,01848,1.48E7,1.819E+09,1196,11.994,474,0.662,39,0.00,119,117,116,116,113,106,103,105,109,112,117,122,124,130,132,130,130,133,131,128,130,129,131,140,148,151,144,142,157,169,156,153,152,150,150,150,147,146,148,154,156,162,166,167,166,163,159,157,149,147,148,149,153,158,159,164,182,217,244,238
UBAT0057,01849,1.48E7,2.182E+09,1195,11.995,475,0.658,39,0.00,223,208,200,190,184,180,169,164,161,157,158,161,157,153,148,144,137,134,135,134,131,136,145,137,132,131,138,145,155,172,202,235,250,249,239,229,225,222,215,208,200,192,187,178,165,159,157,155,156,163,164,164,165,167,162,151,141,139,142,142
UBAT0057,01850,1.48E7,2.504E+09,1194,11.996,476,0.663,39,0.00,136,133,134,130,124,120,114,112,109,109,109,103,97,95,93,97,100,102,106,107,107,103,101,100,99,96,92,92,93,96,97,97,95,97,95,95,95,94,95,93,91,89,89,91,92,98,102,104,104,105,105,108,110,114,114,113,108,104,102,100
UBAT0057,01851,1.48E7,1.521E+09,1196,11.995,476,0.660,39,0.00,100,103,113,144,184,204,191,175,166,158,154,152,144,134,128,121,115,109,104,98,94,93,93,95,93,97,113,123,122,119,117,110,106,109,118,132,136,141,184,218,165,124,132,156,146,143,218,408,468,332,286,339,404,357,345,380,407,389,382,385
UBAT0057,01852,1.48E7,2.827E+09,1195,11.993,480,0.659,39,0.00,387,388,400,413,422,434,420,424,463,488,440,413,420,428,432,433,441,471,566,739,867,930,951,963,984,1017,1068,1129,1201,1295,1408,1537,1692,1849,2009,2172,2329,2471,2591,2691,2786,2884,2991,3105,3225,3342,3464,3609,3747,3887,4041,4200,4351,4496,4640,4772,4893,5016,5141,5272
UBAT0057,01853,1.48E7,3.084E+10,1194,11.996,485,0.663,39,0.00,5390,5495,5610,5708,5781,5844,5954,6026,6101,6158,6229,6283,6317,6342,6318,6260,6231,6207,6179,6174,6172,6171,6150,6105,6061,6010,5919,5806,5712,5621,5541,5480,5428,5373,5318,5270,5225,5178,5113,5028,4945,4851,4761,4685,4613,4516,4431,4372,4307,4248,4192,4126,4056,3977,3898,3836,3783,3714,3637,3562
UBAT0057,01854,1.48E7,7.791E+10,1195,11.995,486,0.663,39,0.00,3472,3375,3294,3206,3112,3025,2872,2808,2725,2637,2557,2484,2419,2352,2282,2209,2136,2072,2014,1951,1896,1839,1789,1739,1685,1641,1603,1562,1527,1495,1463,1422,1374,1326,1285,1245,1207,1176,1145,1121,1097,1067,1035,1005,976,944,910,874,842,809,782,751,727,710,694,674,646,625,607,584
UBAT0057,01855,1.48E7,2.367E+10,1195,11.993,485,0.661,39,0.00,565,547,540,534,522,510,486,470,453,441,426,409,395,382,370,356,344,337,327,323,321,317,314,315,311,309,300,289,283,275,266,261,257,253,246,241,236,234,233,238,237,238,240,238,238,236,232,231,230,227,224,218,208,205,205,203,198,194,185,180
UBAT0057,01856,1.48E7,4.493E+09,1195,11.995,489,0.662,39,0.00,180,180,175,170,169,164,164,165,165,170,182,189,189,182,177,174,165,163,161,162,167,171,173,178,174,169,165,162,159,155,153,153,151,149,144,146,146,140,134,134,142,146,133,126,128,127,122,128,138,152,163,168,167,172,179,204,239,256,261,261
UBAT0057,01857,1.48E7,2.479E+09,1195,12.008,499,0.659,39,0.00,251,240,230,214,197,188,169,159,153,146,140,138,133,127,120,120,119,116,114,113,112,110,111,109,109,109,108,107,107,108,109,108,104,105,106,104,105,109,110,110,113,115,116,121,119,116,112,109,108,107,103,106,110,110,107,107,108,111,113,112
UBAT0057,01858,1.48E7,1.832E+09,1194,11.997,501,0.661,39,0.00,109,107,107,109,108,104,104,108,108,111,111,114,115,114,113,116,117,116,118,122,127,136,143,144,140,137,132,131,129,133,139,143,140,141,142,140,142,139,139,146,150,150,153,155,162,168,175,182,180,180,178,174,178,185,189,191,193,205,259,347
UBAT0057,01859,1.48E7,2.231E+09,1195,11.993,496,0.659,39,0.00,407,438,453,464,474,483,481,473,462,454,439,420,395,376,364,355,340,329,320,318,309,293,286,280,276,269,263,260,256,255,262,272,277,275,267,258,255,247,240,238,236,234,234,238,247,252,258,267,278,285,282,281,279,278,279,276,279,288,290,293
UBAT0057,01860,1.48E7,4.644E+09,1195,11.995,490,0.663,39,0.00,298,296,302,306,310,311,314,315,312,308,307,315,315,317,324,328,334,346,358,384,425,448,443,431,417,400,386,372,359,353,349,349,351,352,354,358,364,363,362,365,373,384,388,384,380,379,378,372,371,368,363,363,368,364,358,355,354,347,336,327
UBAT0057,01861,1.48E7,5.263E+09,1196,11.998,486,0.658,39,0.00,322,320,318,319,311,308,300,298,293,283,278,277,283,290,296,303,301,377,998,1873,2361,3333,6474,13264,24380,39999,61445,65535,65535,65535,65535,65535,65535,65535,65535,65535,65535,65535,65535,65535,65535,65535,65535,65535,65535,65535,65535,65535,65535,65535,65535,65535,58708,50927,44645,40173,37235,33891,30858,27862
UBAT0057,01862,1.48E8,5.296E+11,1165,11.997,464,0.509,39,0.00,25316,23757,19763,11552,5514,2687,1663,1518,1397,1303,1202,1093,1006,943,905,890,854,807,752,701,658,615,574,534,501,472,445,420,401,382,362,345,328,313,296,278,257,238,220,208,195,185,183,186,185,187,198,213,232,263,298,343,397,458,528,606,692,789,904,1026
UBAT0057,01863,1.48E8,2.352E+11,1173,11.991,449,0.509,39,0.00,1163,1304,1447,1592,1730,1853,2075,2160,2235,2299,2350,2391,2421,2441,2463,2485,2508,2531,2550,2566,2580,2593,2606,2616,2627,2632,2643,2656,2666,2679,2693,2711,2741,2770,2801,2830,2855,2879,2904,2932,2962,2994,3025,3060,3098,3139,3181,3224,3260,3293,3325,3349,3375,3395,3410,3432,3456,3476,3497,3514
UBAT0057,01864,1.48E8,4.065E+11,1218,11.997,460,0.512,39,0.00,3530,3554,3577,3601,3631,3662,3704,3715,3722,3734,3749,3767,3792,3804,3812,3830,3838,3843,3847,3844,3841,3844,3849,3844,3841,3832,3825,3827,3825,3831,3838,3836,3837,3837,3834,3830,3828,3823,3816,3809,3802,3796,3819,4031,4408,4584,4302,4891,6500,8062,7088,5943,7265,9729,10691,9063,8174,9166,11296,12206
UBAT0057,01865,1.48E8,7.364E+11,1213,11.995,448,0.509,39,0.00,12084,11698,11514,11398,11522,11098,9653,9033,8465,7872,7229,6679,6138,5597,5172,4835,4502,4306,4090,3847,3603,3449,3349,3263,3226,3172,3113,3021,2898,2776,2682,2594,2501,2398,2293,2212,2158,2112,2063,2013,1976,1945,1896,1846,1812,1778,1732,1686,1642,1598,1559,1527,1495,1463,1433,1407,1380,1348,1315,1286
UBAT0057,01866,1.48E8,5.745E+11,1205,11.996,422,0.510,39,0.00,1257,1229,1202,1174,1147,1127,1081,1057,1032,1011,995,974,955,934,914,896,881,864,849,837,822,813,806,804,813,822,837,858,885,918,956,994,1042,1093,1152,1217,1290,1366,1442,1523,1606,1694,1789,1886,1983,2081,2186,2294,2400,2502,2603,2711,2816,2915,3018,3117,3213,3319,3428,3534
UBAT0057,01867,1.48E8,2.327E+11,1213,11.996,421,0.509,39,0.00,3638,3733,3830,3928,4019,4107,4279,4356,4435,4510,4575,4650,4720,4782,4839,4882,4922,4964,4991,5008,5031,5043,5053,5063,5071,5077,5086,5091,5090,5091,5082,5072,5063,5045,5029,5017,4999,4984,4971,4957,4941,4930,4917,4896,4878,4855,4836,4818,4797,4774,4748,4717,4679,4640,4592,4542,4498,4443,4394,4343
UBAT0057,01868,1.48E8,7.029E+11,1210,11.996,431,0.510,39,0.00,4284,4221,4165,4110,4055,3999,3868,3803,3730,3655,3582,3509,3437,3366,3294,3225,3157,3090,3021,2959,2894,2832,2773,2707,2644,2582,2519,2456,2392,2330,2270,2211,2155,2101,2050,1995,1941,1894,1845,1795,1750,1698,1649,1602,1551,1506,1465,1420,1376,1340,1301,1262,1224,1188,1154,1122,1087,1055,1021,987
UBAT0057,01869,1.48E8,3.511E+11,1200,12.013,433,0.510,39,0.00,956,927,899,872,847,823,773,750,727,705,679,656,638,620,598,576,555,534,515,497,480,465,448,431,416,403,387,374,363,352,339,327,317,309,296,286,279,273,263,252,243,237,230,222,216,212,204,196,190,187,182,176,171,168,163,157,152,150,153,170
UBAT0057,01870,1.48E7,5.982E+10,1196,11.999,436,0.659,39,0.00,225,356,1476,2966,3379,3371,3092,2935,2789,2652,2523,2405,2296,2193,2105,1993,1822,1676,1604,1561,1532,1493,1426,1361,1287,1177,1041,937,882,854,832,811,797,789,780,772,772,768,766,756,743,734,725,715,709,707,705,699,692,683,674,662,652,648,644,638,640,648,656,663
UBAT0057,01871,1.48E7,1.907E+10,1194,11.995,437,0.658,39,0.00,666,663,657,645,636,629,607,596,591,588,582,582,582,580,573,563,552,542,532,524,519,513,510,505,500,496,492,490,492,492,487,484,480,479,481,487,496,502,504,506,503,501,506,509,515,519,513,510,513,512,511,511,534,569,539,517,515,519,529,542
UBAT0057,01872,1.48E7,7.913E+09,1195,11.995,435,0.660,39,0.01,556,567,573,566,556,555,556,558,559,563,563,576,593,603,616,627,636,633,630,625,646,759,904,942,934,934,938,930,900,869,842,813,788,765,740,716,695,670,654,644,634,623,616,607,595,587,583,579,571,565,562,561,550,538,530,526,517,513,511,508
UBAT0057,01873,1.48E7,9.624E+09,1195,12.014,434,0.660,39,0.00,506,501,495,487,478,472,465,465,465,459,454,447,444,444,440,439,440,442,440,435,433,432,427,425,421,417,413,406,402,400,394,396,398,391,386,383,386,389,393,390,388,385,380,375,378,378,376,379,381,377,370,361,354,354,353,350,354,356,362,369
UBAT0057,01874,1.48E7,6.053E+09,1194,11.995,434,0.660,39,0.00,368,365,365,361,358,358,357,360,364,364,360,364,363,360,350,344,346,352,357,357,350,347,351,355,352,357,363,361,359,356,353,345,337,331,323,318,312,315,315,322,322,319,311,302,298,296,296,297,295,300,316,319,313,311,309,306,309,314,308,302
UBAT0057,01875,1.48E7,4.951E+09,1196,11.995,436,0.662,39,0.00,302,306,307,304,303,300,295,295,292,292,294,293,296,295,289,283,276,274,277,284,299,319,328,327,326,328,358,717,1369,1600,1450,1216,1018,875,758,667,597,537,486,449,423,402,386,368,349,338,330,318,310,306,297,287,280,275,277,280,280,280,279,276
UBAT0057,01876,1.48E7,6.461E+09,1195,11.997,437,0.660,39,0.00,274,272,266,263,263,265,269,271,278,342,675,1162,1392,1347,1211,1067,938,832,743,669,601,547,507,466,428,409,397,391,393,407,433,462,500,545,581,611,636,668,695,716,736,766,803,847,886,920,950,977,994,1010,1022,1037,1053,1063,1077,1095,1121,1166,1221,1272
UBAT0057,01877,1.48E7,1.092E+10,1194,11.994,440,0.660,39,0.00,1338,1406,1463,1506,1539,1566,1607,1638,1687,1729,1778,1845,1925,2013,2107,2190,2269,2377,2485,2582,2676,2749,2816,2892,2958,3006,3047,3112,3186,3283,3384,3470,3535,3574,3611,3663,3718,3768,3821,3869,3893,3917,3932,3951,3974,3990,3998,4004,4008,4004,4006,4028,4055,4066,4062,4050,4035,4006,3971,3970
UBAT0057,01878,1.48E7,4.582E+10,1195,12.002,440,0.660,39,0.00,3995,4005,3996,3975,3945,3935,3889,3877,3851,3814,3784,3759,3737,3717,3683,3649,3618,3580,3524,3496,3463,3401,3353,3309,3263,3222,3176,3128,3080,3025,2978,2945,2901,2848,2802,2762,2723,2693,2666,2641,2615,2581,2536,2499,2468,2435,2395,2348,2301,2261,2217,2172,2146,2160,2140,2074,2045,2031,1985,1940
UBAT0057,01879,1.48E7,4.426E+10,1196,11.993,440,0.661,39,0.00,1902,1880,1878,1839,1766,1719,1704,1671,1614,1565,1522,1476,1420,1374,1338,1318,1304,1269,1236,1212,1197,1171,1140,1124,1109,1079,1056,1048,1073,1145,1208,1244,1249,1228,1206,1192,1175,1151,1124,1096,1071,1047,1022,998,979,960,944,933,918,908,898,886,878,864,846,824,806,787,764,745
UBAT0057,01880,1.48E7,1.749E+10,1195,11.997,441,0.663,39,0.00,732,733,737,742,739,734,713,697,681,661,644,638,638,637,634,634,637,643,653,656,650,641,636,634,634,639,666,700,699,671,644,628,617,611,604,602,615,631,627,618,608,587,568,564,567,571,569,570,565,556,548,533,522,520,518,516,511,507,508,509
UBAT0057,01881,1.48E7,9.135E+09,1195,12.008,440,0.663,39,0.00,501,493,486,482,481,477,481,479,484,490,500,502,506,509,507,512,516,519,516,512,509,509,512,516,517,512,510,509,513,519,531,552,576,600,627,652,674,693,707,720,727,731,730,723,712,700,702,709,715,723,730,747,762,778,790,789,783,769,757,753
UBAT0057,01882,1.48E7,9.002E+09,1195,11.997,444,0.663,39,0.00,755,749,747,734,724,724,719,718,721,722,730,734,734,729,732,728,730,735,745,763,770,768,765,761,752,744,745,747,752,764,773,782,794,805,810,813,811,814,813,811,811,809,811,810,809,816,821,822,828,832,830,823,816,810,799,788,776,769,772,776
UBAT0057,01883,1.48E7,1.144E+10,1195,11.995,445,0.664,39,0.00,775,774,771,766,761,753,736,731,722,713,701,691,685,678,676,676,667,651,640,635,638,639,639,648,652,643,635,633,629,615,610,615,614,607,602,597,589,585,579,579,568,562,557,561,548,538,533,530,526,527,528,528,529,521,519,526,534,546,550,546
UBAT0057,01884,1.48E7,9.149E+09,1195,11.996,444,0.661,39,0.00,540,536,528,525,521,513,496,491,487,479,471,468,468,474,474,476,482,488,492,493,494,490,488,487,490,502,512,521,536,553,567,576,587,598,609,610,611,608,603,604,614,633,660,680,707,892,1374,1676,1672,1569,1464,1372,1290,1215,1150,1093,1042,1012,993,980
