# Supplementary material for: Using bioluminescence as a tool for studying diversity in marine zooplankton and dinoflagellates: an initial assessment
Source: PeerJ. 2024 Jun 11;12:e17516. doi: 10.7717/peerj.17516 (PMC11177854; doi:10.7717/peerj.17516)
Supplement: Supplemental Information 2 [file peerj-12-17516-s002.zip › cell isolations/m.leidyi/leidyi17.dat]

UBAT0057,01896,1.48E7,5.563E+09,1194,11.995,442,0.660,39,0.00,435,414,423,454,485,465,439,455,456,446,442,440,438,438,439,439,442,441,449,459,474,493,514,536,555,578,601,621,636,661,696,739,794,836,854,875,892,895,893,894,899,897,899,906,913,926,942,957,980,999,1032,1101,1155,1171,1184,1202,1231,1255,1289,1338
UBAT0057,01897,1.48E7,1.114E+10,1195,11.998,437,0.662,39,0.00,1404,1491,1578,1657,1738,1811,1969,2055,2151,2251,2352,2434,2492,2536,2572,2600,2634,2668,2697,2722,2758,2792,2806,2814,2814,2804,2776,2740,2725,2733,2743,2731,2716,2703,2673,2637,2593,2546,2516,2479,2438,2413,2390,2360,2329,2299,2261,2219,2195,2175,2160,2144,2115,2089,2058,2025,2002,1975,1940,1908
UBAT0057,01898,1.48E7,3.499E+10,1195,11.995,439,0.662,39,0.00,1879,1861,1845,1829,1821,1810,1759,1723,1683,1643,1605,1575,1561,1549,1536,1526,1512,1488,1461,1445,1427,1410,1394,1377,1354,1334,1315,1293,1278,1264,1255,1245,1231,1213,1191,1175,1159,1144,1128,1113,1092,1080,1064,1040,1024,1006,978,947,925,906,892,879,863,842,838,840,838,825,815,806
UBAT0057,01899,1.48E7,1.870E+10,1195,11.995,442,0.663,39,0.00,791,776,756,738,723,704,676,659,643,629,615,603,597,592,614,685,741,759,778,819,857,860,835,810,777,749,722,702,695,673,656,673,688,685,682,674,670,682,695,677,650,627,606,588,565,550,537,523,506,490,475,462,445,436,440,443,443,442,442,439
UBAT0057,01900,1.48E7,9.402E+09,1195,12.014,444,0.660,39,0.00,440,436,430,426,426,427,433,431,429,428,425,426,423,421,420,415,409,404,404,406,406,412,414,419,427,431,433,437,436,431,422,417,414,415,414,421,427,429,433,435,429,428,429,436,445,452,463,473,478,484,497,510,522,539,555,570,590,613,633,659
UBAT0057,01901,1.48E7,6.754E+09,1194,12.019,445,0.662,39,0.00,686,723,765,808,852,893,997,1050,1100,1138,1176,1207,1249,1300,1350,1405,1469,1523,1566,1600,1627,1656,1693,1742,1792,1835,1883,1926,1964,2005,2040,2079,2119,2151,2173,2195,2204,2223,2245,2265,2284,2302,2318,2351,2390,2427,2455,2475,2496,2515,2529,2542,2557,2574,2604,2644,2689,2729,2758,2772
UBAT0057,01902,1.48E7,2.841E+10,1194,12.011,444,0.661,39,0.00,2780,2785,2803,2826,2857,2901,2959,2971,2967,2976,2991,3006,3029,3062,3063,3068,3075,3077,3085,3101,3119,3148,3172,3170,3172,3187,3255,3356,3436,3481,3491,3499,3493,3489,3486,3486,3491,3495,3496,3502,3505,3494,3481,3465,3439,3422,3416,3414,3411,3411,3421,3437,3449,3454,3424,3399,3410,3394,3362,3348
UBAT0057,01903,1.48E7,4.832E+10,1194,11.995,452,0.660,39,0.00,3343,3319,3273,3247,3233,3192,3123,3088,3038,3000,2999,3116,3142,2946,2835,2791,2750,2703,2680,2687,2665,2610,2570,2550,2528,2497,2472,2440,2412,2386,2373,2366,2338,2318,2299,2277,2257,2242,2200,2160,2141,2144,2117,2089,2081,2113,2208,2373,2541,2575,2516,2431,2340,2255,2180,2119,2060,2011,1953,1912
UBAT0057,01904,1.48E7,3.728E+10,1194,11.996,462,0.662,39,0.00,1870,1833,1792,1770,1742,1708,1672,1657,1642,1637,1636,1635,1633,1623,1626,1617,1606,1607,1613,1613,1620,1614,1608,1607,1603,1594,1591,1585,1566,1547,1540,1546,1548,1547,1553,1574,1594,1611,1625,1631,1635,1645,1650,1653,1649,1649,1648,1650,1672,1692,1711,1714,1715,1730,1738,1731,1716,1694,1668,1643
UBAT0057,01905,1.48E7,2.432E+10,1196,12.003,457,0.658,39,0.00,1634,1631,1632,1625,1617,1610,1631,1645,1654,1657,1660,1662,1665,1669,1657,1621,1589,1563,1542,1533,1524,1518,1523,1529,1529,1529,1521,1511,1506,1496,1492,1476,1446,1428,1420,1407,1402,1402,1399,1393,1379,1374,1372,1367,1354,1339,1327,1320,1307,1301,1290,1273,1267,1257,1243,1228,1228,1229,1235,1249
UBAT0057,01906,1.48E7,2.158E+10,1197,11.996,450,0.658,39,0.00,1260,1260,1250,1228,1200,1170,1121,1098,1070,1043,1027,1020,1022,1023,1030,1037,1040,1035,1030,1022,1008,996,985,969,957,947,942,935,924,911,904,899,898,898,896,899,891,879,864,850,835,817,799,785,777,771,765,760,757,757,752,748,742,734,724,713,703,698,689,672
UBAT0057,01907,1.48E7,1.352E+10,1196,11.996,447,0.659,39,0.00,661,656,654,651,649,645,638,629,626,617,605,601,602,602,599,597,595,591,583,584,590,593,591,591,589,582,580,579,574,569,572,572,565,558,546,532,525,524,518,513,508,501,495,492,491,492,498,491,484,488,505,527,511,496,496,520,589,539,479,472
UBAT0057,01908,1.48E7,8.275E+09,1195,11.994,446,0.664,39,0.00,487,471,461,512,526,504,725,712,592,702,1087,865,609,689,1169,1317,769,542,566,659,568,487,506,548,497,476,504,523,481,466,469,459,444,454,495,467,421,407,410,409,402,412,432,446,464,484,505,518,521,519,519,515,511,502,494,483,474,468,456,446
UBAT0057,01909,1.48E7,8.134E+09,1194,12.018,450,0.658,39,0.00,440,433,432,429,428,431,447,464,480,505,539,575,592,599,614,633,651,666,682,700,718,737,756,793,851,910,962,1016,1062,1097,1140,1262,1545,2343,3826,5607,7130,7825,7711,7177,6510,5847,5252,4799,4445,4135,3835,3543,3359,3262,3170,3094,3102,3176,3232,3261,3262,3207,3158,3143
UBAT0057,01910,1.48E7,3.568E+10,1193,11.994,453,0.660,39,0.00,3110,3069,3058,3054,3044,3030,2982,2946,2895,2867,2856,2841,2807,2750,2704,2684,2675,2646,2633,2597,2537,2487,2439,2386,2341,2309,2281,2243,2207,2173,2126,2076,2040,2013,1989,1960,1932,1895,1851,1816,1787,1760,1728,1686,1652,1628,1603,1575,1537,1510,1491,1475,1466,1463,1463,1462,1466,1472,1475,1475
UBAT0057,01911,1.48E7,3.203E+10,1191,11.997,472,0.661,39,0.00,1474,1475,1480,1474,1466,1459,1496,1525,1549,1577,1613,1643,1678,1702,1707,1722,1740,1747,1764,1796,1826,1854,1885,1922,1962,1997,2032,2070,2119,2289,2729,2573,2388,2701,3259,2879,2568,2789,4091,5275,4343,3301,3162,3549,4847,7109,8773,9174,8867,8254,7537,6843,6230,5706,5260,4874,4548,4300,4089,3875
UBAT0057,01912,1.48E7,4.936E+10,1191,11.995,495,0.663,39,0.00,3672,3512,3396,3314,3256,3207,3109,3099,3096,3099,3102,3097,3084,3067,3048,3028,3018,3008,3001,2999,2999,2991,2991,3009,3022,3020,3018,3021,3048,3071,3087,3105,3118,3116,3109,3099,3095,3096,3103,3118,3127,3129,3124,3130,3157,3199,3316,3438,3510,3544,3552,3538,3516,3483,3458,3434,3412,3385,3377,3387
UBAT0057,01913,1.48E7,4.720E+10,1195,11.996,498,0.662,39,0.00,3397,3399,3393,3398,3411,3406,3359,3350,3340,3339,3363,3385,3417,3446,3463,3470,3462,3439,3415,3408,3405,3404,3418,3432,3426,3431,3438,3438,3420,3417,3411,3394,3365,3353,3335,3296,3271,3258,3242,3229,3197,3159,3114,3060,3009,2967,2936,2896,2860,2837,2801,2761,2714,2658,2610,2577,2545,2515,2495,2466
UBAT0057,01914,1.48E7,4.702E+10,1197,11.994,497,0.662,39,0.00,2435,2408,2366,2323,2293,2256,2179,2125,2069,2025,1981,1945,1905,1865,1834,1806,1784,1751,1713,1697,1689,1664,1635,1604,1582,1546,1510,1472,1433,1394,1359,1326,1288,1254,1226,1206,1181,1157,1131,1100,1071,1033,997,963,927,898,871,850,845,832,816,798,777,760,742,724,706,691,678,674
UBAT0057,01915,1.48E7,2.057E+10,1196,12.011,500,0.663,39,0.00,672,655,639,633,651,675,666,641,621,603,579,564,547,523,505,488,476,465,453,442,422,401,389,377,370,362,355,348,340,338,336,337,337,330,324,327,393,555,470,463,903,2062,3616,4478,4594,4257,3672,3056,2509,2070,1748,1531,1347,1180,1044,926,832,760,704,665
UBAT0057,01916,1.48E7,1.504E+10,1195,11.995,501,0.658,39,0.00,642,627,620,625,636,648,701,740,750,745,740,732,739,770,800,812,811,803,796,791,785,782,789,800,807,819,834,850,866,887,920,958,1001,1057,1109,1157,1192,1236,1343,1723,2356,2840,3042,3064,2998,2883,2770,2685,2621,2583,2577,2579,2593,2631,2669,2714,2758,2802,2830,2857
UBAT0057,01917,1.48E7,2.258E+10,1195,12.029,501,0.664,39,0.00,2897,2959,3047,3125,3193,3254,3389,3436,3452,3465,3482,3491,3501,3530,3545,3567,3582,3589,3588,3601,3608,3602,3592,3582,3569,3550,3512,3467,3422,3382,3336,3306,3288,3272,3262,3263,3266,3256,3229,3196,3164,3128,3083,3035,2993,2960,2975,3053,3127,3097,3019,2935,2862,2795,2744,2702,2647,2598,2553,2509
UBAT0057,01918,1.48E7,4.765E+10,1196,11.994,500,0.661,39,0.00,2471,2432,2394,2361,2324,2286,2221,2186,2148,2122,2100,2084,2063,2036,2012,1994,1974,1959,1947,1931,1902,1862,1823,1783,1745,1712,1676,1644,1638,1648,1649,1614,1567,1529,1500,1479,1460,1433,1399,1369,1339,1307,1286,1269,1252,1240,1234,1229,1209,1182,1165,1155,1139,1126,1116,1106,1094,1088,1087,1098
UBAT0057,01919,1.48E7,2.413E+10,1197,11.996,498,0.663,39,0.00,1103,1101,1094,1065,1033,1014,962,951,953,950,955,963,976,988,976,954,932,916,910,927,947,940,925,911,901,887,875,864,858,847,833,822,810,800,790,782,768,759,753,743,726,712,695,672,653,630,606,596,603,605,600,596,590,585,568,555,548,539,531,524
UBAT0057,01920,1.48E7,1.186E+10,1195,12.001,494,0.663,39,0.01,517,514,507,499,493,491,485,474,465,456,449,446,444,440,443,445,445,451,459,466,460,451,444,439,445,447,437,428,427,427,425,416,409,403,402,413,429,443,451,453,450,430,428,457,461,424,410,415,419,401,389,395,415,403,396,407,436,513,594,616
UBAT0057,01921,1.48E7,6.659E+09,1194,11.994,493,0.662,39,0.00,618,631,684,771,842,827,790,833,854,803,770,768,772,752,745,747,738,730,735,766,775,774,788,821,841,838,843,850,868,901,950,1024,1113,1227,1413,1601,1738,1837,1925,1984,2009,2015,2015,1999,1984,1993,2006,2009,2023,2040,2076,2127,2183,2243,2318,2398,2467,2537,2598,2659
UBAT0057,01922,1.48E7,2.073E+10,1195,11.994,495,0.661,39,0.00,2706,2762,2815,2862,2906,2937,3015,3065,3110,3148,3166,3176,3179,3184,3177,3160,3160,3167,3172,3161,3139,3127,3125,3128,3142,3156,3154,3137,3110,3094,3064,3032,3017,3003,2986,2968,2968,2964,2953,2946,2931,2912,2882,2844,2807,2772,2735,2699,2660,2622,2583,2551,2515,2477,2434,2397,2374,2363,2344,2318
UBAT0057,01923,1.48E7,4.293E+10,1195,11.994,495,0.664,39,0.00,2286,2246,2197,2149,2111,2077,2020,1994,1970,1951,1941,1929,1901,1859,1828,1806,1782,1756,1727,1702,1672,1642,1611,1589,1574,1550,1522,1503,1491,1472,1452,1436,1424,1407,1392,1382,1371,1364,1358,1343,1333,1329,1315,1293,1267,1244,1226,1213,1196,1179,1160,1139,1115,1097,1090,1085,1084,1085,1089,1089
UBAT0057,01924,1.48E7,2.249E+10,1196,11.996,498,0.662,39,0.00,1081,1066,1052,1031,1017,1004,961,951,940,933,928,916,905,898,891,880,869,857,841,822,806,789,773,761,754,752,736,720,711,707,698,685,680,670,656,643,629,614,598,586,576,572,573,576,579,574,572,572,573,575,578,572,562,553,544,532,523,512,502,496
UBAT0057,01925,1.48E7,1.068E+10,1195,11.998,499,0.663,39,0.00,483,470,463,458,452,450,455,458,459,456,451,451,453,447,449,440,428,434,442,423,417,420,417,411,418,436,462,472,471,472,472,477,486,498,506,506,505,500,493,491,490,490,489,483,478,470,463,458,451,447,444,444,445,449,446,437,432,440,449,462
UBAT0057,01926,1.48E7,6.786E+09,1196,11.994,498,0.660,39,0.00,476,491,504,510,508,510,518,525,529,527,527,532,533,530,538,544,549,555,558,562,562,560,551,547,546,546,543,545,551,554,557,564,567,570,571,563,555,551,546,549,557,560,565,565,565,558,547,535,525,521,511,504,500,493,484,479,474,471,473,476
