# Supplementary material for: Using bioluminescence as a tool for studying diversity in marine zooplankton and dinoflagellates: an initial assessment
Source: PeerJ. 2024 Jun 11;12:e17516. doi: 10.7717/peerj.17516 (PMC11177854; doi:10.7717/peerj.17516)
Supplement: Supplemental Information 2 [file peerj-12-17516-s002.zip › cell isolations/m.leidyi/leidyi18.dat]

UBAT0057,01937,1.48E7,7.267E+09,1193,11.996,501,0.664,39,0.00,326,319,316,312,309,310,301,292,288,288,290,283,278,275,271,269,262,253,254,253,251,254,257,256,255,250,247,250,248,246,248,249,244,238,235,229,225,224,227,226,228,228,227,229,232,237,238,233,225,219,215,216,220,223,227,232,232,231,226,221
UBAT0057,01938,1.48E7,3.709E+09,1194,11.994,506,0.662,39,0.00,219,214,214,215,218,221,209,201,198,199,193,189,184,181,182,185,187,190,190,186,178,173,174,176,180,183,185,187,190,192,190,182,175,173,175,176,175,176,177,175,174,171,168,164,163,167,167,170,173,175,172,169,166,168,174,179,176,175,176,180
UBAT0057,01939,1.48E7,2.702E+09,1197,11.994,503,0.661,39,0.00,180,174,171,171,169,166,167,165,166,166,162,162,157,152,150,148,148,152,151,146,143,143,146,149,150,154,178,230,260,260,249,233,221,214,211,209,208,208,209,209,213,219,223,230,238,235,232,229,225,226,233,238,242,243,251,258,263,269,281,288
UBAT0057,01940,1.48E7,2.998E+09,1196,11.995,502,0.661,39,0.00,295,310,337,359,371,385,424,440,458,470,482,489,495,502,512,521,539,565,593,622,656,686,705,711,717,731,749,775,804,834,855,883,908,930,946,961,971,984,1004,1020,1038,1050,1059,1064,1067,1066,1071,1086,1093,1089,1094,1105,1113,1107,1095,1091,1089,1086,1079,1078
UBAT0057,01941,1.48E7,1.194E+10,1196,12.009,499,0.656,39,0.00,1083,1090,1084,1076,1065,1059,1054,1083,1117,1081,1036,1030,1048,1100,1258,1441,1457,1386,1304,1231,1169,1119,1087,1055,1023,989,955,923,894,868,848,832,834,828,823,834,847,818,785,774,775,761,741,741,736,710,734,902,874,713,683,790,734,634,634,705,621,565,623,692
UBAT0057,01942,1.48E7,1.363E+10,1194,11.994,495,0.664,39,0.00,618,575,591,594,552,539,525,501,508,531,528,520,520,526,518,499,481,469,461,449,438,435,443,443,440,432,428,422,418,419,417,410,405,405,403,403,410,422,436,434,425,408,399,391,377,362,359,379,396,402,405,408,409,410,409,404,397,384,374,368
UBAT0057,01943,1.48E7,6.554E+09,1194,11.994,498,0.663,39,0.00,357,348,336,321,312,301,287,290,296,298,291,277,262,252,252,255,258,262,263,270,274,278,281,281,279,277,280,284,285,290,297,303,312,315,316,314,317,328,347,364,375,380,387,389,387,383,384,390,396,415,431,443,453,459,456,462,469,475,486,495
UBAT0057,01944,1.48E7,5.047E+09,1197,11.994,499,0.660,39,0.00,493,496,503,506,509,510,521,526,532,537,545,549,546,547,551,555,553,552,554,549,539,535,536,540,540,536,535,537,535,530,525,526,519,526,551,565,567,562,555,544,532,527,524,519,510,508,500,495,496,500,491,487,486,479,475,470,468,467,460,456
UBAT0057,01945,1.48E7,7.707E+09,1199,11.995,490,0.661,39,0.00,453,447,437,424,413,407,395,385,385,385,386,388,390,386,384,383,384,381,382,384,388,389,383,374,368,367,366,367,363,359,360,358,359,359,349,344,345,341,343,346,344,347,348,341,337,335,334,338,343,346,344,339,339,333,327,325,327,330,333,340
UBAT0057,01946,1.48E7,5.388E+09,1197,12.001,489,0.660,39,0.00,343,342,339,339,337,336,327,322,323,326,325,327,329,329,330,336,341,346,346,346,347,348,343,339,336,330,324,318,313,310,306,303,302,300,296,296,289,281,278,275,272,277,279,283,292,292,290,285,280,275,272,269,270,272,273,278,280,281,278,275
UBAT0057,01947,1.48E7,4.544E+09,1196,12.006,493,0.660,39,0.01,272,269,272,267,257,250,242,241,241,241,242,240,236,238,237,239,239,239,237,235,232,228,228,227,227,233,237,240,245,241,238,236,231,232,230,233,233,231,229,224,220,217,215,214,220,230,234,233,228,224,222,220,219,217,218,219,223,225,220,210
UBAT0057,01948,1.48E7,3.440E+09,1194,12.018,496,0.663,39,0.00,202,197,191,188,190,190,194,193,191,191,190,187,188,190,189,188,184,181,183,184,188,192,193,190,190,193,195,197,196,194,193,192,191,192,194,194,191,190,187,186,183,177,176,177,182,192,198,193,192,200,210,220,218,217,216,211,206,200,194,186
UBAT0057,01949,1.48E7,2.850E+09,1194,11.997,503,0.662,39,0.00,183,185,188,187,183,181,177,175,169,166,162,160,160,156,157,159,163,166,174,175,173,176,180,174,168,166,167,168,166,161,158,156,157,159,161,159,158,160,160,155,155,158,158,162,164,162,159,158,158,161,167,172,168,164,162,163,166,170,173,172
UBAT0057,01950,1.48E7,2.458E+09,1195,12.013,508,0.663,39,0.00,170,164,169,184,196,197,190,186,180,178,175,171,166,166,168,165,167,171,174,173,168,165,169,177,176,172,170,165,164,165,168,168,164,162,160,161,162,162,163,163,160,162,163,162,161,166,166,167,167,169,171,169,169,168,164,160,158,153,152,167
UBAT0057,01951,1.48E7,2.492E+09,1196,12.002,509,0.659,39,0.00,166,157,160,168,162,161,168,167,166,167,161,161,178,213,310,398,390,356,344,322,287,269,270,265,249,239,244,264,283,293,284,279,277,273,265,249,239,253,251,241,268,364,505,453,334,327,400,454,486,549,548,513,535,614,691,734,733,707,678,651
UBAT0057,01952,1.48E7,5.119E+09,1196,11.995,506,0.661,39,0.00,626,617,608,598,590,584,550,533,529,528,527,530,545,561,555,539,540,545,537,522,509,502,495,482,474,475,485,503,509,504,501,504,497,485,474,463,456,444,433,426,418,409,410,403,395,389,381,373,368,367,367,365,363,365,362,361,357,356,357,350
UBAT0057,01953,1.48E7,6.911E+09,1196,11.994,505,0.662,39,0.00,343,340,338,339,343,338,330,332,338,345,347,343,338,335,337,342,343,336,332,327,321,316,318,321,324,325,322,322,319,317,315,305,299,297,297,291,284,278,272,268,261,258,254,253,252,252,251,249,245,241,239,233,227,222,216,217,215,213,207,209
UBAT0057,01954,1.48E7,4.306E+09,1196,11.994,500,0.663,39,0.00,209,209,208,210,209,205,199,194,194,192,188,185,179,171,169,167,165,167,171,181,198,209,212,208,201,191,183,180,174,171,172,169,168,165,162,160,161,162,165,166,163,163,158,152,155,161,165,163,162,160,160,158,155,153,154,152,152,153,156,163
UBAT0057,01955,1.48E7,2.580E+09,1195,12.011,503,0.659,39,0.00,164,163,168,179,184,184,183,185,184,183,188,226,296,348,369,369,366,356,347,339,333,329,327,321,316,314,312,291,276,274,276,275,275,275,268,259,251,237,221,212,215,213,215,220,224,237,251,261,264,270,269,273,276,280,287,290,293,301,315,322
UBAT0057,01956,1.48E7,3.961E+09,1193,11.997,511,0.661,39,0.00,325,332,340,350,360,378,407,424,436,444,453,463,473,480,485,491,495,505,518,527,538,548,551,554,569,611,680,748,798,818,813,795,773,758,742,722,707,700,690,685,675,670,671,673,709,755,786,795,794,777,762,750,730,711,693,673,649,633,631,624
UBAT0057,01957,1.48E7,9.111E+09,1196,11.994,512,0.661,39,0.01,618,611,606,611,619,613,593,579,575,576,577,575,570,562,554,547,538,526,518,511,512,512,514,520,533,543,545,545,543,533,522,514,511,517,529,540,549,554,551,551,549,544,537,529,528,527,525,522,523,521,518,519,524,529,530,528,529,528,521,510
UBAT0057,01958,1.48E7,8.026E+09,1195,11.996,510,0.662,39,0.00,499,488,481,476,464,456,456,447,441,434,431,434,437,441,439,435,433,430,420,418,417,410,405,403,402,410,430,437,432,436,443,433,437,461,498,492,477,477,490,505,505,501,499,500,491,491,493,494,492,485,482,477,473,478,486,491,506,514,517,520
UBAT0057,01959,1.48E7,6.849E+09,1196,11.998,504,0.664,39,0.00,517,516,512,516,517,515,530,536,546,555,564,571,584,601,626,657,686,715,733,749,768,789,820,867,927,991,1052,1110,1173,1238,1293,1359,1416,1472,1531,1584,1644,1720,1818,1916,2006,2086,2155,2216,2259,2300,2352,2414,2480,2559,2633,2696,2758,2814,2845,2852,2866,2886,2905,2919
UBAT0057,01960,1.48E7,2.236E+10,1197,11.997,502,0.658,39,0.00,2950,2990,3031,3072,3083,3071,3046,3033,3013,2996,2995,2977,2970,2971,2958,2927,2893,2868,2859,2819,2756,2711,2684,2655,2613,2576,2537,2518,2497,2458,2431,2413,2392,2369,2349,2330,2310,2287,2264,2245,2229,2215,2206,2197,2189,2181,2183,2173,2150,2137,2138,2163,2184,2193,2196,2176,2158,2142,2120,2101
UBAT0057,01961,1.48E7,3.736E+10,1196,11.993,501,0.660,39,0.00,2093,2086,2068,2056,2056,2049,2036,2036,2037,2030,2022,2026,2027,2012,2006,2003,1998,1997,2000,1992,1988,1976,1967,1956,1937,1920,1914,1916,1908,1893,1878,1856,1840,1817,1793,1770,1750,1737,1714,1691,1664,1644,1620,1595,1573,1558,1545,1517,1491,1475,1450,1433,1422,1407,1394,1376,1353,1334,1314,1294
UBAT0057,01962,1.48E7,2.626E+10,1195,11.993,494,0.661,39,0.00,1281,1264,1251,1241,1229,1209,1169,1143,1120,1100,1092,1084,1075,1064,1045,1024,1002,988,970,958,949,934,923,912,895,885,882,883,880,874,857,839,824,811,808,807,800,790,778,767,761,751,745,743,733,728,721,712,702,690,681,665,654,648,635,627,611,596,587,581
UBAT0057,01963,1.48E7,1.289E+10,1196,11.997,488,0.657,39,0.00,575,570,562,552,544,532,508,499,497,488,485,484,480,469,457,450,442,438,435,428,421,410,397,386,381,380,376,370,366,357,352,347,339,329,320,311,306,304,303,304,304,296,291,291,288,288,288,285,285,294,312,327,338,341,333,326,318,305,291,279
UBAT0057,01964,1.48E7,5.608E+09,1198,12.007,490,0.658,39,0.00,277,272,267,261,255,249,237,234,227,222,215,206,208,213,217,227,233,234,230,224,220,223,233,246,259,264,266,266,265,262,260,260,257,257,256,252,253,248,241,238,236,235,235,232,231,233,229,223,226,227,225,218,212,205,206,205,203,200,201,205
UBAT0057,01965,1.48E7,3.465E+09,1197,11.998,494,0.658,39,0.00,207,211,214,213,209,206,207,206,209,215,216,216,219,218,218,220,223,233,263,333,421,472,478,458,428,393,361,335,310,292,274,260,254,249,244,241,239,232,227,221,219,221,218,214,207,202,197,198,204,209,217,221,225,225,224,223,220,215,209,204
UBAT0057,01966,1.48E7,3.727E+09,1195,11.994,495,0.659,39,0.00,202,201,203,203,199,198,203,202,202,204,207,216,221,227,234,240,246,245,242,240,239,234,231,228,227,223,218,213,206,205,202,198,198,201,206,206,201,198,195,194,197,203,239,433,881,1905,4123,6145,4139,3073,11018,19512,18182,11544,12058,22896,27144,24087,24280,30795
UBAT0057,01967,1.48E7,6.573E+10,1184,11.993,499,0.658,39,0.00,35271,33221,33457,36927,37726,34006,34827,35821,35013,33933,34655,35462,32004,27997,27949,31674,31642,26260,20547,19173,17208,16134,16787,19412,20367,18627,17112,17350,17761,15235,12732,12222,12144,11621,11626,11708,11395,10487,9609,9005,8271,7422,7089,6959,6407,5665,5273,4897,4180,3728,3784,4431,5699,7593,8778,8702,8118,7379,6538,5681
UBAT0057,01968,1.48E7,2.521E+11,1179,11.993,489,0.661,39,0.00,4911,4232,3644,3144,2712,2357,1802,1585,1419,1290,1188,1115,1086,1072,1034,989,949,907,873,848,831,832,846,884,936,1013,1109,1216,1348,1497,1672,1880,2109,2371,2654,2946,3252,3570,3904,4240,4593,4962,5346,5747,6151,6570,6989,7421,7861,8306,8753,9192,9642,10113,10581,11052,11495,11929,12410,12854
UBAT0057,01969,1.48E7,6.328E+10,1196,11.996,492,0.663,39,0.00,13242,13628,14018,14406,14824,15262,16151,16614,17044,17488,17906,18265,18643,18997,19287,19565,19758,19911,20066,20159,20274,20406,20508,20594,20679,20692,20685,20661,20619,20553,20493,20405,20323,20218,20069,19913,19754,19546,19345,19154,18943,18730,18535,18305,18069,17856,17596,17325,17036,16743,16467,16199,15934,15667,15391,15101,14838,14582,14319,14099
UBAT0057,01970,1.48E7,2.670E+11,1214,11.996,494,0.664,39,0.00,13892,13673,13441,13226,13017,12825,12450,12274,12091,11874,11688,11563,11551,11752,11976,12119,12142,12061,11893,11689,11467,11226,11003,10768,10518,10276,10093,9976,9831,9623,9385,9140,8889,8650,8428,8222,8023,7809,7587,7378,7201,7008,6814,6631,6441,6254,6071,5894,5694,5507,5351,5205,5063,4923,4781,4643,4509,4376,4261,4157
UBAT0057,01971,1.48E7,1.323E+11,1208,12.015,481,0.658,39,0.00,4052,3953,3844,3734,3632,3531,3335,3242,3157,3071,2978,2887,2804,2729,2661,2596,2539,2466,2404,2347,2287,2235,2181,2130,2083,2032,1974,1910,1853,1802,1746,1690,1649,1631,1621,1589,1548,1507,1467,1431,1405,1377,1350,1312,1275,1247,1214,1175,1151,1137,1116,1096,1070,1051,1040,996,924,877,856,831
UBAT0057,01972,1.48E7,2.900E+10,1199,11.994,477,0.658,39,0.00,810,798,788,780,767,751,717,701,691,684,682,678,669,664,657,650,637,626,613,596,581,570,561,556,553,556,573,584,582,580,572,558,545,540,531,519,508,499,497,492,484,483,479,468,462,456,452,443,438,429,420,417,416,412,417,416,411,406,402,396
UBAT0057,01973,1.48E7,8.190E+09,1196,11.994,485,0.660,39,0.00,391,389,387,393,395,395,395,397,401,400,397,395,396,398,396,401,409,416,429,441,443,441,446,452,458,466,471,470,467,471,478,486,488,489,485,483,484,482,488,487,494,501,511,523,536,547,558,565,573,572,574,575,579,586,596,601,607,609,614,613
UBAT0057,01974,1.48E7,7.158E+09,1195,11.994,491,0.663,39,0.00,621,624,625,644,662,681,703,711,734,777,876,1049,1185,1254,1272,1263,1234,1184,1128,1077,1033,999,997,1015,1026,1024,1019,1008,986,960,932,907,896,897,898,896,879,845,802,768,750,742,732,724,717,701,684,669,658,653,645,636,627,615,608,606,602,595,589,583
UBAT0057,01975,1.48E7,1.237E+10,1194,12.002,495,0.659,39,0.00,582,584,588,592,603,618,637,636,627,622,621,621,615,609,603,674,990,1894,2766,2897,2655,2354,2098,1891,1725,1569,1422,1301,1205,1137,1098,1050,995,936,877,821,767,718,677,645,618,599,580,572,577,575,560,543,528,509,488,470,453,438,428,421,417,409,403,394
UBAT0057,01976,1.48E7,1.334E+10,1196,11.994,492,0.663,39,0.00,383,384,387,389,390,383,367,359,353,344,334,323,319,320,319,318,311,311,314,311,307,304,304,303,301,295,296,300,299,297,291,287,283,276,274,273,275,273,274,273,267,263,267,267,263,264,273,273,270,270,269,277,297,329,353,365,369,358,351,345
UBAT0057,01977,1.48E7,4.600E+09,1196,11.995,487,0.661,39,0.00,340,331,328,323,321,318,318,319,314,305,301,302,296,289,286,281,276,271,264,259,255,251,249,248,247,248,246,242,242,241,239,236,234,237,239,246,250,255,253,253,254,255,250,244,243,243,245,248,246,243,241,240,241,244,248,254,257,259,264,270
UBAT0057,01978,1.48E7,3.914E+09,1196,11.997,486,0.663,39,0.00,266,256,253,249,247,250,259,266,267,266,274,284,292,290,281,271,265,260,260,262,266,272,280,284,285,283,274,270,265,265,268,275,280,285,298,309,320,327,331,332,337,342,344,350,362,374,382,390,394,397,399,402,409,413,410,413,418,420,427,436
UBAT0057,01979,1.48E7,4.707E+09,1196,11.995,486,0.659,39,0.00,444,448,447,447,444,436,423,421,417,422,423,421,418,417,422,423,419,414,411,409,409,407,405,402,397,393,391,386,380,373,367,363,357,352,352,347,345,342,337,331,330,327,326,327,335,366,387,378,365,350,331,319,313,319,327,325,325,321,313,302
