# Supplementary material for: Using bioluminescence as a tool for studying diversity in marine zooplankton and dinoflagellates: an initial assessment
Source: PeerJ. 2024 Jun 11;12:e17516. doi: 10.7717/peerj.17516 (PMC11177854; doi:10.7717/peerj.17516)
Supplement: Supplemental Information 2 [file peerj-12-17516-s002.zip › cell isolations/m.leidyi/leidyi19.dat]

UBAT0057,01991,1.48E7,4.241E+09,1195,11.995,504,0.663,39,0.00,275,283,284,283,287,285,290,298,301,305,308,315,319,319,321,321,311,314,315,309,305,304,313,307,307,323,325,308,313,334,362,358,329,315,339,584,658,433,360,406,634,1143,2069,2536,2434,2141,1834,1557,1317,1113,947,812,705,619,553,502,464,426,400,382
UBAT0057,01992,1.48E7,8.880E+09,1195,11.994,504,0.661,39,0.00,365,346,328,317,309,302,295,287,277,269,262,257,254,253,256,256,249,244,237,235,238,241,242,243,247,251,252,249,247,243,235,231,231,235,236,238,239,238,235,233,234,235,237,235,233,234,236,239,239,240,242,240,242,238,236,236,239,241,243,247
UBAT0057,01993,1.48E7,3.712E+09,1195,11.994,504,0.659,39,0.00,249,248,252,256,294,356,431,395,324,299,301,306,303,298,308,335,354,379,404,407,389,373,363,352,344,352,379,415,428,423,410,394,385,372,359,350,348,345,344,338,336,334,332,328,325,321,324,330,331,331,332,334,339,344,349,354,355,352,348,339
UBAT0057,01994,1.48E7,5.127E+09,1195,11.997,504,0.663,39,0.00,335,329,323,315,316,324,332,336,335,333,325,316,313,311,308,305,302,296,290,292,295,294,293,292,290,286,283,283,290,299,310,323,329,333,335,337,334,331,333,335,335,337,336,332,325,322,320,314,309,305,306,305,303,307,318,331,342,354,376,405
UBAT0057,01995,1.48E7,4.738E+09,1195,11.996,505,0.663,39,0.00,421,446,474,506,539,555,591,616,653,712,777,826,853,865,868,872,880,891,899,904,918,932,957,998,1053,1116,1187,1260,1333,1423,1517,1605,1693,1778,1870,1977,2080,2190,2298,2409,2515,2598,2680,2748,2815,2909,3001,3091,3190,3274,3327,3371,3407,3443,3483,3528,3584,3652,3735,3822
UBAT0057,01996,1.48E7,2.772E+10,1197,12.015,498,0.662,39,0.00,3920,4029,4136,4261,4399,4529,4824,4977,5154,5333,5507,5669,5823,5945,6054,6151,6252,6362,6453,6546,6638,6721,6778,6820,6848,6851,6832,6812,6795,6764,6714,6651,6572,6494,6411,6333,6256,6164,6068,5991,5899,5811,5726,5624,5517,5418,5318,5224,5127,5034,4958,4894,4812,4733,4660,4573,4491,4401,4310,4225
UBAT0057,01997,1.48E7,8.357E+10,1197,11.996,492,0.661,39,0.00,4145,4054,3979,3908,3829,3759,3650,3616,3581,3532,3472,3419,3363,3310,3245,3173,3105,3046,2981,2919,2861,2808,2753,2696,2643,2604,2565,2516,2472,2425,2369,2312,2253,2196,2146,2095,2041,1987,1936,1885,1844,1796,1734,1681,1637,1589,1548,1515,1484,1454,1429,1397,1359,1320,1276,1237,1199,1160,1117,1083
UBAT0057,01998,1.48E7,3.537E+10,1194,11.993,492,0.662,39,0.00,1056,1026,1001,971,940,910,864,840,814,787,759,736,721,708,698,691,680,668,654,637,629,622,613,605,599,591,584,577,565,563,560,556,556,554,556,554,544,536,531,531,533,534,533,529,527,533,539,540,538,543,544,543,549,542,535,533,530,524,523,525
UBAT0057,01999,1.48E7,9.311E+09,1195,12.014,495,0.663,39,0.00,520,516,512,515,518,512,502,499,492,484,475,468,459,449,444,436,429,429,431,431,431,427,422,425,422,414,408,399,392,385,380,375,366,364,361,362,366,366,370,371,368,370,367,364,356,350,347,343,339,332,324,320,315,309,302,303,303,303,306,307
UBAT0057,02000,1.48E7,5.857E+09,1197,11.996,494,0.658,39,0.00,311,318,325,329,335,342,364,375,381,384,382,379,377,368,357,356,354,348,346,341,342,348,348,350,361,367,367,380,385,382,385,389,393,389,392,400,412,404,401,407,414,424,432,438,433,432,433,437,434,433,442,453,456,462,476,497,529,560,562,562
UBAT0057,02001,1.48E7,5.983E+09,1194,11.995,495,0.663,39,0.01,585,607,625,645,671,697,750,761,769,776,782,788,790,789,800,813,830,841,864,898,922,947,964,980,990,993,1003,1006,996,995,993,1002,1018,1054,1101,1139,1163,1188,1209,1228,1236,1235,1230,1226,1237,1246,1248,1256,1267,1270,1274,1277,1280,1265,1247,1236,1226,1223,1234,1249
UBAT0057,02002,1.48E7,1.519E+10,1195,12.005,493,0.661,39,0.00,1263,1273,1278,1282,1302,1332,1378,1388,1389,1389,1388,1385,1380,1366,1352,1345,1346,1337,1320,1309,1296,1289,1282,1281,1282,1284,1286,1289,1306,1340,1405,1534,1587,1554,1498,1446,1399,1364,1327,1293,1274,1262,1249,1239,1233,1221,1214,1207,1194,1180,1170,1149,1136,1140,1155,1157,1149,1129,1115,1132
UBAT0057,02003,1.48E7,1.917E+10,1197,11.997,490,0.656,39,0.00,1158,1168,1155,1130,1096,1065,1030,1025,1018,1010,997,982,970,965,963,955,934,910,890,870,854,842,834,835,839,840,832,822,803,779,763,756,748,741,730,717,705,690,681,675,663,650,644,644,633,628,622,609,596,581,570,560,563,583,602,601,602,601,590,574
UBAT0057,02004,1.48E7,1.166E+10,1196,12.000,488,0.663,39,0.00,559,546,533,522,507,494,472,462,454,440,429,417,415,417,404,397,455,630,736,596,500,520,552,546,532,523,498,468,452,451,439,425,422,424,421,414,412,411,402,394,395,391,385,382,379,372,359,351,347,344,345,346,347,353,361,365,360,354,350,345
UBAT0057,02005,1.48E7,6.439E+09,1195,11.995,483,0.662,39,0.01,342,338,335,327,322,320,315,316,316,312,312,310,305,298,294,297,299,293,289,287,287,284,281,282,285,287,289,293,296,296,296,295,293,289,287,286,281,277,274,275,273,274,268,266,264,258,253,254,261,265,268,270,272,271,268,267,260,255,253,256
UBAT0057,02006,1.48E7,4.231E+09,1195,11.994,482,0.661,39,0.00,262,268,270,270,267,262,253,255,258,262,261,261,259,254,252,258,263,256,254,284,408,653,808,826,773,702,628,558,499,447,400,365,340,316,296,277,264,253,247,244,240,234,232,230,229,232,232,233,240,238,230,224,215,207,206,203,199,198,200,198
UBAT0057,02007,1.48E7,4.657E+09,1195,12.014,485,0.656,39,0.00,192,188,183,183,187,190,191,187,185,181,178,184,182,180,183,184,186,185,183,186,186,187,185,183,182,180,178,175,171,171,173,173,175,174,174,170,172,173,175,174,170,167,169,170,167,164,163,163,165,170,172,171,171,169,169,165,166,172,183,213
UBAT0057,02008,1.48E7,2.644E+09,1194,12.016,484,0.663,39,0.00,265,343,423,501,538,534,471,428,390,362,347,326,304,291,285,279,273,276,283,276,265,254,249,238,226,224,226,228,228,225,227,226,225,227,228,224,219,219,220,221,226,230,236,240,246,248,252,258,271,291,307,344,444,677,878,966,1000,1000,989,978
UBAT0057,02009,1.48E7,5.567E+09,1194,11.994,485,0.661,39,0.00,962,939,922,899,877,845,743,724,716,700,674,646,637,627,608,587,568,556,547,532,516,502,485,467,456,448,440,439,429,419,412,407,398,390,384,379,367,359,357,358,361,360,344,331,327,327,328,328,335,332,327,317,299,286,281,281,278,274,271,274
UBAT0057,02010,1.48E7,6.980E+09,1196,11.995,487,0.661,39,0.00,278,276,276,282,288,289,293,295,299,302,298,291,287,282,278,277,276,276,277,278,274,273,270,269,270,264,261,262,263,267,267,263,260,260,259,255,258,265,267,261,252,244,240,239,235,238,235,239,251,256,248,242,237,232,225,224,219,211,209,210
UBAT0057,02011,1.48E7,3.849E+09,1197,11.994,487,0.660,39,0.00,214,216,224,230,233,236,229,224,219,215,217,217,215,211,205,197,191,187,184,186,184,184,187,187,185,186,189,190,188,186,181,178,174,173,172,170,170,169,167,171,172,172,169,169,165,166,168,169,169,171,173,174,177,181,187,192,199,203,206,205
UBAT0057,02012,1.48E7,2.817E+09,1196,11.994,487,0.657,39,0.00,207,207,210,214,216,216,212,206,201,201,207,213,218,223,227,230,232,231,231,237,243,240,236,229,234,249,267,278,290,299,307,316,324,324,324,319,313,305,298,298,298,288,278,270,266,270,267,266,268,266,263,262,263,268,280,286,288,293,293,282
UBAT0057,02013,1.48E7,3.852E+09,1195,11.995,488,0.656,39,0.01,279,285,297,299,296,295,312,319,314,306,296,287,289,290,284,278,268,263,259,253,247,240,237,238,242,237,232,229,224,219,218,222,223,230,239,250,258,262,266,274,280,294,309,317,322,328,332,333,335,339,341,343,348,351,354,350,345,345,343,337
UBAT0057,02014,1.48E7,4.256E+09,1195,11.994,488,0.659,39,0.00,334,334,341,346,343,337,324,319,315,318,317,320,316,310,304,300,303,303,297,289,281,277,267,261,259,257,256,255,258,266,271,275,282,287,285,277,277,286,293,280,275,283,293,296,303,317,338,388,426,435,437,430,420,416,408,394,382,378,400,461
UBAT0057,02015,1.48E7,4.805E+09,1196,11.994,485,0.663,39,0.00,516,545,567,582,586,579,583,578,579,589,598,577,555,541,537,532,530,532,540,563,596,615,613,603,598,596,597,595,593,586,572,566,572,579,579,575,582,595,604,611,623,628,626,626,629,628,621,618,612,602,591,587,588,589,596,613,624,622,618,613
UBAT0057,02016,1.48E7,8.727E+09,1196,12.002,482,0.657,39,0.00,608,592,570,549,528,511,486,481,476,476,485,497,522,547,559,555,547,542,542,543,541,536,526,512,498,483,468,458,452,449,444,438,436,434,433,423,404,388,371,359,350,347,348,350,347,348,343,344,344,338,335,328,327,334,340,341,337,337,341,344
UBAT0057,02017,1.48E7,6.470E+09,1196,11.995,485,0.663,39,0.00,348,359,366,373,380,390,427,446,457,469,477,484,493,505,513,524,535,544,548,547,545,550,551,548,550,546,538,528,521,539,640,824,1489,2520,1947,1213,1859,5516,6589,3401,2149,5076,6916,5026,3440,4856,4634,2882,2619,3851,6161,9183,9996,9549,9027,9209,9632,9947,9328,8024
UBAT0057,02018,1.48E7,4.411E+10,1190,11.995,488,0.664,39,0.00,7099,6432,5517,4688,4356,4126,2775,2474,2349,2148,2034,1968,1948,1896,2103,2607,2805,2661,2507,2353,2073,1819,1683,1568,1361,1215,1129,1052,941,852,800,751,705,681,681,706,729,719,704,693,674,649,624,600,578,566,555,541,528,516,506,500,500,504,508,503,495,485,483,484
UBAT0057,02019,1.48E7,2.217E+10,1193,12.010,485,0.661,39,0.00,482,473,466,459,453,444,436,438,445,472,535,599,588,549,537,554,562,570,589,601,607,621,636,657,684,720,757,801,847,892,939,987,1047,1115,1188,1264,1337,1414,1500,1578,1656,1735,1812,1887,1972,2062,2160,2275,2390,2508,2634,2770,2893,2998,3087,3177,3267,3347,3431,3523
UBAT0057,02020,1.48E7,2.085E+10,1200,12.008,483,0.661,39,0.00,3615,3702,3783,3856,3929,4003,4165,4253,4333,4425,4535,4648,4762,4891,5000,5113,5216,5296,5363,5443,5520,5589,5656,5729,5809,5885,5950,6018,6079,6143,6176,6209,6253,6280,6306,6323,6349,6398,6456,6499,6561,6606,6615,6615,6613,6602,6600,6588,6581,6582,6591,6569,6530,6500,6457,6427,6407,6371,6325,6289
UBAT0057,02021,1.48E7,8.510E+10,1199,11.995,481,0.663,39,0.01,6252,6217,6179,6120,6083,6049,5975,5944,5901,5870,5827,5768,5709,5641,5580,5525,5468,5393,5327,5263,5190,5132,5092,5030,4958,4872,4776,4700,4650,4585,4513,4445,4372,4306,4241,4170,4098,4015,3928,3854,3769,3667,3574,3490,3396,3312,3233,3162,3092,3026,2961,2900,2832,2776,2726,2686,2638,2579,2529,2481
UBAT0057,02022,1.48E7,6.512E+10,1196,11.996,478,0.663,39,0.00,2435,2384,2322,2271,2217,2152,2031,1980,1933,1883,1838,1796,1750,1710,1670,1629,1587,1546,1506,1463,1431,1392,1351,1322,1299,1267,1230,1196,1164,1132,1103,1075,1049,1022,988,958,929,897,871,844,819,792,767,746,723,699,681,663,644,626,610,592,571,555,546,529,513,500,484,478
UBAT0057,02023,1.48E7,1.756E+10,1194,11.995,477,0.658,39,0.01,465,453,445,443,434,426,416,416,429,444,440,432,420,409,400,392,384,375,370,374,368,361,352,342,335,329,330,331,333,334,327,323,321,318,318,321,326,332,340,351,360,372,383,389,393,393,393,401,412,417,421,421,427,432,440,453,464,472,480,487
UBAT0057,02024,1.48E7,5.793E+09,1194,11.993,479,0.660,39,0.00,484,479,480,479,477,478,479,481,479,481,485,486,486,482,473,468,461,450,454,469,453,439,448,463,452,450,458,452,441,431,422,414,408,402,398,394,394,388,382,384,416,455,474,484,490,492,496,510,513,513,531,596,691,799,901,1038,1078,1002,969,970
UBAT0057,02025,1.48E7,7.852E+09,1194,11.992,482,0.663,39,0.00,917,848,813,814,808,774,753,735,718,761,849,798,750,762,828,927,953,977,1026,1068,1042,1006,1002,1007,1017,1034,1063,1092,1120,1156,1189,1206,1210,1225,1257,1302,1365,1438,1512,1594,1676,1756,1831,1897,1954,2007,2065,2115,2162,2206,2255,2324,2398,2464,2526,2581,2621,2647,2674,2707
UBAT0057,02026,1.48E7,2.155E+10,1196,12.002,480,0.662,39,0.00,2739,2781,2828,2875,2934,3030,3336,3372,3380,3386,3392,3389,3394,3405,3406,3415,3423,3434,3439,3449,3450,3451,3454,3446,3419,3393,3384,3371,3361,3350,3340,3317,3281,3235,3186,3139,3103,3069,3031,2995,2968,2934,2901,2865,2813,2753,2688,2636,2589,2536,2483,2442,2405,2368,2324,2272,2220,2174,2126,2085
UBAT0057,02027,1.48E7,4.451E+10,1196,11.995,478,0.663,39,0.00,2050,2018,1992,1965,1945,1919,1843,1811,1776,1730,1692,1660,1629,1604,1583,1562,1544,1520,1504,1479,1457,1438,1424,1404,1381,1365,1343,1315,1295,1271,1240,1215,1188,1159,1141,1127,1103,1082,1058,1039,1025,1015,1001,987,975,960,951,942,934,920,899,894,893,885,871,867,857,838,810,800
UBAT0057,02028,1.48E7,1.897E+10,1196,11.996,474,0.660,39,0.00,789,777,766,758,742,715,679,665,655,641,632,631,632,629,620,609,605,607,606,609,606,588,570,551,532,516,501,491,481,470,459,446,430,418,408,397,390,380,375,367,357,346,338,333,328,322,313,304,299,295,293,295,293,291,288,282,277,270,267,263
UBAT0057,02029,1.48E7,6.972E+09,1196,12.003,471,0.656,39,0.00,257,256,255,251,244,237,226,225,228,227,224,221,221,221,222,224,226,225,227,224,222,223,220,217,219,224,228,227,232,233,233,232,229,230,234,236,233,229,222,220,214,210,209,207,200,199,201,201,202,203,208,207,203,202,202,200,196,195,198,196
UBAT0057,02030,1.48E7,3.249E+09,1195,11.998,475,0.662,39,0.00,194,194,198,199,196,195,192,193,191,186,179,176,171,166,165,165,160,158,161,158,151,147,145,146,147,149,153,157,163,168,168,170,169,170,171,183,180,173,169,174,178,171,173,183,182,172,175,184,176,173,181,199,212,208,207,207,212,216,218,216
UBAT0057,02031,1.48E7,2.642E+09,1195,11.995,478,0.662,39,0.01,214,215,212,209,206,206,205,203,204,202,200,197,194,196,198,198,207,215,223,231,233,236,240,246,249,252,260,269,280,289,298,306,317,321,324,328,332,337,346,355,360,369,375,382,399,434,469,501,528,544,554,559,564,567,572,575,580,583,584,582
