# Supplementary material for: Using bioluminescence as a tool for studying diversity in marine zooplankton and dinoflagellates: an initial assessment
Source: PeerJ. 2024 Jun 11;12:e17516. doi: 10.7717/peerj.17516 (PMC11177854; doi:10.7717/peerj.17516)
Supplement: Supplemental Information 2 [file peerj-12-17516-s002.zip › cell isolations/m.leidyi/leidyi2.dat]

UBAT0057,00886,1.48E7,3.265E+08,1201,12.005,682,0.665,39,0.00,8,11,10,6,7,8,9,8,7,8,7,7,8,7,7,6,5,5,6,5,7,7,8,8,8,9,10,12,11,10,9,10,9,8,6,6,8,7,7,8,7,7,6,8,7,7,5,7,10,11,11,13,13,14,12,9,9,8,5,4
UBAT0057,00887,1.48E7,1.191E+08,1200,11.994,685,0.662,39,0.00,5,4,4,4,2,3,6,5,5,6,5,3,3,3,3,4,5,4,5,6,3,3,4,6,6,4,6,6,6,5,4,4,3,0,2,3,0,0,2,2,2,4,2,0,2,1,1,5,2,2,2,4,3,2,2,2,1,1,4,2
UBAT0057,00888,1.48E7,4.785E+07,1200,11.994,680,0.660,39,0.00,1,1,1,1,1,3,0,0,0,0,0,0,1,0,1,0,0,0,0,0,0,0,0,0,0,0,1,0,0,0,0,0,0,0,0,0,0,0,0,0,0,0,0,0,0,0,0,0,0,0,0,0,0,0,0,2,2,0,1,0
UBAT0057,00889,1.48E7,3.699E+06,1200,12.007,680,0.654,39,0.00,0,0,0,1,0,0,0,0,0,0,0,0,1,2,2,1,0,1,1,1,2,2,0,0,0,0,0,0,0,1,0,0,0,0,0,0,0,0,0,1,1,0,0,0,1,0,1,0,0,0,0,0,0,0,0,0,1,0,0,1
UBAT0057,00890,1.48E7,5.179E+06,1201,11.993,683,0.666,39,0.00,0,0,0,0,0,0,0,0,0,0,2,0,0,0,0,1,1,0,0,0,0,0,0,0,0,0,0,0,0,0,1,2,0,0,1,0,1,2,0,1,2,0,0,1,0,0,0,0,0,0,0,0,0,0,0,0,0,0,0,0
UBAT0057,00891,1.48E7,3.699E+06,1199,11.993,681,0.664,39,0.00,0,0,0,0,0,0,0,0,0,0,0,0,0,0,0,0,0,0,0,0,0,0,0,0,0,0,1,0,0,0,1,1,1,1,0,0,0,0,0,0,0,0,0,0,0,0,0,0,0,1,0,0,0,0,0,0,0,0,0,0
UBAT0057,00892,1.48E7,1.479E+06,1199,12.014,680,0.661,39,0.00,0,0,0,0,0,1,0,0,0,0,0,0,0,1,2,2,2,0,0,0,1,0,0,0,0,0,0,0,1,0,0,1,0,0,0,0,0,0,0,0,0,1,0,0,0,0,0,0,0,0,0,0,0,0,0,0,0,0,0,0
UBAT0057,00893,1.48E7,2.959E+06,1199,11.996,686,0.655,39,0.00,0,0,1,0,0,0,0,0,0,0,0,0,0,0,0,0,1,1,0,0,0,0,0,0,0,2,2,1,0,0,0,1,0,1,0,0,2,0,0,0,0,0,0,1,0,0,0,0,0,0,0,0,0,0,0,0,0,0,0,0
UBAT0057,00894,1.48E7,3.206E+06,1199,11.990,684,0.664,39,0.00,0,0,0,0,0,0,0,0,0,0,0,0,0,0,0,0,0,0,0,0,0,0,0,0,0,0,0,0,0,0,0,0,0,0,2,0,0,0,0,0,0,0,0,0,0,0,0,0,0,0,0,0,0,0,0,0,0,0,0,0
UBAT0057,00895,1.48E7,4.933E+05,1200,11.994,682,0.658,39,0.00,0,0,0,0,0,0,0,0,1,0,0,0,0,0,0,1,0,0,0,0,0,0,0,0,0,0,0,0,0,0,0,0,1,1,1,0,0,0,0,1,0,0,0,0,0,0,0,0,0,0,0,0,0,4,2,2,1,1,0,0
UBAT0057,00896,1.48E7,3.946E+06,1200,11.994,682,0.662,39,0.00,0,0,0,0,0,0,0,0,0,0,1,0,0,0,0,0,0,0,0,0,0,0,0,0,0,0,0,0,0,0,0,0,0,0,0,0,0,0,0,0,0,0,0,0,0,0,0,0,0,0,0,0,0,0,0,0,0,0,0,0
UBAT0057,00897,1.48E7,2.466E+05,1199,11.994,680,0.662,39,0.00,0,0,0,0,0,0,0,0,0,0,0,0,0,0,0,0,1,0,1,1,0,0,0,0,0,0,0,0,0,0,0,0,1,0,0,0,0,0,0,0,0,0,0,0,0,0,0,0,0,0,0,0,0,0,0,0,0,0,0,0
UBAT0057,00898,1.48E7,9.866E+05,1199,12.022,681,0.661,39,0.00,0,0,0,0,1,0,0,0,0,0,0,0,0,0,0,0,0,0,0,0,0,0,0,0,0,0,0,0,0,0,0,0,1,1,0,0,0,0,1,0,0,1,2,0,0,2,1,0,0,0,0,0,0,0,0,0,0,0,0,0
UBAT0057,00899,1.48E7,2.466E+06,1201,11.994,680,0.661,39,0.00,0,0,0,0,0,0,0,0,0,0,0,0,0,0,0,0,0,0,0,0,0,0,0,0,0,0,0,0,0,0,0,2,0,2,2,0,0,0,0,0,0,0,0,0,0,0,0,0,0,0,0,0,0,0,0,0,0,0,0,0
UBAT0057,00900,1.48E7,1.479E+06,1201,11.991,678,0.664,39,0.00,0,0,0,0,0,0,0,0,0,0,0,0,0,0,1,0,1,1,1,2,0,0,0,0,0,0,0,0,0,0,0,0,0,0,0,0,0,0,0,0,0,0,0,0,0,1,0,0,0,0,0,0,0,0,0,0,0,0,0,0
UBAT0057,00901,1.48E7,1.726E+06,1200,11.994,677,0.657,39,0.00,0,0,0,0,0,0,0,0,0,0,0,0,1,0,0,0,0,0,0,0,0,0,0,0,0,0,0,1,1,0,0,0,0,0,0,0,0,1,0,0,0,0,0,0,1,0,1,1,0,0,0,0,0,0,0,0,0,0,0,0
UBAT0057,00902,1.48E7,1.726E+06,1200,11.997,680,0.659,39,0.00,0,0,0,0,0,0,1,0,0,0,0,0,0,0,0,0,0,0,0,0,0,0,0,0,0,0,0,0,0,0,0,0,0,0,1,0,0,0,0,0,1,1,0,1,0,0,0,0,0,0,0,1,0,0,0,0,0,0,0,0
UBAT0057,00903,1.48E7,1.479E+06,1201,11.994,682,0.659,39,0.00,0,0,0,0,0,0,0,0,0,0,0,1,2,0,0,0,0,0,0,0,0,0,2,8,50,441,1204,1378,2509,8216,19863,19941,8699,11575,39164,65535,65535,65535,65535,65535,65535,65535,65535,65535,65535,65535,65535,58797,48238,41045,35164,30937,29411,29819,29534,28127,25491,22071,18543,15202
UBAT0057,00904,1.48E7,3.266E+11,1195,11.992,676,0.658,39,0.00,12277,9814,7856,6306,5054,4061,2585,2015,1571,1243,1011,836,700,611,544,442,341,275,236,209,188,170,159,146,134,125,118,111,108,104,102,105,107,103,98,97,97,95,92,92,93,93,96,97,107,116,123,136,150,166,176,179,193,207,227,255,285,324,369,415
UBAT0057,00905,1.48E7,1.291E+10,1194,11.991,683,0.663,39,0.00,476,545,618,701,797,907,1202,1369,1549,1752,1969,2194,2430,2701,2994,3308,3641,3998,4363,4757,5152,5539,5899,6243,6576,6912,7246,7579,7949,8327,8751,12544,32690,65535,65535,65535,65535,45878,23378,19390,21042,20501,19357,23034,27439,25257,20316,19427,22867,27127,28997,28287,27743,29140,32049,34551,35069,35482,35016,32696
UBAT0057,00906,1.48E7,2.686E+11,1198,11.995,660,0.661,39,0.00,29549,26321,23272,20269,17881,15927,12761,11631,10801,10066,9339,8699,8145,7634,7164,6757,6412,6095,5796,5528,5296,5077,4883,4703,4550,4432,4315,4199,4083,3983,3884,3792,3701,3606,3523,3437,3350,3277,3210,3150,3097,3053,3008,2983,2991,3028,3088,3171,3268,3375,3511,3686,3897,4132,4381,4643,4916,5199,5497,5787
UBAT0057,00907,1.48E7,9.465E+10,1204,12.003,625,0.662,39,0.00,6071,6336,6589,6872,7165,7462,8082,8383,8709,9057,9399,9709,9964,10211,10438,10653,10851,11034,11203,11342,11479,11634,11772,11909,11984,12017,12064,12098,12126,12158,12126,12067,12025,11933,11815,11725,11625,11542,11449,11305,11107,10929,10765,10612,10446,10246,10042,9872,9701,9516,9360,9200,9038,8894,8747,8610,8477,8327,8194,8079
UBAT0057,00908,1.48E7,1.500E+11,1209,11.998,611,0.653,39,0.00,7945,7811,7687,7570,7447,7335,7109,7017,6905,6791,6684,6586,6492,6410,6311,6217,6109,5992,5871,5751,5624,5495,5379,5275,5167,5053,4936,4819,4697,4569,4445,4320,4196,4069,3946,3830,3707,3577,3445,3318,3195,3074,2974,2877,2774,2683,2601,2515,2426,2336,2249,2154,2062,1973,1889,1803,1712,1622,1540,1463
UBAT0057,00909,1.48E7,6.543E+10,1209,11.990,603,0.661,39,0.00,1398,1334,1269,1207,1149,1096,994,941,900,862,818,780,741,703,668,635,606,581,561,541,519,498,474,450,427,407,385,365,348,334,317,307,294,280,271,263,253,241,234,226,213,204,200,193,183,179,174,167,158,153,146,137,132,123,116,111,104,101,99,97
UBAT0057,00910,1.48E7,6.503E+09,1208,11.994,588,0.661,39,0.00,97,97,97,96,90,89,80,82,80,75,72,71,64,63,62,60,57,55,56,56,56,52,51,49,48,46,40,37,36,32,29,33,30,31,31,33,32,34,32,27,30,28,28,28,28,27,27,26,26,23,21,21,22,20,19,21,22,25,23,22
UBAT0057,00911,1.48E7,6.593E+08,1207,11.994,584,0.660,39,0.00,25,26,27,30,29,30,28,29,28,29,29,28,29,32,30,31,30,27,27,32,38,42,41,48,56,51,46,51,64,82,110,136,143,138,133,135,128,128,143,160,173,191,216,247,271,275,271,262,255,251,252,254,252,255,263,266,268,275,288,305
UBAT0057,00912,1.48E7,1.933E+09,1204,11.991,581,0.664,39,0.00,324,346,376,403,430,467,570,627,684,736,784,834,889,966,1061,1157,1259,1365,1466,1587,1737,1893,2066,2260,2471,2703,2955,3208,3496,3811,4133,4469,4822,5178,5544,5916,6285,6663,7047,7402,7777,8164,8553,8908,9233,9551,9864,10177,10482,10761,11032,11282,11511,11706,11856,11989,12139,12268,12371,12444
UBAT0057,00913,1.48E7,8.006E+10,1200,11.993,578,0.659,39,0.00,12446,12425,12407,12391,12366,12346,12267,12208,12127,12012,11876,11718,11591,11495,11398,11319,11217,11082,10926,10755,10573,10403,10258,10096,9920,9744,9571,9412,9263,9137,9012,8873,8733,8578,8445,8295,8126,7988,7842,7688,7562,7431,7303,7201,7092,6978,6874,6775,6668,6545,6413,6291,6170,6057,5977,5889,5773,5661,5575,5497
UBAT0057,00914,1.48E7,1.334E+11,1199,11.994,576,0.657,39,0.00,5416,5352,5271,5181,5099,5007,4871,4797,4720,4648,4570,4483,4390,4302,4216,4133,4050,3970,3886,3795,3710,3627,3551,3471,3385,3301,3225,3130,3030,2939,2848,2760,2676,2598,2517,2442,2376,2306,2235,2164,2106,2040,1982,1928,1873,1823,1768,1714,1666,1614,1562,1521,1478,1435,1398,1360,1322,1284,1237,1191
UBAT0057,00915,1.48E7,4.402E+10,1198,11.994,574,0.663,39,0.00,1154,1118,1079,1044,1015,990,929,905,880,860,833,801,770,750,728,708,691,671,647,628,616,597,580,560,538,516,497,474,449,429,410,391,375,359,339,319,300,284,269,251,241,230,221,213,203,195,189,181,174,169,163,154,150,144,134,132,127,121,115,110
UBAT0057,00916,1.48E7,6.924E+09,1198,11.996,574,0.662,39,0.00,106,104,99,94,89,86,76,75,75,72,67,66,64,60,57,55,53,49,48,47,49,47,44,45,44,42,44,44,44,46,48,45,43,42,43,42,42,40,41,41,40,42,42,41,43,44,43,42,42,39,37,35,36,35,33,32,34,33,32,30
UBAT0057,00917,1.48E7,7.397E+08,1197,11.996,572,0.659,39,0.00,32,30,31,34,36,34,31,34,34,34,33,33,33,38,42,45,50,55,58,57,56,58,61,69,70,68,72,76,77,82,89,100,107,112,115,116,115,114,114,118,127,132,131,133,139,139,141,140,137,136,140,146,148,149,147,145,144,140,135,136
UBAT0057,00918,1.48E7,1.344E+09,1197,11.995,565,0.662,39,0.00,133,132,135,139,144,146,143,139,138,143,148,151,152,147,144,143,141,140,137,133,125,120,117,115,113,110,108,106,104,103,101,99,93,90,89,87,85,83,82,80,78,81,78,79,79,79,82,79,77,77,76,73,71,70,67,67,68,67,65,65
UBAT0057,00919,1.48E7,1.541E+09,1195,11.993,564,0.662,39,0.01,65,64,63,64,65,66,65,64,61,59,61,58,54,52,50,48,46,47,46,49,48,48,49,45,43,44,40,38,40,39,35,33,31,31,29,28,30,29,27,28,31,29,28,28,25,27,29,26,25,25,23,23,24,22,24,24,25,25,27,27
UBAT0057,00920,1.48E7,5.818E+08,1195,11.994,563,0.663,39,0.00,25,26,23,26,28,28,27,27,26,22,20,20,22,22,23,24,25,27,29,27,29,27,29,32,32,32,33,37,40,40,43,45,47,50,52,59,64,65,71,76,84,85,86,89,89,97,105,111,116,121,123,126,131,136,142,152,163,171,174,182
UBAT0057,00921,1.48E7,9.977E+08,1195,11.995,565,0.661,39,0.00,187,191,198,206,223,234,249,251,254,252,254,258,261,266,270,270,268,268,266,265,271,278,274,268,263,264,267,269,271,272,267,262,256,254,251,251,250,249,247,243,241,241,239,237,234,230,225,225,225,222,219,213,210,210,207,203,200,197,192,193
UBAT0057,00922,1.48E7,3.573E+09,1195,11.994,571,0.663,39,0.00,192,190,186,185,184,178,167,158,155,157,158,156,151,153,154,152,149,149,146,146,144,139,134,130,128,128,132,132,129,127,126,125,124,119,118,112,110,106,101,99,96,95,97,94,93,95,95,92,93,91,90,87,83,88,88,84,82,80,76,74
UBAT0057,00923,1.48E7,1.821E+09,1194,11.993,571,0.660,39,0.00,74,72,70,65,62,61,53,52,51,50,52,51,53,54,51,48,47,46,43,41,41,38,37,33,31,33,32,33,31,30,30,31,32,31,30,28,26,28,26,24,26,24,23,22,22,25,23,22,20,21,21,20,18,16,18,20,17,14,16,15
UBAT0057,00924,1.48E7,5.093E+08,1194,11.994,572,0.661,39,0.00,15,15,16,18,16,18,14,13,12,12,12,13,16,15,13,14,13,15,16,16,16,12,12,13,14,13,14,12,9,11,14,15,13,13,12,13,14,14,12,12,9,10,10,9,11,12,12,12,13,11,13,13,12,9,10,11,10,12,8,8
UBAT0057,00925,1.48E7,1.872E+08,1197,12.013,575,0.662,39,0.00,9,10,11,15,18,17,20,17,16,16,15,17,17,15,14,14,15,13,14,16,16,17,20,21,20,21,21,20,20,24,23,22,24,27,29,31,31,35,41,40,39,37,39,40,39,41,47,51,57,60,62,61,58,58,64,66,70,73,75,82
UBAT0057,00926,1.48E7,4.933E+08,1196,11.994,577,0.658,39,0.00,88,94,95,97,92,89,86,89,92,90,95,98,102,103,99,97,97,93,92,95,99,99,103,106,112,118,123,126,130,131,134,138,144,149,153,155,159,163,165,161,157,159,157,160,165,169,171,177,182,184,187,185,183,181,177,172,173,175,178,178
UBAT0057,00927,1.48E7,2.000E+09,1194,11.990,576,0.663,39,0.00,178,179,178,173,163,158,155,152,152,151,150,146,143,139,131,123,121,120,123,128,136,144,151,151,147,145,142,137,134,132,128,124,124,121,124,128,132,137,133,131,126,122,121,116,110,104,103,100,97,96,94,90,91,88,85,86,84,84,84,81
UBAT0057,00928,1.48E7,1.857E+09,1195,12.011,578,0.661,39,0.00,83,85,84,81,79,77,71,68,68,67,63,63,63,64,62,58,57,56,56,59,64,66,63,61,61,61,58,57,56,55,52,51,47,46,48,47,46,46,46,46,44,45,47,46,48,47,47,48,50,51,52,51,50,47,45,47,51,52,55,55
UBAT0057,00929,1.48E7,8.376E+08,1195,11.994,580,0.659,39,0.00,60,61,61,63,65,71,71,74,74,75,78,83,86,87,89,92,91,94,98,103,109,111,110,111,113,108,110,110,108,107,104,104,104,103,107,108,110,115,116,114,114,114,112,109,105,101,100,101,100,98,96,96,93,91,93,94,97,99,98,98
UBAT0057,00930,1.48E7,1.431E+09,1196,11.994,579,0.662,39,0.00,98,97,97,98,94,93,88,90,91,91,89,85,78,76,73,73,75,70,66,66,67,66,65,66,65,65,64,62,62,61,60,55,54,49,49,51,49,51,49,47,45,45,46,46,47,49,50,51,50,52,50,49,49,49,51,52,50,51,52,52
UBAT0057,00931,1.48E7,9.333E+08,1196,12.020,578,0.659,39,0.00,51,48,49,47,48,47,46,48,51,53,50,48,49,48,48,49,49,48,44,41,40,40,38,35,33,32,32,34,34,33,34,34,34,34,33,33,33,33,33,35,36,38,39,38,39,42,42,41,40,41,40,40,40,36,37,37,37,36,39,36
UBAT0057,00932,1.48E7,5.934E+08,1196,11.992,581,0.662,39,0.00,34,33,32,32,33,31,33,31,30,31,31,29,30,33,34,35,31,33,35,33,35,39,38,37,36,35,34,36,35,34,34,36,35,35,35,36,35,36,37,36,36,33,36,36,33,34,31,31,32,32,31,32,33,32,33,33,35,35,31,41
UBAT0057,00933,1.48E7,5.036E+08,1197,11.993,579,0.658,39,0.00,48,42,43,50,54,62,69,69,68,62,58,55,53,52,52,53,51,53,57,57,58,60,61,61,61,59,64,71,76,83,90,97,101,102,103,102,100,95,94,92,92,88,85,87,87,89,89,90,86,84,80,75,72,74,76,78,81,80,78,74
UBAT0057,00934,1.48E7,1.087E+09,1196,11.996,580,0.660,39,0.00,73,72,74,72,70,71,71,70,70,69,69,68,66,66,64,67,67,67,64,66,68,72,73,72,68,65,66,64,64,66,67,69,71,72,70,68,64,64,63,62,66,69,72,75,73,74,77,82,84,83,83,84,84,84,87,88,89,88,87,88
UBAT0057,00935,1.48E7,1.074E+09,1196,11.994,583,0.661,39,0.00,87,86,88,89,92,90,86,87,84,81,75,74,72,71,73,76,76,76,78,76,73,72,73,73,76,77,76,76,74,73,71,69,67,68,66,65,64,62,60,57,59,63,67,65,62,62,63,65,63,63,68,66,64,59,57,54,52,53,52,50
