# Supplementary material for: Using bioluminescence as a tool for studying diversity in marine zooplankton and dinoflagellates: an initial assessment
Source: PeerJ. 2024 Jun 11;12:e17516. doi: 10.7717/peerj.17516 (PMC11177854; doi:10.7717/peerj.17516)
Supplement: Supplemental Information 2 [file peerj-12-17516-s002.zip › cell isolations/m.leidyi/leidyi20.dat]

UBAT0057,02043,1.48E7,7.314E+09,1194,11.996,480,0.658,39,0.00,368,368,366,367,372,375,369,370,374,382,391,402,415,430,456,478,488,491,492,500,512,524,542,563,586,609,625,639,652,656,656,668,688,724,756,771,775,769,759,755,751,746,746,752,763,767,768,762,759,756,755,751,752,752,747,740,732,723,714,707
UBAT0057,02044,1.48E7,9.065E+09,1195,11.994,480,0.662,39,0.00,694,684,676,667,663,675,699,684,666,651,639,629,615,602,591,584,583,590,580,559,535,518,502,490,477,469,471,470,462,445,432,417,403,394,386,379,373,368,364,358,358,358,354,351,347,344,343,340,337,334,333,328,327,324,322,321,348,553,914,1115
UBAT0057,02045,1.48E7,7.452E+09,1196,11.995,481,0.662,39,0.01,1113,1021,903,796,696,614,491,448,412,379,352,327,307,291,277,270,265,261,257,253,246,237,229,221,219,219,221,223,225,227,231,229,226,226,224,222,220,218,217,211,203,202,198,193,191,191,184,182,187,186,183,181,184,184,182,180,183,184,182,190
UBAT0057,02046,1.48E7,4.209E+09,1197,12.010,485,0.656,39,0.00,203,212,207,195,188,182,177,174,169,165,161,155,151,148,149,157,169,174,175,175,173,175,175,174,174,173,168,162,160,157,157,158,161,164,165,165,164,162,161,161,166,171,168,169,167,159,157,156,151,150,149,149,151,151,156,160,161,155,150,149
UBAT0057,02047,1.48E7,2.437E+09,1195,12.007,483,0.658,39,0.00,144,146,149,153,178,213,236,227,214,201,191,183,175,173,168,164,163,167,168,168,168,167,165,160,157,156,157,158,157,153,153,154,154,154,153,153,152,153,152,149,146,150,148,146,144,144,147,153,156,154,153,154,156,159,161,161,160,160,158,158
UBAT0057,02048,1.48E7,2.413E+09,1195,11.995,476,0.658,39,0.00,156,159,169,184,194,198,202,200,192,189,195,199,206,215,231,262,285,297,298,296,291,282,274,268,257,253,247,240,232,225,224,221,220,229,240,248,260,285,329,379,420,468,508,549,596,642,679,706,721,728,746,781,839,885,905,908,901,886,859,837
UBAT0057,02049,1.48E7,6.109E+09,1195,11.994,473,0.663,39,0.00,831,828,829,830,824,812,797,791,788,781,779,770,751,735,735,742,745,739,723,717,721,719,712,710,712,704,699,701,711,719,716,715,721,721,723,720,718,718,719,712,705,698,689,682,678,672,663,651,641,629,624,617,616,610,595,586,590,594,599,603
UBAT0057,02050,1.48E7,1.044E+10,1195,12.003,475,0.663,39,0.00,597,583,575,566,556,546,525,527,524,517,508,506,506,505,501,497,492,487,481,475,465,453,446,440,434,433,431,423,422,416,405,390,374,363,356,347,339,340,338,332,327,322,319,315,311,307,300,290,279,275,267,259,257,259,258,258,259,263,265,259
UBAT0057,02051,1.48E7,5.852E+09,1195,12.006,476,0.659,39,0.00,252,249,244,242,239,234,229,227,224,220,216,214,217,221,218,221,230,251,266,266,259,252,244,236,233,231,231,229,231,229,221,214,209,208,207,204,205,204,198,191,191,192,193,194,195,194,189,183,179,177,172,170,173,176,177,177,176,174,173,171
UBAT0057,02052,1.48E7,3.123E+09,1196,11.994,478,0.661,39,0.00,171,175,179,184,190,193,189,187,185,187,192,198,205,208,208,207,199,191,185,178,172,168,166,166,166,160,159,159,158,163,167,173,172,169,169,171,172,173,175,173,175,178,179,175,172,174,179,181,180,178,176,179,188,204,206,202,201,206,210,250
UBAT0057,02053,1.48E7,2.730E+09,1195,11.994,478,0.661,39,0.00,285,224,196,197,220,287,353,335,327,332,354,450,851,1710,2720,3606,2212,3288,11134,18284,18398,20315,25265,30522,29613,26821,26004,23943,20703,17049,15993,14898,12216,10147,9806,9167,7824,7300,8017,7541,6259,5700,7120,11382,14977,16431,16814,15151,13019,11333,10028,8238,6795,6094,5323,4551,4162,4025,3622,3123
UBAT0057,02054,1.48E7,1.395E+11,1184,11.999,474,0.663,39,0.00,2886,2797,2614,2396,2205,2099,1878,1721,1603,1543,1642,1783,1771,1702,1622,1527,1428,1351,1277,1208,1158,1107,1046,1004,950,897,864,843,836,845,840,815,779,740,709,676,647,627,613,605,599,592,577,561,555,563,659,1100,906,719,1637,2124,1217,1369,3172,3237,1880,2035,3579,3601
UBAT0057,02055,1.48E7,2.076E+10,1189,11.997,479,0.663,39,0.00,2736,2876,3394,2874,2499,2758,2153,2151,2356,2012,1736,1762,1825,1634,1538,1630,1676,1537,1522,1596,1564,1550,1661,1759,1756,1811,1879,1934,1993,2061,2122,2168,2223,2316,2376,2420,2516,2681,2770,2831,2986,3164,3164,3174,3245,3344,3372,3392,3441,3509,3587,3655,3703,3743,3782,3799,3808,3807,3791,3786
UBAT0057,02056,1.48E7,3.847E+10,1207,11.994,482,0.663,39,0.01,3796,3800,3807,3819,3817,3803,3746,3769,3821,3865,3883,3881,3859,3822,3780,3730,3668,3611,3564,3523,3478,3423,3374,3328,3273,3218,3171,3121,3086,3068,3044,3004,2961,2909,2855,2816,2791,2765,2740,2707,2669,2631,2600,2562,2516,2470,2443,2414,2384,2359,2324,2301,2281,2272,2266,2268,2259,2246,2236,2220
UBAT0057,02057,1.48E7,4.504E+10,1203,11.995,477,0.661,39,0.00,2193,2166,2146,2121,2110,2108,2095,2102,2105,2105,2100,2091,2088,2081,2067,2063,2062,2056,2053,2062,2081,2099,2117,2124,2128,2139,2157,2179,2204,2228,2252,2272,2303,2341,2381,2411,2432,2445,2452,2455,2458,2464,2466,2472,2482,2492,2513,2535,2559,2579,2601,2632,2667,2705,2727,2754,2780,2811,2846,2869
UBAT0057,02058,1.48E7,3.460E+10,1197,12.014,479,0.663,39,0.00,2887,2901,2910,2922,2934,2929,2909,2890,2892,2902,2900,2897,2895,2901,2918,2929,2928,2933,2912,2886,2866,2836,2806,2768,2725,2685,2653,2617,2578,2550,2529,2498,2472,2439,2392,2352,2306,2253,2202,2160,2123,2095,2065,2033,1998,1951,1899,1857,1814,1769,1732,1692,1658,1628,1598,1562,1528,1513,1498,1476
UBAT0057,02059,1.48E7,3.524E+10,1195,12.003,481,0.662,39,0.00,1440,1398,1361,1318,1280,1244,1152,1108,1069,1035,1002,968,934,897,868,856,825,813,807,804,795,792,790,763,725,711,705,680,656,634,609,585,565,545,525,508,495,484,468,453,453,451,459,470,467,464,457,448,440,433,423,412,397,386,377,371,372,372,367,363
UBAT0057,02060,1.48E7,1.010E+10,1194,12.020,481,0.659,39,0.00,359,361,361,360,351,347,342,342,338,334,335,333,331,327,336,351,375,400,415,422,423,425,435,448,492,553,592,614,619,615,611,611,609,610,612,611,610,610,607,608,613,618,626,637,642,648,654,655,653,659,661,665,672,673,684,696,713,729,739,745
UBAT0057,02061,1.48E7,7.944E+09,1195,11.994,479,0.663,39,0.01,750,746,738,733,730,728,736,743,752,764,778,782,781,776,773,771,774,775,784,791,797,800,800,792,784,776,771,774,779,780,775,764,752,746,736,725,722,719,721,724,723,726,729,735,743,758,769,776,782,781,786,798,807,818,834,838,832,833,833,836
UBAT0057,02062,1.48E7,1.141E+10,1194,11.997,481,0.662,39,0.00,852,868,874,880,885,885,995,1366,1173,1044,1268,1272,1076,1270,1802,1553,1116,1066,1535,2022,1470,1041,957,977,971,899,893,914,939,914,904,936,1068,1366,1778,2138,2372,2493,2488,2374,2205,2016,1840,1680,1541,1423,1325,1248,1192,1137,1086,1038,996,953,914,872,841,808,777,752
UBAT0057,02063,1.48E7,1.879E+10,1194,11.996,486,0.661,39,0.00,726,704,681,662,642,628,602,591,574,558,543,530,519,507,500,495,488,480,476,475,473,466,459,451,439,429,421,410,403,397,387,373,361,351,342,340,328,322,316,312,309,307,306,307,303,300,297,296,289,289,288,289,286,285,289,289,284,286,289,289
UBAT0057,02064,1.48E7,6.067E+09,1197,11.997,488,0.661,39,0.01,286,283,281,282,284,280,318,357,375,383,386,381,380,375,372,367,361,351,342,330,326,346,377,401,417,432,450,458,452,436,417,399,388,378,366,350,338,323,307,299,291,289,288,281,275,262,242,222,213,204,198,198,194,189,187,188,188,190,193,192
UBAT0057,02065,1.48E7,4.642E+09,1196,11.994,485,0.663,39,0.01,190,190,186,182,180,180,174,175,178,181,181,182,185,185,180,177,174,174,178,179,178,177,178,181,179,181,182,185,188,188,192,193,196,205,211,212,213,213,211,207,205,206,209,207,204,199,197,195,194,195,196,198,196,197,199,197,193,194,198,201
