# Supplementary material for: Using bioluminescence as a tool for studying diversity in marine zooplankton and dinoflagellates: an initial assessment
Source: PeerJ. 2024 Jun 11;12:e17516. doi: 10.7717/peerj.17516 (PMC11177854; doi:10.7717/peerj.17516)
Supplement: Supplemental Information 2 [file peerj-12-17516-s002.zip › cell isolations/m.leidyi/leidyi21.dat]

UBAT0057,02101,1.48E7,2.359E+10,1196,11.995,483,0.664,39,0.00,474,455,435,419,403,385,354,346,340,335,324,319,312,299,285,273,264,260,255,246,243,242,236,231,227,221,221,217,214,209,205,203,200,195,190,186,185,180,176,175,171,177,195,202,196,188,184,177,169,158,153,149,150,150,150,153,153,157,160,162
UBAT0057,02102,1.48E7,3.449E+09,1195,11.995,482,0.661,39,0.01,167,171,170,166,164,162,155,155,155,154,153,150,147,141,138,135,133,135,136,133,135,133,131,134,132,131,132,132,130,131,133,133,139,137,137,134,132,127,127,129,132,134,133,138,149,167,172,166,158,152,145,135,133,136,138,136,135,133,134,134
UBAT0057,02103,1.48E7,2.095E+09,1194,11.996,480,0.656,39,0.00,134,132,128,127,123,122,120,117,116,119,124,121,122,123,119,118,116,115,115,117,118,120,126,130,129,129,127,127,131,146,187,309,394,382,340,296,258,231,207,190,178,163,152,148,143,136,132,135,179,360,584,723,791,799,752,681,601,528,510,681
UBAT0057,02104,1.48E7,3.912E+09,1194,12.018,482,0.664,39,0.00,1115,1796,2192,2123,1901,1662,1284,1141,1010,897,808,762,812,1355,2883,3769,2830,3304,11348,30820,49392,46957,33115,34035,45772,57244,63092,65535,65535,65535,65535,65535,65535,63517,60287,56580,53504,51046,49418,47332,43933,41149,39374,37171,34329,31661,29339,26990,24947,23352,22150,20554,18737,17405,16436,15583,14401,13297,12576,12093
UBAT0057,02105,1.48E7,4.154E+11,1187,11.994,481,0.661,39,0.00,11525,10953,10567,10321,9997,9497,8784,8559,8417,8447,8517,8484,8425,8383,8301,8224,8161,8153,8244,8343,8379,8411,8434,8454,8493,8540,8581,8664,8771,8872,8995,9141,9293,9472,9641,9835,10068,10299,10517,10733,10957,11182,11400,11618,11854,12192,12717,13402,14044,14442,14614,14716,14779,14812,14877,14964,15062,15190,15307,15423
UBAT0057,02106,1.48E7,1.582E+11,1193,11.994,487,0.663,39,0.00,15565,15837,16199,16468,16612,16677,16776,16786,16821,16874,16920,16985,17046,17129,17222,17274,17320,17373,17448,17496,17520,17502,17478,17506,17530,17527,17529,17518,17493,17454,17414,17336,17245,17105,16939,16794,16620,16412,16233,16034,15811,15634,15444,15239,15098,14946,14773,14605,14404,14227,14129,13871,13575,13430,13513,13491,12999,12625,12422,12214
UBAT0057,02107,1.48E7,2.365E+11,1204,11.998,496,0.658,39,0.00,11985,11828,11798,11549,11268,11133,13136,15520,16646,16417,15657,14726,13743,12825,12034,11332,10750,10242,9803,9425,9093,8822,8595,8358,8109,7887,7666,7449,7267,7089,6912,6766,6618,6463,6311,6165,6035,5914,5823,5789,5800,5830,5838,5791,5683,5525,5338,5134,4937,4774,4619,4456,4309,4194,4071,3938,3814,3699,3601,3502
UBAT0057,02108,1.48E7,1.187E+11,1198,11.993,495,0.658,39,0.00,3411,3333,3268,3189,3114,3051,2903,2827,2745,2678,2621,2566,2504,2443,2380,2316,2258,2210,2157,2100,2048,1994,1939,1894,1856,1818,1777,1732,1686,1636,1592,1551,1536,1617,1809,1986,2064,2041,1956,1834,1716,1605,1508,1422,1338,1264,1197,1139,1094,1058,1029,1002,974,943,921,916,903,886,875,862
UBAT0057,02109,1.48E7,2.726E+10,1196,11.995,490,0.663,39,0.00,855,840,817,792,775,761,749,756,795,829,824,831,915,1070,1219,1316,1341,1312,1253,1174,1097,1027,963,915,876,841,808,775,742,714,698,677,659,653,642,633,630,631,630,634,643,646,650,657,667,680,686,690,690,694,694,701,704,708,713,722,726,725,720,719
UBAT0057,02110,1.48E7,1.188E+10,1196,11.994,484,0.661,39,0.00,714,719,728,730,729,726,701,698,693,693,702,707,704,700,698,693,681,680,683,681,671,657,646,634,615,596,582,572,563,567,589,637,675,677,655,632,610,584,562,542,523,505,486,474,474,474,473,468,458,449,444,440,431,424,417,416,414,409,405,406
UBAT0057,02111,1.48E7,8.634E+09,1195,12.005,483,0.664,39,0.00,404,398,394,392,393,388,383,387,392,388,388,401,425,456,506,576,635,661,671,706,751,780,798,791,750,688,628,564,511,466,432,408,449,576,700,767,769,736,691,641,589,538,492,450,411,378,352,331,309,292,278,263,253,245,233,248,443,944,1527,2183
UBAT0057,02112,1.48E7,8.682E+09,1195,11.997,486,0.661,39,0.00,2604,2672,2500,2264,2107,1997,1754,1635,1475,1293,1121,963,833,734,652,583,513,451,398,356,319,288,261,242,225,215,205,192,181,178,174,169,163,158,167,203,248,287,334,375,381,357,332,320,328,361,391,393,375,343,319,319,344,418,468,461,425,379,331,293
UBAT0057,02113,1.48E7,9.003E+09,1195,11.995,488,0.663,39,0.00,278,302,366,419,459,514,529,542,551,550,551,606,675,688,648,592,578,654,839,969,963,891,808,723,639,558,491,431,375,334,319,335,399,493,601,700,723,691,634,575,514,461,413,370,334,300,265,238,222,204,188,178,193,287,452,596,685,716,699,657
UBAT0057,02114,1.48E7,7.719E+09,1195,11.994,487,0.661,39,0.00,609,559,505,456,407,370,352,355,346,333,328,343,356,365,362,360,357,346,323,293,242,184,146,135,134,131,129,127,126,124,125,125,123,121,121,123,123,122,122,123,124,122,119,115,114,116,121,123,129,130,137,140,138,140,138,139,138,131,129,129
UBAT0057,02115,1.48E7,3.089E+09,1197,11.994,483,0.659,39,0.01,129,133,140,144,142,141,141,143,142,140,137,136,138,141,143,146,150,149,150,155,151,152,152,158,167,179,183,187,188,189,189,185,181,183,189,191,191,195,198,203,202,199,201,207,210,216,221,220,218,218,222,232,248,260,265,267,265,267,276,280
