# Supplementary material for: Using bioluminescence as a tool for studying diversity in marine zooplankton and dinoflagellates: an initial assessment
Source: PeerJ. 2024 Jun 11;12:e17516. doi: 10.7717/peerj.17516 (PMC11177854; doi:10.7717/peerj.17516)
Supplement: Supplemental Information 2 [file peerj-12-17516-s002.zip › cell isolations/m.leidyi/leidyi22.dat]

UBAT0057,02126,1.48E7,3.779E+09,1196,11.994,499,0.662,39,0.00,215,227,251,264,259,255,244,241,235,232,229,228,227,225,225,228,232,234,236,229,223,221,221,221,219,218,220,222,218,212,208,207,208,206,205,211,222,245,261,264,266,265,264,263,258,254,254,251,248,246,247,241,234,233,228,220,220,230,239,248
UBAT0057,02127,1.48E7,3.476E+09,1195,11.997,499,0.664,39,0.00,253,258,257,256,264,278,290,287,284,276,265,252,244,241,245,254,265,268,263,260,253,246,241,238,243,248,250,255,260,263,270,283,297,308,310,309,311,328,346,350,361,369,372,373,377,384,377,366,364,373,377,383,392,388,382,382,388,391,394,399
UBAT0057,02128,1.48E7,4.589E+09,1194,11.997,500,0.660,39,0.00,398,397,392,389,379,373,383,387,385,384,390,398,409,415,422,427,433,435,432,433,441,449,444,428,415,415,420,430,442,455,463,466,471,477,478,478,477,479,471,464,462,465,465,466,468,469,467,463,467,470,467,454,445,445,459,479,494,503,511,514
UBAT0057,02129,1.48E7,6.578E+09,1194,11.993,499,0.660,39,0.00,510,506,495,485,479,475,469,465,471,481,481,479,474,462,450,437,422,407,395,383,375,369,366,365,359,354,353,349,345,343,341,336,335,335,337,331,327,322,315,312,309,303,302,302,294,287,278,278,277,274,277,279,277,268,266,260,260,260,256,254
UBAT0057,02130,1.48E7,5.277E+09,1195,11.996,499,0.663,39,0.00,250,248,252,258,259,256,248,248,246,244,238,233,229,228,226,222,222,221,222,229,238,245,250,257,265,273,284,293,299,304,312,323,334,346,352,365,384,400,417,431,439,447,452,450,459,467,474,481,484,481,475,469,463,461,459,456,451,446,443,437
UBAT0057,02131,1.48E7,5.062E+09,1195,12.015,498,0.659,39,0.00,428,416,413,408,405,401,372,370,363,358,349,341,338,332,328,330,327,320,309,304,302,298,296,292,288,281,272,267,268,265,260,257,257,257,260,261,264,257,255,255,255,250,241,241,242,243,247,253,254,249,250,249,248,249,250,253,252,245,247,263
UBAT0057,02132,1.48E7,4.304E+09,1194,11.995,503,0.661,39,0.00,274,281,300,324,332,334,331,334,340,345,350,347,338,336,330,324,321,319,306,300,292,287,290,292,302,313,322,326,320,310,303,293,279,273,270,263,261,255,250,245,241,236,231,228,225,227,231,227,218,218,219,215,214,216,223,229,254,303,317,325
UBAT0057,02133,1.48E7,4.214E+09,1196,11.994,508,0.659,39,0.00,349,370,363,367,372,369,346,340,347,351,356,364,373,378,368,356,345,342,339,336,335,341,344,350,354,357,368,379,384,394,410,432,455,484,515,547,581,625,662,691,696,691,691,697,693,682,678,697,730,754,774,790,795,782,763,752,750,745,740,737
UBAT0057,02134,1.48E7,7.684E+09,1196,11.995,507,0.662,39,0.00,727,702,679,666,688,792,905,899,902,893,873,849,823,792,758,729,706,689,666,639,620,606,598,602,647,759,816,796,774,786,814,825,818,805,788,760,723,686,654,628,609,600,589,581,570,559,550,550,545,535,526,509,496,484,472,465,461,459,457,456
UBAT0057,02135,1.48E7,9.887E+09,1195,11.995,505,0.656,39,0.00,455,452,457,466,472,473,473,480,486,491,495,497,496,494,491,485,483,478,472,467,470,469,474,475,474,478,483,476,466,454,445,445,448,444,440,443,457,514,615,738,907,963,893,792,705,637,587,544,510,494,480,467,455,440,424,427,437,402,385,394
UBAT0057,02136,1.48E7,7.535E+09,1196,12.005,502,0.663,39,0.00,389,374,407,499,493,678,1026,931,785,666,606,626,655,630,584,536,488,451,423,401,385,368,359,355,347,341,333,324,316,310,302,301,296,291,289,289,290,291,289,292,292,290,290,289,286,285,286,285,285,291,294,296,299,302,300,298,291,284,277,270
UBAT0057,02137,1.48E7,5.842E+09,1197,11.996,498,0.659,39,0.00,268,264,261,261,257,256,254,253,254,256,259,262,258,251,249,245,246,246,249,250,252,267,295,330,345,331,316,298,281,267,255,248,246,242,235,231,226,222,219,218,213,211,212,218,223,226,227,230,227,224,217,217,221,225,227,226,227,227,226,227
UBAT0057,02138,1.48E7,3.659E+09,1197,11.995,497,0.663,39,0.00,230,231,229,221,221,226,240,246,251,254,258,261,259,260,263,268,274,277,275,276,279,278,274,273,272,272,280,281,287,294,305,314,327,342,372,401,422,442,462,468,478,492,501,511,511,505,501,494,481,471,463,459,453,444,440,438,436,433,428,422
UBAT0057,02139,1.48E7,5.232E+09,1195,11.997,498,0.662,39,0.00,417,410,409,404,396,385,365,357,354,345,336,329,319,312,304,300,296,290,281,277,276,279,285,293,299,304,306,308,307,303,301,299,297,299,306,307,314,320,322,326,330,324,319,317,314,313,314,306,298,293,287,286,281,279,276,268,264,257,250,246
UBAT0057,02140,1.48E7,4.584E+09,1196,11.994,501,0.663,39,0.00,242,235,230,227,226,226,231,229,227,223,221,220,224,229,236,237,234,229,230,228,226,226,222,219,216,213,216,222,226,228,230,226,226,230,229,230,233,234,232,237,242,238,234,228,228,230,228,225,223,224,226,223,224,223,223,222,224,225,225,220
UBAT0057,02141,1.48E7,3.357E+09,1196,11.993,501,0.663,39,0.00,215,214,214,215,214,212,220,223,227,229,230,235,240,247,251,253,248,245,246,253,275,302,312,319,323,320,316,310,302,295,291,286,278,267,260,255,254,247,241,238,234,229,223,220,216,218,220,219,217,210,205,198,197,194,187,183,176,176,174,176
UBAT0057,02142,1.48E7,3.541E+09,1196,11.994,501,0.663,39,0.00,179,178,179,176,175,177,176,175,179,180,180,181,177,177,180,179,175,172,172,174,180,183,183,186,183,182,180,177,172,170,163,156,155,155,161,165,167,171,168,161,160,162,162,162,163,163,161,158,158,161,161,161,161,163,163,166,167,165,164,166
UBAT0057,02143,1.48E7,2.514E+09,1196,11.992,503,0.663,39,0.01,165,162,161,161,160,160,161,164,165,166,171,170,170,168,170,179,183,179,175,174,172,173,173,172,170,175,180,175,173,176,184,192,192,191,190,185,181,179,186,227,325,421,463,472,458,434,404,377,342,307,283,265,249,229,216,208,200,192,191,187
UBAT0057,02144,1.48E7,3.267E+09,1194,11.995,504,0.662,39,0.00,179,174,173,169,170,168,158,154,156,158,159,159,158,156,152,151,147,148,144,145,147,147,146,148,144,144,145,145,145,146,151,157,159,159,159,161,166,174,191,208,221,229,230,228,224,221,218,215,207,198,193,191,190,188,189,187,182,181,182,183
UBAT0057,02145,1.48E7,2.560E+09,1194,11.996,501,0.658,39,0.00,183,181,176,170,164,157,155,155,154,152,150,149,148,145,147,148,148,147,148,150,157,162,164,167,165,165,167,164,165,164,165,168,168,170,173,175,175,171,175,181,185,184,186,181,177,174,170,172,171,169,169,169,169,167,161,155,156,158,161,170
UBAT0057,02146,1.48E7,2.438E+09,1195,11.995,497,0.663,39,0.00,176,180,178,180,181,181,181,183,182,178,177,180,187,203,242,282,284,272,256,241,242,263,296,324,332,329,317,298,281,264,248,235,215,205,199,195,194,198,204,219,237,263,281,290,297,302,305,308,312,315,313,305,303,301,293,282,273,266,270,286
UBAT0057,02147,1.48E7,3.723E+09,1196,11.994,494,0.661,39,0.00,287,281,276,269,261,255,244,238,236,233,227,225,221,216,215,219,223,223,226,230,229,228,233,237,240,248,258,269,277,280,273,270,268,262,256,255,252,254,255,257,257,258,262,266,267,266,265,268,279,291,295,295,290,290,294,294,289,282,278,274
UBAT0057,02148,1.48E7,3.810E+09,1196,12.000,498,0.663,39,0.00,269,263,260,261,259,261,265,275,288,298,297,289,279,276,277,277,274,272,272,272,275,283,287,283,283,283,287,287,283,279,278,279,275,272,275,272,269,271,268,269,267,265,262,260,256,253,244,239,238,237,234,234,233,227,222,224,225,227,222,221
UBAT0057,02149,1.48E7,3.893E+09,1195,12.011,501,0.662,39,0.00,220,219,219,215,213,210,207,202,200,198,196,199,198,204,205,207,207,209,208,204,200,194,191,189,186,185,189,188,185,180,174,175,177,181,179,174,171,169,173,177,182,191,192,194,195,194,196,194,195,191,187,187,184,183,184,190,203,227,303,415
UBAT0057,02150,1.48E7,3.015E+09,1195,11.994,501,0.661,39,0.00,483,526,528,502,452,405,323,291,261,234,216,202,208,332,662,1510,2044,2091,1923,1681,1449,1249,1083,952,840,746,667,600,547,505,465,431,401,380,368,355,336,315,291,278,279,281,277,268,255,247,242,241,240,225,218,214,217,210,208,212,214,213,214,221
UBAT0057,02151,1.48E7,7.793E+09,1196,11.995,502,0.659,39,0.00,249,280,276,248,229,216,229,249,271,291,300,299,298,297,292,289,283,277,267,263,258,255,250,244,238,231,229,228,224,222,223,227,229,228,228,226,227,231,239,239,234,231,227,225,224,221,215,214,216,215,215,217,221,220,215,210,207,212,219,216
UBAT0057,02152,1.48E7,3.555E+09,1195,11.995,503,0.660,39,0.00,209,202,197,191,188,187,186,184,180,175,168,167,166,166,167,168,171,176,184,189,187,186,182,182,173,171,191,201,175,180,269,345,262,221,263,319,271,237,271,394,480,484,458,448,479,516,557,605,666,716,725,710,683,645,604,556,512,473,442,435
UBAT0057,02153,1.48E7,4.865E+09,1195,11.998,500,0.663,39,0.00,440,447,451,445,440,442,455,453,463,486,527,574,602,606,596,572,549,540,529,523,519,517,517,517,513,504,499,492,477,465,458,450,444,435,426,421,418,418,414,405,402,398,400,404,404,401,400,400,395,387,384,382,372,363,356,351,348,357,381,399
UBAT0057,02154,1.48E7,6.683E+09,1197,11.996,496,0.663,39,0.00,401,401,398,393,381,371,378,384,384,397,423,443,447,441,423,406,394,376,364,355,337,318,306,299,290,284,277,276,277,284,280,274,270,265,263,260,262,265,261,252,248,244,238,235,234,230,233,234,230,225,218,215,212,211,211,210,213,211,210,205
UBAT0057,02155,1.48E7,4.398E+09,1197,11.995,494,0.662,39,0.00,204,206,204,204,206,205,205,209,211,212,207,208,213,214,211,210,208,209,205,205,206,207,206,203,203,197,193,187,186,184,178,176,177,176,175,172,174,175,168,165,159,157,157,154,152,156,161,172,192,203,203,199,198,196,189,182,172,167,159,153
UBAT0057,02156,1.48E7,2.786E+09,1195,11.994,492,0.661,39,0.00,156,157,158,156,151,150,148,143,142,142,144,144,144,145,149,151,151,156,170,176,174,172,171,182,191,192,191,193,191,188,186,197,230,303,374,389,374,357,335,320,314,303,289,273,261,251,240,232,220,210,206,201,194,190,184,174,167,166,161,159
UBAT0057,02157,1.48E7,3.044E+09,1194,12.006,494,0.657,39,0.00,159,162,164,168,171,174,171,168,167,163,157,159,159,161,164,163,161,162,158,157,159,156,155,158,156,158,161,161,164,161,156,154,155,162,164,166,172,172,168,163,165,168,170,170,171,172,171,168,161,153,146,142,143,146,147,149,155,160,160,159
UBAT0057,02158,1.48E7,2.384E+09,1194,12.010,497,0.663,39,0.00,159,165,183,186,175,176,182,180,179,178,177,175,178,177,181,187,188,184,184,184,184,186,197,262,517,848,986,977,904,801,697,611,537,467,410,364,325,292,264,248,236,227,218,215,216,215,212,211,211,214,216,219,214,210,206,207,209,212,211,205
UBAT0057,02159,1.48E7,4.435E+09,1196,11.995,501,0.661,39,0.00,202,199,196,194,191,192,194,196,202,206,205,202,196,190,184,178,173,168,167,163,158,163,166,168,171,171,169,167,169,169,170,174,177,174,174,171,170,172,167,168,167,168,169,166,162,159,156,151,148,146,144,149,151,148,146,146,146,149,152,153
UBAT0057,02160,1.48E7,2.519E+09,1196,11.994,503,0.660,39,0.00,156,163,164,165,163,157,155,154,151,149,153,152,151,150,147,148,149,146,147,149,149,144,141,143,143,147,147,146,147,146,140,139,139,139,140,136,135,134,137,138,136,134,132,128,130,135,132,131,129,126,127,129,130,130,132,134,134,132,132,131
UBAT0057,02161,1.48E7,2.095E+09,1195,11.994,506,0.663,39,0.00,130,124,121,118,117,116,119,125,129,131,131,130,128,128,127,123,123,122,122,119,119,122,125,125,129,130,129,129,130,132,135,134,138,138,136,139,145,146,145,142,139,135,129,125,123,118,119,125,131,135,140,143,144,145,143,141,140,138,137,140
UBAT0057,02162,1.48E7,1.938E+09,1196,11.997,506,0.659,39,0.00,149,156,158,158,160,168,163,165,175,201,224,229,224,213,201,191,184,175,167,162,154,147,142,140,136,131,128,129,131,132,133,135,137,136,133,130,126,123,118,112,109,112,114,122,126,128,131,133,131,129,127,122,116,111,110,112,114,114,116,113
UBAT0057,02163,1.48E7,2.127E+09,1196,11.997,503,0.662,39,0.00,110,112,116,117,119,120,124,121,121,125,123,121,124,126,125,127,133,136,142,147,147,150,155,158,163,178,213,238,243,238,235,231,224,219,217,215,210,208,206,203,198,192,183,176,175,175,173,172,177,185,187,189,187,183,179,172,171,171,174,177
UBAT0057,02164,1.48E7,2.516E+09,1196,11.994,503,0.663,39,0.00,175,176,179,179,176,170,166,166,165,166,163,164,163,166,167,165,163,159,153,149,150,150,145,150,158,163,166,165,164,163,157,153,151,149,149,150,154,157,161,164,162,162,163,161,165,165,161,159,159,160,160,163,160,159,157,153,155,158,155,156
UBAT0057,02165,1.48E7,2.375E+09,1195,11.993,507,0.663,39,0.00,163,165,166,170,174,175,177,188,203,211,215,219,218,215,215,221,217,222,253,350,438,452,465,474,454,421,382,355,336,318,298,284,274,261,250,241,233,222,210,207,206,203,207,214,220,227,224,220,216,216,208,203,202,207,209,206,208,208,205,203
UBAT0057,02166,1.48E7,3.691E+09,1196,11.996,505,0.663,39,0.00,205,207,209,207,210,221,243,250,252,256,287,333,322,295,277,270,265,264,261,264,261,259,259,256,256,257,254,246,243,237,233,230,225,224,226,232,235,238,237,236,240,243,242,240,235,229,229,234,238,235,231,227,221,217,212,209,202,196,196,196
UBAT0057,02167,1.48E7,3.551E+09,1196,11.995,503,0.654,39,0.00,190,189,189,183,187,187,184,179,177,179,177,179,185,188,186,184,184,184,182,183,183,182,179,173,170,168,169,168,164,162,164,162,165,173,185,193,200,202,206,225,296,340,316,279,250,233,229,227,234,239,239,231,225,219,215,215,212,206,197,183
UBAT0057,02168,1.48E7,2.969E+09,1196,11.994,504,0.663,39,0.00,174,170,162,160,158,155,152,151,152,152,153,155,154,152,149,146,144,142,144,144,145,149,148,152,156,157,156,156,154,146,144,142,138,134,127,123,121,118,117,117,119,121,126,132,133,131,141,159,177,181,183,180,170,164,160,155,151,147,150,150
UBAT0057,02169,1.48E7,2.189E+09,1195,11.995,499,0.661,39,0.00,150,150,147,141,135,135,134,133,132,127,127,131,132,131,129,131,131,133,136,141,139,139,140,139,140,141,141,140,133,126,121,118,120,118,114,117,112,113,116,120,123,125,125,126,128,130,134,130,133,134,133,132,133,133,133,132,130,129,126,124
UBAT0057,02170,1.48E7,1.928E+09,1196,12.010,493,0.660,39,0.00,124,125,127,125,124,127,132,129,128,125,129,131,127,128,128,129,133,131,129,126,125,124,125,125,125,123,120,120,125,125,123,126,127,126,126,126,127,128,125,121,120,120,121,121,121,122,124,122,121,126,133,135,137,140,138,135,132,131,131,127
UBAT0057,02171,1.48E7,1.877E+09,1195,11.994,493,0.662,39,0.00,129,136,137,133,129,125,122,119,115,115,116,119,121,124,127,129,133,135,137,134,129,126,125,124,122,121,120,122,125,126,125,123,122,123,122,120,122,120,117,114,108,109,116,149,210,254,277,285,282,275,268,262,252,242,232,227,221,218,213,204
UBAT0057,02172,1.48E7,2.332E+09,1194,11.995,494,0.660,39,0.00,197,190,182,177,169,163,159,160,159,157,155,156,156,152,150,151,152,147,147,153,158,161,156,151,148,145,142,141,144,151,148,143,144,141,137,143,166,170,150,147,155,172,231,296,316,313,301,285,273,262,250,239,233,230,223,218,216,207,196,189
UBAT0057,02173,1.48E7,2.714E+09,1194,11.995,492,0.663,39,0.00,179,171,166,158,156,149,141,138,140,143,148,156,161,163,166,167,169,167,167,171,178,175,176,178,174,172,175,175,177,180,183,185,190,195,198,202,202,203,204,205,207,210,213,226,240,244,244,248,253,259,267,275,282,294,302,301,301,311,326,340
UBAT0057,02174,1.48E7,3.063E+09,1195,11.998,499,0.663,39,0.00,351,365,379,390,392,398,420,425,432,439,451,463,469,468,522,903,940,927,2720,5826,3432,1889,5507,12232,17644,19389,24428,27711,26931,32456,44165,50878,48259,44294,42376,40117,32001,25318,22482,19996,15575,13143,13446,13188,10024,8752,10543,12802,13684,14349,14678,14205,13464,12720,11696,9752,8237,7642,6863,5796
UBAT0057,02175,1.48E7,1.960E+11,1189,12.014,509,0.664,39,0.00,5320,5277,4802,4261,4096,3993,3251,3231,2966,2685,2601,2590,2389,2175,2083,2051,1960,1909,1912,1896,1859,1870,1922,1873,1803,1806,1879,2018,2272,2444,2470,2433,2378,2324,2277,2243,2222,2232,2238,2246,2263,2280,2314,2372,2440,2529,2645,2756,2859,2975,3103,3241,3400,3584,3800,4042,4290,4555,4866,5210
UBAT0057,02176,1.48E7,4.193E+10,1194,11.995,512,0.661,39,0.00,5550,5882,6192,6507,6867,7240,8028,8436,8846,9270,9656,10009,10370,10742,11138,11556,11908,12257,12591,12887,13169,13422,13653,13872,14060,14214,14327,14410,14457,14500,14550,14589,14649,14690,14670,14610,14548,14462,14388,14332,14259,14214,14167,14104,14037,13944,13827,13704,13557,13385,13216,13065,12901,12734,12593,12448,12309,12184,12042,11876
UBAT0057,02177,1.48E7,1.830E+11,1202,11.995,506,0.659,39,0.00,11732,11579,11392,11220,11056,10904,10585,10424,10304,10187,10036,9857,9669,9507,9348,9180,9002,8842,8685,8547,8428,8326,8219,8058,7905,7773,7657,7570,7503,7375,7191,7001,6836,6671,6531,6423,6302,6167,6025,5897,5764,5629,5506,5387,5277,5159,5034,4905,4772,4630,4474,4346,4219,4096,3992,3909,3831,3747,3646,3538
UBAT0057,02178,1.48E7,1.059E+11,1198,11.996,498,0.658,39,0.00,3454,3361,3260,3147,3031,2933,2739,2652,2572,2498,2420,2344,2267,2196,2121,2055,1985,1916,1852,1787,1725,1661,1604,1550,1492,1438,1381,1334,1297,1264,1235,1210,1182,1149,1114,1079,1042,1005,969,936,906,883,860,839,825,810,796,778,760,738,713,690,671,661,650,637,625,608,595,583
UBAT0057,02179,1.48E7,2.170E+10,1196,11.996,494,0.661,39,0.00,576,574,569,556,547,536,519,513,511,502,490,476,469,464,456,449,441,434,431,422,413,405,401,400,405,407,408,413,409,409,407,397,390,387,382,385,388,385,382,390,391,381,371,366,352,342,345,344,342,341,342,362,414,480,523,532,526,520,504,493
UBAT0057,02180,1.48E7,6.433E+09,1195,11.995,496,0.663,39,0.00,487,483,474,476,476,478,478,477,474,473,465,459,456,452,449,448,446,447,447,446,448,441,434,429,424,416,412,411,407,403,397,388,382,379,376,377,369,361,354,349,345,347,353,360,371,380,383,380,371,364,365,370,372,371,371,400,493,566,577,553
