# Supplementary material for: Using bioluminescence as a tool for studying diversity in marine zooplankton and dinoflagellates: an initial assessment
Source: PeerJ. 2024 Jun 11;12:e17516. doi: 10.7717/peerj.17516 (PMC11177854; doi:10.7717/peerj.17516)
Supplement: Supplemental Information 2 [file peerj-12-17516-s002.zip › cell isolations/m.leidyi/leidyi23.dat]

UBAT0057,03068,1.48E7,2.466E+05,1197,11.995,734,0.662,40,0.02,0,0,0,0,0,0,0,0,0,0,0,0,0,0,0,0,0,0,0,0,0,0,1,0,0,0,0,0,0,0,0,0,0,0,0,0,0,0,0,0,0,0,0,0,0,0,0,0,0,0,0,0,0,0,0,0,0,0,0,0
UBAT0057,03069,1.48E7,2.466E+05,1199,11.997,733,0.657,40,0.02,0,0,0,0,0,0,0,0,0,0,0,0,0,0,0,0,0,0,0,0,0,0,0,0,0,0,0,0,0,0,0,0,0,0,0,0,0,0,0,0,0,2,5,4,2,0,0,0,0,0,0,0,0,2,7,5,1,0,0,0
UBAT0057,03070,1.48E7,6.906E+06,1199,12.002,728,0.658,40,0.01,0,0,0,0,1,0,0,0,0,0,0,0,0,0,0,0,0,0,0,0,0,0,0,0,0,0,0,0,0,0,0,0,0,0,0,0,0,0,0,0,0,0,0,0,0,0,0,0,0,0,0,0,0,0,0,0,5,5,2,4
UBAT0057,03071,1.48E7,4.439E+06,1200,11.983,731,0.660,40,0.02,1,0,0,0,0,0,0,0,0,0,0,0,0,0,0,0,0,0,0,0,0,0,0,0,0,0,0,0,0,0,0,0,0,0,0,0,0,0,0,0,0,0,0,0,0,0,0,0,0,0,0,0,0,0,0,0,0,0,0,0
UBAT0057,03072,1.48E7,0.000E00,1198,11.994,737,0.659,40,0.02,0,0,0,0,0,0,0,0,0,0,0,0,0,0,0,0,0,0,0,0,0,0,0,0,0,0,0,0,0,0,0,0,0,0,0,0,0,0,0,0,0,0,0,0,0,0,0,0,0,0,0,0,0,0,0,0,0,0,0,0
UBAT0057,03073,1.48E7,0.000E00,1199,11.991,731,0.659,40,0.03,0,0,0,0,0,0,0,0,0,0,0,0,0,0,0,0,0,0,0,0,0,3,4,3,2,0,0,0,0,1,0,0,0,1,1,1,0,0,0,0,0,0,0,0,0,0,0,0,0,0,0,0,0,0,0,0,0,0,0,0
UBAT0057,03074,1.48E7,3.946E+06,1201,11.994,731,0.658,40,0.01,0,0,0,0,0,0,0,0,0,0,0,0,0,0,0,0,0,0,0,0,0,0,0,0,0,0,0,0,0,0,0,0,0,0,0,0,0,0,0,0,0,0,0,0,0,0,0,0,0,0,0,0,0,0,0,0,0,0,0,0
UBAT0057,03075,1.48E7,0.000E00,1200,11.994,729,0.660,40,0.02,0,0,0,0,0,0,0,0,0,0,0,0,0,0,0,0,0,0,0,0,0,0,0,0,0,0,0,0,0,0,0,0,0,0,0,0,0,0,0,0,0,0,0,0,0,0,0,0,0,0,0,0,0,0,0,0,0,0,0,0
UBAT0057,03076,1.48E7,0.000E00,1200,11.991,728,0.660,40,0.02,0,0,0,0,0,0,0,0,0,0,0,0,0,0,1,4,3,2,2,6,10,7,5,3,0,0,0,0,0,0,0,0,0,0,0,0,0,0,0,0,0,0,0,0,0,0,0,0,0,0,0,0,0,0,0,0,0,0,0,0
UBAT0057,03077,1.48E7,1.060E+07,1200,11.994,731,0.658,40,0.01,0,0,0,0,0,0,0,0,0,0,0,0,0,1,0,0,0,0,0,0,0,0,0,0,0,0,0,0,0,0,0,0,0,0,0,0,0,0,0,0,0,0,0,0,0,0,0,0,0,0,0,0,0,0,0,0,0,0,0,0
UBAT0057,03078,1.48E7,2.466E+05,1199,11.996,731,0.659,40,0.02,0,0,0,0,0,0,0,0,0,0,0,0,0,1,0,0,0,0,0,0,0,0,0,0,0,0,0,0,0,0,0,0,0,0,0,0,0,0,0,0,0,0,0,0,0,0,0,0,0,0,0,0,0,0,0,0,0,0,1,0
UBAT0057,03079,1.48E7,4.933E+05,1199,11.998,731,0.662,40,0.01,0,0,0,0,0,0,0,0,0,0,0,0,0,0,0,0,0,1,0,0,0,0,2,4,3,0,0,0,0,0,0,0,0,0,1,0,0,0,0,0,0,0,0,0,0,0,0,0,0,0,0,4,6,6,5,2,0,2,0,0
UBAT0057,03080,1.48E7,8.879E+06,1200,11.998,730,0.655,40,0.01,0,0,0,0,0,0,0,0,0,0,0,0,0,0,0,0,0,0,0,0,0,0,0,0,0,0,0,0,0,0,0,0,0,0,0,0,0,0,0,0,0,0,0,0,0,0,0,0,0,0,0,0,0,0,0,0,0,0,0,0
UBAT0057,03081,1.48E7,0.000E00,1200,11.995,729,0.655,40,0.02,0,0,0,0,0,0,0,0,0,0,0,0,0,0,0,0,0,0,0,0,0,0,0,0,0,0,0,0,0,0,0,0,0,0,0,0,0,0,0,0,0,0,0,0,0,0,0,0,0,0,0,0,0,0,0,0,0,0,0,0
UBAT0057,03082,1.48E7,0.000E00,1200,11.995,738,0.663,40,0.01,0,0,0,0,0,0,0,0,0,0,0,0,0,0,0,0,0,0,0,0,0,0,0,0,0,0,0,0,0,0,0,0,0,0,0,1,0,0,0,0,0,0,0,0,0,0,0,0,0,0,0,0,0,0,0,0,0,0,0,0
UBAT0057,03083,1.48E7,2.466E+05,1202,11.998,736,0.656,40,0.01,0,0,0,0,0,0,0,0,0,0,0,0,0,0,0,0,0,0,0,0,0,0,0,0,0,0,0,0,0,0,0,0,0,0,0,0,0,0,0,0,0,0,0,0,0,0,0,0,0,0,0,0,0,0,0,0,0,0,0,0
UBAT0057,03084,1.48E7,0.000E00,1201,11.997,733,0.657,40,0.01,0,0,0,0,0,0,0,0,0,0,0,0,0,0,0,0,0,0,0,0,0,0,0,0,0,0,0,0,0,0,0,0,0,0,0,0,0,0,0,0,0,0,1,0,0,0,0,0,0,0,0,0,0,0,0,0,0,0,0,0
UBAT0057,03085,1.48E7,2.466E+05,1200,11.997,735,0.662,40,0.02,0,0,0,0,0,0,0,0,0,0,0,0,0,0,0,0,0,0,0,0,0,0,0,0,0,0,0,0,0,0,0,0,0,3,2,1,1,0,0,0,0,0,0,0,0,0,0,0,0,0,0,0,0,0,0,0,0,0,0,0
UBAT0057,03086,1.48E7,1.726E+06,1200,11.997,732,0.659,40,0.00,0,0,0,0,0,0,0,0,0,0,0,0,0,0,0,0,0,0,0,0,0,0,0,0,0,0,0,0,0,0,0,0,0,0,0,0,0,0,0,0,0,0,0,0,0,0,0,0,0,0,0,0,0,0,0,3,2,0,1,0
UBAT0057,03087,1.48E7,1.479E+06,1199,12.022,732,0.658,40,0.02,0,0,0,0,0,0,0,0,0,0,0,0,0,0,0,0,0,0,1,0,0,0,0,0,0,0,1,1,0,0,0,0,0,0,0,0,0,0,0,0,0,0,0,0,0,0,0,0,0,0,0,0,0,0,0,0,0,0,0,0
UBAT0057,03088,1.48E7,7.399E+05,1200,11.996,731,0.662,40,0.00,0,0,0,0,0,0,0,0,0,0,0,0,0,0,0,0,0,0,0,0,0,0,0,0,0,0,0,0,0,0,0,0,0,0,0,0,0,0,0,0,1,0,0,0,0,0,0,0,0,0,0,0,0,0,4,6,3,0,0,0
UBAT0057,03089,1.48E7,3.453E+06,1201,12.002,734,0.658,40,0.01,0,0,1,2,1,1,0,0,0,0,0,0,0,0,0,0,0,0,0,0,0,0,0,0,0,0,0,0,0,0,0,0,0,0,0,0,0,0,0,0,0,0,0,0,0,1,1,0,0,1,0,0,0,0,0,0,0,0,0,0
UBAT0057,03090,1.48E7,1.973E+06,1200,11.993,735,0.662,40,0.02,0,0,0,0,0,0,1,0,0,2,0,0,0,0,0,0,1,0,0,0,0,0,0,1,0,0,0,0,0,0,0,0,0,0,0,0,0,0,0,0,0,0,0,0,0,0,0,0,0,0,0,0,0,0,0,0,0,0,0,0
UBAT0057,03091,1.48E7,1.233E+06,1198,11.995,733,0.659,40,0.01,0,0,0,0,0,0,0,0,0,0,0,0,0,0,0,0,0,0,0,0,0,0,0,0,0,0,0,0,0,0,0,0,0,0,0,0,0,0,0,0,0,0,1,0,1,1,0,0,0,0,0,0,0,0,0,0,0,0,0,0
UBAT0057,03092,1.48E7,7.399E+05,1200,11.997,732,0.654,40,0.01,0,0,0,0,0,0,0,0,0,0,0,0,0,0,5,12,10,9,9,5,1,0,0,0,0,0,0,0,0,0,0,0,0,0,0,0,0,0,0,0,0,0,0,0,0,0,0,0,0,0,0,0,0,0,0,0,0,0,0,0
UBAT0057,03093,1.48E7,1.257E+07,1200,11.993,738,0.658,40,0.01,0,0,0,0,0,0,0,0,0,0,0,0,0,0,0,0,0,0,0,0,0,0,0,1,0,0,0,0,0,0,0,0,0,0,0,0,0,0,0,0,0,0,0,0,0,0,0,0,0,0,0,0,0,0,0,0,0,0,0,0
UBAT0057,03094,1.48E7,2.466E+05,1199,12.023,736,0.660,40,0.02,0,0,0,0,0,0,0,0,0,0,0,0,0,0,0,0,0,0,0,0,0,0,0,0,0,0,1,0,0,0,0,0,0,0,0,0,0,0,0,0,0,0,0,0,0,0,0,0,0,0,0,1,0,0,0,0,0,0,0,0
UBAT0057,03095,1.48E7,4.933E+05,1201,12.023,732,0.660,40,0.01,0,0,0,0,0,0,0,0,0,0,0,0,0,0,0,0,0,0,0,0,1,0,0,0,0,0,0,0,0,0,0,0,0,0,0,0,0,0,0,0,0,0,0,0,0,0,0,0,0,0,0,0,0,0,0,0,0,0,1,0
UBAT0057,03096,1.48E7,4.933E+05,1202,11.997,732,0.657,40,0.02,0,0,0,0,0,0,0,0,0,0,0,0,0,0,0,0,0,0,0,0,0,0,0,0,0,0,0,0,0,0,0,0,0,0,0,0,0,0,0,0,0,0,0,0,0,0,0,0,0,0,0,0,0,0,0,0,0,0,0,0
UBAT0057,03097,1.48E7,0.000E00,1201,11.998,730,0.660,40,0.01,0,0,0,0,0,0,0,0,0,0,0,0,0,0,0,0,0,0,0,0,0,0,0,0,0,0,0,0,0,0,0,0,0,0,0,0,0,0,0,0,0,0,0,0,0,0,0,0,0,0,0,0,0,0,0,0,0,0,0,0
UBAT0057,03098,1.48E7,0.000E00,1201,11.994,736,0.659,40,0.00,0,0,0,0,0,0,0,0,0,0,0,0,0,0,0,0,0,0,0,0,0,0,0,0,0,0,0,0,0,0,0,0,0,0,0,0,0,0,0,0,0,0,0,0,0,0,1,0,0,0,5,5,6,4,1,1,1,0,1,0
UBAT0057,03099,1.48E7,6.166E+06,1200,11.996,732,0.658,40,0.02,0,0,0,0,0,0,0,0,0,0,0,0,0,0,0,0,0,0,0,0,0,0,0,0,0,0,0,0,0,0,0,0,0,0,0,0,0,0,0,0,0,0,0,0,0,0,0,0,0,0,0,0,0,0,0,0,0,0,0,0
UBAT0057,03100,1.48E7,0.000E00,1199,12.021,730,0.658,40,0.00,0,0,0,0,0,0,2,0,0,0,0,0,0,0,0,0,0,0,0,0,0,0,0,0,0,0,0,0,0,0,0,0,0,0,0,0,0,0,0,0,0,0,0,0,0,0,0,0,0,0,0,0,0,0,0,0,0,0,0,0
UBAT0057,03101,1.48E7,4.933E+05,1198,11.993,731,0.662,40,0.02,0,0,0,0,0,0,0,0,0,0,0,0,0,0,0,0,0,0,0,0,0,0,0,0,0,0,0,0,0,0,0,0,0,0,0,0,0,0,0,0,0,0,0,0,0,0,0,0,0,0,0,0,0,0,0,0,0,0,0,0
UBAT0057,03102,1.48E7,0.000E00,1198,11.994,738,0.658,40,0.00,0,0,0,0,0,0,0,0,0,0,0,0,0,0,1,0,0,0,0,0,0,0,0,0,0,0,0,0,0,0,0,0,0,0,0,0,0,0,0,0,0,0,0,0,0,0,0,0,0,0,0,0,0,0,0,0,0,2,2,1
UBAT0057,03103,1.48E7,1.479E+06,1200,11.992,734,0.659,40,0.01,0,0,0,0,0,0,0,0,0,0,0,0,1,0,0,0,0,0,0,0,0,0,0,0,0,0,0,0,0,1,0,0,0,0,0,0,0,0,0,0,0,0,0,0,0,0,0,0,0,0,0,1,1,0,0,0,8,46,109,195
UBAT0057,03104,1.48E7,2.414E+08,1199,11.991,734,0.660,40,0.03,617,4821,17189,38561,65535,65535,65535,65535,65535,65535,65535,65535,65535,65535,65535,65535,65535,65535,65535,65422,65535,61432,47530,37805,33408,31846,28484,24249,21377,20737,20746,18366,16107,14857,14230,12914,11425,10339,9530,8935,8488,8218,7959,7591,7183,6723,6276,5815,5442,5124,4730,4305,3933,3598,3330,3124,2946,2766,2567,2367
UBAT0057,03105,1.48E7,4.251E+11,1184,11.985,693,0.660,40,0.01,2210,2075,1953,1844,1725,1620,1452,1380,1318,1274,1232,1191,1159,1126,1093,1060,1033,1012,998,989,979,976,981,987,1001,1030,1062,1102,1159,1236,1319,1423,1553,1691,1851,2048,2266,2499,2759,3054,3388,3745,4104,4480,4890,5314,5748,6210,6670,7116,7568,8032,8503,8978,9458,9918,10344,10716,11058,11430
UBAT0057,03106,1.48E7,5.327E+10,1185,12.022,733,0.657,40,0.02,11796,12133,12443,12704,12902,13108,13492,13648,13769,13843,13937,14041,14105,14177,14239,14265,14291,14283,14244,14226,14209,14185,14147,14066,13968,13863,13764,13685,13623,13520,13380,13240,13096,12957,12797,12646,12489,12330,12171,11991,11798,11643,11468,11307,11131,10958,10813,10681,10530,10344,10158,9988,9833,9679,9525,9372,9209,9054,8921,8810
UBAT0057,03107,1.48E7,1.825E+11,1203,11.994,734,0.660,40,0.01,8709,8595,8449,8280,8134,7996,7720,7594,7481,7378,7269,7143,7016,6890,6780,6709,6644,6552,6454,6351,6231,6129,6025,5936,5842,5757,5675,5614,5539,5460,5397,5337,5277,5214,5143,5074,5016,4959,4885,4815,4744,4676,4614,4546,4473,4405,4332,4253,4175,4104,4048,3995,3933,3872,3827,3781,3734,3678,3620,3559
UBAT0057,03108,1.48E7,8.254E+10,1204,11.996,738,0.659,40,0.00,3502,3441,3388,3355,3332,3291,3148,3092,3051,3000,2948,2890,2836,2797,2767,2726,2673,2623,2564,2513,2468,2421,2376,2329,2275,2224,2180,2128,2080,2035,1984,1940,1905,1866,1846,1815,1767,1733,1700,1672,1637,1599,1557,1510,1474,1442,1415,1390,1363,1339,1313,1287,1260,1236,1210,1183,1151,1124,1110,1101
UBAT0057,03109,1.48E7,3.082E+10,1206,11.993,735,0.661,40,0.01,1084,1062,1038,1014,995,975,934,914,894,876,853,834,820,806,788,768,748,735,727,714,694,669,648,630,611,602,589,579,573,560,546,534,521,507,496,486,480,472,464,455,452,444,430,422,416,405,389,377,370,362,349,340,328,316,304,293,281,274,261,249
UBAT0057,03110,1.48E7,8.613E+09,1204,11.987,735,0.659,40,0.02,247,243,235,230,225,219,207,200,198,196,192,190,185,183,177,172,167,160,153,146,141,136,134,132,123,117,115,112,109,102,99,97,94,91,88,86,84,81,78,78,77,75,73,70,68,66,65,65,64,65,64,63,60,59,58,55,55,54,52,51
UBAT0057,03111,1.48E7,1.746E+09,1204,11.989,731,0.659,40,0.00,46,41,41,42,41,38,35,34,32,29,26,26,26,25,26,27,26,24,20,20,20,23,21,17,21,23,22,19,18,21,23,21,22,23,24,22,21,22,19,19,19,18,18,19,18,18,19,20,20,19,16,16,17,16,15,17,17,15,14,12
UBAT0057,03112,1.48E7,3.337E+08,1203,11.996,730,0.660,40,0.03,10,9,8,7,8,9,10,10,8,10,11,10,8,7,5,4,7,6,8,9,9,10,12,8,9,9,11,13,14,13,11,6,6,5,5,6,7,7,5,3,3,1,3,3,2,4,3,2,4,6,5,7,8,9,11,12,13,13,11,13
UBAT0057,03113,1.48E7,1.171E+08,1201,12.015,735,0.660,40,0.00,19,16,14,15,19,22,26,24,24,28,28,23,21,20,19,18,17,17,19,21,20,17,16,17,19,19,17,17,15,17,17,18,18,15,16,15,15,15,16,16,16,16,16,14,16,14,13,15,16,14,15,15,13,14,16,17,14,13,14,16
UBAT0057,03114,1.48E7,2.560E+08,1200,11.985,733,0.660,40,0.02,15,15,13,12,11,10,11,11,10,10,9,9,9,12,15,17,17,16,14,13,13,13,13,10,10,9,10,10,10,9,10,12,12,12,16,16,15,15,17,19,17,18,18,24,27,29,29,27,31,30,30,34,36,37,37,37,36,35,35,39
UBAT0057,03115,1.48E7,2.789E+08,1201,12.004,729,0.660,40,0.03,40,37,37,40,39,38,40,35,35,38,39,36,37,39,40,40,40,38,38,36,36,36,36,35,36,37,37,37,39,40,39,37,37,35,32,30,31,31,34,33,34,34,32,31,33,33,31,31,32,31,28,29,31,31,34,37,37,39,48,116
UBAT0057,03116,1.48E7,6.294E+08,1201,11.994,729,0.656,40,0.00,370,658,807,856,835,773,630,562,506,454,414,381,346,318,296,276,255,241,226,208,198,187,179,176,167,162,162,159,154,151,147,144,146,145,147,147,149,152,159,158,156,154,160,168,174,180,180,175,168,169,173,176,179,184,191,196,197,199,203,208
UBAT0057,03117,1.48E7,3.955E+09,1201,11.988,733,0.659,40,0.02,214,219,221,224,226,222,229,235,236,239,243,247,247,243,241,240,235,231,233,236,233,233,231,227,222,222,221,215,212,216,216,215,213,209,208,212,210,211,210,211,210,210,210,211,209,207,208,208,204,201,199,197,194,191,189,183,178,178,178,173
UBAT0057,03118,1.48E7,3.182E+09,1201,11.993,735,0.658,40,0.01,170,169,167,169,167,165,167,165,164,164,164,163,165,169,169,169,172,173,170,166,166,167,161,162,159,156,156,156,156,153,152,150,148,149,147,144,150,152,154,157,159,158,162,169,171,177,183,185,191,197,198,204,210,218,227,234,232,236,246,248
UBAT0057,03119,1.48E7,2.597E+09,1200,11.987,729,0.658,40,0.03,253,257,264,269,272,271,276,279,285,287,289,292,296,297,298,295,292,291,291,289,287,283,276,278,281,280,276,275,279,279,275,273,271,270,267,264,255,247,249,248,246,249,249,244,240,231,229,226,222,217,212,212,210,202,195,191,188,185,180,180
UBAT0057,03120,1.48E7,3.771E+09,1200,11.985,730,0.659,40,0.01,177,175,174,171,169,173,168,162,159,155,154,156,154,151,147,147,146,140,135,136,135,131,129,130,126,127,126,122,121,118,118,117,117,112,113,115,114,113,112,112,114,115,114,114,113,113,114,114,113,114,114,115,122,128,138,152,166,184,200,211
UBAT0057,03121,1.48E7,2.037E+09,1200,11.989,735,0.659,40,0.01,214,214,218,218,218,217,224,221,216,219,222,223,221,223,227,231,239,239,245,254,261,271,284,290,304,325,337,351,370,389,413,429,438,449,468,491,512,529,545,570,592,604,613,626,641,651,659,681,698,703,709,716,725,731,733,740,745,744,747,754
UBAT0057,03122,1.48E7,6.633E+09,1200,11.989,732,0.660,40,0.02,764,762,760,760,760,758,760,752,740,728,709,692,683,671,659,652,637,621,611,600,594,584,567,554,542,534,528,519,506,494,487,480,475,462,445,430,422,411,404,399,391,380,371,362,352,341,336,332,324,317,307,297,292,288,282,271,263,257,254,251
UBAT0057,03123,1.48E7,7.317E+09,1199,11.994,733,0.658,40,0.02,246,244,241,237,230,229,218,213,211,207,203,199,194,190,186,179,179,179,176,177,175,174,172,169,166,165,165,163,161,157,152,153,152,151,150,147,145,142,140,139,138,134,132,130,125,123,118,116,114,113,109,107,106,103,101,102,103,99,98,96
