# Supplementary material for: Using bioluminescence as a tool for studying diversity in marine zooplankton and dinoflagellates: an initial assessment
Source: PeerJ. 2024 Jun 11;12:e17516. doi: 10.7717/peerj.17516 (PMC11177854; doi:10.7717/peerj.17516)
Supplement: Supplemental Information 2 [file peerj-12-17516-s002.zip › cell isolations/m.leidyi/leidyi24.dat]

UBAT0057,03165,1.48E7,9.841E+07,1199,11.998,733,0.660,40,0.02,5,8,10,7,6,7,8,7,4,4,5,5,5,7,5,8,8,8,8,7,7,9,9,11,9,7,7,6,7,11,11,9,10,12,10,10,11,17,24,21,16,11,8,9,6,7,8,7,11,11,12,11,10,9,10,8,8,9,6,7
UBAT0057,03166,1.48E7,1.327E+08,1198,12.020,736,0.660,40,0.01,9,7,7,9,9,7,13,9,10,8,9,9,8,7,8,9,9,9,10,8,8,7,7,7,9,9,8,10,6,7,6,6,7,7,6,5,4,9,13,14,15,13,12,11,10,8,6,5,7,6,6,7,6,7,6,5,7,4,7,8
UBAT0057,03167,1.48E7,1.196E+08,1199,11.995,733,0.658,40,0.02,9,16,21,18,15,14,10,9,7,7,8,7,6,5,4,6,6,7,8,7,5,8,7,5,6,5,5,4,6,9,9,12,10,9,8,7,8,7,7,7,5,5,6,4,6,11,13,11,9,6,4,5,5,9,16,18,13,9,7,8
UBAT0057,03168,1.48E7,1.240E+08,1200,11.994,748,0.659,40,0.00,8,7,6,7,6,5,5,5,5,4,4,6,6,5,5,4,4,6,7,3,2,3,4,6,9,9,12,15,15,16,17,18,18,18,14,17,17,16,16,15,15,12,12,11,11,14,21,29,31,27,23,20,17,14,11,9,7,8,5,5
UBAT0057,03169,1.48E7,1.642E+08,1200,12.001,736,0.660,40,0.02,7,5,9,10,8,9,9,6,7,4,5,7,5,4,8,19,25,21,15,16,16,16,14,18,18,18,21,20,21,24,26,26,27,28,25,26,25,26,25,25,24,22,20,18,21,21,19,21,20,17,15,15,14,13,16,15,15,17,17,17
UBAT0057,03170,1.48E7,2.488E+08,1200,11.995,736,0.660,40,0.01,15,13,14,14,14,13,10,11,11,8,12,14,12,10,10,10,11,10,6,7,7,6,7,6,6,9,10,8,7,9,9,10,11,12,11,9,9,10,10,13,17,14,10,13,15,14,17,15,11,12,15,16,17,14,10,9,11,14,13,9
UBAT0057,03171,1.48E7,1.635E+08,1201,11.993,737,0.659,40,0.02,8,9,4,6,5,4,3,2,2,5,3,3,4,3,7,6,2,4,5,3,4,5,5,6,6,6,6,6,5,3,4,2,3,4,4,3,5,6,7,4,5,4,3,4,3,1,1,1,4,4,5,4,2,2,3,5,2,0,0,2
UBAT0057,03172,1.48E7,5.722E+07,1201,11.997,732,0.660,39,0.00,3,3,1,3,1,0,1,0,0,1,3,4,2,1,2,4,2,2,3,3,3,3,5,6,3,1,2,4,3,3,5,3,4,5,3,2,4,4,4,3,2,4,1,1,4,3,2,3,3,3,4,3,4,5,4,4,3,5,4,6
UBAT0057,03173,1.48E7,4.439E+07,1202,12.017,736,0.661,40,0.01,6,3,3,5,6,6,4,6,6,7,6,3,5,5,5,4,5,6,8,5,3,6,5,4,4,6,9,6,7,6,5,7,6,8,8,5,7,7,5,5,7,7,6,5,7,7,8,10,8,7,5,7,8,6,5,4,3,6,7,5
UBAT0057,03174,1.48E7,8.682E+07,1202,12.000,734,0.657,40,0.01,7,8,6,5,4,4,4,7,7,7,7,6,9,8,6,4,5,6,7,6,7,5,5,6,5,3,2,2,4,7,8,7,8,9,4,2,4,1,3,5,4,7,6,8,10,8,8,9,8,6,6,6,7,3,4,4,5,7,5,7
UBAT0057,03175,1.48E7,8.559E+07,1201,11.997,736,0.662,40,0.03,6,6,8,8,5,7,8,9,7,8,8,6,6,6,6,6,6,5,6,8,8,7,8,7,6,6,6,5,4,6,4,6,8,7,5,8,7,3,4,5,5,4,3,2,3,3,3,2,3,3,3,5,5,6,5,6,4,4,3,4
UBAT0057,03176,1.48E7,8.115E+07,1200,11.994,731,0.660,40,0.01,4,5,7,4,4,4,4,4,5,2,3,2,2,3,2,0,0,0,1,4,4,4,5,8,7,6,5,5,3,3,2,2,2,2,2,3,1,3,5,2,2,2,4,5,4,5,6,6,6,5,4,4,7,7,6,7,4,4,2,4
UBAT0057,03177,1.48E7,5.599E+07,1198,11.995,727,0.661,40,0.02,3,2,2,3,4,5,3,3,3,4,5,9,13,12,11,10,8,7,6,6,6,4,3,6,2,3,5,2,3,3,4,5,6,6,5,4,5,2,3,3,2,3,5,7,5,6,7,4,3,1,0,5,4,1,2,3,3,1,0,2
UBAT0057,03178,1.48E7,6.437E+07,1196,11.987,729,0.658,40,0.01,1,2,2,3,2,2,3,5,7,6,5,4,3,2,3,2,1,3,3,2,0,1,0,2,0,2,2,0,3,3,1,0,2,0,0,3,4,2,4,4,4,2,7,15,16,18,16,10,6,4,5,5,5,4,3,4,4,4,5,7
UBAT0057,03179,1.48E7,5.993E+07,1196,11.995,730,0.658,40,0.01,6,6,7,11,9,6,7,7,7,6,6,5,4,7,8,5,4,6,7,8,5,2,3,5,3,3,3,5,5,5,3,3,5,3,3,2,1,2,4,4,3,5,4,5,5,6,8,8,6,5,7,3,4,5,3,3,2,2,3,3
UBAT0057,03180,1.48E7,7.054E+07,1197,11.995,738,0.659,40,0.02,1,2,4,2,2,4,3,3,2,2,3,5,7,10,9,7,2,2,4,5,5,3,4,2,3,5,4,2,5,4,3,3,4,6,4,4,4,4,3,5,7,7,4,5,3,5,7,7,7,8,9,9,10,10,7,6,5,4,7,7
UBAT0057,03181,1.48E7,7.301E+07,1198,11.998,738,0.659,40,0.01,7,7,8,6,7,7,6,6,8,10,10,10,9,8,6,7,6,5,6,6,8,9,7,7,6,4,3,3,7,7,4,4,4,6,6,4,5,5,4,2,3,4,7,5,4,6,4,4,3,2,5,6,6,4,5,6,6,6,7,4
UBAT0057,03182,1.48E7,8.460E+07,1199,11.996,737,0.657,40,0.02,3,3,3,2,3,5,4,3,3,6,5,4,4,5,4,5,3,3,4,3,6,4,4,4,3,3,5,1,1,2,3,4,4,3,3,5,4,3,2,3,2,4,1,4,6,6,5,6,5,5,5,8,3,3,5,2,2,2,2,3
UBAT0057,03183,1.48E7,5.475E+07,1200,12.006,734,0.658,40,0.01,4,4,5,3,2,2,2,1,1,2,3,3,3,2,1,1,3,0,2,3,0,1,1,0,0,0,2,2,2,3,3,4,3,3,3,3,4,3,5,5,6,4,3,3,3,5,6,3,4,5,2,3,2,2,4,6,5,4,2,3
UBAT0057,03184,1.48E7,4.094E+07,1199,11.993,737,0.659,40,0.01,1,1,3,1,2,4,1,0,1,0,1,2,4,3,4,6,4,2,4,7,5,6,5,5,6,4,1,3,4,6,6,6,6,5,4,5,4,5,5,4,4,4,2,2,1,5,5,5,6,6,7,5,5,7,7,8,9,9,5,6
UBAT0057,03185,1.48E7,6.388E+07,1200,12.017,733,0.659,40,0.01,6,6,6,5,7,6,6,3,2,3,4,3,2,2,4,4,5,8,5,6,8,8,7,7,9,8,6,8,8,9,8,8,9,11,11,10,13,13,16,17,18,18,19,19,22,24,25,26,27,27,29,29,30,30,28,27,31,33,34,33
UBAT0057,03186,1.48E7,2.079E+08,1201,11.996,734,0.661,40,0.02,33,36,35,37,36,36,38,37,37,34,31,32,32,31,29,30,31,30,28,27,30,31,32,32,29,31,28,27,28,24,22,21,21,22,22,18,17,17,16,16,15,15,15,15,15,14,16,16,16,15,14,12,11,12,12,10,10,11,12,11
UBAT0057,03187,1.48E7,3.428E+08,1200,11.994,733,0.659,40,0.02,12,13,12,11,11,11,12,12,7,9,6,6,7,7,9,9,8,11,11,12,12,10,10,9,11,9,6,7,6,7,6,5,5,3,2,6,5,3,6,7,6,6,7,5,6,9,8,5,5,5,5,5,3,1,3,3,6,6,5,6
UBAT0057,03188,1.48E7,1.065E+08,1200,12.012,737,0.659,40,0.02,8,8,7,6,7,6,5,6,8,3,2,5,2,2,2,2,0,2,3,4,6,6,8,8,8,7,6,5,6,7,6,7,9,8,8,8,8,8,9,8,11,12,9,7,8,9,10,10,11,12,13,13,10,11,11,13,14,12,9,10
UBAT0057,03189,1.48E7,1.109E+08,1201,11.995,743,0.658,40,0.01,9,10,10,10,9,11,13,12,10,8,7,9,10,7,8,9,9,7,7,10,12,11,9,8,7,9,7,6,10,9,8,9,7,8,11,10,9,6,5,6,6,6,6,7,5,1,5,5,3,5,4,4,5,5,6,5,5,7,5,3
UBAT0057,03190,1.48E7,1.100E+08,1200,11.994,737,0.661,40,0.02,5,4,2,3,4,1,4,3,3,4,4,2,3,5,2,0,2,2,1,3,3,4,5,4,4,3,1,0,1,3,3,2,1,3,4,3,4,5,5,0,2,4,4,3,5,5,4,3,3,3,2,5,3,2,5,6,4,5,4,2
UBAT0057,03191,1.48E7,4.661E+07,1199,11.996,735,0.659,40,0.02,5,7,7,5,3,1,2,1,0,1,0,1,0,1,1,1,2,2,0,2,2,3,0,1,1,0,1,1,1,2,0,0,1,1,1,0,1,0,2,1,0,1,1,3,4,5,6,3,4,6,1,1,1,4,4,2,3,1,1,1
UBAT0057,03192,1.48E7,2.688E+07,1199,11.986,733,0.656,40,0.01,1,4,3,5,6,6,3,3,4,6,5,3,2,4,4,2,5,4,2,3,6,4,3,5,5,3,4,5,3,3,4,5,2,1,2,3,2,4,4,3,4,5,6,7,5,3,5,7,4,5,5,5,4,3,4,3,0,0,2,2
UBAT0057,03193,1.48E7,5.574E+07,1199,12.002,738,0.659,40,0.03,2,3,3,0,0,3,2,3,1,1,2,0,0,0,1,2,3,1,3,1,0,4,4,0,0,1,1,1,1,1,1,0,2,1,1,1,3,2,1,0,0,0,0,0,0,0,0,0,0,2,3,3,4,2,3,1,2,4,3,3
UBAT0057,03194,1.48E7,2.121E+07,1199,11.990,737,0.658,40,0.01,2,2,0,2,2,2,2,1,5,2,2,2,3,4,4,4,4,4,4,5,4,4,1,3,4,2,1,3,3,4,4,2,0,3,4,5,3,2,1,0,0,1,0,2,0,1,2,1,0,1,1,2,0,0,1,0,0,0,0,2
UBAT0057,03195,1.48E7,2.984E+07,1201,11.986,735,0.658,40,0.03,0,0,0,0,1,0,2,3,3,4,4,2,3,6,6,6,3,3,3,4,4,5,7,8,6,6,7,7,7,8,7,8,6,5,6,6,7,7,8,10,9,10,10,11,10,8,12,9,7,8,10,9,10,10,9,9,10,9,8,6
UBAT0057,03196,1.48E7,9.323E+07,1202,12.023,730,0.660,40,0.00,6,8,11,17,23,24,29,33,49,77,104,118,122,118,112,108,106,97,94,91,89,91,88,80,79,79,75,73,75,75,79,76,67,63,63,62,62,64,66,71,73,72,74,79,83,86,89,90,96,99,97,101,104,106,106,105,104,108,112,114
UBAT0057,03197,1.48E7,1.191E+09,1199,11.991,728,0.659,40,0.03,116,118,120,124,128,130,130,128,129,133,137,139,140,140,139,138,136,137,139,141,142,140,140,141,140,141,137,135,135,128,122,115,112,111,110,109,105,102,100,97,95,91,93,91,89,87,82,79,79,75,77,77,74,70,68,68,68,66,67,60
UBAT0057,03198,1.48E7,1.627E+09,1199,11.994,738,0.657,40,0.00,54,53,55,56,52,50,45,44,43,44,40,37,40,40,37,37,42,52,55,51,47,43,38,36,35,36,37,35,33,32,33,32,31,29,28,27,26,22,25,25,28,27,25,25,25,26,23,22,22,22,20,18,17,19,18,18,18,17,20,22
UBAT0057,03199,1.48E7,4.876E+08,1200,11.994,738,0.659,40,0.02,22,21,21,19,18,17,13,10,10,10,11,9,10,11,13,12,11,11,10,10,10,12,9,9,10,8,9,10,8,5,7,9,6,7,8,8,11,11,9,6,6,4,3,4,6,8,7,6,6,4,3,4,6,5,5,5,6,7,7,6
UBAT0057,03200,1.48E7,1.317E+08,1200,11.992,736,0.656,40,0.01,7,8,5,4,2,2,3,4,4,2,2,2,3,5,5,4,5,5,5,5,5,3,5,5,3,2,0,1,2,4,3,1,3,1,2,5,2,2,4,3,2,3,4,2,4,2,1,3,3,4,4,2,2,2,2,3,2,2,3,3
UBAT0057,03201,1.48E7,4.587E+07,1202,11.994,733,0.658,40,0.02,2,3,4,3,5,6,3,5,4,3,4,4,4,4,2,3,3,0,2,2,2,1,3,2,1,2,0,1,2,2,1,2,3,2,1,0,1,2,0,1,0,0,2,5,10,16,15,8,6,4,4,3,3,2,4,4,4,3,3,5
UBAT0057,03202,1.48E7,4.859E+07,1201,11.993,734,0.661,40,0.00,3,5,3,3,3,1,1,2,2,1,1,3,3,2,2,2,4,3,5,3,3,4,3,4,4,1,4,3,3,4,3,0,3,1,1,4,3,4,5,3,3,4,5,5,4,5,5,2,5,5,6,4,4,3,4,6,9,17,51,184
UBAT0057,03203,1.48E7,3.699E+08,1202,11.994,727,0.656,40,0.01,1060,2128,2174,2827,5099,7956,28562,60547,65535,65535,65535,65535,65535,65535,65535,65535,65535,65535,65535,65535,65535,65535,65535,65535,65535,65535,65535,65535,65535,65535,65535,61955,54898,47333,41613,36929,33323,30076,26183,22404,20007,18505,16745,14685,12677,10810,9255,8043,7053,6208,5460,4783,4163,3648,3239,2887,2603,2378,2168,1978
UBAT0057,03204,1.48E8,5.255E+11,1178,11.996,660,0.508,39,0.01,1807,1657,1314,732,339,157,113,169,290,386,410,381,333,282,239,208,178,154,139,129,120,115,111,112,120,132,145,157,166,174,187,205,225,250,276,308,343,377,417,462,507,553,606,662,715,770,828,878,931,985,1037,1084,1130,1176,1222,1262,1298,1331,1353,1373
UBAT0057,03205,1.48E8,8.167E+10,1183,11.994,730,0.506,39,0.02,1397,1419,1439,1451,1455,1456,1460,1459,1448,1435,1421,1404,1389,1376,1357,1342,1324,1302,1279,1255,1229,1207,1183,1157,1132,1108,1086,1070,1048,1022,999,972,949,932,917,893,873,856,830,810,788,768,748,730,712,697,679,662,649,636,622,610,597,585,571,557,545,534,521,509
UBAT0057,03206,1.48E8,1.479E+11,1210,12.014,736,0.506,39,0.01,499,487,475,467,459,448,432,424,415,404,395,392,383,375,370,362,354,350,345,338,331,327,323,319,314,306,299,296,293,289,284,281,281,276,272,270,266,261,260,254,248,243,240,239,238,231,226,224,223,218,214,211,209,207,202,203,200,196,193,191
UBAT0057,03207,1.48E7,4.445E+10,1209,11.994,739,0.658,40,0.02,189,225,811,1555,1763,1783,1740,1723,1705,1680,1652,1623,1597,1568,1548,1531,1512,1492,1471,1462,1450,1425,1399,1380,1360,1338,1303,1269,1243,1226,1211,1197,1181,1165,1149,1135,1116,1096,1073,1053,1036,1018,1005,992,978,960,949,938,929,919,901,889,880,871,858,840,828,812,803,794
UBAT0057,03208,1.48E7,1.780E+10,1203,11.996,739,0.661,40,0.02,785,779,769,765,763,758,744,737,729,721,707,700,692,681,675,666,653,650,648,635,631,630,628,625,627,630,636,645,640,639,645,649,651,651,648,651,656,654,645,634,627,625,621,607,595,583,572,568,563,556,551,539,528,519,513,508,500,489,473,464
UBAT0057,03209,1.48E7,9.309E+09,1201,11.994,737,0.659,40,0.01,453,443,436,428,417,406,384,377,371,361,353,347,337,330,322,316,309,305,297,286,280,275,273,266,259,254,244,235,232,226,217,212,207,202,200,197,194,191,188,180,175,173,169,163,161,157,152,149,146,144,139,132,130,126,123,123,123,119,118,119
UBAT0057,03210,1.48E7,3.530E+09,1200,11.996,739,0.659,40,0.02,114,111,108,106,102,99,95,91,89,87,87,85,82,82,79,77,78,77,76,75,77,108,246,650,1238,1628,1801,1842,1788,1678,1560,1461,1372,1287,1213,1124,960,839,781,752,724,681,616,516,349,197,131,110,104,100,97,91,92,95,100,105,111,117,120,123
UBAT0057,03211,1.48E7,7.102E+09,1198,11.997,734,0.662,40,0.03,125,130,134,133,136,144,157,157,158,153,155,159,158,159,163,164,165,166,164,160,158,157,154,148,143,143,141,135,132,133,133,127,122,119,114,108,106,104,103,100,100,100,94,90,88,90,88,88,87,82,80,76,73,71,72,68,69,68,67,65
UBAT0057,03212,1.48E7,1.769E+09,1199,11.999,736,0.660,40,0.01,64,62,62,59,61,61,59,57,57,57,57,58,57,56,57,54,50,46,46,46,44,45,41,39,39,38,38,37,36,35,33,35,35,34,31,32,32,29,29,28,25,27,26,25,24,21,18,18,18,19,20,20,20,22,19,18,17,17,16,17
UBAT0057,03213,1.48E7,5.414E+08,1201,12.000,742,0.661,40,0.02,16,14,15,15,15,17,14,13,12,13,17,16,16,18,16,14,18,23,26,30,33,35,33,29,26,23,23,22,23,21,19,19,21,22,23,20,21,21,21,22,20,17,15,16,16,17,16,16,16,15,16,16,15,17,18,18,19,23,24,24
UBAT0057,03214,1.48E7,2.908E+08,1201,11.997,734,0.658,40,0.01,26,27,28,30,31,33,33,35,39,43,45,48,47,47,48,52,55,54,55,57,57,57,57,59,62,64,68,69,68,69,70,69,71,73,75,74,78,78,77,77,76,75,77,78,77,79,78,77,77,76,77,80,79,79,78,78,80,82,79,80
UBAT0057,03215,1.48E7,9.434E+08,1203,11.994,738,0.660,40,0.01,84,86,87,91,97,106,124,135,150,166,179,193,209,231,257,279,296,317,339,357,374,384,401,410,417,426,454,520,592,631,648,651,647,639,632,617,602,595,591,581,569,564,568,574,581,597,616,634,663,704,761,838,939,1065,1202,1366,1544,1730,1939,2162
