# Supplementary material for: Using bioluminescence as a tool for studying diversity in marine zooplankton and dinoflagellates: an initial assessment
Source: PeerJ. 2024 Jun 11;12:e17516. doi: 10.7717/peerj.17516 (PMC11177854; doi:10.7717/peerj.17516)
Supplement: Supplemental Information 2 [file peerj-12-17516-s002.zip › cell isolations/m.leidyi/leidyi25.dat]

UBAT0057,03226,1.48E7,5.723E+09,1199,11.996,735,0.661,40,0.01,255,252,250,246,247,249,243,241,239,242,242,242,240,239,243,238,233,233,229,231,230,224,219,211,205,205,208,209,207,203,204,202,196,191,187,183,181,176,169,167,167,164,169,171,163,158,155,156,152,151,150,151,150,145,144,139,135,131,135,133
UBAT0057,03227,1.48E7,2.887E+09,1201,11.996,735,0.656,40,0.00,132,131,130,126,124,122,122,119,120,117,116,114,114,115,116,115,116,113,113,110,108,109,109,109,107,106,106,104,102,101,101,102,100,98,94,94,90,89,90,89,89,88,87,88,87,85,85,88,85,84,85,87,85,87,87,86,88,89,88,91
UBAT0057,03228,1.48E7,1.503E+09,1200,11.994,735,0.659,40,0.01,95,98,97,93,91,92,91,92,94,95,99,98,100,100,101,99,97,96,96,96,97,91,87,87,83,80,82,80,81,83,84,83,83,84,84,84,84,85,88,88,89,90,90,89,88,87,89,89,88,86,86,86,89,89,90,89,86,84,82,81
UBAT0057,03229,1.48E7,1.319E+09,1200,11.994,736,0.656,40,0.01,81,82,84,83,81,83,78,75,74,74,73,74,76,74,73,77,80,82,83,84,81,79,81,78,79,82,82,86,87,87,87,85,84,85,84,83,82,82,78,75,75,76,80,81,80,81,79,76,76,81,84,85,92,93,98,103,106,109,112,119
UBAT0057,03230,1.48E7,1.244E+09,1200,11.995,729,0.658,40,0.02,121,127,132,138,145,153,169,172,177,183,185,190,195,198,202,203,205,210,214,214,215,217,217,216,216,213,209,209,208,206,204,201,197,196,194,193,188,183,179,179,176,170,168,163,161,160,159,161,164,163,163,158,154,154,157,158,159,160,158,153
UBAT0057,03231,1.48E7,2.669E+09,1200,11.997,730,0.659,40,0.00,151,149,146,147,153,156,164,171,179,182,189,198,211,222,231,236,243,255,262,272,280,281,283,287,287,285,285,285,288,290,292,294,300,302,311,326,344,366,394,426,462,506,543,579,620,670,720,776,834,894,950,1003,1062,1111,1151,1193,1247,1298,1333,1366
UBAT0057,03232,1.48E7,7.322E+09,1200,11.998,733,0.661,40,0.02,1396,1428,1474,1516,1551,1587,1651,1680,1713,1745,1776,1797,1809,1823,1850,1871,1882,1878,1875,1891,1908,1914,1917,1907,1905,1913,1910,1905,1909,1906,1907,1912,1894,1875,1861,1841,1827,1815,1798,1772,1743,1722,1708,1697,1673,1652,1634,1610,1591,1588,1573,1555,1532,1511,1499,1490,1480,1464,1459,1451
UBAT0057,03233,1.48E7,2.552E+10,1200,11.994,737,0.658,40,0.01,1446,1437,1421,1419,1424,1423,1393,1374,1355,1346,1332,1310,1292,1283,1263,1236,1211,1194,1177,1155,1134,1118,1094,1072,1065,1045,1020,1004,989,971,954,939,928,913,894,883,871,849,831,814,796,782,770,761,750,737,720,702,687,672,663,656,652,640,632,623,611,597,583,573
UBAT0057,03234,1.48E7,1.445E+10,1199,12.012,734,0.658,40,0.01,568,558,551,541,528,516,501,495,490,484,475,470,468,460,450,442,434,425,414,408,403,398,395,396,397,392,388,381,377,375,368,360,358,353,350,348,344,338,337,335,326,319,312,307,304,301,301,300,298,296,292,289,284,280,274,268,263,261,257,254
UBAT0057,03235,1.48E7,5.559E+09,1199,12.017,735,0.659,40,0.01,249,245,242,237,231,227,222,222,224,226,228,228,227,225,224,221,220,218,220,222,221,217,216,218,218,221,222,223,226,230,233,236,239,238,233,228,227,226,224,225,223,221,218,215,212,210,210,203,201,204,201,197,194,189,186,186,182,182,184,180
UBAT0057,03236,1.48E7,3.208E+09,1199,12.024,736,0.658,40,0.01,180,181,184,179,172,169,162,159,158,156,154,155,156,155,151,147,146,144,142,145,148,153,153,149,149,147,147,149,147,147,146,144,138,136,135,134,130,125,121,124,126,129,132,135,139,147,157,158,161,165,166,168,166,164,164,163,168,176,186,191
UBAT0057,03237,1.48E7,2.266E+09,1199,11.987,732,0.658,40,0.03,189,182,181,187,184,179,175,172,172,173,173,175,175,172,173,176,176,176,173,171,174,172,169,169,169,164,163,161,162,164,164,166,165,166,166,172,177,172,176,178,180,174,171,169,168,166,167,168,166,167,169,170,170,170,168,164,162,164,166,167
UBAT0057,03238,1.48E7,2.528E+09,1199,11.994,735,0.658,40,0.02,170,172,174,172,167,167,162,160,160,156,153,153,149,150,154,153,150,150,149,145,146,144,146,145,142,141,141,136,135,133,132,130,129,129,129,125,123,121,117,115,117,119,117,119,120,125,129,130,133,135,139,140,140,142,144,147,151,151,152,159
UBAT0057,03239,1.48E7,2.105E+09,1199,11.994,743,0.659,40,0.02,170,177,181,182,187,193,194,197,201,210,217,224,234,245,255,269,283,298,315,338,357,376,393,409,425,437,450,462,473,484,494,498,502,509,512,514,515,518,525,519,520,519,520,521,526,528,525,523,523,522,512,505,505,500,496,496,491,485,479,468
UBAT0057,03240,1.48E7,6.017E+09,1199,11.994,733,0.659,40,0.00,458,444,439,433,427,419,405,396,391,385,378,372,364,352,346,339,332,329,323,313,305,297,291,289,284,277,275,273,264,258,254,252,244,238,236,233,229,226,224,223,221,220,214,211,206,201,198,194,191,192,190,187,184,183,181,181,182,183,184,183
UBAT0057,03241,1.48E7,4.052E+09,1199,11.993,737,0.660,40,0.01,184,181,179,176,174,172,172,167,166,164,164,168,178,187,195,196,197,198,197,198,197,196,192,188,186,183,177,171,171,172,173,167,158,154,154,150,148,146,146,145,145,149,152,156,159,162,165,174,179,183,191,199,209,219,225,233,243,248,251,257
UBAT0057,03242,1.48E7,2.704E+09,1201,11.992,739,0.659,40,0.01,263,271,280,284,288,290,287,289,298,302,299,299,303,308,306,303,304,303,304,301,300,295,294,293,288,286,285,281,279,272,267,262,261,258,251,244,240,238,234,233,232,226,222,218,215,213,206,203,206,207,201,199,200,195,191,192,192,188,184,182
UBAT0057,03243,1.48E7,3.756E+09,1202,11.986,733,0.659,40,0.03,176,176,173,169,169,167,155,152,151,150,148,142,139,141,142,140,140,141,137,133,132,128,128,127,123,119,116,119,116,118,116,116,115,112,111,112,115,112,112,111,106,111,109,101,103,103,104,104,102,104,102,102,98,97,99,98,99,98,101,99
UBAT0057,03244,1.48E7,1.814E+09,1203,11.987,738,0.658,40,0.01,92,93,94,98,100,99,107,114,125,136,155,183,211,237,261,284,304,321,336,347,359,375,394,405,416,432,446,463,474,485,496,507,523,535,546,555,560,561,569,569,567,566,566,566,563,562,559,558,553,555,560,560,553,539,537,543,543,544,540,528
UBAT0057,03245,1.48E7,6.131E+09,1202,11.997,736,0.658,40,0.02,520,518,517,511,503,503,485,478,470,461,458,461,477,488,476,457,444,431,426,419,413,408,409,411,413,410,403,398,390,378,367,366,366,361,352,342,336,325,322,315,314,310,300,297,290,287,283,274,266,261,259,254,244,236,232,225,225,221,215,211
UBAT0057,03246,1.48E7,5.396E+09,1200,11.990,740,0.661,40,0.01,205,200,204,206,202,194,181,182,182,181,182,177,173,169,165,164,163,162,154,149,148,145,143,141,139,137,135,133,131,130,129,129,131,133,129,127,123,118,120,126,125,124,125,124,122,122,119,118,117,118,120,121,120,119,114,109,108,106,107,107
UBAT0057,03247,1.48E7,2.094E+09,1199,11.991,734,0.659,40,0.02,108,108,106,104,102,99,96,93,93,96,94,92,91,91,88,89,88,87,87,91,93,91,92,92,94,94,91,91,90,87,87,86,85,85,87,89,87,86,83,83,85,88,88,90,90,89,88,89,89,94,93,88,87,85,85,84,82,81,80,80
UBAT0057,03248,1.48E7,1.328E+09,1199,11.993,733,0.662,40,0.02,81,80,81,82,85,85,86,85,86,88,84,85,84,83,86,88,88,87,86,83,81,82,82,80,81,81,77,74,73,74,73,72,72,71,70,74,72,69,72,70,70,69,68,68,68,71,72,70,71,74,73,73,72,73,68,67,64,67,64,60
UBAT0057,03249,1.48E7,1.124E+09,1200,11.994,733,0.657,40,0.01,63,67,70,68,67,66,67,65,67,69,68,64,63,63,64,68,70,70,68,71,73,74,74,76,76,75,75,73,73,73,77,79,78,75,71,69,69,73,74,76,82,83,82,84,85,85,88,94,96,97,100,107,113,118,125,129,135,139,149,156
UBAT0057,03250,1.48E7,1.250E+09,1199,11.996,734,0.658,40,0.01,163,173,183,193,203,209,212,217,221,224,228,233,236,244,248,254,255,261,263,261,261,265,269,268,266,266,270,274,274,269,263,261,263,263,259,251,246,248,249,247,243,236,233,232,230,233,228,224,220,217,216,216,216,208,206,202,198,192,188,186
UBAT0057,03251,1.48E7,3.467E+09,1200,11.994,739,0.658,40,0.01,182,178,175,172,169,165,162,158,156,156,152,150,147,145,144,146,145,143,142,140,136,134,130,127,126,123,121,121,117,116,116,116,119,121,119,116,113,110,108,104,105,105,106,105,103,104,103,100,99,98,98,97,96,94,93,93,94,95,93,92
UBAT0057,03252,1.48E7,1.826E+09,1203,11.992,735,0.658,40,0.01,92,88,89,87,85,86,83,84,85,84,84,84,84,86,84,82,80,76,74,76,77,76,77,76,76,76,76,76,78,77,72,73,75,76,75,74,69,70,70,68,73,75,75,74,73,71,70,71,74,73,72,71,69,67,64,64,64,62,59,59
UBAT0057,03253,1.48E7,1.111E+09,1202,11.994,735,0.656,40,0.02,58,58,57,56,58,59,57,58,57,62,64,64,67,66,65,63,59,57,59,58,58,57,55,54,56,59,57,59,60,60,56,58,57,55,57,57,58,59,59,58,58,59,58,62,62,61,62,61,63,60,59,59,62,62,62,61,58,61,63,64
UBAT0057,03254,1.48E7,8.820E+08,1199,11.996,733,0.662,40,0.01,66,65,63,66,66,61,60,58,61,62,63,63,63,62,62,60,62,62,61,63,63,61,65,63,59,58,59,60,59,60,59,59,61,61,61,62,61,61,63,62,61,58,60,60,61,62,64,67,71,72,71,69,67,66,66,63,63,60,58,61
UBAT0057,03255,1.48E7,9.225E+08,1200,11.994,730,0.660,40,0.02,60,57,57,58,60,61,60,57,53,53,53,55,54,55,58,62,63,63,64,67,65,65,66,68,72,71,72,74,77,76,74,71,71,74,72,72,69,66,67,67,70,73,71,69,69,69,69,66,67,68,65,65,65,63,65,65,66,66,68,68
UBAT0057,03256,1.48E7,9.703E+08,1201,11.996,728,0.658,40,0.02,68,67,67,69,71,75,73,73,71,71,70,71,68,67,66,64,66,67,65,67,69,72,74,72,73,74,72,69,71,69,66,65,64,68,71,69,69,68,72,72,70,70,70,72,68,65,69,71,74,76,77,75,74,73,73,68,66,66,64,65
UBAT0057,03257,1.48E7,1.031E+09,1200,11.996,733,0.659,40,0.00,68,68,67,68,70,69,68,69,72,70,69,71,73,74,75,72,71,71,66,64,64,66,70,73,73,71,68,66,63,63,65,65,63,60,59,59,62,62,60,58,58,59,59,61,63,66,69,68,69,66,64,63,63,61,62,63,61,59,59,58
UBAT0057,03258,1.48E7,9.684E+08,1199,11.994,733,0.657,40,0.01,58,59,61,60,56,54,51,52,56,55,53,55,57,59,58,58,54,54,52,50,51,51,47,46,46,47,50,49,51,54,58,68,79,87,97,123,132,128,119,112,102,94,90,89,89,84,81,79,77,80,77,75,76,74,71,71,72,73,68,64
UBAT0057,03259,1.48E7,1.035E+09,1199,11.996,737,0.657,40,0.01,63,62,62,65,66,69,73,77,83,85,89,90,92,91,93,96,99,105,109,116,123,127,133,134,136,137,138,140,148,156,157,161,165,170,177,181,185,184,186,182,185,190,187,185,184,188,189,188,189,191,190,192,193,195,190,189,191,193,189,185
UBAT0057,03260,1.48E7,2.148E+09,1199,12.004,733,0.660,40,0.02,184,186,187,183,187,191,180,181,183,185,186,182,179,176,172,172,173,177,176,171,170,169,169,166,165,160,157,156,154,151,149,146,145,148,148,143,137,135,136,134,131,133,132,132,132,132,130,125,126,129,131,132,131,127,136,164,206,263,314,341
UBAT0057,03261,1.48E7,2.484E+09,1199,12.015,734,0.659,40,0.02,361,369,369,363,354,340,319,306,295,286,276,267,259,254,254,254,254,254,256,263,273,279,284,286,289,300,309,319,329,340,343,351,355,360,368,377,384,389,392,399,404,412,415,415,424,433,440,442,441,446,453,456,457,458,457,458,457,459,458,460
UBAT0057,03262,1.48E7,5.334E+09,1199,11.995,736,0.661,40,0.02,462,461,457,450,445,444,429,424,428,431,430,425,415,411,412,413,416,413,424,468,497,500,502,505,517,522,517,510,501,484,457,442,434,421,408,391,378,363,353,348,341,330,321,320,312,302,296,292,289,290,295,292,286,285,283,279,281,278,273,270
UBAT0057,03263,1.48E7,5.779E+09,1200,11.995,733,0.658,40,0.01,269,266,261,259,256,253,251,248,244,243,244,243,240,236,231,226,220,216,214,206,198,194,189,185,183,184,186,189,190,186,183,180,172,168,163,164,164,159,156,151,150,149,148,146,146,147,141,140,138,137,139,140,138,140,140,143,144,144,148,149
UBAT0057,03264,1.48E7,2.743E+09,1200,11.996,733,0.658,40,0.02,153,152,147,148,151,155,156,156,161,163,166,175,196,225,223,215,217,240,264,256,247,245,255,259,255,267,295,322,325,339,363,386,383,381,388,405,416,402,386,382,387,405,431,449,476,502,519,526,521,513,505,507,514,533,546,566,596,628,657,692
UBAT0057,03265,1.48E7,5.297E+09,1198,11.985,732,0.657,40,0.01,735,778,821,864,914,959,1042,1081,1110,1131,1165,1207,1254,1282,1298,1315,1336,1365,1387,1404,1428,1458,1487,1503,1504,1510,1528,1555,1576,1579,1587,1603,1626,1633,1632,1629,1629,1627,1626,1617,1601,1583,1556,1538,1534,1534,1518,1494,1474,1456,1435,1418,1398,1375,1352,1331,1302,1275,1261,1240
UBAT0057,03266,1.48E7,2.045E+10,1198,11.992,737,0.659,40,0.03,1219,1192,1161,1134,1117,1100,1058,1029,997,973,959,941,925,902,866,833,812,795,781,766,748,727,704,681,664,648,635,623,610,591,574,561,548,532,518,502,491,484,476,469,464,456,447,436,422,411,397,387,382,383,377,367,358,352,349,347,341,334,331,327
UBAT0057,03267,1.48E7,9.401E+09,1199,11.993,742,0.660,40,0.02,321,320,328,328,324,323,315,308,299,293,286,279,271,265,262,258,259,256,250,245,238,234,230,226,226,224,218,214,209,202,194,189,190,187,181,179,173,168,166,159,154,150,147,144,138,135,134,132,130,130,129,129,127,126,127,130,128,122,120,117
UBAT0057,03268,1.48E7,3.019E+09,1202,11.992,736,0.660,40,0.02,117,116,111,111,113,113,108,104,101,101,101,98,95,94,95,95,92,91,91,97,96,94,92,90,86,86,84,80,78,77,79,78,72,71,70,71,70,68,63,60,61,61,55,56,56,54,54,52,52,51,51,55,56,56,57,58,54,54,50,51
UBAT0057,03269,1.48E7,1.144E+09,1202,12.024,736,0.661,40,0.01,52,48,48,47,49,48,47,47,46,43,41,40,40,40,39,39,38,40,42,43,41,40,39,38,39,36,35,36,37,36,37,39,40,39,41,38,35,38,41,43,43,41,41,42,42,43,42,42,43,41,42,42,42,42,38,37,36,37,36,36
UBAT0057,03270,1.48E7,6.013E+08,1201,12.026,736,0.659,40,0.03,37,37,39,43,44,48,49,47,45,47,48,48,48,46,45,46,46,44,45,44,44,45,50,51,52,53,55,57,57,56,55,56,58,55,55,58,58,58,63,65,65,68,69,72,76,76,75,77,79,78,82,84,83,83,86,85,88,91,95,100
UBAT0057,03271,1.48E7,9.060E+08,1202,11.987,737,0.658,40,0.01,101,100,102,104,103,101,99,103,108,106,104,107,115,119,117,118,118,121,121,122,121,119,117,118,119,117,115,117,117,118,117,120,120,125,125,125,126,125,125,124,124,122,117,116,113,112,110,111,111,112,114,115,112,111,111,109,108,102,101,100
UBAT0057,03272,1.48E7,1.683E+09,1200,11.988,737,0.658,40,0.02,95,91,93,91,87,87,89,90,88,90,90,89,90,90,91,90,88,87,83,81,79,78,78,78,78,78,78,84,95,104,109,110,108,102,99,98,97,95,93,91,88,84,80,74,71,70,68,68,68,67,63,61,58,59,62,61,59,57,60,59
UBAT0057,03273,1.48E7,1.211E+09,1200,11.987,732,0.660,40,0.00,57,58,60,60,62,61,59,59,60,62,64,62,62,62,65,66,68,67,68,70,70,72,73,70,71,72,71,74,74,74,73,71,72,76,74,72,73,73,75,76,75,78,78,78,76,75,75,75,75,70,67,65,67,68,70,70,74,72,71,75
UBAT0057,03274,1.48E7,1.031E+09,1202,11.988,736,0.660,40,0.02,75,75,73,73,73,72,73,70,67,65,61,63,67,66,66,67,67,64,64,65,66,68,69,68,65,65,65,62,60,60,61,62,61,58,54,51,51,51,49,50,48,48,54,63,65,61,57,54,52,50,49,47,46,45,46,47,45,48,51,50
UBAT0057,03275,1.48E7,8.783E+08,1201,11.990,737,0.659,40,0.00,48,51,53,49,45,46,48,47,46,46,47,47,49,49,51,50,46,45,44,42,42,43,41,41,40,38,37,39,40,39,39,40,40,41,41,39,39,39,39,40,41,43,44,43,41,38,38,38,41,43,43,42,41,45,46,45,44,46,41,41
UBAT0057,03276,1.48E7,6.373E+08,1200,11.988,731,0.658,40,0.01,42,42,42,42,42,42,41,39,40,40,44,44,43,42,40,40,40,41,41,40,37,39,42,48,55,65,62,58,59,66,62,60,65,68,65,64,67,93,171,310,437,493,505,490,470,442,415,391,374,354,335,305,289,284,271,257,241,217,180,162
UBAT0057,03277,1.48E7,2.321E+09,1201,11.992,734,0.657,40,0.01,158,163,172,178,181,187,209,222,236,251,263,279,294,307,316,328,339,346,359,378,395,403,412,418,424,436,442,441,437,434,431,429,429,427,426,418,403,395,390,387,383,373,362,357,352,343,337,333,321,311,308,298,291,282,274,267,261,258,252,248
UBAT0057,03278,1.48E7,4.893E+09,1199,11.992,735,0.657,40,0.01,241,232,222,215,214,215,203,200,192,188,184,180,176,170,165,163,155,149,145,143,137,136,134,129,126,122,120,118,120,116,113,109,110,110,110,108,107,104,104,103,98,98,94,95,94,90,89,88,88,87,85,83,81,82,79,80,80,78,78,78
UBAT0057,03279,1.48E7,1.887E+09,1200,11.994,735,0.660,40,0.03,80,80,83,85,84,84,81,81,82,80,80,79,74,73,71,75,76,74,75,73,72,74,71,68,68,71,71,74,75,75,72,72,72,69,71,71,68,68,67,64,65,64,62,61,61,64,64,64,64,61,60,58,54,53,50,51,52,53,56,52
UBAT0057,03280,1.48E7,1.017E+09,1201,11.994,736,0.658,40,0.00,53,52,52,52,48,47,45,45,46,44,43,43,45,45,44,41,43,45,45,46,44,43,42,41,40,41,39,41,42,42,43,44,45,43,41,40,40,41,41,40,43,46,45,43,44,43,45,43,40,39,38,39,39,40,40,36,35,35,36,38
UBAT0057,03281,1.48E7,6.287E+08,1200,11.995,739,0.658,40,0.02,38,38,39,38,38,37,38,35,38,38,37,39,39,36,34,34,34,36,37,35,34,35,33,29,33,36,35,33,34,34,35,33,32,34,33,33,40,47,47,42,40,41,39,38,37,39,40,42,47,49,44,45,45,42,38,39,39,39,39,36
UBAT0057,03282,1.48E7,5.594E+08,1200,11.993,732,0.661,40,0.00,38,37,38,40,40,40,44,44,48,55,60,66,73,77,77,74,71,70,69,65,62,59,59,57,56,56,57,59,61,61,63,63,67,72,80,89,94,99,107,118,128,135,141,153,165,171,175,187,204,216,221,227,234,238,241,245,249,249,254,260
UBAT0057,03283,1.48E7,1.698E+09,1201,11.994,737,0.661,40,0.02,266,270,265,264,265,268,274,269,267,263,263,262,263,262,254,247,244,241,239,235,230,228,222,216,214,210,209,207,202,198,195,191,188,187,186,184,183,178,171,166,167,169,166,165,165,163,159,160,163,162,159,154,146,143,143,145,144,142,142,140
UBAT0057,03284,1.48E7,2.987E+09,1200,11.994,735,0.662,40,0.01,136,137,135,134,134,131,126,124,125,123,121,118,118,113,111,115,115,112,112,108,105,105,105,104,104,102,97,94,94,91,87,83,81,80,82,85,88,89,84,83,81,77,75,76,75,74,73,76,74,72,70,69,69,68,68,70,68,67,64,64
UBAT0057,03285,1.48E7,1.393E+09,1199,11.997,740,0.663,40,0.01,65,62,58,59,60,58,54,53,55,55,51,56,58,58,58,59,58,59,62,60,60,63,70,74,79,84,88,91,94,97,96,91,89,88,88,85,80,74,73,74,71,65,64,64,65,62,60,62,64,62,61,62,65,66,66,69,72,73,73,73
UBAT0057,03286,1.48E7,1.017E+09,1199,11.997,735,0.662,40,0.00,74,77,84,87,91,97,102,107,114,123,130,134,142,150,154,155,161,169,170,175,180,183,183,185,188,193,201,202,205,207,208,213,224,271,423,1403,2139,2218,5184,19690,58671,65535,65535,65535,65535,65535,65535,65535,65535,65535,65535,65535,65535,65535,65535,65535,65535,65535,65535,65535
UBAT0057,03287,1.48E7,3.467E+11,1190,11.997,710,0.662,40,0.01,65535,65535,65535,65535,65535,65535,63630,52522,43398,36000,29484,23976,19500,15922,12952,10411,8434,6955,5821,4908,4131,3443,2853,2421,2131,1913,1737,1568,1388,1259,1176,1112,1061,1017,972,935,899,868,852,852,864,866,855,841,833,835,852,883,919,964,1021,1098,1201,1322,1466,1633,1814,2013,2233,2484
UBAT0057,03288,1.48E7,1.780E+11,1191,12.022,722,0.661,40,0.03,2759,3037,3320,3599,3908,4250,4899,5218,5552,5894,6215,6517,6805,7095,7382,7689,7976,8223,8440,8637,8824,9030,9236,9400,9549,9662,9745,9787,9841,9903,9980,10001,9981,9960,9950,9902,9846,9822,9788,9748,9712,9648,9576,9495,9397,9287,9191,9097,8973,8819,8649,8488,8341,8186,8046,7929,7793,7644,7498,7349
UBAT0057,03289,1.48E7,1.206E+11,1200,11.995,740,0.659,40,0.01,7216,7069,6915,6777,6642,6503,6212,6085,5951,5800,5656,5520,5378,5230,5082,4952,4847,4754,4642,4514,4390,4263,4144,4042,3941,3850,3775,3710,3628,3524,3426,3328,3235,3163,3083,2998,2918,2844,2774,2712,2646,2562,2484,2418,2363,2325,2287,2239,2191,2140,2085,2030,1977,1937,1901,1857,1824,1801,1769,1725
UBAT0057,03290,1.48E7,5.488E+10,1202,11.994,738,0.659,40,0.01,1684,1639,1604,1573,1538,1503,1445,1418,1388,1355,1330,1304,1266,1230,1205,1189,1169,1144,1125,1103,1077,1053,1041,1026,1006,984,962,948,928,909,896,874,848,825,810,798,797,790,773,755,742,725,702,687,678,670,661,657,647,635,626,616,611,604,600,594,588,580,573,560
UBAT0057,03291,1.48E7,1.404E+10,1203,11.995,742,0.656,40,0.01,546,543,541,536,530,519,505,499,493,488,479,468,456,444,435,425,417,413,419,417,406,403,395,384,371,364,357,354,353,351,347,343,335,326,321,316,315,312,311,308,307,304,294,291,285,280,275,272,272,272,272,268,264,259,253,248,242,239,235,232
UBAT0057,03292,1.48E7,5.326E+09,1201,11.996,737,0.659,39,0.02,232,230,229,224,219,215,211,208,205,205,199,198,195,190,190,192,193,191,192,192,194,194,192,196,203,208,214,218,217,215,212,212,213,211,209,209,204,200,199,198,191,183,175,171,172,171,169,166,158,155,153,149,143,140,136,131,129,127,125,123
UBAT0057,03293,1.48E7,2.758E+09,1200,11.995,737,0.655,40,0.00,119,113,109,107,107,103,106,103,99,99,98,99,100,99,97,94,88,90,89,86,86,83,80,79,79,76,75,74,73,71,71,68,64,62,61,61,59,59,58,58,58,57,62,64,61,57,56,57,55,53,52,54,58,62,62,61,61,60,56,55
UBAT0057,03294,1.48E7,1.109E+09,1200,11.997,729,0.658,40,0.01,54,56,55,54,55,56,54,55,55,55,58,60,61,62,58,56,55,53,53,54,57,58,55,56,59,58,57,61,67,66,66,67,69,71,72,71,71,72,72,76,82,88,87,84,81,82,86,88,94,99,100,102,106,105,103,105,109,107,107,110
UBAT0057,03295,1.48E7,1.086E+09,1202,11.994,729,0.659,40,0.01,112,115,113,111,111,112,106,105,107,106,103,102,99,97,95,95,91,89,85,83,81,79,80,78,77,76,75,77,79,77,75,75,71,69,70,70,68,67,67,67,67,67,68,68,67,64,64,67,66,67,68,69,67,64,64,60,54,54,52,52
UBAT0057,03296,1.48E7,1.165E+09,1201,11.994,734,0.659,40,0.02,53,56,58,61,59,56,52,53,53,51,51,50,51,53,57,57,58,56,54,52,50,49,52,52,50,51,50,53,54,53,52,52,52,50,52,50,50,51,51,49,48,46,47,46,43,43,44,45,42,43,44,45,48,49,49,50,56,70,91,109
UBAT0057,03297,1.48E7,7.984E+08,1199,11.994,735,0.659,40,0.02,118,123,124,126,129,127,116,109,106,104,101,99,96,94,94,91,88,85,81,81,81,83,84,83,82,79,79,80,85,89,92,94,93,97,97,98,102,108,112,114,117,121,125,129,132,134,133,134,139,139,139,145,147,147,150,157,159,163,166,168
UBAT0057,03298,1.48E7,1.682E+09,1201,11.995,734,0.659,40,0.00,171,175,179,183,186,185,192,193,190,192,194,197,198,195,199,204,202,204,210,213,216,216,214,212,213,213,217,219,216,214,213,207,206,206,204,204,203,202,202,202,201,195,194,191,182,175,172,168,164,161,160,157,156,151,146,146,142,141,139,135
UBAT0057,03299,1.48E7,2.787E+09,1201,11.995,737,0.660,40,0.01,134,136,134,127,122,126,124,121,121,118,118,117,114,110,110,106,105,106,103,102,100,100,100,101,102,99,95,92,88,84,82,81,77,77,77,75,72,71,70,70,68,67,70,72,69,65,62,61,62,67,65,64,63,62,58,57,55,54,55,55
UBAT0057,03300,1.48E7,1.291E+09,1201,11.995,735,0.660,40,0.00,52,52,54,53,54,56,57,58,58,59,63,62,61,59,58,60,59,57,56,56,59,58,56,57,60,63,66,63,66,68,66,67,68,74,79,80,85,90,90,88,94,98,101,99,93,94,92,88,92,98,100,99,99,99,103,100,95,96,103,111
