# Supplementary material for: Using bioluminescence as a tool for studying diversity in marine zooplankton and dinoflagellates: an initial assessment
Source: PeerJ. 2024 Jun 11;12:e17516. doi: 10.7717/peerj.17516 (PMC11177854; doi:10.7717/peerj.17516)
Supplement: Supplemental Information 2 [file peerj-12-17516-s002.zip › cell isolations/m.leidyi/leidyi26.dat]

UBAT0057,03312,1.48E7,6.183E+09,1201,11.996,733,0.660,40,0.03,195,189,183,181,177,177,169,166,161,160,160,155,153,153,151,149,144,142,139,134,130,130,130,127,124,121,118,118,120,121,126,125,125,124,117,114,111,108,104,102,102,103,104,104,100,99,99,96,95,94,91,93,90,89,89,90,89,86,85,87
UBAT0057,03313,1.48E7,1.827E+09,1199,11.994,739,0.662,40,0.01,87,86,82,82,83,80,76,75,76,76,75,76,80,79,80,81,82,84,83,80,80,76,75,78,80,79,78,81,81,80,79,77,75,77,73,69,69,65,63,63,63,67,65,64,65,67,67,69,67,66,66,69,68,66,66,64,62,59,58,62
UBAT0057,03314,1.48E7,1.081E+09,1198,12.011,736,0.657,40,0.02,72,74,73,70,66,63,64,61,63,61,58,59,58,59,57,55,54,53,52,51,51,52,51,51,49,48,48,48,44,47,46,48,48,47,46,46,45,44,45,45,44,47,47,48,50,45,43,43,47,48,51,47,48,51,50,47,46,45,46,44
UBAT0057,03315,1.48E7,7.599E+08,1200,11.995,739,0.658,40,0.01,44,43,44,43,45,45,48,50,48,48,49,47,46,45,41,39,36,37,38,36,35,35,37,36,36,37,39,39,39,37,34,36,34,35,33,32,33,33,37,37,39,39,36,38,36,36,35,33,33,34,30,30,32,34,30,30,33,36,36,35
UBAT0057,03316,1.48E7,5.577E+08,1202,12.021,736,0.661,40,0.03,34,34,36,42,49,47,38,35,31,31,32,31,32,32,32,33,33,33,32,32,34,34,32,31,32,33,31,29,30,32,31,30,30,30,29,30,30,30,32,34,35,35,35,35,37,37,37,39,40,40,40,40,40,40,38,36,37,36,34,36
UBAT0057,03317,1.48E7,5.110E+08,1202,11.997,731,0.659,40,0.01,36,34,35,38,36,37,38,39,42,41,41,38,37,37,36,33,34,31,28,29,31,31,30,31,30,30,30,35,34,33,32,31,32,32,36,38,35,38,39,37,37,36,36,35,33,31,30,33,44,61,77,88,91,94,93,92,90,88,83,79
UBAT0057,03318,1.48E7,6.603E+08,1201,12.019,733,0.661,40,0.03,77,76,73,72,72,67,46,41,43,39,37,38,40,41,42,44,46,48,48,49,52,51,56,59,61,66,69,73,76,82,90,94,98,103,108,112,118,122,124,126,130,137,149,156,159,164,171,171,171,173,173,174,181,183,185,186,187,188,189,186
UBAT0057,03319,1.48E7,1.553E+09,1199,11.994,733,0.660,40,0.00,185,182,177,179,183,182,183,183,180,178,174,173,173,173,175,173,174,171,169,161,155,155,154,149,148,148,150,149,140,136,133,132,133,132,131,130,130,128,122,117,115,114,113,113,111,107,102,99,98,96,93,91,87,84,84,83,78,75,72,70
UBAT0057,03320,1.48E7,1.989E+09,1200,12.006,731,0.660,40,0.03,67,66,65,67,63,61,60,57,58,59,61,62,61,58,56,57,55,54,54,54,53,52,52,53,51,51,47,48,52,51,50,48,50,48,48,46,44,44,45,45,43,45,43,44,45,43,42,40,43,43,41,41,40,44,46,48,51,51,50,48
UBAT0057,03321,1.48E7,7.503E+08,1202,11.995,736,0.660,40,0.02,45,44,44,44,44,43,41,44,39,38,38,35,34,35,34,40,46,49,52,59,64,64,65,67,65,65,62,60,59,58,58,57,56,53,53,52,51,49,47,46,46,46,47,47,45,45,46,44,41,39,37,38,38,37,37,36,37,37,39,39
UBAT0057,03322,1.48E7,6.941E+08,1200,11.995,733,0.659,40,0.02,39,42,45,46,49,50,48,47,45,48,47,46,49,48,50,50,48,45,44,46,45,45,47,48,51,53,51,53,55,52,51,50,51,52,52,52,51,52,55,58,56,53,54,54,54,54,52,55,54,52,52,54,55,52,48,50,51,51,51,48
UBAT0057,03323,1.48E7,7.436E+08,1198,12.007,735,0.660,40,0.02,48,47,49,53,53,54,52,49,50,50,47,47,47,47,49,50,53,53,50,47,46,46,43,45,46,45,44,41,41,39,38,38,38,37,39,42,44,50,49,46,44,44,43,44,46,49,48,50,48,46,44,42,42,39,39,39,36,33,34,36
UBAT0057,03324,1.48E7,6.620E+08,1198,11.989,737,0.659,40,0.02,34,30,30,30,30,30,28,29,30,31,30,29,31,30,28,30,33,32,29,30,32,31,34,32,31,32,31,32,33,32,29,29,32,32,33,32,30,31,33,30,32,36,35,34,34,36,36,35,36,40,39,39,40,41,38,38,38,36,36,35
UBAT0057,03325,1.48E7,4.856E+08,1199,11.991,733,0.660,40,0.02,34,33,31,30,31,32,35,35,33,34,33,31,32,34,33,34,33,30,28,29,29,30,28,26,31,31,30,33,35,33,35,46,64,81,94,101,105,104,101,97,94,88,82,83,82,79,78,74,72,68,67,65,62,63,63,63,64,61,61,64
UBAT0057,03326,1.48E7,8.001E+08,1200,11.993,735,0.658,40,0.01,66,64,66,66,67,70,72,74,72,72,82,89,91,92,91,88,88,85,82,82,85,94,97,94,90,89,89,90,88,90,92,93,93,92,90,89,84,84,83,84,83,85,80,79,80,77,78,83,82,81,84,81,76,77,80,79,80,84,84,83
UBAT0057,03327,1.48E7,1.228E+09,1200,11.994,735,0.658,40,0.01,80,77,78,81,81,81,72,71,74,76,78,80,77,75,73,71,70,70,67,66,63,66,68,66,66,62,61,65,67,65,68,66,64,65,65,64,65,66,66,70,70,69,70,72,72,75,79,79,80,80,78,75,73,74,76,74,75,76,72,70
UBAT0057,03328,1.48E7,1.057E+09,1199,11.993,733,0.658,40,0.02,71,70,67,64,63,62,61,62,64,64,62,58,60,60,60,59,59,60,59,57,59,57,60,60,58,57,57,56,58,56,56,56,56,56,56,57,57,60,66,76,84,83,77,71,67,67,65,62,58,57,53,52,50,49,47,46,45,46,47,49
UBAT0057,03329,1.48E7,8.798E+08,1200,11.995,735,0.660,40,0.00,47,47,46,46,46,45,41,44,45,46,52,60,64,64,67,66,63,62,58,57,57,55,56,54,51,48,46,45,42,39,40,40,40,39,40,38,39,41,43,43,40,40,39,37,39,42,44,47,46,44,47,50,51,53,53,53,51,54,55,55
UBAT0057,03330,1.48E7,7.177E+08,1200,11.991,735,0.656,40,0.02,55,52,52,54,53,56,55,53,53,54,57,57,55,53,53,55,54,56,62,61,61,60,61,60,56,57,57,54,55,55,52,52,52,51,50,50,49,52,50,49,49,50,45,43,44,43,43,44,41,44,44,43,42,43,43,45,43,41,42,44
UBAT0057,03331,1.48E7,7.513E+08,1201,11.994,735,0.660,40,0.02,42,40,40,40,43,40,35,34,32,31,34,32,33,37,37,39,38,37,36,36,36,36,36,37,38,36,33,34,34,35,33,35,33,33,31,30,30,30,30,31,31,29,30,27,28,26,25,25,24,24,23,22,22,21,21,20,20,21,20,24
UBAT0057,03332,1.48E7,4.627E+08,1201,11.993,732,0.661,40,0.03,28,33,36,40,42,38,39,37,35,35,34,32,31,31,33,35,33,33,32,31,32,32,31,33,33,32,31,32,32,29,28,29,31,32,31,29,26,26,27,26,26,29,30,28,31,31,31,29,29,27,25,25,23,22,22,23,23,27,27,29
UBAT0057,03333,1.48E7,4.511E+08,1201,11.994,732,0.661,40,0.01,30,29,29,31,32,33,30,33,31,28,31,31,30,29,32,32,32,31,32,31,31,30,30,30,29,27,24,24,23,24,24,23,23,25,22,21,21,22,24,22,21,28,26,23,23,23,25,25,26,27,28,28,27,27,25,26,25,26,28,27
UBAT0057,03334,1.48E7,4.013E+08,1199,11.996,730,0.659,40,0.02,27,26,26,25,21,22,26,28,31,32,29,28,28,26,26,27,26,24,26,27,25,25,25,24,26,25,25,26,25,26,27,27,28,29,28,24,26,25,25,23,25,25,27,30,29,28,29,29,29,31,29,31,32,31,30,29,27,27,28,28
UBAT0057,03335,1.48E7,3.998E+08,1198,12.020,733,0.660,40,0.01,29,27,26,28,27,23,26,24,23,28,25,24,23,26,26,25,27,26,26,28,30,30,28,26,28,26,26,27,29,29,30,33,31,29,29,29,28,29,30,30,27,26,26,28,27,26,26,27,24,24,25,23,21,24,25,27,28,29,26,24
UBAT0057,03336,1.48E7,3.954E+08,1197,12.002,733,0.659,39,0.02,25,24,25,25,25,23,24,22,21,19,21,25,25,29,30,27,26,28,24,25,29,27,29,33,29,27,27,29,25,24,23,26,27,27,32,42,53,55,55,56,58,57,57,52,47,46,44,42,39,36,36,35,34,33,33,34,32,34,32,33
UBAT0057,03337,1.48E7,4.913E+08,1198,12.026,733,0.657,40,0.02,35,35,37,35,34,37,35,35,37,39,43,46,52,56,50,43,40,38,37,38,39,40,39,39,40,43,45,44,45,44,45,49,46,43,44,44,45,45,44,45,45,47,47,49,49,48,53,55,55,53,52,46,45,43,41,40,44,43,44,45
UBAT0057,03338,1.48E7,6.474E+08,1198,12.017,736,0.658,40,0.01,46,47,44,43,43,43,44,42,44,42,40,39,39,41,42,41,43,40,37,33,34,40,39,37,34,36,36,37,37,35,37,37,37,38,39,39,45,50,63,83,100,108,113,116,118,119,117,110,105,97,91,87,80,75,74,65,58,52,47,47
UBAT0057,03339,1.48E7,8.497E+08,1198,11.989,733,0.659,40,0.03,46,44,43,41,40,41,40,42,43,41,41,43,40,39,41,42,39,38,38,35,35,37,37,36,37,37,38,36,38,40,45,46,45,47,48,44,41,39,40,41,38,39,39,38,40,43,42,39,40,42,43,41,39,40,40,38,41,41,38,34
UBAT0057,03340,1.48E7,5.942E+08,1200,11.988,739,0.659,40,0.02,36,35,33,35,34,34,35,34,33,34,34,33,32,31,33,33,32,32,30,28,28,28,28,25,26,29,27,26,26,26,25,24,26,25,25,24,26,28,30,29,27,28,31,27,25,24,27,28,28,30,29,29,30,29,26,23,24,23,23,21
UBAT0057,03341,1.48E7,4.215E+08,1200,11.994,736,0.659,40,0.02,21,22,23,23,24,26,27,26,26,27,29,30,32,31,29,27,27,25,26,27,27,28,30,28,27,26,25,26,28,27,26,25,24,27,28,28,24,26,28,26,26,24,24,24,26,24,23,22,25,36,51,58,60,65,66,66,60,55,54,51
UBAT0057,03342,1.48E7,4.770E+08,1200,11.987,746,0.659,40,0.01,53,54,49,48,48,48,47,47,50,49,46,48,49,46,45,49,50,50,52,51,50,52,53,54,55,57,58,56,57,57,58,57,58,58,61,77,138,234,318,384,429,451,460,462,455,447,435,416,393,373,354,334,310,294,278,263,255,245,232,227
UBAT0057,03343,1.48E7,2.528E+09,1203,11.985,747,0.659,40,0.02,220,210,204,195,190,187,181,177,175,175,172,165,161,159,159,164,173,172,169,166,167,175,184,187,188,189,188,190,194,198,204,213,217,216,215,217,214,212,210,207,206,201,197,195,195,194,193,191,185,180,180,179,178,182,185,178,170,163,160,155
UBAT0057,03344,1.48E7,2.751E+09,1200,11.993,735,0.657,40,0.01,149,144,143,141,142,137,128,126,128,126,123,118,115,112,109,109,107,104,104,103,102,101,98,98,97,95,92,89,89,84,83,82,80,79,77,75,76,82,87,89,83,81,78,75,71,70,65,63,62,62,62,60,60,58,56,55,55,56,57,56
UBAT0057,03345,1.48E7,1.334E+09,1197,11.995,734,0.657,40,0.01,53,53,53,51,50,51,51,48,45,43,41,41,38,38,39,38,39,37,34,32,34,36,36,35,35,37,36,34,34,36,34,34,31,31,30,31,33,31,30,30,28,30,30,30,27,25,23,24,24,23,23,22,22,22,22,19,19,20,20,21
UBAT0057,03346,1.48E7,4.891E+08,1199,11.994,727,0.661,40,0.01,19,19,17,17,18,18,19,19,19,19,18,17,16,15,16,16,19,21,20,21,20,18,18,20,19,20,21,21,22,21,19,18,20,20,20,22,21,23,22,19,18,20,19,20,20,19,22,23,24,22,20,19,21,20,20,19,21,20,21,20
UBAT0057,03347,1.48E7,2.895E+08,1200,11.996,728,0.658,40,0.01,18,18,23,22,18,22,22,23,24,25,24,24,23,18,16,17,19,19,17,17,16,17,15,14,13,14,15,13,16,15,16,16,18,15,16,15,15,14,14,15,15,14,14,16,15,15,17,18,19,17,16,14,15,15,15,16,13,12,14,12
UBAT0057,03348,1.48E7,2.486E+08,1199,11.997,734,0.658,40,0.01,13,13,12,11,14,15,12,10,11,17,18,18,18,18,21,25,23,22,24,23,25,23,22,22,26,25,24,22,22,22,23,22,23,23,25,25,22,22,25,26,27,25,24,23,24,26,24,24,26,24,23,24,24,25,23,21,20,20,21,23
UBAT0057,03349,1.48E7,3.177E+08,1201,11.995,739,0.658,40,0.02,23,24,23,21,22,22,22,21,19,21,23,27,31,31,29,27,23,23,20,18,18,18,19,20,24,23,23,22,23,20,21,24,23,20,18,17,18,19,18,17,19,20,18,14,16,17,16,16,18,18,16,17,18,18,15,17,21,20,18,18
UBAT0057,03350,1.48E7,3.006E+08,1203,11.995,734,0.659,40,0.01,17,19,24,26,25,26,23,22,20,20,19,17,19,20,22,23,21,17,19,16,17,14,15,18,16,14,13,15,16,13,15,16,19,22,22,21,20,17,15,17,17,17,17,18,16,16,15,14,15,15,14,17,17,12,12,14,14,15,19,23
UBAT0057,03351,1.48E7,2.646E+08,1203,11.992,738,0.657,40,0.01,23,20,20,24,27,27,33,32,28,26,27,29,28,27,25,25,24,25,25,25,27,24,25,26,26,25,27,26,26,29,28,27,25,23,21,23,24,24,23,21,20,22,22,20,19,20,18,17,18,18,21,21,20,20,23,22,21,19,20,23
UBAT0057,03352,1.48E7,3.512E+08,1201,11.992,741,0.660,40,0.01,23,22,25,28,30,38,39,39,37,34,34,32,31,30,28,27,25,23,23,23,22,23,23,23,20,17,17,18,19,21,21,20,20,17,18,17,17,16,19,19,20,19,20,21,18,19,18,18,17,16,18,18,19,19,16,18,18,17,19,19
UBAT0057,03353,1.48E7,3.302E+08,1200,11.994,740,0.658,40,0.02,17,19,21,19,18,17,16,16,16,17,18,16,15,16,15,17,16,13,13,13,12,14,16,16,15,15,16,15,13,13,11,11,12,11,11,14,13,12,11,10,11,11,11,11,13,15,14,13,13,16,17,18,17,19,18,19,20,18,20,19
UBAT0057,03354,1.48E7,2.229E+08,1200,11.992,733,0.661,40,0.00,19,20,18,17,14,13,13,12,10,10,10,10,13,12,13,9,8,14,22,22,19,17,16,13,13,11,10,11,9,10,9,8,9,10,10,12,10,9,7,9,10,11,11,9,9,9,10,11,11,11,11,13,14,15,13,13,14,12,11,11
UBAT0057,03355,1.48E7,1.785E+08,1199,11.994,736,0.657,40,0.02,13,14,15,12,11,13,15,12,13,12,14,13,12,14,11,11,13,12,10,9,8,8,9,13,12,11,14,13,13,14,16,14,12,15,17,18,15,17,19,17,16,16,13,15,19,16,18,21,18,21,22,23,24,26,26,29,33,31,29,31
UBAT0057,03356,1.48E7,2.432E+08,1199,11.997,736,0.658,40,0.01,28,30,29,27,27,30,39,62,182,459,1146,3556,5543,5790,10600,17151,23832,23147,25370,36824,48351,53157,55952,57127,54196,49307,47358,48495,59507,65535,65535,65535,65535,65535,65535,65535,55412,46190,38014,32070,27987,25773,25307,24319,22102,19608,17294,15244,13173,11097,9319,7947,7019,6380,5734,5047,4325,3619,3014,2541
UBAT0057,03357,1.48E7,3.741E+11,1182,11.994,694,0.660,40,0.02,2169,1871,1614,1386,1183,1014,780,696,621,569,528,497,469,442,422,404,388,382,383,385,392,401,425,465,530,618,724,836,967,1136,1360,1646,1976,2350,2781,3265,3815,4445,5137,5893,6722,7594,8488,9399,10358,11336,12319,13309,14249,15179,16097,16951,17781,18558,19238,19845,20438,20978,21476,21947
UBAT0057,03358,1.48E7,9.319E+10,1185,11.994,734,0.659,40,0.03,22359,22727,23030,23214,23329,23402,23376,23356,23329,23315,23212,23017,22829,22684,22467,22289,22115,21834,21516,21151,20779,20448,20106,19721,19385,19032,18678,18338,18002,17607,17232,16864,16521,16193,15845,15462,15105,14765,14428,14129,13827,13523,13254,12988,12703,12447,12183,11899,11658,11406,11149,10911,10665,10403,10179,9976,9776,9580,9369,9161
UBAT0057,03359,1.48E7,2.508E+11,1205,11.992,737,0.657,40,0.02,8955,8777,8600,8435,8261,8087,7764,7599,7465,7318,7151,7002,6860,6716,6592,6474,6362,6260,6144,6014,5910,5799,5679,5577,5482,5389,5290,5194,5097,4996,4892,4797,4706,4621,4530,4446,4353,4267,4194,4114,4049,3985,3903,3823,3743,3653,3566,3474,3393,3306,3224,3152,3088,3031,2975,2909,2846,2784,2731,2673
UBAT0057,03360,1.48E7,7.551E+10,1205,11.997,740,0.662,40,0.00,2609,2537,2469,2402,2339,2281,2167,2108,2061,2010,1961,1915,1861,1818,1768,1722,1681,1643,1612,1584,1551,1510,1521,1736,2336,3248,4057,4660,5079,5326,5437,5476,5428,5305,5166,5023,4925,4855,4709,4498,4264,4008,3753,3519,3282,3065,2861,2647,2443,2294,2174,2076,2005,1947,1900,1876,1865,1869,1874,1863
UBAT0057,03361,1.48E7,4.272E+10,1204,11.995,733,0.660,40,0.00,1853,1862,1884,1916,1946,1973,2024,2048,2068,2084,2090,2096,2120,2124,2122,2128,2123,2105,2090,2071,2055,2047,2035,2015,1992,1965,1944,1930,1904,1871,1850,1828,1798,1766,1724,1691,1660,1633,1609,1586,1558,1528,1502,1477,1448,1431,1402,1366,1332,1307,1287,1262,1233,1208,1181,1158,1133,1108,1081,1056
UBAT0057,03362,1.48E7,2.537E+10,1203,11.994,736,0.662,40,0.02,1030,1005,976,948,928,905,865,848,834,817,800,787,773,763,755,739,711,685,670,659,647,634,621,605,589,572,558,558,566,567,558,555,536,507,488,474,461,448,435,423,413,403,397,391,372,357,349,345,339,332,328,320,312,306,296,289,284,279,280,284
UBAT0057,03363,1.48E7,8.196E+09,1203,11.994,732,0.659,40,0.01,283,280,279,276,275,268,250,243,235,225,217,210,201,200,195,191,184,179,175,172,166,161,157,154,148,140,139,134,130,128,126,123,117,114,115,107,104,103,102,103,102,96,89,87,84,81,81,77,76,75,72,68,69,64,63,65,66,63,61,57
UBAT0057,03364,1.48E7,2.065E+09,1198,12.007,733,0.662,40,0.02,53,51,50,50,52,53,49,44,41,37,35,34,34,34,32,31,30,28,28,31,29,27,25,25,24,22,24,22,20,20,18,17,17,15,15,15,13,13,16,14,14,13,14,13,12,13,14,16,15,12,12,13,13,12,11,8,8,9,9,9
UBAT0057,03365,1.48E7,3.418E+08,1198,11.997,736,0.654,40,0.00,11,11,12,12,14,12,17,21,25,24,23,25,26,27,26,27,28,26,24,25,27,26,28,29,25,23,23,24,26,27,25,22,21,20,21,20,18,16,14,13,16,19,19,18,16,19,17,17,18,17,17,18,17,16,17,15,17,17,13,13
UBAT0057,03366,1.48E7,2.962E+08,1201,11.998,737,0.656,40,0.03,12,14,15,16,15,17,13,13,15,16,18,18,18,17,17,18,20,18,16,15,14,17,19,17,13,14,16,18,20,20,18,16,15,14,15,16,19,20,20,19,18,18,19,21,22,20,19,18,17,17,19,19,17,18,20,19,17,20,20,24
UBAT0057,03367,1.48E7,2.626E+08,1200,11.994,740,0.657,40,0.01,34,44,47,49,51,49,52,48,46,45,46,43,39,36,34,36,36,31,30,30,26,22,21,21,20,20,18,16,16,16,17,18,15,16,20,24,26,25,24,24,24,20,20,22,21,21,21,20,21,23,24,24,24,23,24,22,22,23,24,26
UBAT0057,03368,1.48E7,4.126E+08,1198,12.007,736,0.661,40,0.02,27,30,36,42,44,43,39,38,41,42,41,43,43,41,43,42,43,44,43,40,42,43,45,49,52,52,55,56,61,71,77,82,94,109,124,142,167,195,224,252,289,329,367,403,441,483,527,568,607,641,678,715,752,793,829,857,885,908,929,949
