# Supplementary material for: Using bioluminescence as a tool for studying diversity in marine zooplankton and dinoflagellates: an initial assessment
Source: PeerJ. 2024 Jun 11;12:e17516. doi: 10.7717/peerj.17516 (PMC11177854; doi:10.7717/peerj.17516)
Supplement: Supplemental Information 2 [file peerj-12-17516-s002.zip › cell isolations/m.leidyi/leidyi27.dat]

UBAT0057,03379,1.48E7,6.603E+08,1199,11.995,734,0.657,40,0.03,41,39,37,38,40,40,38,41,41,42,40,39,41,40,37,35,33,37,41,40,40,39,41,41,41,41,41,39,37,39,40,37,40,40,41,42,41,40,42,46,48,50,53,53,50,51,53,55,57,58,60,66,69,70,74,75,76,76,77,80
UBAT0057,03380,1.48E7,7.113E+08,1198,12.003,735,0.661,40,0.01,86,89,89,88,89,90,93,98,103,104,104,105,107,110,114,118,119,119,118,121,127,131,128,126,125,124,122,126,129,129,128,127,123,120,119,119,122,125,126,124,121,119,119,118,114,111,113,116,118,117,114,111,108,103,101,105,106,106,105,102
UBAT0057,03381,1.48E7,1.678E+09,1200,11.996,737,0.658,40,0.02,101,103,103,98,98,96,93,95,97,95,95,92,90,89,88,90,90,89,85,84,80,77,78,79,79,75,72,68,67,65,63,65,61,60,60,59,57,58,59,58,59,58,59,59,58,55,51,52,50,47,45,48,48,44,44,44,43,44,48,47
UBAT0057,03382,1.48E7,1.025E+09,1201,11.994,736,0.659,40,0.01,43,44,46,48,50,49,53,53,52,51,51,51,51,51,51,49,50,49,50,47,43,45,45,44,47,49,50,51,50,48,47,47,47,46,46,47,49,47,49,45,43,44,43,44,42,38,36,35,33,32,31,34,35,34,34,36,36,37,37,38
UBAT0057,03383,1.48E7,6.581E+08,1199,11.998,738,0.659,40,0.02,38,38,38,39,36,34,36,36,38,40,39,39,42,44,44,45,46,46,45,48,49,46,51,64,83,99,106,110,115,115,115,111,112,111,113,116,113,112,113,115,118,123,130,135,138,137,141,146,150,157,167,177,186,192,200,210,221,234,248,264
UBAT0057,03384,1.48E7,1.601E+09,1198,11.989,736,0.659,40,0.01,277,287,299,315,337,354,368,379,391,401,419,438,457,482,495,505,517,528,546,571,586,600,611,614,619,627,633,635,643,653,667,681,685,679,684,695,698,707,711,713,715,712,706,703,697,693,691,688,685,682,673,663,653,643,635,634,629,622,611,600
UBAT0057,03385,1.48E7,8.671E+09,1198,11.994,738,0.659,40,0.02,591,579,565,559,555,547,531,520,510,503,491,475,466,465,458,449,436,423,419,413,404,391,387,382,375,367,359,355,349,342,336,331,325,316,308,302,299,298,295,291,286,282,280,279,274,266,259,249,243,236,229,224,220,215,214,211,208,205,202,195
UBAT0057,03386,1.48E7,5.215E+09,1201,11.985,735,0.658,40,0.02,189,185,180,175,173,170,162,159,159,160,157,155,151,145,145,144,141,143,143,137,135,134,132,129,127,127,124,122,119,117,117,116,117,119,113,106,101,98,95,95,95,95,95,93,89,84,81,80,79,77,78,77,78,74,72,70,68,66,63,61
UBAT0057,03387,1.48E7,1.717E+09,1204,12.003,736,0.660,40,0.03,60,60,60,58,59,61,57,57,59,62,61,57,51,52,55,56,56,58,62,65,64,61,59,57,57,57,53,53,51,51,51,53,53,52,52,51,50,50,51,50,50,47,47,48,46,45,46,45,41,42,40,40,42,41,40,42,41,42,41,42
UBAT0057,03388,1.48E7,7.624E+08,1203,11.994,736,0.658,40,0.02,41,41,40,38,39,39,35,33,34,34,33,34,37,37,37,38,36,36,37,36,36,35,34,38,37,33,31,32,33,34,35,33,32,34,34,35,36,38,38,38,39,45,49,47,44,43,39,38,41,41,40,40,36,35,37,37,38,37,36,34
UBAT0057,03389,1.48E7,5.471E+08,1201,11.994,733,0.660,40,0.02,32,33,34,32,31,30,33,34,37,35,35,37,36,37,40,42,45,47,47,49,61,91,142,195,232,256,266,265,259,254,244,233,223,214,202,190,176,163,157,151,147,148,140,131,114,89,76,74,76,77,77,72,72,75,76,76,77,78,82,86
UBAT0057,03390,1.48E7,1.633E+09,1202,11.996,735,0.656,40,0.01,91,95,97,106,110,115,121,129,138,143,144,147,154,161,165,170,176,177,179,183,188,204,228,251,274,302,337,362,372,373,371,371,369,360,359,353,343,339,332,327,321,309,301,291,271,255,249,248,248,248,245,245,249,252,251,255,257,264,272,283
UBAT0057,03391,1.48E7,3.635E+09,1201,11.996,735,0.661,40,0.02,298,312,330,350,371,389,429,453,476,502,532,557,584,615,644,665,685,713,745,775,798,828,850,865,887,907,918,928,935,948,963,972,980,983,978,968,954,942,938,939,940,936,933,929,908,897,888,877,865,854,836,822,805,789,781,768,747,728,707,686
UBAT0057,03392,1.48E7,1.134E+10,1200,12.014,732,0.661,40,0.01,676,663,655,645,629,607,571,559,551,538,525,520,517,506,493,484,470,453,443,432,421,412,403,398,386,374,369,366,354,344,339,336,327,317,306,300,296,292,286,282,283,280,276,272,267,259,254,250,246,238,231,226,219,213,210,212,225,239,245,237
UBAT0057,03393,1.48E7,5.497E+09,1200,12.013,731,0.658,40,0.02,236,234,231,226,224,224,213,207,201,193,188,186,179,177,174,170,168,168,167,167,164,161,161,159,156,155,147,141,135,133,131,127,124,122,119,113,109,109,108,110,109,106,103,97,96,94,92,86,80,78,76,78,79,78,78,80,76,76,76,78
UBAT0057,03394,1.48E7,2.016E+09,1200,11.992,734,0.656,40,0.03,79,79,75,70,69,69,65,65,67,65,65,63,63,60,57,58,55,54,51,48,46,42,43,46,49,47,45,45,43,42,41,42,40,37,38,38,37,37,36,37,37,36,35,34,36,35,36,34,33,34,34,36,37,35,38,38,38,37,35,35
UBAT0057,03395,1.48E7,6.849E+08,1200,12.024,737,0.659,40,0.02,35,34,31,32,34,31,32,31,31,35,34,33,32,30,33,31,31,33,33,32,29,30,31,28,29,30,32,31,32,34,34,31,31,31,29,28,28,30,30,30,32,32,33,35,35,34,31,32,33,36,40,38,36,38,39,38,36,33,33,33
UBAT0057,03396,1.48E7,4.809E+08,1201,11.994,733,0.660,40,0.02,32,33,34,31,27,28,29,29,30,29,30,31,33,35,34,33,33,33,36,37,38,37,34,33,32,31,30,30,31,29,29,33,34,38,37,38,38,37,36,37,37,37,38,36,34,33,35,35,35,35,33,32,32,36,35,33,34,36,36,35
UBAT0057,03397,1.48E7,4.970E+08,1201,12.018,731,0.659,40,0.01,31,27,28,29,26,25,27,25,24,25,26,28,28,28,29,32,29,28,29,30,30,32,34,33,33,33,30,31,29,29,30,28,29,31,28,31,33,30,28,29,25,25,29,31,30,30,30,29,31,30,34,33,33,33,33,32,32,31,28,27
UBAT0057,03398,1.48E7,4.358E+08,1201,11.997,734,0.661,40,0.02,27,25,27,30,29,27,28,27,27,24,22,25,26,27,27,28,28,27,26,25,28,29,29,28,29,29,29,29,29,29,30,25,24,24,23,23,22,21,22,23,22,23,23,23,25,25,25,29,31,30,30,25,26,26,27,27,27,32,32,31
UBAT0057,03399,1.48E7,3.934E+08,1202,12.005,733,0.660,40,0.02,26,25,27,26,25,25,27,28,28,31,31,29,30,29,30,30,29,27,28,32,33,29,31,30,30,31,31,31,30,29,30,32,29,27,27,27,30,29,29,33,33,32,30,31,29,29,29,29,30,28,27,25,26,25,25,25,27,28,29,29
UBAT0057,03400,1.48E7,4.272E+08,1203,11.994,736,0.657,40,0.02,31,31,31,29,30,29,28,26,28,29,26,27,28,48,122,267,476,2961,8443,13331,18017,23036,35630,57956,65535,65535,65535,65535,65535,57708,51665,52080,54193,46583,38890,36554,40609,50088,56178,55956,53017,48110,40598,33377,27807,24368,21779,19310,17791,16313,14899,13695,12223,10715,9242,7823,6563,5484,4565,3723
UBAT0057,03401,1.48E7,3.510E+11,1197,11.994,726,0.659,40,0.02,3032,2540,2156,1835,1524,1246,523,463,421,394,371,368,489,972,2456,5175,7915,8903,8179,6178,4417,3351,3048,3145,2855,2248,1819,2087,4037,7685,10241,9796,9306,9347,9889,11519,13360,13894,13499,13011,12441,11718,11093,10657,10429,10331,10355,10434,10592,10827,11050,11272,11489,11714,11941,12197,12388,12498,12601,12660
UBAT0057,03402,1.48E7,1.090E+11,1195,11.995,729,0.658,40,0.02,12630,12566,12461,12395,12370,12353,13222,13463,13253,13198,13928,14565,14353,13610,12721,11896,11175,10576,10074,9611,9193,8803,8451,8153,7910,7685,7470,7244,7024,6832,6668,6488,6307,6161,6026,5898,5783,5669,5549,5449,5342,5238,5141,5055,4983,4914,4864,4863,4872,4822,4744,4654,4556,4468,4404,4342,4264,4179,4095,4015
UBAT0057,03403,1.48E7,1.169E+11,1198,11.995,734,0.658,40,0.01,3950,3901,3874,3850,3802,3730,3604,3551,3496,3427,3370,3336,3289,3230,3167,3104,3037,2965,2891,2820,2762,2690,2610,2531,2464,2403,2350,2293,2227,2172,2105,2045,1995,1941,1870,1807,1743,1682,1625,1566,1512,1460,1424,1438,1482,1504,1513,1514,1496,1472,1433,1377,1321,1261,1206,1152,1096,1070,1113,1134
UBAT0057,03404,1.48E7,3.339E+10,1200,11.997,739,0.657,40,0.02,1085,1008,932,858,800,768,711,663,620,582,555,525,498,475,456,440,428,410,392,386,381,368,358,349,343,334,328,325,328,324,320,315,307,297,297,303,308,315,315,307,297,293,292,299,299,297,292,284,285,289,295,296,289,331,1137,3454,5298,5528,4872,3970
UBAT0057,03405,1.48E7,1.222E+10,1200,11.996,733,0.663,40,0.00,3124,2445,1911,1504,1193,958,651,553,484,430,388,353,328,318,312,296,279,274,275,276,274,259,245,236,226,220,216,211,205,200,195,190,185,187,187,187,187,184,178,175,173,172,175,179,205,238,253,338,477,519,566,694,839,1043,1193,1228,1204,1153,1085,1017
UBAT0057,03406,1.48E7,7.666E+09,1200,11.996,734,0.657,40,0.02,956,896,848,805,760,718,633,588,548,509,450,374,306,259,230,214,199,192,184,176,171,167,168,168,164,162,158,155,152,150,150,151,150,147,143,138,136,140,142,141,139,144,144,144,148,151,152,164,180,185,183,185,190,195,199,202,207,211,212,219
UBAT0057,03407,1.48E7,3.877E+09,1199,12.019,740,0.661,40,0.01,224,228,232,242,254,268,282,289,293,300,306,307,307,312,325,330,341,374,388,373,353,342,337,334,335,337,330,316,303,293,287,284,281,281,294,316,313,293,281,274,265,256,252,250,244,239,235,228,225,217,214,215,212,205,199,196,191,184,181,183
UBAT0057,03408,1.48E7,4.073E+09,1199,11.996,737,0.659,40,0.02,188,190,187,181,173,170,159,152,147,149,148,144,138,136,134,132,129,120,115,111,107,108,109,110,113,116,126,144,177,225,270,302,322,328,322,309,295,274,257,243,231,222,211,201,193,181,173,164,155,149,143,139,134,130,124,117,116,117,113,111
UBAT0057,03409,1.48E7,2.541E+09,1199,12.004,738,0.659,40,0.01,108,106,108,108,107,107,106,104,106,104,103,104,105,104,105,106,103,102,102,111,112,118,126,150,212,293,343,356,353,343,333,324,313,303,293,269,252,246,243,234,219,198,161,131,119,111,107,107,104,103,102,102,102,99,96,95,99,108,111,109
UBAT0057,03410,1.48E7,2.393E+09,1200,11.998,738,0.658,40,0.03,105,102,103,104,104,107,112,111,108,105,105,104,104,101,101,104,101,102,101,98,96,93,93,94,92,92,89,88,87,86,87,89,87,86,83,83,83,82,83,83,81,78,76,75,73,74,73,69,70,71,71,64,62,63,62,63,62,62,61,59
UBAT0057,03411,1.48E7,1.273E+09,1200,11.998,735,0.659,40,0.01,59,62,62,59,61,61,58,58,59,58,59,58,55,59,60,59,58,57,57,56,53,55,53,53,53,55,53,52,52,55,57,57,55,57,60,61,65,62,62,74,116,186,267,337,390,427,444,452,457,454,443,429,409,381,359,336,311,282,251,218
UBAT0057,03412,1.48E7,2.319E+09,1200,11.997,733,0.658,40,0.02,195,183,173,161,149,143,128,125,119,116,115,116,117,118,115,112,109,113,109,112,113,113,111,111,116,119,122,119,119,118,119,123,123,123,125,128,124,124,124,125,130,140,153,163,166,169,163,157,151,148,145,141,141,143,141,144,151,152,149,147
UBAT0057,03413,1.48E7,1.966E+09,1200,12.015,736,0.658,40,0.01,148,149,147,149,153,161,190,212,238,261,286,313,342,377,415,446,474,499,522,560,604,644,691,730,759,780,798,813,824,841,866,888,901,912,929,949,966,983,986,976,978,984,984,991,989,975,963,949,940,925,915,906,892,871,838,811,800,796,793,790
UBAT0057,03414,1.48E7,1.026E+10,1200,11.994,732,0.660,40,0.01,785,774,760,749,736,718,660,633,612,602,594,581,560,540,522,507,487,473,461,447,434,420,403,382,369,359,352,347,347,342,333,329,319,312,310,310,309,307,308,306,301,302,303,303,305,307,306,309,311,316,321,325,326,324,322,322,328,341,362,375
UBAT0057,03415,1.48E7,6.193E+09,1199,11.986,734,0.659,40,0.01,387,401,419,438,441,438,418,409,408,405,401,392,380,372,374,373,368,364,353,342,334,331,331,335,342,343,342,337,335,338,345,350,359,375,383,396,415,426,446,467,479,489,500,512,531,554,574,600,630,654,677,692,707,722,732,749,771,786,792,807
UBAT0057,03416,1.48E7,7.058E+09,1199,11.991,728,0.658,40,0.01,832,848,867,883,890,891,892,898,912,911,906,902,898,891,892,900,907,910,900,896,896,894,891,888,879,876,868,863,860,855,854,850,843,837,819,804,797,787,777,765,758,746,734,722,713,709,705,692,674,652,633,615,603,595,592,585,576,558,542,527
UBAT0057,03417,1.48E7,1.167E+10,1199,11.993,736,0.657,40,0.02,513,505,501,502,499,492,461,448,443,445,445,443,437,430,414,397,387,372,359,352,347,343,341,337,327,313,304,295,291,281,272,267,265,257,247,234,225,219,210,206,201,196,191,187,182,171,166,165,169,172,166,162,161,152,148,143,135,130,127,127
UBAT0057,03418,1.48E7,4.265E+09,1200,11.989,738,0.658,40,0.01,128,129,129,124,120,117,116,116,116,114,115,113,110,107,108,105,103,103,100,97,92,90,87,87,83,82,83,82,80,79,75,77,80,79,78,73,72,69,68,68,66,65,65,65,67,64,59,61,62,60,60,59,57,58,57,56,58,59,60,62
UBAT0057,03419,1.48E7,1.237E+09,1201,11.994,742,0.659,39,0.02,69,61,59,68,90,138,142,135,116,94,78,71,69,64,62,61,65,63,59,60,59,56,56,57,55,58,59,58,56,54,52,51,51,51,52,53,52,52,54,51,50,50,47,49,48,43,43,44,41,44,46,50,53,52,53,54,50,49,51,52
UBAT0057,03420,1.48E7,9.023E+08,1199,11.995,741,0.660,40,0.01,47,47,51,51,49,48,44,45,47,56,65,73,73,71,68,63,61,58,54,53,55,66,74,71,67,61,59,57,53,49,49,48,49,50,49,49,50,49,44,44,48,48,50,54,54,56,55,54,53,51,51,52,51,50,50,51,50,52,52,56
