# Supplementary material for: Using bioluminescence as a tool for studying diversity in marine zooplankton and dinoflagellates: an initial assessment
Source: PeerJ. 2024 Jun 11;12:e17516. doi: 10.7717/peerj.17516 (PMC11177854; doi:10.7717/peerj.17516)
Supplement: Supplemental Information 2 [file peerj-12-17516-s002.zip › cell isolations/m.leidyi/leidyi28.dat]

UBAT0057,03437,1.48E7,5.414E+08,1198,11.994,737,0.660,40,0.01,38,39,40,40,38,38,35,36,34,33,32,33,35,43,54,61,64,65,64,66,66,65,66,67,69,66,66,67,67,69,66,63,64,59,58,58,59,73,217,550,1046,1425,1577,1633,1570,1361,1120,901,729,590,479,395,327,282,250,229,219,222,241,254
UBAT0057,03438,1.48E7,4.415E+09,1196,11.997,735,0.658,40,0.03,264,268,275,277,271,278,274,276,280,288,301,316,321,326,328,326,329,333,335,341,346,349,344,337,331,325,319,316,313,312,323,333,329,333,334,330,327,328,331,338,343,343,344,346,348,348,349,352,348,350,351,350,349,345,344,353,361,362,355,347
UBAT0057,03439,1.48E7,4.853E+09,1196,11.996,733,0.657,40,0.01,348,353,362,364,363,359,372,377,379,385,391,391,387,377,375,380,377,374,372,366,365,368,375,375,363,345,336,337,338,339,339,330,322,310,301,291,291,289,290,290,281,267,260,254,251,249,248,241,237,234,233,233,235,229,221,217,212,231,279,371
UBAT0057,03440,1.48E7,4.715E+09,1199,11.994,733,0.661,40,0.02,437,408,357,311,274,248,211,198,190,182,174,168,161,157,154,146,139,135,135,132,130,126,119,117,116,110,109,106,104,102,102,103,104,108,109,110,108,104,102,102,96,94,92,94,93,92,91,91,88,85,82,80,78,78,82,84,87,88,85,82
UBAT0057,03441,1.48E7,1.946E+09,1200,11.988,732,0.658,40,0.00,79,74,65,62,61,61,57,55,58,60,61,61,59,59,59,59,58,53,54,55,59,63,79,79,60,63,125,487,940,1109,1125,1093,1045,990,939,894,852,808,764,717,676,636,594,564,537,514,493,471,450,430,409,391,376,362,347,338,326,312,303,293
UBAT0057,03442,1.48E7,5.556E+09,1201,11.994,731,0.658,40,0.02,284,279,272,261,251,242,226,219,216,211,208,208,205,198,189,187,184,181,170,151,136,115,78,56,53,51,48,48,46,46,48,48,48,47,47,45,44,43,41,42,43,42,43,43,44,41,42,44,45,48,48,49,48,48,48,47,47,45,45,44
UBAT0057,03443,1.48E7,1.514E+09,1200,12.026,731,0.659,40,0.00,46,45,47,47,47,47,45,49,50,50,50,52,49,47,48,48,46,46,46,45,44,44,41,40,39,39,41,40,38,39,38,40,41,41,42,41,42,43,45,45,42,41,71,409,543,208,144,408,604,543,477,486,560,577,502,394,308,248,201,170
UBAT0057,03444,1.48E7,2.177E+09,1201,12.004,734,0.659,40,0.02,166,240,415,498,437,351,224,186,162,150,142,129,122,116,111,116,125,138,160,186,203,214,227,247,257,268,282,302,316,312,297,285,284,288,293,297,295,311,332,357,381,382,364,350,342,331,321,319,327,328,320,308,287,273,279,290,297,292,267,245
UBAT0057,03445,1.48E7,3.999E+09,1201,11.992,732,0.655,40,0.01,235,236,233,228,222,213,210,210,209,208,214,242,263,265,253,236,219,219,230,232,221,209,198,191,184,183,183,182,175,161,151,134,118,114,117,124,123,117,109,103,106,113,118,119,116,109,106,106,104,100,94,91,90,90,87,84,78,79,75,69
UBAT0057,03446,1.48E7,2.328E+09,1200,12.010,736,0.658,40,0.02,66,65,64,62,60,55,51,52,49,45,42,43,43,41,41,39,36,34,37,39,41,43,42,44,45,47,51,51,51,50,52,50,52,51,48,49,48,46,44,44,41,41,39,36,36,32,33,33,32,33,37,40,38,38,37,34,34,33,32,33
UBAT0057,03447,1.48E7,6.396E+08,1200,11.984,733,0.659,40,0.02,34,35,34,34,35,39,33,31,34,34,36,38,37,37,40,40,40,39,41,43,42,43,44,45,43,46,42,39,38,38,38,39,39,38,37,38,39,38,36,38,40,36,36,35,34,34,33,33,34,37,40,40,40,41,44,47,46,45,43,40
UBAT0057,03448,1.48E7,5.712E+08,1201,12.015,735,0.658,40,0.01,38,39,40,38,34,30,29,27,26,29,33,34,33,32,31,33,31,32,34,34,32,34,33,34,37,36,32,31,30,31,35,36,33,32,32,31,31,36,35,33,32,34,38,38,42,44,46,48,46,44,43,41,41,39,43,43,41,41,41,42
UBAT0057,03449,1.48E7,5.310E+08,1201,11.998,734,0.658,40,0.02,43,43,43,43,41,42,41,41,38,40,42,42,43,42,41,40,38,36,38,34,34,34,35,36,36,36,38,39,39,41,39,38,37,36,35,36,37,37,35,34,31,31,30,30,32,32,29,33,38,38,35,35,36,36,37,36,39,36,34,34
UBAT0057,03450,1.48E7,5.466E+08,1202,11.989,732,0.660,40,0.01,34,33,33,35,36,32,34,37,38,38,38,38,35,32,30,32,34,35,32,31,30,31,31,33,34,35,36,36,37,36,35,37,40,41,42,43,41,39,40,39,38,39,37,35,35,34,32,32,30,29,29,27,26,28,27,25,27,28,29,30
UBAT0057,03451,1.48E7,5.022E+08,1201,12.026,736,0.658,40,0.02,30,29,31,32,32,32,30,31,31,32,32,30,32,31,30,29,28,25,25,26,24,22,26,26,29,35,35,38,39,38,44,53,73,95,104,101,97,90,84,85,82,81,78,74,74,77,76,75,78,120,366,1221,2971,5335,5229,9369,24588,61239,65535,65535
UBAT0057,03452,1.48E7,7.632E+10,1186,12.028,723,0.658,40,0.02,65535,65535,65535,65535,65535,65535,65535,65535,65535,65535,65535,65535,65535,65535,65535,65535,65535,65535,65535,65535,65535,65535,65535,65535,65535,65535,65535,63739,54751,43629,34044,26993,22033,19236,18536,17526,15422,13048,10820,8859,7242,5967,4961,4130,3462,2925,2493,2126,1817,1581,1392,1232,1108,1028,965,909,858,812,775,746
UBAT0057,03453,1.48E7,5.179E+11,1178,11.997,682,0.657,40,0.01,711,685,662,635,615,601,564,545,531,518,506,494,483,477,482,751,1444,1454,872,567,480,472,470,477,491,517,541,559,593,671,1138,2289,3024,2761,2127,1644,1412,1334,1325,1362,1428,1493,1574,1660,1754,1857,1969,2079,2191,2314,2434,2559,2699,2834,2976,3116,3246,3367,3482,3589
UBAT0057,03454,1.48E7,2.192E+10,1184,11.998,732,0.660,40,0.02,3706,3825,3939,4053,4174,4277,4470,4557,4647,4746,4829,4889,4955,5008,5054,5098,5154,5226,5276,5309,5358,5398,5411,5417,5430,5453,5481,5489,5484,5471,5468,5448,5431,5411,5398,5390,5383,5352,5317,5296,5293,5267,5241,5228,5193,5140,5070,5010,4948,4880,4832,4788,4734,4657,4558,4455,4374,4325,4269,4218
UBAT0057,03455,1.48E7,7.361E+10,1207,11.993,736,0.658,40,0.01,4178,4120,4049,3958,3871,3821,3740,3686,3633,3566,3496,3428,3367,3310,3242,3179,3129,3071,2995,2934,2886,2836,2789,2748,2703,2669,2631,2582,2531,2485,2441,2403,2365,2321,2273,2221,2167,2123,2081,2041,2012,1985,1953,1912,1872,1835,1815,1790,1763,1732,1693,1655,1628,1603,1576,1553,1530,1504,1481,1454
UBAT0057,03456,1.48E7,3.740E+10,1206,11.992,738,0.661,40,0.02,1418,1397,1381,1357,1328,1301,1257,1233,1211,1192,1164,1133,1106,1085,1066,1049,1026,1007,994,981,967,951,933,915,896,875,860,847,834,820,809,797,783,773,766,754,744,733,721,718,709,695,685,676,668,660,650,638,629,616,614,607,593,578,572,567,567,570,573,582
UBAT0057,03457,1.48E7,1.277E+10,1204,11.996,742,0.658,40,0.01,589,594,607,630,655,662,654,640,622,598,578,562,545,525,493,471,452,440,430,419,410,400,389,380,368,360,357,352,338,328,321,315,309,302,292,287,287,286,282,276,270,266,262,256,251,254,254,253,252,249,247,244,246,247,243,237,232,226,221,218
UBAT0057,03458,1.48E7,5.515E+09,1203,11.996,741,0.658,40,0.03,215,212,210,204,199,197,189,186,185,182,180,180,178,178,176,171,169,166,164,161,159,152,147,144,140,137,134,137,138,137,139,139,136,136,137,136,136,137,135,131,130,127,126,128,126,127,128,129,125,120,116,115,116,116,112,110,108,109,110,110
UBAT0057,03459,1.48E7,2.163E+09,1202,11.994,740,0.660,40,0.01,109,108,105,106,107,104,99,98,97,97,96,96,95,92,91,91,88,87,86,85,85,85,85,85,86,88,90,87,85,84,85,84,83,80,79,83,86,86,85,86,82,82,83,84,81,79,77,74,72,73,75,77,73,72,74,73,73,75,73,69
UBAT0057,03460,1.48E7,1.261E+09,1202,11.998,735,0.660,40,0.02,70,70,71,69,68,69,65,63,65,67,68,69,71,70,69,66,66,66,64,64,62,65,70,73,71,68,67,66,67,66,66,63,64,66,66,67,64,65,66,65,60,57,60,63,62,60,58,55,53,53,52,54,53,50,50,53,58,63,69,70
UBAT0057,03461,1.48E7,9.437E+08,1202,11.995,734,0.657,40,0.01,66,60,61,62,67,69,64,64,63,61,59,58,60,62,61,65,67,65,61,62,64,62,63,63,62,62,60,60,60,56,52,52,54,58,57,60,61,61,60,58,55,55,53,55,56,53,52,48,47,46,47,46,48,47,43,43,43,43,45,46
UBAT0057,03462,1.48E7,8.374E+08,1201,12.021,735,0.658,40,0.02,48,46,45,46,45,44,42,42,40,39,40,41,41,39,40,39,37,37,35,33,34,38,37,38,42,41,37,39,41,42,40,40,39,37,39,36,34,34,36,39,37,37,36,35,35,37,38,40,41,43,42,39,39,42,43,42,40,39,38,40
UBAT0057,03463,1.48E7,5.821E+08,1202,11.997,733,0.659,40,0.02,43,41,41,42,41,40,44,46,48,43,42,43,41,39,39,38,39,37,36,36,40,42,41,41,42,42,42,43,42,42,41,41,42,44,45,43,45,45,45,45,49,49,48,48,52,55,55,57,57,60,65,66,71,72,76,80,83,89,94,95
UBAT0057,03464,1.48E7,7.523E+08,1204,11.995,734,0.659,40,0.02,100,104,109,111,113,121,125,128,130,134,135,137,138,136,134,135,135,137,143,156,160,155,152,148,150,151,144,133,128,128,127,123,122,119,114,113,115,114,115,113,113,118,124,126,124,121,117,116,116,114,112,112,108,107,108,109,108,112,110,107
UBAT0057,03465,1.48E7,1.842E+09,1202,11.994,736,0.658,40,0.00,104,103,102,97,93,93,93,94,95,93,91,89,86,89,89,86,86,85,84,83,83,83,81,80,81,83,86,89,91,93,93,100,102,102,104,102,102,109,111,109,112,117,113,111,110,112,113,114,116,120,119,120,119,115,114,116,117,117,115,111
UBAT0057,03466,1.48E7,1.485E+09,1200,11.996,737,0.659,40,0.03,107,106,106,103,99,97,90,89,89,89,89,87,87,86,81,83,84,83,83,99,182,417,795,1089,1292,1602,1837,1884,1805,1644,1446,1251,1080,935,824,732,661,599,544,500,472,450,421,395,371,354,339,324,313,312,315,318,321,328,346,377,409,433,464,506
UBAT0057,03467,1.48E7,7.640E+09,1199,11.997,735,0.661,40,0.01,558,614,659,703,755,813,959,1026,1089,1157,1227,1297,1371,1429,1485,1539,1594,1654,1704,1753,1798,1839,1873,1907,1945,1981,2023,2061,2079,2086,2101,2129,2163,2190,2201,2207,2213,2223,2224,2225,2210,2185,2165,2156,2146,2138,2122,2090,2064,2048,2036,2027,2000,1963,1925,1891,1857,1836,1825,1799
UBAT0057,03468,1.48E7,2.627E+10,1199,11.996,734,0.657,40,0.03,1757,1713,1675,1650,1628,1599,1552,1516,1491,1478,1465,1455,1447,1437,1430,1419,1416,1418,1422,1439,1467,1498,1527,1559,1579,1591,1603,1620,1651,1694,1725,1750,1771,1795,1829,1876,1930,1966,1994,2010,2024,2043,2062,2073,2081,2084,2087,2099,2099,2093,2092,2086,2073,2051,2027,2016,2000,1979,1956,1926
UBAT0057,03469,1.48E7,2.612E+10,1200,12.003,729,0.657,40,0.00,1880,1844,1819,1807,1849,1922,1817,1737,1670,1611,1558,1508,1462,1420,1385,1350,1323,1292,1257,1228,1203,1175,1146,1117,1084,1059,1033,1011,993,971,946,917,887,865,843,827,815,804,797,780,757,738,718,705,687,670,658,645,628,614,599,589,586,579,568,558,546,536,529,516
UBAT0057,03470,1.48E7,1.530E+10,1200,11.999,735,0.660,40,0.02,506,505,499,489,477,468,456,458,469,484,499,540,604,603,603,657,755,944,1146,1279,1296,1243,1169,1093,1027,973,923,869,819,784,752,725,703,693,691,693,705,718,742,791,843,901,968,1053,1137,1220,1317,1466,1667,1833,1947,2033,2114,2198,2283,2378,2468,2556,2644,2720
UBAT0057,03471,1.48E7,1.674E+10,1198,12.014,734,0.661,40,0.00,2805,2882,2954,3030,3113,3168,3262,3300,3336,3367,3386,3407,3428,3440,3452,3457,3450,3435,3422,3409,3395,3372,3341,3305,3274,3236,3190,3149,3114,3064,3010,2964,2978,3063,3072,2997,2931,2898,2938,3023,3032,2911,2769,2668,2595,2542,2478,2392,2314,2260,2252,2294,2368,2431,2406,2317,2226,2157,2154,2095
UBAT0057,03472,1.48E7,4.332E+10,1198,12.001,735,0.659,39,0.01,1981,1903,1857,1833,1813,1810,1810,1836,1862,1889,1933,1986,2044,2100,2145,2192,2247,2295,2335,2374,2418,2453,2500,2544,2583,2629,2669,2699,2733,2767,2786,2816,2829,2837,2859,2884,2913,2937,2953,2965,2973,2974,2986,3008,3032,3047,3059,3060,3058,3077,3090,3096,3106,3101,3073,3045,3021,3005,2997,2991
UBAT0057,03473,1.48E7,3.867E+10,1200,11.997,732,0.658,40,0.01,2968,2925,2878,2828,2790,2747,2650,2597,2546,2502,2447,2388,2337,2299,2265,2223,2159,2096,2040,1999,1957,1918,1882,1840,1791,1745,1693,1642,1596,1551,1512,1462,1412,1380,1341,1299,1262,1224,1187,1156,1127,1094,1059,1029,1002,970,930,898,874,855,841,822,798,772,754,738,719,702,682,662
UBAT0057,03474,1.48E7,2.356E+10,1202,11.995,731,0.659,40,0.01,646,625,605,591,578,562,536,524,513,501,488,481,473,471,471,463,451,445,440,444,503,603,661,679,670,658,641,621,604,580,543,519,501,479,455,427,378,331,312,304,295,288,285,281,277,267,259,255,250,244,240,236,235,233,228,227,226,225,217,208
UBAT0057,03475,1.48E7,6.243E+09,1202,11.998,733,0.658,40,0.03,206,208,210,209,209,205,194,189,189,185,186,187,184,188,201,218,250,281,315,395,481,525,539,537,526,512,501,500,525,557,562,575,655,980,1505,1908,2126,2235,2257,2226,2171,2103,2017,1939,1843,1737,1640,1544,1456,1370,1285,1208,1116,961,769,623,539,494,465,443
UBAT0057,03476,1.48E7,1.247E+10,1198,12.010,731,0.657,40,0.01,426,415,416,416,411,404,394,396,402,403,400,400,398,396,395,400,408,405,401,408,429,469,517,565,591,614,634,659,673,663,655,650,639,625,616,617,618,610,597,585,577,575,579,586,591,597,605,613,624,633,646,671,693,718,751,783,818,862,900,937
UBAT0057,03477,1.48E7,8.493E+09,1198,11.986,733,0.659,40,0.02,979,1029,1082,1143,1199,1253,1372,1438,1516,1599,1679,1769,1852,1934,2027,2121,2224,2335,2431,2515,2599,2687,2780,2879,2973,3059,3140,3217,3292,3349,3407,3461,3503,3530,3543,3567,3581,3582,3585,3581,3572,3561,3543,3508,3462,3404,3358,3324,3284,3226,3154,3080,3008,2955,2913,2859,2811,2745,2673,2609
UBAT0057,03478,1.48E7,4.031E+10,1202,12.011,730,0.657,40,0.02,2555,2494,2440,2385,2318,2246,2124,2067,2012,1944,1890,1843,1805,1764,1718,1669,1614,1562,1517,1485,1452,1412,1381,1361,1337,1324,1311,1293,1278,1267,1237,1196,1159,1128,1100,1069,1030,1000,968,937,912,884,854,834,812,790,776,757,733,713,698,685,672,664,655,644,630,616,604,587
UBAT0057,03479,1.48E7,1.880E+10,1201,11.990,736,0.659,40,0.01,575,565,554,543,535,525,516,515,513,510,504,503,510,514,516,517,518,518,521,528,533,536,538,540,550,551,548,550,560,588,630,671,696,705,705,696,682,665,658,661,659,653,645,638,629,617,613,612,613,609,601,590,568,547,537,534,525,521,523,521
UBAT0057,03480,1.48E7,8.499E+09,1198,11.988,732,0.657,40,0.03,516,507,495,488,480,473,460,445,431,422,416,416,411,408,403,393,390,384,377,366,361,358,352,349,346,341,331,329,330,338,337,336,332,326,326,325,318,313,311,313,309,306,305,307,309,309,313,316,317,320,321,324,331,339,347,357,367,378,389,393
