# Supplementary material for: Using bioluminescence as a tool for studying diversity in marine zooplankton and dinoflagellates: an initial assessment
Source: PeerJ. 2024 Jun 11;12:e17516. doi: 10.7717/peerj.17516 (PMC11177854; doi:10.7717/peerj.17516)
Supplement: Supplemental Information 2 [file peerj-12-17516-s002.zip › cell isolations/m.leidyi/leidyi29.dat]

UBAT0057,03491,1.48E7,1.306E+10,1202,11.994,735,0.658,40,0.01,429,421,411,404,403,398,365,350,337,335,336,331,327,319,309,302,300,294,287,286,283,281,275,267,260,257,255,249,241,236,240,235,227,225,223,218,221,233,236,236,234,236,234,232,224,217,211,210,210,205,202,199,199,195,192,190,185,183,182,176
UBAT0057,03492,1.48E7,3.873E+09,1200,11.992,738,0.660,40,0.03,173,169,170,174,176,175,168,167,171,168,165,161,158,158,156,154,148,145,144,139,141,146,148,151,151,149,147,153,152,150,149,151,152,149,153,154,154,154,155,156,158,163,164,166,175,177,177,175,174,170,173,176,176,177,178,180,181,180,177,173
UBAT0057,03493,1.48E7,2.397E+09,1200,11.990,735,0.660,40,0.03,168,165,165,164,163,165,166,168,165,163,161,160,161,163,162,163,157,157,158,154,154,154,151,149,150,151,149,148,147,146,137,129,125,122,121,121,122,120,118,117,114,112,109,109,107,104,102,102,102,99,98,99,99,96,97,97,93,93,92,90
UBAT0057,03494,1.48E7,1.952E+09,1199,11.996,736,0.661,40,0.01,92,91,89,89,89,88,86,84,83,86,83,81,79,77,77,77,77,80,78,75,74,71,69,69,71,69,69,70,68,69,71,70,73,74,69,66,68,68,67,65,66,65,66,64,65,66,65,68,67,67,67,69,71,76,78,75,72,70,69,72
UBAT0057,03495,1.48E7,1.087E+09,1198,11.996,732,0.659,40,0.00,73,77,74,71,66,65,64,60,59,60,65,70,69,68,71,75,79,83,84,84,84,80,74,69,69,67,65,65,63,61,59,57,54,55,58,59,59,58,60,62,66,67,68,71,76,84,88,90,89,91,88,87,85,83,81,83,86,88,90,93
UBAT0057,03496,1.48E7,1.078E+09,1202,11.994,726,0.659,40,0.02,98,102,98,95,93,96,102,105,105,104,108,115,119,125,131,135,136,140,143,147,150,155,162,167,169,172,181,186,188,192,195,194,199,213,220,224,234,237,239,245,245,243,244,243,240,236,232,230,231,232,235,238,241,238,238,233,227,226,228,228
UBAT0057,03497,1.48E7,2.726E+09,1201,11.996,729,0.659,40,0.01,225,229,228,226,222,223,232,228,225,219,210,206,203,202,200,192,184,183,183,178,173,171,172,169,166,167,171,172,170,168,164,161,161,159,157,156,150,143,137,130,130,133,135,134,134,127,124,125,122,120,122,123,122,118,112,106,104,101,96,97
UBAT0057,03498,1.48E7,2.385E+09,1200,11.994,734,0.659,40,0.02,97,97,98,97,94,94,92,90,89,87,84,83,84,85,84,83,82,81,80,76,74,75,76,78,76,77,75,70,70,68,66,66,66,65,66,68,70,71,74,73,74,71,69,70,70,70,68,70,70,69,65,64,67,67,62,59,59,58,60,61
UBAT0057,03499,1.48E7,1.102E+09,1201,11.994,732,0.658,40,0.01,63,63,63,60,60,62,60,61,59,57,60,61,58,59,55,53,55,56,58,58,60,61,62,59,58,59,62,65,67,67,66,66,69,70,70,67,65,67,64,62,59,58,60,62,63,64,62,59,59,61,62,64,63,65,66,64,66,64,59,55
UBAT0057,03500,1.48E7,9.111E+08,1201,11.996,733,0.658,40,0.01,55,52,55,58,58,57,53,52,51,52,54,52,51,51,51,52,52,49,49,50,52,53,53,54,56,59,61,61,58,58,62,60,60,59,56,55,55,56,60,61,59,58,58,62,65,65,64,65,66,65,69,70,71,75,83,95,116,133,142,143
UBAT0057,03501,1.48E7,9.649E+08,1201,11.994,730,0.660,39,0.02,140,136,129,126,121,118,111,106,103,101,98,95,94,92,88,86,84,79,75,76,78,79,79,85,89,86,84,83,83,82,83,86,89,91,92,90,88,90,92,95,100,102,103,105,103,110,120,128,128,131,135,131,122,116,109,103,100,103,107,110
UBAT0057,03502,1.48E7,1.483E+09,1200,11.996,735,0.659,40,0.02,108,108,107,107,106,104,107,107,106,107,103,102,107,109,112,110,110,112,113,113,110,109,114,119,121,122,123,127,129,135,139,146,153,157,155,153,150,152,148,145,147,149,146,147,147,149,149,145,143,142,140,137,136,134,136,137,133,132,134,134
UBAT0057,03503,1.48E7,1.901E+09,1199,11.996,735,0.657,40,0.02,136,136,136,137,138,139,138,132,131,131,128,124,125,123,124,123,121,122,120,119,121,119,116,114,109,109,108,110,110,110,108,105,105,104,104,102,101,101,99,99,99,102,104,102,101,102,99,96,97,96,94,93,93,94,91,89,87,95,121,162
UBAT0057,03504,1.48E7,1.679E+09,1199,11.998,737,0.659,40,0.00,189,203,212,225,254,234,215,320,580,790,861,859,821,773,729,692,649,611,578,545,512,483,458,431,407,386,375,363,358,357,368,388,399,399,396,389,379,370,358,346,333,319,307,296,284,271,262,257,251,242,243,235,228,217,209,205,204,201,197,195
UBAT0057,03505,1.48E7,5.728E+09,1198,11.996,737,0.658,40,0.02,195,196,196,191,187,189,187,187,183,181,184,187,184,184,182,181,179,178,181,181,180,178,175,177,180,179,179,176,175,172,172,169,167,164,161,163,165,163,165,166,167,161,159,156,154,153,151,148,147,147,143,140,139,135,134,133,132,127,124,122
UBAT0057,03506,1.48E7,2.450E+09,1201,12.024,735,0.655,40,0.01,118,118,119,119,116,113,108,107,104,107,108,105,105,103,105,102,97,95,95,94,92,92,91,91,90,90,86,81,74,72,72,73,77,82,81,81,81,79,77,80,78,77,77,74,75,75,72,71,67,69,70,74,78,80,82,82,83,83,82,78
UBAT0057,03507,1.48E7,1.299E+09,1201,12.003,735,0.659,40,0.02,80,81,78,81,79,77,81,83,82,80,78,75,73,71,74,73,72,72,70,72,72,72,71,70,71,72,70,69,73,71,68,68,70,71,73,72,75,79,77,76,81,81,82,84,82,80,82,83,82,82,81,79,79,79,76,75,75,79,79,80
UBAT0057,03508,1.48E7,1.127E+09,1200,11.997,734,0.662,40,0.01,77,76,78,74,74,75,75,74,72,70,69,68,67,68,66,65,67,68,67,66,70,70,73,77,82,84,84,84,83,82,85,87,84,85,85,89,92,94,93,89,84,79,78,77,77,79,79,80,80,80,77,77,77,79,81,81,79,78,76,72
UBAT0057,03509,1.48E7,1.148E+09,1201,12.022,735,0.662,40,0.02,75,76,75,76,75,73,74,72,73,75,78,81,80,83,79,80,82,85,91,94,95,100,99,101,99,102,108,107,105,105,105,105,105,107,108,107,107,105,101,104,104,107,111,112,114,115,116,119,119,119,120,121,118,120,121,124,131,132,131,134
UBAT0057,03510,1.48E7,1.504E+09,1201,12.007,732,0.659,40,0.00,135,136,136,139,137,139,134,129,128,129,127,130,140,168,253,352,430,513,611,663,664,638,600,560,521,479,443,415,388,366,343,319,298,279,260,246,235,228,217,211,206,202,197,187,180,169,162,155,147,133,125,120,121,139,153,153,152,171,278,326
UBAT0057,03511,1.48E7,3.946E+09,1201,11.995,722,0.657,40,0.01,221,172,174,228,325,351,248,246,273,311,314,307,314,344,393,425,461,499,520,537,545,538,529,521,527,545,552,559,577,602,635,682,741,803,878,959,1040,1124,1200,1281,1402,1554,1716,1868,2010,2135,2269,2415,2569,2750,2956,3161,3349,3521,3682,3864,4067,4244,4395,4527
UBAT0057,03512,1.48E7,2.081E+10,1198,12.015,719,0.660,40,0.02,4655,4793,4942,5094,5237,5352,5534,5625,5696,5753,5789,5817,5848,5888,5923,5949,5961,5945,5906,5871,5850,5854,5838,5800,5743,5652,5548,5462,5409,5370,5310,5225,5108,4988,4889,4790,4703,4632,4537,4446,4355,4256,4158,4056,3955,3857,3754,3656,3572,3482,3388,3296,3203,3121,3053,2975,2880,2792,2727,2667
UBAT0057,03513,1.48E7,7.002E+10,1195,11.993,735,0.660,40,0.01,2604,2542,2473,2403,2336,2257,2053,2002,1943,1892,1853,1825,1826,1853,1890,1913,1902,1876,1844,1808,1761,1705,1653,1593,1533,1484,1440,1405,1371,1330,1292,1255,1225,1196,1165,1132,1105,1087,1067,1045,1025,1007,987,979,972,972,968,957,944,941,941,940,939,942,943,950,954,953,960,957
UBAT0057,03514,1.48E7,2.109E+10,1196,11.998,731,0.661,40,0.02,952,951,952,955,968,969,962,954,954,946,930,921,919,917,910,910,899,878,868,862,853,836,821,811,804,792,785,782,765,745,725,706,695,688,682,671,661,648,633,618,607,598,591,579,560,544,528,514,504,486,472,478,491,486,475,457,440,423,408,395
UBAT0057,03515,1.48E7,1.054E+10,1197,11.995,732,0.662,40,0.01,383,373,363,352,339,334,325,312,304,294,285,280,268,259,253,249,244,239,233,230,226,222,216,210,203,196,190,184,181,175,173,169,168,165,161,160,160,158,157,152,149,146,144,146,141,137,135,132,127,123,123,123,121,119,117,113,111,109,104,105
UBAT0057,03516,1.48E7,2.907E+09,1201,11.996,735,0.658,40,0.02,101,101,99,100,99,98,94,95,97,100,99,95,89,87,84,82,83,81,83,83,84,82,84,84,86,88,85,82,83,78,74,73,70,67,67,68,64,62,63,64,65,66,64,65,69,72,71,68,66,67,65,65,67,65,61,59,58,58,59,57
UBAT0057,03517,1.48E7,1.135E+09,1199,11.994,734,0.661,40,0.01,61,64,67,67,66,64,64,64,63,60,60,58,57,53,52,50,54,55,58,60,61,66,69,69,64,64,63,61,57,55,56,57,60,64,66,70,73,73,69,66,63,57,55,53,48,51,51,53,55,54,54,53,52,53,52,52,55,55,57,55
UBAT0057,03518,1.48E7,8.761E+08,1197,11.999,734,0.660,40,0.03,55,55,56,56,53,50,45,45,47,51,51,54,57,57,55,51,54,56,54,49,47,46,45,47,51,52,56,56,55,57,57,56,55,54,51,52,49,48,47,48,48,44,45,48,45,47,50,50,51,49,46,45,47,46,46,45,45,44,47,51
UBAT0057,03519,1.48E7,7.441E+08,1201,11.996,733,0.662,40,0.02,53,53,52,50,51,52,49,48,45,45,46,46,44,43,43,44,46,47,47,46,46,46,44,41,43,43,41,42,42,41,41,44,45,48,48,47,49,52,51,54,56,56,55,55,55,56,58,57,56,59,59,55,53,54,57,59,58,56,58,57
UBAT0057,03520,1.48E7,7.372E+08,1203,11.997,735,0.662,40,0.01,55,54,51,49,49,47,50,54,55,55,57,60,62,60,58,57,56,55,52,50,49,52,51,50,50,53,64,57,50,52,59,81,112,135,140,141,139,136,136,137,133,128,128,131,138,139,137,133,131,130,124,119,104,89,81,79,75,75,74,75
UBAT0057,03521,1.48E7,1.250E+09,1202,11.997,738,0.660,40,0.01,72,68,68,67,63,62,66,66,65,64,63,62,65,68,73,71,70,70,70,69,70,69,70,72,73,74,75,77,79,77,71,71,73,74,75,74,73,71,74,74,75,75,73,69,67,70,70,69,68,64,65,69,69,69,63,62,63,65,66,63
UBAT0057,03522,1.48E7,1.024E+09,1202,11.996,736,0.660,40,0.03,62,68,70,69,66,63,62,58,55,56,58,61,62,64,59,57,58,56,57,58,57,55,53,51,52,52,50,47,44,48,56,59,62,60,61,61,59,60,58,56,55,56,58,61,60,58,56,52,54,54,51,50,48,50,50,49,48,49,47,46
UBAT0057,03523,1.48E7,8.285E+08,1202,11.995,733,0.657,40,0.01,49,52,50,51,53,52,50,45,45,47,45,48,52,49,51,51,49,48,50,50,50,50,47,46,46,45,46,48,47,47,47,46,46,47,46,44,47,56,64,71,75,74,73,73,74,71,69,68,66,64,64,60,57,59,62,62,62,60,56,54
UBAT0057,03524,1.48E7,8.085E+08,1201,11.994,732,0.661,40,0.02,51,49,46,49,47,46,46,46,49,49,48,48,47,46,43,43,43,44,46,48,50,53,57,60,57,56,55,51,51,51,52,57,62,60,56,58,56,57,57,58,56,54,54,55,58,58,61,62,62,62,64,64,67,69,68,69,70,69,68,68
UBAT0057,03525,1.48E7,8.191E+08,1200,11.995,733,0.658,40,0.02,66,64,62,64,66,63,61,58,58,59,61,62,63,64,63,63,67,66,67,69,71,73,74,72,68,69,74,79,83,86,89,92,95,95,98,101,97,94,94,94,93,91,92,95,94,94,96,99,98,93,88,90,88,88,89,87,85,86,86,88
UBAT0057,03526,1.48E7,1.185E+09,1199,11.998,729,0.658,40,0.00,90,93,91,91,92,91,88,92,93,92,91,90,91,88,87,90,89,89,93,94,94,90,89,90,86,83,82,81,81,83,80,81,82,82,80,79,78,74,72,70,69,65,65,64,65,65,61,63,62,64,64,64,63,63,60,59,62,69,70,70
UBAT0057,03527,1.48E7,1.163E+09,1200,11.997,734,0.657,40,0.03,68,66,63,66,65,64,64,66,64,62,60,62,61,60,60,57,53,54,54,56,59,58,54,51,48,49,53,52,50,44,45,48,50,50,54,54,51,51,52,51,50,52,57,62,58,54,53,52,50,52,56,53,51,49,48,49,49,48,48,49
UBAT0057,03528,1.48E7,8.068E+08,1202,11.995,733,0.660,40,0.00,50,50,50,52,61,61,62,60,60,61,62,63,64,64,64,64,64,63,64,62,57,55,59,58,59,58,54,51,49,48,47,45,45,45,42,42,44,46,42,42,43,44,46,48,49,49,48,49,53,57,58,61,60,58,59,60,61,59,58,59
UBAT0057,03529,1.48E7,8.078E+08,1202,11.994,736,0.659,40,0.02,57,55,56,59,57,56,53,51,51,53,53,53,54,53,50,47,49,47,44,46,49,47,46,48,49,49,50,54,54,55,54,55,54,51,51,53,55,56,58,57,57,60,64,58,59,61,74,95,106,115,117,112,107,106,106,103,98,92,87,88
UBAT0057,03530,1.48E7,9.597E+08,1201,11.994,736,0.660,40,0.01,94,97,100,98,94,91,93,91,87,83,80,84,87,93,96,95,95,94,98,108,125,135,139,139,137,136,141,146,153,159,165,172,166,164,171,207,322,465,543,575,602,642,669,676,673,656,640,621,598,572,544,521,503,486,462,444,422,391,365,349
UBAT0057,03531,1.48E7,4.266E+09,1200,11.996,735,0.659,40,0.02,337,327,319,308,296,288,287,290,284,277,270,262,253,256,259,269,272,270,267,266,265,264,265,264,261,258,251,248,245,241,237,232,224,219,213,209,206,203,199,193,191,187,186,185,176,175,174,169,169,168,163,158,155,150,146,144,142,140,139,134
UBAT0057,03532,1.48E7,3.305E+09,1199,11.997,734,0.658,40,0.01,134,135,130,131,135,143,136,128,121,115,110,131,225,345,344,294,309,408,545,622,678,706,703,682,660,636,613,597,581,551,511,479,457,440,416,388,345,255,164,129,118,112,107,102,98,98,95,92,94,91,87,89,90,92,95,98,100,102,104,109
UBAT0057,03533,1.48E7,4.090E+09,1199,11.997,738,0.660,40,0.02,113,119,124,123,120,119,120,124,127,130,133,136,138,138,138,137,141,150,155,155,153,155,162,162,166,171,171,169,176,177,176,181,182,182,183,182,182,181,180,181,182,183,182,180,177,175,177,179,178,176,177,177,176,181,184,185,184,179,173,172
UBAT0057,03534,1.48E7,2.404E+09,1202,11.995,736,0.662,40,0.00,171,173,174,178,174,168,169,163,160,161,157,154,155,153,150,147,144,138,134,132,129,125,126,126,123,120,120,119,128,131,130,141,151,153,153,151,149,145,141,136,132,128,124,124,118,111,108,105,102,102,100,101,101,99,99,97,92,92,91,90
UBAT0057,03535,1.48E7,1.945E+09,1201,11.997,735,0.659,40,0.02,89,90,93,94,90,89,91,92,93,93,91,89,86,86,81,79,83,99,84,92,226,567,1495,2630,3266,4390,6800,8337,8185,7351,6382,5441,4654,3997,3398,2936,2579,2268,2010,1807,1617,1427,1250,1071,934,844,776,728,690,653,608,507,350,203,131,109,108,108,105,105
UBAT0057,03536,1.48E7,2.290E+10,1198,12.015,730,0.658,40,0.02,102,99,96,94,94,89,79,79,82,81,80,80,82,81,81,80,78,80,80,83,85,85,84,85,90,106,125,136,139,139,139,137,137,134,128,128,126,124,123,120,118,114,116,115,112,110,106,104,110,112,108,105,106,108,112,116,116,116,118,119
UBAT0057,03537,1.48E7,1.561E+09,1200,11.999,736,0.654,40,0.02,123,123,126,128,129,129,129,131,130,129,132,132,132,128,125,129,135,135,134,137,139,136,134,135,136,131,133,135,133,132,132,129,131,134,137,137,136,135,135,133,131,131,123,119,117,114,112,114,114,109,102,96,94,94,97,98,100,98,98,95
UBAT0057,03538,1.48E7,1.826E+09,1202,12.004,740,0.662,40,0.00,92,94,95,95,93,88,86,84,84,86,85,86,94,98,93,90,88,89,92,95,96,105,128,148,160,162,162,159,154,145,140,134,131,132,126,122,119,115,111,109,105,102,102,100,103,103,102,100,100,96,93,92,91,94,99,101,103,101,100,100
UBAT0057,03539,1.48E7,1.593E+09,1200,11.999,734,0.659,40,0.01,99,97,97,99,100,99,99,102,101,99,98,102,105,107,108,108,107,107,103,101,102,106,107,108,107,105,108,105,103,102,102,103,109,120,136,214,595,1422,1679,1123,1940,9707,27376,33140,21871,18255,22834,28675,38111,33508,26622,24805,22274,22364,27890,32677,33383,31768,29465,28271
UBAT0057,03540,1.48E7,1.363E+11,1192,11.998,711,0.656,40,0.00,29326,30172,30350,30055,29524,29131,25701,23085,20542,18443,16786,14938,12887,11352,10262,9399,8531,7336,6079,5007,4282,3947,3801,3630,3270,2723,2247,2008,1911,1854,1816,1790,1780,1794,1819,1839,1868,1891,1900,1908,1906,1904,1918,1954,2005,2035,2044,2048,2058,2081,2107,2131,2167,2218,2274,2328,2364,2412,2462,2511
UBAT0057,03541,1.48E7,1.068E+11,1193,11.997,723,0.657,40,0.01,2569,2681,2798,2876,2932,2972,3036,3076,3098,3122,3157,3216,3285,3345,3395,3431,3471,3517,3556,3601,3640,3686,3734,3766,3794,3825,3844,3854,3879,3898,3902,3891,3871,3854,3841,3841,3853,3874,3878,3866,3852,3823,3803,3783,3768,3748,3737,3719,3688,3650,3617,3591,3567,3541,3515,3486,3460,3429,3389,3338
UBAT0057,03542,1.48E7,5.252E+10,1203,11.993,739,0.659,40,0.01,3284,3254,3237,3217,3185,3124,2990,2950,2906,2863,2830,2789,2750,2701,2661,2637,2619,2592,2549,2495,2447,2407,2362,2322,2296,2268,2247,2216,2168,2130,2102,2047,1995,1951,1915,1885,1851,1808,1777,1749,1714,1680,1647,1608,1581,1558,1529,1497,1471,1445,1423,1400,1371,1340,1306,1273,1233,1185,1147,1115
UBAT0057,03543,1.48E7,3.105E+10,1206,11.986,730,0.658,40,0.02,1086,1058,1045,1031,1014,998,959,945,934,917,907,896,889,885,882,871,863,857,859,870,879,891,905,920,933,951,968,988,1003,1015,1025,1040,1052,1054,1066,1081,1086,1083,1084,1078,1071,1077,1087,1087,1078,1067,1060,1057,1052,1035,1020,1003,987,969,944,923,907,897,885,865
UBAT0057,03544,1.48E7,1.447E+10,1203,12.002,734,0.658,40,0.00,840,823,813,800,777,760,726,707,690,673,648,635,632,628,621,607,579,554,538,524,507,491,477,460,447,438,432,425,415,404,395,389,374,364,354,347,340,330,316,303,297,293,288,280,272,265,260,254,251,253,249,245,238,231,226,219,217,211,208,204
UBAT0057,03545,1.48E7,6.389E+09,1200,11.987,736,0.659,40,0.01,201,193,188,188,194,193,184,176,171,166,165,164,162,164,164,162,158,154,151,147,148,140,138,139,136,136,137,140,144,145,141,141,147,146,143,144,141,143,146,142,135,136,136,136,137,135,132,129,128,130,129,128,124,123,123,119,114,115,113,111
UBAT0057,03546,1.48E7,2.152E+09,1201,11.987,737,0.659,40,0.01,112,113,110,108,109,109,109,107,103,100,101,102,104,102,101,94,87,88,89,91,93,93,93,89,88,90,88,89,92,98,100,105,108,110,111,110,107,107,107,107,109,110,114,114,112,108,111,111,108,108,104,95,93,95,97,92,93,93,91,91
UBAT0057,03547,1.48E7,1.493E+09,1201,11.994,738,0.657,40,0.03,92,92,90,86,79,76,75,74,69,71,71,69,68,65,62,62,60,60,62,62,64,66,69,69,69,65,62,57,58,56,56,50,47,48,47,47,46,48,50,51,51,51,51,51,51,50,51,48,45,45,47,48,50,48,49,50,49,50,55,56
UBAT0057,03548,1.48E7,8.707E+08,1199,11.990,735,0.659,40,0.01,56,53,55,55,58,59,57,54,54,55,53,52,52,55,56,53,52,53,50,49,52,52,53,53,57,57,60,62,62,62,62,62,59,58,58,61,60,58,59,60,61,62,62,60,59,58,59,59,54,53,58,65,65,65,64,64,64,64,62,63
UBAT0057,03549,1.48E7,8.581E+08,1200,11.993,735,0.660,40,0.02,66,70,68,69,68,65,63,61,62,62,61,62,67,68,69,73,77,77,73,69,64,62,61,60,63,68,72,75,74,72,74,76,76,74,73,69,68,69,67,70,70,70,71,75,78,76,76,75,75,75,75,76,76,74,70,71,75,79,82,81
