# Supplementary material for: Using bioluminescence as a tool for studying diversity in marine zooplankton and dinoflagellates: an initial assessment
Source: PeerJ. 2024 Jun 11;12:e17516. doi: 10.7717/peerj.17516 (PMC11177854; doi:10.7717/peerj.17516)
Supplement: Supplemental Information 2 [file peerj-12-17516-s002.zip › cell isolations/m.leidyi/leidyi3.dat]

UBAT0057,00950,1.48E7,4.817E+08,1194,11.995,576,0.663,39,0.00,32,31,29,28,30,33,35,34,34,34,35,32,34,37,37,39,39,37,36,37,36,36,37,41,42,44,45,45,45,44,42,44,42,41,39,38,34,35,35,33,33,33,33,35,36,34,35,33,32,34,30,30,32,35,39,37,33,32,30,25
UBAT0057,00951,1.48E7,5.263E+08,1196,12.001,577,0.658,39,0.00,24,28,29,29,29,33,36,35,39,41,39,41,41,40,40,40,38,39,44,48,53,55,57,59,60,62,66,76,85,89,89,86,84,83,82,84,86,87,92,98,106,112,117,115,114,111,106,103,99,97,98,96,96,101,102,95,93,93,88,84
UBAT0057,00952,1.48E7,1.073E+09,1195,11.994,578,0.663,39,0.00,86,89,89,89,89,90,88,87,83,79,79,83,82,82,82,86,92,91,90,87,84,82,79,75,71,71,73,73,76,77,82,83,83,84,82,82,82,80,77,76,76,74,73,76,80,82,82,83,84,82,79,74,70,69,65,63,63,62,61,61
UBAT0057,00953,1.48E7,1.166E+09,1197,12.027,576,0.663,39,0.00,62,63,61,61,60,59,58,55,51,50,49,49,51,50,48,47,47,45,44,43,44,44,44,43,41,41,41,42,41,40,41,40,36,33,33,33,29,28,29,30,30,29,31,29,28,27,28,26,30,33,32,32,33,31,32,29,27,27,28,30
UBAT0057,00954,1.48E7,5.833E+08,1196,11.996,575,0.660,39,0.00,29,32,30,32,31,29,32,31,29,31,31,32,33,31,32,35,32,31,31,29,31,28,26,27,27,24,26,29,28,30,33,33,31,32,31,29,26,25,26,26,25,23,24,24,27,28,26,27,28,26,29,30,28,29,31,31,31,34,34,34
UBAT0057,00955,1.48E7,4.358E+08,1196,12.005,575,0.663,39,0.00,36,36,34,33,34,32,36,37,38,35,36,36,36,34,35,33,35,37,36,36,39,38,38,41,42,42,45,45,44,45,46,45,45,46,46,44,44,43,42,44,44,44,43,46,44,41,39,40,39,38,35,35,36,36,33,35,36,37,36,34
UBAT0057,00956,1.48E7,5.767E+08,1195,11.993,573,0.661,39,0.00,34,34,31,30,32,32,31,29,28,25,28,28,26,28,28,29,30,30,28,29,29,29,31,29,29,30,30,31,30,32,33,36,34,35,35,33,31,32,31,34,32,33,34,31,29,31,30,30,31,30,31,30,31,29,28,28,31,30,29,28
UBAT0057,00957,1.48E7,4.494E+08,1195,11.992,574,0.662,39,0.00,26,30,29,31,32,32,31,29,30,28,23,25,24,21,22,25,26,24,23,22,22,20,20,21,23,25,25,28,30,28,30,35,34,31,33,33,33,35,35,35,34,32,32,32,31,31,34,36,36,41,41,38,37,36,36,37,36,37,37,36
UBAT0057,00958,1.48E7,4.516E+08,1194,12.014,579,0.662,39,0.00,38,41,41,39,36,36,37,35,31,31,30,29,28,27,26,24,27,27,25,25,27,29,29,28,26,28,30,32,30,33,33,32,33,34,37,39,38,41,42,45,49,46,43,40,41,39,38,40,41,39,41,39,35,36,34,32,34,32,30,32
UBAT0057,00959,1.48E7,5.061E+08,1194,12.020,578,0.659,39,0.00,30,28,28,26,25,24,26,28,28,27,26,26,26,24,25,23,23,24,23,23,24,26,27,25,23,24,23,23,25,25,24,23,23,24,25,26,27,31,30,29,31,32,32,33,34,34,36,36,32,37,38,38,41,40,39,37,37,35,36,36
UBAT0057,00960,1.48E7,4.287E+08,1194,11.994,583,0.661,39,0.00,34,35,35,34,35,36,39,35,34,35,34,33,32,31,31,29,28,27,25,27,27,28,29,30,31,32,31,31,30,31,31,28,29,27,28,25,28,29,31,32,33,30,31,32,32,33,31,31,31,33,32,31,30,27,27,27,29,34,34,35
UBAT0057,00961,1.48E7,4.587E+08,1196,11.991,585,0.660,39,0.00,34,34,33,32,33,34,30,31,31,32,30,30,31,31,32,31,27,29,29,28,25,25,24,24,24,22,24,24,24,24,24,23,28,31,32,28,28,28,30,40,47,42,38,33,32,29,29,30,31,25,25,28,30,29,29,31,32,32,31,35
UBAT0057,00962,1.48E7,4.430E+08,1197,11.992,585,0.661,39,0.01,38,38,41,38,37,34,29,29,31,29,28,29,28,29,31,30,32,31,31,33,35,34,39,39,40,45,49,55,67,71,68,69,69,65,65,69,74,79,83,89,96,100,98,97,101,102,101,102,105,107,111,110,107,105,104,110,116,117,120,114
UBAT0057,00963,1.48E7,9.982E+08,1197,11.998,583,0.660,39,0.00,112,108,109,109,110,111,116,118,120,116,112,110,108,110,113,116,118,119,117,120,121,121,119,115,111,108,106,102,101,99,98,98,97,97,96,93,87,88,89,90,90,91,91,92,93,93,92,89,83,80,78,79,78,77,77,77,76,77,80,79
UBAT0057,00964,1.48E7,1.466E+09,1196,11.994,585,0.660,39,0.00,76,73,73,70,68,67,68,70,70,63,61,62,63,62,62,61,60,59,56,52,51,53,52,54,57,56,57,59,60,60,59,60,58,56,52,51,49,49,48,47,44,44,45,42,42,42,41,42,39,38,36,34,33,37,38,35,32,32,33,30
UBAT0057,00965,1.48E7,7.646E+08,1198,11.995,589,0.661,39,0.00,33,32,33,36,36,35,33,33,34,32,30,31,30,29,32,31,30,33,33,34,33,34,34,34,32,31,31,28,28,27,28,30,32,32,31,31,31,30,26,23,24,23,24,24,26,25,23,24,26,25,25,24,24,22,22,23,21,21,21,20
UBAT0057,00966,1.48E7,4.213E+08,1198,11.999,590,0.660,39,0.00,18,19,19,18,20,25,20,22,22,25,26,23,25,24,24,24,27,28,28,31,31,33,34,30,29,28,26,27,27,31,30,30,29,31,31,31,30,29,27,27,28,30,30,28,29,29,29,29,26,28,29,30,28,27,28,28,26,27,27,28
UBAT0057,00967,1.48E7,4.028E+08,1197,11.994,589,0.658,39,0.00,28,28,30,30,29,29,29,27,25,26,28,26,25,28,28,28,28,29,30,30,31,32,32,30,33,35,39,38,36,35,36,35,36,36,36,35,35,35,33,31,33,31,30,30,30,30,31,32,31,30,29,29,28,27,25,25,22,21,22,22
UBAT0057,00968,1.48E7,4.447E+08,1197,11.993,585,0.662,39,0.00,23,26,25,25,27,28,29,25,26,28,29,30,28,27,26,27,23,23,22,21,22,26,26,29,29,29,28,27,29,28,28,28,29,29,31,30,33,34,32,31,29,30,30,27,27,24,24,23,26,27,26,27,27,25,29,28,25,25,25,23
UBAT0057,00969,1.48E7,4.005E+08,1196,11.992,587,0.661,39,0.00,24,25,24,23,25,24,28,28,30,31,30,31,33,34,34,35,36,38,38,38,34,33,30,27,24,23,24,25,27,28,30,31,30,30,29,30,28,26,25,27,25,28,32,41,42,38,36,34,30,31,28,26,27,28,27,27,26,24,22,23
UBAT0057,00970,1.48E7,4.361E+08,1195,11.994,588,0.659,39,0.00,27,28,27,28,27,27,27,22,22,22,19,18,17,19,19,16,17,17,20,21,22,23,21,24,24,23,21,19,18,19,19,17,19,19,21,23,23,21,21,22,24,22,23,23,21,21,20,19,18,15,15,17,21,21,20,20,22,22,24,23
UBAT0057,00971,1.48E7,3.122E+08,1196,11.995,589,0.660,39,0.00,23,21,23,23,25,24,23,22,22,22,23,22,23,22,18,18,16,15,18,16,15,16,17,20,21,18,20,22,21,24,24,24,24,22,22,21,21,20,22,22,23,22,22,24,24,25,29,28,29,28,28,29,27,27,28,27,26,24,25,24
UBAT0057,00972,1.48E7,3.337E+08,1198,12.008,589,0.663,39,0.00,22,21,21,25,26,27,29,29,28,30,30,30,31,28,27,29,29,26,27,27,26,23,22,24,24,22,20,22,21,22,25,23,23,23,22,22,23,22,23,25,25,27,26,23,21,21,21,20,19,21,23,21,22,20,18,19,19,22,22,25
UBAT0057,00973,1.48E7,3.544E+08,1198,11.993,588,0.658,39,0.00,25,27,29,29,28,27,30,30,30,29,27,26,26,27,22,21,22,22,23,22,22,25,23,22,23,23,23,28,122,277,205,92,61,58,61,62,59,56,59,55,43,40,38,48,62,69,70,68,65,63,59,55,51,51,51,50,48,44,43,42
UBAT0057,00974,1.48E7,7.291E+08,1197,12.000,585,0.662,39,0.00,43,45,45,46,46,48,46,46,42,37,36,41,42,44,46,47,50,52,55,58,59,61,67,75,81,89,94,98,102,106,111,114,118,124,133,142,145,147,145,143,142,144,146,150,155,163,170,179,187,183,175,175,176,176,178,180,181,184,183,181
UBAT0057,00975,1.48E7,1.631E+09,1198,11.993,584,0.662,39,0.00,181,186,190,192,191,185,177,172,170,164,161,161,162,165,165,168,169,168,165,163,157,152,151,152,150,145,140,140,136,138,138,138,139,140,142,143,142,135,129,126,119,112,109,105,102,100,101,100,97,91,89,86,78,76,80,81,82,87,89,89
UBAT0057,00976,1.48E7,1.990E+09,1198,11.990,585,0.662,39,0.00,88,88,89,89,90,91,90,85,84,83,78,73,70,72,70,70,70,68,66,64,65,63,63,62,61,57,56,57,58,53,47,47,46,44,42,43,43,41,39,38,35,33,34,32,32,30,28,31,33,32,32,32,33,36,36,35,32,33,32,35
UBAT0057,00977,1.48E7,7.908E+08,1198,12.013,584,0.660,39,0.00,35,30,31,32,32,31,28,26,27,26,27,29,27,28,27,24,26,25,26,27,22,21,20,21,23,21,21,23,22,24,24,25,25,25,25,24,24,23,22,21,21,19,21,23,20,20,22,22,22,20,20,18,15,17,17,18,20,18,19,19
UBAT0057,00978,1.48E7,3.445E+08,1196,11.994,584,0.658,39,0.00,21,22,23,26,27,29,33,33,32,32,31,27,25,26,25,26,25,25,24,24,22,24,24,23,25,28,27,26,25,20,22,23,24,25,26,26,26,22,21,24,24,23,25,26,24,25,26,24,23,23,23,22,22,20,19,19,22,23,24,22
UBAT0057,00979,1.48E7,3.650E+08,1195,11.993,588,0.659,39,0.00,23,25,25,26,27,27,32,31,34,35,34,34,32,31,31,30,29,27,27,30,31,31,32,31,32,34,35,33,30,30,28,23,22,22,22,21,20,19,22,21,19,18,17,16,17,18,16,16,18,18,16,18,17,17,18,16,16,17,16,20
UBAT0057,00980,1.48E7,3.625E+08,1195,11.994,589,0.662,39,0.00,20,18,20,21,22,23,22,21,21,20,21,18,16,18,19,18,17,18,18,19,17,17,19,18,19,16,16,16,16,16,15,19,19,17,14,16,14,15,15,15,16,14,14,15,16,15,11,12,14,12,13,11,10,11,13,12,13,14,13,13
UBAT0057,00981,1.48E7,2.402E+08,1196,11.996,587,0.659,39,0.00,13,16,18,22,20,20,18,15,19,16,14,15,15,16,14,14,15,17,17,17,17,17,19,18,18,16,15,14,16,17,18,17,18,17,18,18,17,17,16,15,15,15,15,18,20,22,20,21,20,19,19,19,21,20,19,19,21,29,55,84
UBAT0057,00982,1.48E7,3.090E+08,1197,11.992,588,0.659,39,0.00,106,121,127,132,132,133,134,131,127,123,122,117,114,109,99,95,93,87,82,79,77,75,73,71,73,74,78,90,97,107,114,116,120,124,123,125,132,141,150,154,153,153,152,156,159,161,160,164,167,167,169,171,173,170,163,159,156,162,167,171
UBAT0057,00983,1.48E7,1.897E+09,1197,11.995,586,0.660,39,0.00,170,169,169,170,171,177,193,194,193,188,181,176,178,183,187,187,184,181,178,176,175,170,169,170,172,172,172,177,177,177,178,173,169,163,164,168,171,171,170,170,161,156,154,149,146,143,142,143,146,147,145,142,139,138,140,141,138,137,132,131
UBAT0057,00984,1.48E7,2.432E+09,1196,11.994,586,0.661,39,0.01,130,129,128,128,128,133,129,125,123,118,115,115,115,117,114,108,108,109,111,114,112,109,105,100,100,101,103,104,105,103,100,101,100,98,94,90,85,84,85,84,84,83,82,82,80,79,81,77,74,74,73,71,72,73,75,74,68,66,68,66
UBAT0057,00985,1.48E7,1.430E+09,1196,11.993,585,0.663,39,0.00,66,67,63,59,57,56,50,50,54,53,52,51,50,47,43,42,40,38,40,40,38,37,36,35,34,32,33,36,38,40,39,39,37,36,36,37,34,34,32,34,32,31,30,29,29,30,31,30,33,35,30,29,30,31,28,28,29,26,26,28
UBAT0057,00986,1.48E7,5.651E+08,1198,11.992,583,0.662,39,0.00,27,27,26,25,24,24,23,23,23,24,26,25,23,23,23,24,25,26,25,25,26,25,24,23,23,23,23,23,24,25,27,23,22,21,22,19,20,19,22,22,19,22,23,20,18,19,18,17,15,17,15,13,16,15,16,17,18,18,19,18
UBAT0057,00987,1.48E7,3.186E+08,1198,11.991,587,0.662,39,0.00,19,19,20,22,24,24,21,18,15,13,15,13,15,14,12,12,13,13,13,13,13,12,15,15,15,16,17,16,18,19,19,17,18,17,16,16,18,18,19,20,21,21,22,22,21,21,21,23,20,20,24,30,31,28,32,33,34,32,31,31
UBAT0057,00988,1.48E7,2.935E+08,1197,12.004,588,0.660,39,0.00,29,28,25,22,24,26,20,19,18,17,19,20,20,21,18,18,19,18,19,15,12,13,16,15,14,17,16,17,17,18,19,17,17,20,22,22,22,22,22,18,19,18,17,16,16,19,20,19,21,21,23,22,24,25,26,25,25,23,23,26
UBAT0057,00989,1.48E7,2.945E+08,1195,11.994,586,0.661,39,0.00,24,21,23,22,21,20,17,18,15,16,18,18,19,23,21,21,21,21,19,20,18,19,18,17,16,16,16,16,13,13,13,13,14,17,18,17,18,16,14,16,15,13,15,12,11,13,12,11,11,11,13,15,14,17,19,19,19,17,17,16
UBAT0057,00990,1.48E7,2.466E+08,1197,11.994,588,0.659,39,0.00,18,19,18,18,17,18,17,19,19,17,19,20,19,17,16,17,18,18,17,20,21,21,21,20,20,20,20,19,18,18,17,19,18,18,15,13,13,12,10,12,13,13,11,12,11,12,14,16,16,15,16,17,16,19,20,21,22,21,18,17
UBAT0057,00991,1.48E7,2.528E+08,1198,11.994,579,0.663,39,0.00,17,15,13,11,11,12,13,14,14,14,13,12,12,11,14,15,16,16,17,17,17,14,15,18,18,17,18,16,16,18,19,19,20,20,20,22,24,23,23,23,20,20,20,20,19,19,20,18,15,17,14,15,15,16,17,17,19,17,17,18
UBAT0057,00992,1.48E7,2.493E+08,1195,11.992,576,0.661,39,0.00,18,17,19,19,16,16,15,15,14,15,12,10,12,14,15,15,18,19,18,18,17,17,17,18,18,19,19,16,11,12,14,13,12,14,15,13,13,15,15,15,16,15,16,17,16,14,13,14,16,18,19,17,18,17,19,20,20,22,23,24
UBAT0057,00993,1.48E7,2.412E+08,1194,11.993,577,0.661,39,0.00,24,25,20,19,22,18,16,19,19,16,13,11,13,14,14,19,19,17,18,17,18,20,20,19,19,18,20,20,17,19,20,19,22,23,19,21,17,14,13,17,19,22,21,18,17,18,16,16,20,19,17,19,18,17,17,15,17,18,19,19
UBAT0057,00994,1.48E7,2.671E+08,1195,11.994,581,0.660,39,0.00,17,16,17,17,18,19,19,17,18,20,20,22,22,19,18,19,16,16,16,15,14,14,13,13,12,12,11,11,10,10,11,9,10,10,10,10,10,9,9,11,11,12,11,10,11,13,11,13,15,13,15,13,13,11,10,11,13,14,14,14
UBAT0057,00995,1.48E7,2.032E+08,1196,11.995,586,0.664,39,0.00,13,12,13,13,12,14,15,16,17,16,14,14,15,16,13,12,13,13,11,10,11,8,9,10,8,10,9,10,10,13,12,13,16,16,15,15,14,14,15,15,14,13,15,13,12,14,15,13,14,12,14,14,14,16,17,14,15,11,13,13
UBAT0057,00996,1.48E7,1.946E+08,1194,11.997,584,0.662,39,0.00,11,12,14,13,14,14,17,20,22,21,23,23,25,27,25,25,25,25,26,23,21,19,19,20,18,21,24,23,21,22,22,23,24,24,21,22,23,20,20,20,21,23,24,26,27,28,27,28,28,29,27,25,24,23,26,26,26,27,27,27
UBAT0057,00997,1.48E7,3.371E+08,1193,11.990,596,0.660,39,0.00,27,27,24,23,21,19,22,17,15,18,19,18,18,18,17,16,14,14,15,14,14,17,17,19,27,35,34,31,28,28,27,26,27,27,25,23,23,22,24,25,24,24,24,24,24,21,20,20,19,20,19,15,15,16,13,15,14,15,19,18
UBAT0057,00998,1.48E7,3.073E+08,1197,11.997,596,0.664,39,0.00,19,20,19,20,19,18,20,20,23,24,23,20,20,17,17,17,17,19,20,19,23,25,25,25,28,27,24,23,24,26,26,24,28,28,25,26,27,26,25,24,25,23,25,24,24,26,24,24,22,19,19,18,18,17,15,14,15,13,15,14
UBAT0057,00999,1.48E7,3.177E+08,1199,12.020,592,0.660,39,0.00,13,14,16,13,12,13,13,12,12,15,16,16,15,15,16,15,18,21,21,23,23,25,26,29,29,26,24,25,26,23,21,22,22,21,16,17,18,18,16,19,21,20,20,21,25,22,23,25,24,24,25,24,25,25,27,28,28,28,30,28
UBAT0057,01000,1.48E7,3.107E+08,1197,11.993,590,0.659,39,0.00,25,24,24,21,20,19,19,19,19,18,21,23,24,22,21,20,20,20,20,20,20,22,21,20,20,19,18,19,20,21,23,23,22,20,19,21,23,26,26,25,24,26,26,23,24,21,19,16,19,20,20,18,16,13,15,14,14,15,17,17
UBAT0057,01001,1.48E7,2.996E+08,1195,11.996,592,0.660,39,0.00,16,16,14,15,16,16,15,14,16,15,17,17,15,14,17,18,17,18,19,18,20,18,16,18,20,20,21,20,21,23,23,22,22,24,23,21,18,16,17,16,16,16,17,16,17,14,13,15,17,18,19,18,17,18,16,16,18,18,16,15
UBAT0057,01002,1.48E7,2.594E+08,1195,12.007,591,0.661,39,0.00,16,17,16,16,17,16,15,14,17,17,14,15,18,18,19,23,22,21,21,21,23,24,24,27,25,23,25,24,23,23,21,17,17,15,17,18,19,20,22,23,23,24,25,24,25,25,23,22,21,20,19,17,17,21,21,19,19,20,19,21
UBAT0057,01003,1.48E7,2.996E+08,1197,11.997,593,0.660,39,0.00,23,20,19,17,18,20,24,27,25,20,21,22,20,20,21,18,16,16,18,18,19,20,25,27,25,29,26,25,23,24,23,22,20,17,17,17,19,19,20,24,26,28,28,28,27,27,26,26,26,25,24,24,24,26,27,27,27,26,34,35
UBAT0057,01004,1.48E7,3.428E+08,1198,12.001,594,0.660,39,0.00,28,28,28,27,28,28,25,25,25,24,22,22,23,23,19,16,17,15,14,17,16,17,19,17,19,21,21,22,25,24,22,18,16,17,16,17,18,19,19,21,22,22,20,20,15,14,13,13,17,20,19,20,20,18,21,25,24,24,23,22
UBAT0057,01005,1.48E7,3.016E+08,1197,11.993,596,0.660,39,0.00,21,22,22,23,25,25,24,23,21,22,23,25,24,25,28,30,29,26,27,28,27,27,27,26,27,27,28,26,27,27,28,26,24,27,27,26,23,20,22,26,28,30,28,29,31,32,33,34,34,31,29,25,26,28,27,25,23,24,24,26
UBAT0057,01006,1.48E7,3.914E+08,1196,11.991,594,0.662,39,0.00,30,27,25,26,27,31,31,30,27,27,29,31,31,31,30,27,26,24,24,24,25,23,23,25,26,25,27,26,26,25,24,24,23,25,25,25,24,21,25,23,20,19,21,22,21,22,24,24,21,20,19,19,19,18,17,20,21,19,19,20
UBAT0057,01007,1.48E7,3.559E+08,1195,12.011,594,0.660,39,0.00,20,20,21,20,24,25,18,16,17,18,15,16,18,20,18,19,20,20,23,27,30,31,31,31,30,28,28,27,31,30,30,28,23,21,20,19,19,17,16,16,16,15,15,14,15,15,13,14,11,10,11,14,14,13,13,12,10,11,11,12
UBAT0057,01008,1.48E7,2.841E+08,1196,11.995,600,0.663,39,0.00,12,11,9,10,9,10,9,12,12,14,17,18,17,17,20,19,19,20,17,16,18,17,16,22,31,38,36,34,32,30,26,24,24,22,21,22,22,21,19,20,20,17,18,15,12,12,12,13,12,14,14,12,11,11,10,8,9,10,10,11
UBAT0057,01009,1.48E7,2.550E+08,1196,11.993,600,0.662,39,0.00,12,15,18,20,20,21,20,20,20,21,18,17,19,21,22,24,22,21,20,19,17,13,12,13,12,12,15,14,15,14,14,14,11,11,10,11,12,11,9,10,11,11,12,11,10,10,12,13,14,16,18,14,14,15,14,11,10,9,9,11
UBAT0057,01010,1.48E7,2.180E+08,1196,12.002,604,0.662,39,0.00,11,12,14,12,12,12,10,11,10,9,7,9,9,9,9,8,8,7,8,10,10,10,9,9,10,12,13,13,14,14,15,16,17,15,13,12,14,16,13,15,15,15,16,14,15,16,20,25,28,30,29,31,32,28,28,25,24,25,22,20
UBAT0057,01011,1.48E7,2.279E+08,1196,11.996,604,0.659,39,0.01,20,21,17,16,15,14,18,19,21,22,23,22,20,18,19,18,17,16,15,16,17,18,16,16,16,14,13,14,11,9,9,9,9,9,11,10,11,10,10,11,9,10,12,10,11,11,12,14,17,19,20,21,23,21,20,21,22,23,23,25
UBAT0057,01012,1.48E7,2.372E+08,1196,12.011,599,0.660,39,0.00,28,25,24,26,26,26,22,23,24,23,24,23,22,21,21,20,20,21,19,17,20,19,16,19,19,19,19,17,16,16,18,18,19,22,21,22,23,23,22,22,25,28,28,26,27,27,25,23,21,18,19,18,20,21,23,25,25,25,23,24
UBAT0057,01013,1.48E7,3.238E+08,1196,12.021,601,0.660,39,0.00,25,25,26,27,26,23,24,24,26,28,27,23,20,19,18,20,19,17,15,15,16,14,15,15,17,17,20,18,14,14,16,13,15,16,17,13,16,18,17,19,18,17,15,17,16,15,18,19,22,21,18,18,21,20,21,20,18,17,21,21
UBAT0057,01014,1.48E7,2.799E+08,1196,11.994,598,0.659,39,0.00,20,19,19,18,17,17,13,13,13,11,9,10,11,11,12,11,11,9,10,13,10,9,9,11,10,9,9,9,8,8,9,10,11,12,11,9,12,10,9,11,12,12,13,12,11,12,12,11,10,11,10,11,14,16,15,17,14,15,15,15
UBAT0057,01015,1.48E7,1.761E+08,1197,11.990,602,0.661,39,0.00,13,11,11,12,12,12,9,10,10,12,13,15,17,19,17,16,20,22,21,20,19,22,20,22,20,20,19,19,19,17,16,16,15,16,16,16,16,13,13,15,14,14,13,13,10,9,9,7,7,6,5,6,6,7,5,6,8,6,5,5
UBAT0057,01016,1.48E7,1.958E+08,1196,12.004,574,0.661,39,0.00,5,6,7,7,7,8,10,11,11,11,10,9,7,8,7,9,11,10,12,10,11,11,15,16,17,18,17,16,14,14,15,18,19,21,22,23,24,25,25,27,26,23,22,24,21,18,18,16,17,15,17,19,18,18,19,22,21,22,26,27
UBAT0057,01017,1.48E7,2.404E+08,0,12.001,546,0.660,39,0.00,27,27,25,25,26,25,27,27,27,24,25,26,28,28,28,30,27,25,28,27,29,30,29,28,27,27,26,25,24,22,22,21,18,18,20,19,21,21,19,17,19,19,21,20,18,17,16,18,18,16,17,17,16,18,18,18,18,17,15,15
UBAT0057,01018,1.48E7,3.292E+08,0,12.001,0,0.660,39,0.00,16,18,18,19,19,22,22,22,21,21,20,18,16,18,18,15,15,16,15,18,13,12,13,13,13,10,11,12,10,10,10,10,9,10,11,10,12,10,10,12,12,12,13,14,14,14,15,13,12,12,12,13,11,9,9,10,10,13,12,12
UBAT0057,01019,1.48E7,2.034E+08,0,12.002,0,0.661,39,0.00,11,12,14,13,12,12,12,12,11,9,7,8,7,7,9,9,9,11,11,9,9,10,10,10,8,9,10,9,7,8,9,10,11,11,13,15,14,13,13,13,14,15,14,14,14,14,14,11,9,8,9,8,10,11,9,11,10,10,11,11
UBAT0057,01020,1.48E7,1.586E+08,0,12.002,0,0.660,39,0.00,10,10,9,8,8,8,7,6,6,6,5,6,6,7,8,7,7,7,8,7,7,7,6,4,5,5,4,5,6,6,5,4,5,6,5,6,7,7,8,7,7,5,7,6,3,3,4,5,6,4,3,2,1,1,2,5,4,4,7,7
UBAT0057,01021,1.48E7,8.485E+07,0,12.003,0,0.661,39,0.00,7,9,9,9,8,9,7,7,9,11,10,11,11,11,11,10,9,11,11,10,11,11,8,5,8,9,8,8,5,5,5,1,1,8,5,2,1,2,3,2,2,1,0,4,4,2,2,0,1,3,1,0,1,2,3,3,2,2,3,2
UBAT0057,01022,1.48E7,8.115E+07,116,11.999,509,0.661,39,0.00,0,3,0,1,2,5,10,6,6,5,4,6,6,4,2,1,0,1,2,0,0,0,0,1,0,0,0,1,2,0,1,3,4,1,2,2,1,0,0,0,1,1,0,0,0,0,0,0,1,1,1,1,0,2,2,1,2,1,2,1
UBAT0057,01023,1.48E7,2.466E+07,582,11.994,444,0.661,39,0.00,1,1,2,2,1,2,3,6,4,5,5,5,5,2,2,3,2,4,3,3,4,2,2,3,2,1,4,4,4,6,3,1,3,6,6,3,3,3,3,3,2,3,4,3,2,1,0,0,1,1,2,2,1,3,5,5,6,7,6,7
