# Supplementary material for: Using bioluminescence as a tool for studying diversity in marine zooplankton and dinoflagellates: an initial assessment
Source: PeerJ. 2024 Jun 11;12:e17516. doi: 10.7717/peerj.17516 (PMC11177854; doi:10.7717/peerj.17516)
Supplement: Supplemental Information 2 [file peerj-12-17516-s002.zip › cell isolations/m.leidyi/leidyi30.dat]

UBAT0057,03566,1.48E7,1.661E+09,1201,11.995,732,0.659,40,0.01,83,85,83,83,82,80,78,79,79,77,74,68,69,67,64,63,61,61,62,63,61,61,60,59,57,54,51,52,53,56,60,62,62,63,61,58,54,54,58,59,59,61,61,60,56,52,52,52,56,56,54,55,57,59,59,59,58,58,54,55
UBAT0057,03567,1.48E7,9.180E+08,1199,11.994,736,0.658,40,0.01,56,55,54,56,57,56,57,55,56,55,53,54,53,50,51,59,66,71,71,69,70,73,72,71,71,70,67,63,62,61,62,62,62,59,56,59,59,61,64,64,61,61,59,59,61,60,61,56,55,58,59,59,58,59,59,60,66,135,395,862
UBAT0057,03568,1.48E7,1.502E+09,1200,11.998,740,0.661,40,0.00,1304,1481,1438,1277,1080,909,643,549,457,378,321,279,250,231,201,153,105,81,74,73,71,71,71,68,66,65,61,60,58,54,53,51,51,54,58,62,66,67,66,65,69,72,70,67,68,67,70,71,72,75,79,80,82,82,82,89,91,90,92,96
UBAT0057,03569,1.48E7,3.177E+09,1201,11.994,739,0.659,40,0.02,98,101,104,107,110,110,109,108,107,111,116,126,136,140,143,149,152,152,151,150,148,150,153,153,151,149,145,145,145,139,135,136,138,137,136,136,137,141,149,146,135,128,121,114,113,112,113,114,114,109,111,113,113,111,109,110,109,105,101,101
UBAT0057,03570,1.48E7,1.876E+09,1200,12.015,738,0.659,40,0.01,100,101,100,101,100,98,94,93,98,97,91,91,91,91,93,89,84,86,86,86,86,85,84,83,83,83,82,83,85,88,89,86,87,83,81,82,84,83,82,83,84,84,86,87,86,85,87,87,88,85,85,85,84,90,93,92,94,96,99,100
UBAT0057,03571,1.48E7,1.315E+09,1201,11.994,735,0.658,40,0.02,106,112,114,116,115,121,130,130,132,135,134,130,133,133,137,140,144,144,139,133,132,134,134,137,137,136,138,141,143,142,140,140,139,142,147,147,145,142,138,133,131,131,130,128,130,130,135,137,134,132,133,131,129,126,122,121,120,119,123,126
UBAT0057,03572,1.48E7,1.962E+09,1202,11.995,736,0.660,40,0.01,129,127,125,123,121,118,118,115,120,125,125,126,124,122,115,112,107,104,107,111,112,112,110,108,104,107,110,110,109,108,109,109,107,107,106,104,107,104,104,102,101,103,101,100,100,98,94,90,90,86,86,87,80,80,83,82,80,82,83,84
UBAT0057,03573,1.48E7,1.547E+09,1200,11.996,738,0.660,40,0.03,88,89,91,89,88,85,81,81,79,77,76,77,80,79,79,76,74,75,73,76,75,76,78,80,79,77,75,76,77,77,75,73,73,71,71,72,73,72,68,65,66,67,69,71,74,72,69,70,68,64,65,67,65,60,59,60,60,63,64,65
UBAT0057,03574,1.48E7,1.083E+09,1201,11.995,733,0.661,40,0.02,65,64,65,65,63,65,63,61,60,59,57,56,51,49,49,51,53,57,57,62,69,72,75,76,75,76,75,75,76,76,77,76,76,80,90,96,94,95,96,95,97,99,99,97,96,97,98,97,95,97,97,101,102,104,106,106,103,102,104,104
UBAT0057,03575,1.48E7,1.193E+09,1201,11.996,732,0.658,40,0.01,110,113,112,109,107,102,102,102,104,111,114,114,120,122,124,124,123,127,132,130,133,135,136,136,136,143,153,160,162,156,153,145,137,136,135,134,137,139,139,136,132,128,127,121,120,117,109,106,107,108,108,110,109,108,109,107,109,119,131,141
UBAT0057,03576,1.48E7,1.852E+09,1199,11.994,733,0.658,40,0.03,150,160,168,179,184,190,198,199,208,228,240,247,252,253,251,255,259,268,284,310,351,420,492,539,566,611,666,726,789,854,921,983,1056,1139,1215,1287,1366,1447,1518,1583,1642,1702,1758,1816,1876,1925,1963,1993,2010,2016,2020,2027,2032,2048,2057,2048,2033,2020,2005,1986
UBAT0057,03577,1.48E7,1.573E+10,1200,12.007,735,0.660,40,0.02,1952,1924,1909,1895,1875,1843,1778,1744,1699,1655,1615,1580,1546,1511,1479,1451,1427,1396,1363,1333,1301,1270,1235,1197,1172,1155,1134,1111,1088,1072,1054,1031,1012,992,979,963,943,927,905,884,874,866,862,872,873,873,860,842,819,798,782,766,753,744,726,712,692,674,662,651
UBAT0057,03578,1.48E7,1.696E+10,1199,11.987,736,0.659,40,0.02,643,631,614,592,574,555,516,495,471,452,436,418,405,396,384,372,357,345,336,326,313,300,290,276,267,262,255,248,242,232,224,214,202,194,188,181,178,172,166,165,162,156,148,141,138,137,135,130,125,120,115,109,105,103,102,101,99,103,103,100
UBAT0057,03579,1.48E7,3.889E+09,1200,12.022,736,0.660,40,0.01,94,90,85,82,78,79,78,80,82,81,78,78,77,79,79,80,78,73,69,70,70,71,69,72,72,70,69,71,69,66,66,64,61,60,61,61,60,64,64,61,61,63,62,63,62,60,63,62,58,59,61,65,65,64,66,68,72,75,73,72
UBAT0057,03580,1.48E7,1.031E+09,1201,11.987,735,0.657,40,0.03,72,70,72,70,71,74,76,76,77,75,74,73,74,82,83,82,82,84,85,84,81,79,78,78,77,79,80,77,76,74,73,76,78,77,77,76,75,75,75,75,76,75,72,71,67,64,64,62,62,62,62,60,60,58,57,60,60,59,58,58
UBAT0057,03581,1.48E7,1.067E+09,1199,11.994,736,0.660,40,0.02,61,63,63,59,58,54,51,52,52,55,60,60,57,59,59,57,58,59,61,62,61,63,62,62,62,61,58,58,59,59,59,57,54,54,55,56,55,53,50,54,59,61,66,68,69,74,76,79,82,84,87,89,93,93,100,107,115,123,133,137
UBAT0057,03582,1.48E7,1.032E+09,1198,11.994,733,0.656,39,0.02,138,144,153,165,177,186,205,208,204,208,215,220,225,227,229,235,240,241,239,241,246,249,251,253,253,252,256,257,255,252,248,248,251,251,246,245,245,243,241,239,235,235,235,237,235,230,229,229,228,222,213,205,202,201,200,199,194,195,199,204
UBAT0057,03583,1.48E7,3.323E+09,1200,11.993,735,0.658,40,0.02,202,200,196,191,191,205,260,263,261,248,239,228,215,206,197,189,184,181,180,182,181,179,181,183,178,171,163,156,151,150,148,152,155,158,161,165,166,164,164,165,163,164,164,167,173,177,179,179,179,177,175,175,178,182,182,181,182,183,190,195
UBAT0057,03584,1.48E7,2.725E+09,1200,11.994,727,0.658,39,0.01,198,202,202,196,193,191,188,186,183,182,184,184,182,181,179,179,177,178,178,177,180,181,182,181,179,175,176,179,182,180,178,174,167,163,157,149,149,150,150,149,148,145,143,141,139,140,138,137,142,143,147,146,143,141,140,137,134,131,129,128
UBAT0057,03585,1.48E7,2.422E+09,1201,11.995,734,0.661,40,0.01,125,121,113,111,107,103,101,101,102,105,102,97,94,90,87,85,85,85,84,83,83,87,91,90,89,83,81,81,83,89,92,92,87,86,82,78,75,77,82,82,82,86,83,83,79,76,75,76,74,74,74,75,73,71,74,77,80,76,77,76
UBAT0057,03586,1.48E7,1.273E+09,1199,11.994,738,0.661,40,0.02,76,81,83,82,83,85,81,76,79,85,94,101,100,100,98,96,95,94,95,95,96,94,95,97,95,93,90,86,86,85,84,80,77,75,75,74,73,74,73,75,76,77,74,73,72,71,69,72,74,73,72,66,64,67,72,73,73,73,71,71
UBAT0057,03587,1.48E7,1.204E+09,1199,11.998,739,0.659,40,0.01,71,73,75,72,70,70,70,72,71,72,69,66,64,68,74,73,71,71,73,75,75,75,76,74,71,70,69,69,68,68,69,71,72,70,68,69,68,69,66,62,58,57,58,61,60,59,58,57,58,58,58,57,58,59,60,58,56,59,61,61
UBAT0057,03588,1.48E7,9.824E+08,1200,11.995,733,0.661,40,0.01,64,66,68,71,74,74,68,66,64,61,63,63,60,58,59,55,56,57,56,54,56,59,62,58,56,58,59,60,60,60,62,61,63,60,59,58,60,58,59,62,61,59,59,61,65,72,79,80,79,78,76,76,75,74,75,76,75,78,78,80
UBAT0057,03589,1.48E7,9.666E+08,1200,11.998,739,0.661,40,0.00,80,76,72,71,68,69,76,75,76,80,82,83,85,83,85,87,85,86,84,83,87,96,97,96,104,152,210,223,235,273,354,574,857,1015,1066,1050,991,923,852,786,734,695,662,628,603,572,538,512,496,478,465,456,446,435,427,423,421,419,423,429
UBAT0057,03590,1.48E7,5.487E+09,1201,11.995,736,0.658,40,0.02,436,452,466,467,471,477,499,518,551,651,807,917,971,985,980,961,947,935,922,907,878,850,839,826,814,808,789,762,724,697,689,689,687,692,700,706,705,698,689,691,688,694,699,707,710,698,689,692,694,689,686,682,666,647,630,618,606,597,595,602
UBAT0057,03591,1.48E7,1.053E+10,1200,11.994,733,0.660,40,0.02,603,600,593,584,571,558,534,527,523,513,508,497,484,478,474,463,454,450,448,444,435,428,420,410,400,392,381,372,364,351,339,333,327,325,321,315,308,297,288,283,276,266,262,255,249,247,253,276,309,329,338,347,357,361,360,344,331,325,320,316
UBAT0057,03592,1.48E7,5.729E+09,1198,11.995,733,0.659,40,0.01,314,305,290,281,291,319,338,334,328,318,309,297,285,274,266,255,246,243,239,233,231,227,217,206,200,195,194,190,187,190,192,196,202,200,199,203,199,196,191,183,179,186,195,199,196,194,191,191,191,189,192,195,195,189,184,179,176,176,174,172
UBAT0057,03593,1.48E7,3.296E+09,1201,11.995,735,0.655,40,0.02,173,176,175,171,170,169,162,163,162,165,164,161,160,162,168,181,195,204,208,207,203,201,200,196,194,190,186,183,185,185,181,182,179,173,164,158,150,142,139,137,136,133,130,130,129,128,128,128,125,126,122,120,125,129,129,129,129,124,119,113
UBAT0057,03594,1.48E7,2.342E+09,1202,12.020,737,0.656,40,0.01,112,112,111,112,114,113,116,112,104,97,94,91,89,89,86,87,83,81,84,85,87,88,86,84,81,82,84,82,80,76,72,71,70,72,72,69,67,69,70,65,62,61,58,60,61,59,59,59,62,67,69,70,71,69,67,67,67,68,66,66
UBAT0057,03595,1.48E7,1.170E+09,1202,11.996,737,0.657,40,0.02,70,73,73,72,68,64,64,66,64,64,62,64,65,64,65,62,62,60,59,60,58,56,54,53,50,50,52,51,51,50,51,54,59,58,58,57,55,57,57,54,50,51,52,53,54,54,64,86,118,155,176,183,183,178,172,168,166,160,155,145
UBAT0057,03596,1.48E7,1.201E+09,1202,11.998,735,0.658,40,0.01,130,118,110,105,97,88,66,57,58,57,60,59,58,55,53,50,47,48,51,53,51,54,58,57,54,52,51,51,53,56,54,52,50,48,48,46,51,54,55,57,54,53,52,51,48,48,48,46,47,48,49,52,55,55,57,59,57,54,50,49
UBAT0057,03597,1.48E7,8.443E+08,1200,12.021,739,0.662,40,0.03,49,50,49,49,51,51,48,45,43,44,46,48,51,49,48,50,49,49,51,53,51,49,46,46,48,49,51,49,49,49,46,42,43,46,44,43,42,42,43,40,40,44,49,46,48,50,48,47,48,50,51,54,57,55,57,67,63,54,52,62
UBAT0057,03598,1.48E7,7.348E+08,1199,12.019,739,0.661,40,0.02,95,135,150,151,143,133,112,105,101,94,89,81,76,74,74,74,76,74,68,61,60,61,59,57,57,54,56,59,64,70,75,78,75,75,76,76,73,73,74,72,72,71,75,77,76,74,71,74,74,73,73,74,73,70,74,76,75,69,67,67
UBAT0057,03599,1.48E7,1.168E+09,1200,11.997,736,0.660,40,0.02,69,69,68,67,66,63,60,62,61,58,59,60,61,61,65,66,68,66,65,67,72,72,70,67,69,69,72,72,72,71,70,71,70,69,70,68,65,64,66,67,71,72,73,73,72,71,70,70,70,70,67,65,62,63,66,64,59,58,58,60
UBAT0057,03600,1.48E7,9.849E+08,1201,11.994,741,0.656,40,0.01,61,60,55,53,51,49,47,48,48,50,51,49,49,50,48,48,46,45,42,42,44,45,42,44,45,48,50,49,48,50,51,49,48,49,48,47,50,51,53,54,53,50,51,52,51,50,47,47,48,48,49,52,52,49,50,47,47,46,45,42
UBAT0057,03601,1.48E7,7.195E+08,1199,11.994,737,0.659,40,0.02,45,41,41,39,37,36,38,38,39,40,37,36,36,40,42,42,43,45,46,48,47,47,47,48,47,47,48,46,47,44,44,45,46,48,49,51,54,52,50,46,44,44,42,43,46,46,46,45,47,49,52,51,55,57,54,52,53,51,51,58
UBAT0057,03602,1.48E7,6.840E+08,1198,11.988,729,0.659,40,0.01,70,96,137,183,210,229,233,226,219,211,201,192,187,181,173,166,160,157,152,142,138,133,128,122,117,112,114,113,113,112,112,114,109,106,105,105,108,109,114,116,115,114,116,117,119,120,120,123,146,200,260,303,332,348,358,365,359,343,338,348
UBAT0057,03603,1.48E7,2.660E+09,1198,11.994,736,0.658,40,0.02,385,429,447,428,399,372,413,445,402,352,311,273,250,235,221,213,205,200,199,195,193,193,190,188,188,186,180,173,171,173,176,173,167,167,176,216,280,324,347,357,355,349,344,340,328,317,307,296,288,279,269,259,248,238,231,220,214,212,208,202
UBAT0057,03604,1.48E7,3.923E+09,1201,11.988,732,0.659,40,0.00,195,190,188,186,183,182,175,172,173,173,165,159,157,154,150,146,144,144,142,142,138,137,135,135,138,132,127,124,121,124,123,123,123,119,118,117,115,112,107,101,99,98,99,97,96,97,100,99,98,96,94,91,90,90,92,96,97,98,98,94
UBAT0057,03605,1.48E7,1.876E+09,1202,11.989,733,0.659,40,0.03,94,88,86,86,86,86,82,82,85,84,83,81,80,76,74,75,74,74,76,75,74,75,76,77,76,74,69,69,70,67,65,62,63,64,65,61,61,61,58,58,59,57,57,60,65,63,64,65,65,67,71,72,71,67,65,65,64,64,61,57
UBAT0057,03606,1.48E7,1.038E+09,1201,11.991,733,0.659,40,0.02,55,54,54,54,51,54,55,55,53,54,56,51,51,59,80,80,62,57,61,97,172,242,284,302,306,297,284,270,258,247,234,222,211,202,190,179,171,160,156,153,144,136,130,121,97,73,60,55,49,47,48,48,49,50,49,47,43,45,45,47
UBAT0057,03607,1.48E7,1.753E+09,1201,11.988,734,0.658,40,0.01,49,47,47,48,49,47,43,42,41,40,40,41,41,43,47,44,42,43,44,44,44,47,51,54,56,52,53,54,57,59,55,53,57,60,59,58,59,58,53,53,51,57,73,86,93,93,93,91,90,90,86,82,78,77,79,77,73,71,71,73
UBAT0057,03608,1.48E7,8.840E+08,1201,11.986,734,0.660,40,0.02,75,72,73,71,68,66,66,66,72,74,75,77,76,79,80,85,90,92,97,101,106,111,114,114,114,118,127,137,153,159,157,153,150,158,167,167,165,165,166,171,178,183,185,182,186,187,187,185,183,183,180,177,177,172,168,167,167,170,168,166
UBAT0057,03609,1.48E7,1.989E+09,1199,11.994,736,0.659,40,0.01,161,160,160,159,158,156,154,149,146,144,142,138,135,135,133,132,128,126,126,122,117,120,118,115,113,114,110,108,103,99,98,94,90,93,93,94,94,91,98,131,206,281,333,362,370,365,352,334,318,304,286,276,265,253,239,229,220,211,204,197
UBAT0057,03610,1.48E7,2.613E+09,1199,11.993,735,0.661,40,0.03,195,195,189,185,174,166,153,147,134,121,109,106,107,109,112,107,101,105,104,103,106,111,115,123,128,128,135,153,159,157,152,146,144,145,146,145,142,141,136,132,129,126,124,127,128,126,123,121,118,118,120,122,125,124,122,118,116,114,114,117
UBAT0057,03611,1.48E7,1.928E+09,1200,11.994,738,0.659,40,0.01,115,113,108,105,104,102,102,103,104,100,98,97,96,99,97,95,93,88,89,93,91,90,88,85,81,83,80,79,83,86,88,89,89,87,86,87,84,88,91,93,91,87,85,83,80,80,77,78,76,75,74,72,72,71,67,68,71,71,71,72
UBAT0057,03612,1.48E7,1.284E+09,1200,11.995,735,0.659,40,0.02,72,75,78,76,75,73,76,80,78,79,78,75,71,73,74,75,75,80,86,87,83,81,82,81,82,86,91,101,114,123,127,129,129,127,125,122,122,119,112,107,100,95,92,86,81,79,75,76,80,82,82,81,81,83,84,88,85,83,87,97
UBAT0057,03613,1.48E7,1.334E+09,1200,11.996,737,0.657,40,0.01,106,110,115,121,124,132,147,148,154,165,171,176,182,184,189,193,196,203,214,220,225,226,228,236,243,249,256,259,257,257,256,255,257,260,261,261,263,261,260,256,250,245,248,247,246,244,242,240,241,242,241,242,246,245,243,244,239,235,231,231
UBAT0057,03614,1.48E7,3.267E+09,1199,11.995,739,0.660,40,0.01,236,240,241,241,239,239,246,248,260,304,349,379,387,371,342,316,292,275,257,247,238,231,228,225,219,216,212,208,207,207,204,201,195,190,187,187,187,183,179,174,167,165,161,156,155,156,157,158,158,156,155,153,147,144,137,132,132,138,140,151
UBAT0057,03615,1.48E7,3.135E+09,1201,11.995,736,0.659,40,0.01,141,122,115,119,120,123,232,326,390,417,413,397,377,356,343,329,313,294,279,265,246,230,219,210,202,189,180,170,149,130,123,119,115,110,112,112,107,107,106,108,109,109,107,106,103,100,101,105,108,108,105,106,106,106,107,109,109,105,103,104
UBAT0057,03616,1.48E7,2.613E+09,1200,11.999,739,0.663,40,0.02,106,108,107,109,110,110,106,101,100,101,104,106,111,111,114,118,120,126,129,130,130,133,135,132,131,129,128,127,124,123,127,128,124,119,121,127,130,132,132,133,129,122,118,118,117,116,117,122,124,122,116,114,116,117,115,108,106,110,109,109
UBAT0057,03617,1.48E7,1.756E+09,1200,11.995,737,0.659,40,0.01,109,108,114,113,111,110,116,117,115,113,108,105,104,102,100,96,94,91,93,94,97,102,102,99,91,86,85,84,87,90,90,89,87,90,92,89,86,83,82,78,72,72,71,66,66,65,64,64,64,63,66,65,64,64,61,63,63,59,56,57
UBAT0057,03618,1.48E7,1.266E+09,1201,11.998,735,0.659,40,0.02,55,53,54,55,57,59,58,59,60,60,62,58,58,60,59,60,61,62,63,67,67,67,65,60,58,59,54,51,51,48,46,44,47,50,49,44,44,46,47,51,51,51,55,59,57,54,52,51,50,49,48,48,49,50,51,52,53,51,52,53
UBAT0057,03619,1.48E7,8.036E+08,1200,11.997,746,0.658,40,0.01,49,50,48,46,46,45,48,47,47,48,47,49,52,52,50,51,48,48,47,46,47,47,44,43,46,45,44,45,47,42,40,39,38,37,36,35,35,34,31,31,30,29,29,28,29,33,35,35,36,32,34,34,37,38,38,40,40,42,43,45
UBAT0057,03620,1.48E7,6.100E+08,1201,11.994,738,0.658,40,0.02,45,45,50,75,123,169,206,205,199,186,177,170,161,150,140,130,123,118,113,111,106,101,97,90,81,76,71,63,61,61,60,59,57,58,56,53,54,52,52,50,49,51,54,58,61,59,59,59,59,54,53,52,53,55,56,54,55,53,51,51
UBAT0057,03621,1.48E7,1.272E+09,1202,11.996,739,0.662,40,0.02,52,74,125,91,56,69,65,124,227,150,84,123,309,816,1193,1116,934,777,687,640,595,544,494,452,420,398,369,347,326,303,282,252,212,184,168,155,144,134,125,115,108,100,94,91,90,93,93,89,87,85,84,84,83,80,80,79,80,83,82,77
UBAT0057,03622,1.48E7,3.822E+09,1201,11.999,743,0.662,40,0.00,74,75,74,78,82,74,72,78,84,85,83,83,79,79,77,74,73,71,67,70,93,142,223,326,406,451,468,459,443,426,404,381,365,350,329,312,292,267,244,230,213,190,146,104,76,63,57,56,58,61,61,58,57,57,55,55,53,54,56,55
UBAT0057,03623,1.48E7,2.395E+09,1201,11.994,737,0.659,40,0.02,57,55,56,55,56,57,55,53,50,52,54,56,54,57,58,57,56,57,58,55,57,58,57,60,63,62,61,58,57,55,56,56,56,55,56,55,50,49,50,50,50,51,51,51,52,51,51,51,52,52,49,46,46,46,47,44,45,50,52,54
UBAT0057,03624,1.48E7,7.935E+08,1202,11.997,737,0.662,40,0.00,54,54,56,57,59,58,55,58,60,60,59,56,54,52,52,55,56,52,53,51,50,49,47,44,44,42,40,42,43,42,40,42,45,47,56,63,68,73,75,80,80,79,78,79,75,74,75,75,72,69,68,67,68,67,67,66,66,64,66,66
UBAT0057,03625,1.48E7,8.818E+08,1202,11.995,735,0.660,40,0.01,65,67,65,64,62,64,65,59,59,58,56,54,55,56,58,63,66,70,75,78,78,79,80,79,78,79,80,79,78,77,74,74,75,76,78,77,75,73,78,81,83,85,82,79,74,75,76,76,75,71,73,77,78,81,81,76,77,79,83,86
UBAT0057,03626,1.48E7,1.084E+09,1200,11.995,734,0.658,40,0.01,89,89,86,81,79,76,68,70,68,66,68,66,65,64,62,58,53,51,49,49,50,52,49,50,52,53,52,53,56,60,60,57,56,58,60,58,58,58,56,51,51,51,50,52,51,49,50,53,52,55,56,56,58,57,57,56,53,52,50,49
UBAT0057,03627,1.48E7,8.559E+08,1199,11.996,740,0.661,40,0.02,45,44,43,43,43,42,40,42,44,47,50,50,51,50,50,48,45,47,51,57,72,65,54,54,65,69,61,60,81,160,251,267,244,214,188,165,146,127,114,108,100,90,81,77,72,68,66,57,48,47,48,47,45,42,38,35,36,34,33,34
UBAT0057,03628,1.48E7,1.130E+09,1200,11.999,738,0.657,40,0.01,34,32,33,32,30,30,33,33,34,33,33,35,36,38,38,40,38,37,38,38,36,36,34,36,37,36,34,34,36,36,34,35,36,35,33,33,35,35,36,38,37,39,36,34,30,31,32,35,37,37,38,39,39,42,43,43,44,45,41,41
UBAT0057,03629,1.48E7,5.355E+08,1201,11.994,735,0.659,40,0.01,42,39,39,42,42,42,38,36,36,33,32,34,35,36,38,41,40,39,41,40,43,43,41,40,36,35,33,35,35,34,34,32,33,33,35,36,35,37,37,36,36,36,35,35,33,32,34,33,33,35,35,34,35,32,32,33,33,31,33,31
UBAT0057,03630,1.48E7,5.300E+08,1198,11.994,731,0.659,40,0.02,32,34,34,33,31,33,30,32,35,35,36,35,37,37,36,36,37,35,36,37,35,36,35,32,32,33,34,39,43,43,44,42,41,43,41,35,35,37,37,39,38,39,39,38,37,36,35,35,38,38,40,41,40,40,40,37,34,35,35,36
UBAT0057,03631,1.48E7,5.429E+08,1197,11.992,733,0.658,40,0.01,35,33,34,34,36,38,42,41,41,39,38,41,42,43,44,45,46,43,41,39,41,39,39,46,51,52,51,51,50,49,49,48,51,55,56,57,60,57,56,56,54,51,55,57,56,59,59,57,53,53,52,52,55,57,54,57,59,60,60,59
UBAT0057,03632,1.48E7,7.276E+08,1202,11.992,737,0.661,40,0.03,57,58,57,54,53,54,54,55,54,55,56,55,56,56,55,65,121,225,284,294,286,265,243,224,206,191,177,164,153,138,123,111,111,108,103,98,89,76,64,55,56,58,56,54,53,51,49,48,47,47,44,45,49,59,69,72,75,76,78,80
UBAT0057,03633,1.48E7,1.477E+09,1201,11.994,742,0.658,40,0.01,77,76,80,81,83,80,80,88,97,100,100,101,102,98,93,91,90,90,90,89,87,85,84,81,82,83,79,80,80,73,70,71,73,71,72,71,72,71,72,76,77,76,79,163,300,214,126,164,248,439,595,560,445,354,302,296,305,334,346,341
UBAT0057,03634,1.48E7,2.301E+09,1200,11.994,734,0.658,40,0.02,325,291,249,213,190,177,151,142,132,121,110,100,99,97,99,95,93,93,93,90,89,88,89,89,89,86,88,86,84,85,82,78,79,80,80,78,74,73,74,72,71,74,72,71,70,71,67,66,65,66,70,75,73,71,67,63,64,68,71,70
UBAT0057,03635,1.48E7,1.413E+09,1198,11.994,731,0.657,40,0.01,68,68,68,68,66,68,65,64,62,61,63,62,60,60,58,53,52,53,54,53,53,52,53,53,52,53,64,70,75,80,81,82,81,79,78,77,72,72,71,69,70,71,72,70,68,65,63,61,58,55,56,53,51,54,56,57,55,53,51,49
UBAT0057,03636,1.48E7,9.279E+08,1198,11.996,733,0.658,40,0.01,49,51,49,45,45,44,41,42,46,47,48,48,50,45,46,47,48,50,47,45,42,41,39,43,45,45,43,42,41,39,39,41,44,46,46,44,43,43,44,42,44,44,42,39,38,41,40,43,57,62,62,61,54,46,40,38,37,35,32,32
UBAT0057,03637,1.48E7,6.551E+08,1197,11.995,738,0.660,40,0.01,33,34,37,37,38,37,35,34,37,40,39,38,40,37,36,35,34,31,32,32,30,33,36,37,42,43,44,44,43,41,42,45,49,47,44,42,43,43,44,44,46,46,45,44,42,43,42,40,38,36,37,37,39,40,39,39,37,36,35,38
UBAT0057,03638,1.48E7,5.808E+08,1198,12.007,738,0.657,40,0.02,37,37,34,37,38,38,33,36,44,62,82,88,92,90,89,90,88,80,74,72,70,66,63,61,60,56,54,50,49,48,45,43,42,43,46,55,55,49,79,297,629,516,399,466,537,514,539,743,1485,2242,2517,2501,2380,2234,2082,1935,1799,1682,1573,1471
UBAT0057,03639,1.48E7,7.930E+09,1201,11.995,737,0.657,40,0.01,1373,1280,1195,1124,1060,1001,913,883,868,861,859,860,866,869,882,904,927,947,963,981,995,1004,1010,1022,1025,1022,1012,1000,993,993,995,995,995,992,979,958,938,926,918,919,920,916,906,884,854,830,815,802,790,777,756,736,711,693,677,663,656,649,640,621
UBAT0057,03640,1.48E7,1.328E+10,1201,11.996,735,0.658,40,0.02,608,591,573,560,542,526,501,494,481,472,462,449,441,430,420,408,397,384,379,381,377,367,364,360,353,343,334,334,332,330,337,552,1261,1586,1631,2332,2670,2087,1423,1013,784,646,551,486,440,409,385,364,347,328,314,299,287,277,273,266,256,248,241,236
UBAT0057,03641,1.48E7,8.619E+09,1201,12.002,737,0.656,40,0.00,230,228,229,227,221,218,215,208,203,202,201,196,194,191,188,186,183,183,184,187,187,187,183,179,171,170,165,161,158,155,155,155,154,158,155,150,142,134,123,112,108,107,108,110,106,100,95,94,90,89,91,89,86,84,83,81,81,78,75,74
UBAT0057,03642,1.48E7,2.195E+09,1203,11.998,733,0.662,40,0.03,75,70,71,70,65,64,61,65,69,102,116,80,68,72,72,76,83,84,80,76,67,62,59,57,57,57,56,55,56,52,52,53,50,50,52,51,52,50,50,48,45,44,43,43,44,45,47,46,47,48,48,48,49,50,51,54,51,48,49,49
UBAT0057,03643,1.48E7,8.694E+08,1201,12.021,732,0.661,40,0.01,46,45,41,39,37,37,40,41,40,39,39,40,38,35,36,38,35,35,33,31,34,37,35,37,39,39,39,40,41,40,38,37,37,38,35,34,34,32,32,32,32,30,31,33,36,37,38,37,37,39,41,48,54,51,46,40,41,41,39,42
UBAT0057,03644,1.48E7,5.636E+08,1200,12.000,738,0.657,40,0.03,43,44,45,47,46,49,48,47,47,48,50,48,48,49,49,48,47,50,51,53,52,49,50,53,51,51,49,46,44,40,36,34,33,32,32,35,42,45,47,51,50,50,49,50,49,51,51,53,55,57,55,52,49,47,45,40,39,38,40,39
UBAT0057,03645,1.48E7,6.864E+08,1200,11.996,732,0.660,40,0.01,38,40,43,44,45,47,44,42,43,44,42,40,37,36,36,37,37,37,38,42,42,41,42,43,44,46,46,43,40,39,36,36,33,33,31,31,34,38,44,46,46,43,44,53,72,84,92,117,313,903,1532,1814,1843,1755,1611,1468,1333,1199,1080,977
UBAT0057,03646,1.48E7,4.642E+09,1200,11.995,735,0.658,40,0.01,880,798,737,678,621,573,489,444,403,378,362,343,311,228,139,102,88,85,91,94,93,87,83,82,87,94,95,96,99,101,100,100,102,103,98,97,97,96,99,101,101,98,97,92,89,90,90,90,89,86,81,81,81,82,85,87,82,76,73,72
UBAT0057,03647,1.48E7,2.631E+09,1200,11.996,738,0.658,40,0.01,72,74,75,77,77,76,75,75,75,74,73,73,73,73,71,72,71,71,72,69,73,80,79,76,71,67,67,70,73,74,72,70,72,72,71,69,69,72,76,74,70,68,70,74,74,72,75,81,84,81,80,77,76,76,77,80,82,83,85,83
UBAT0057,03648,1.48E7,1.102E+09,1200,11.997,738,0.658,40,0.02,78,77,81,86,91,97,102,104,105,105,107,103,100,106,107,108,108,104,100,99,99,99,95,92,93,93,91,94,96,94,93,89,88,85,81,78,74,75,79,79,79,78,77,77,76,78,78,73,71,67,64,61,61,59,60,59,63,67,71,69
UBAT0057,03649,1.48E7,1.260E+09,1198,11.989,735,0.658,40,0.01,65,60,58,55,53,52,48,44,41,40,38,39,40,43,47,50,50,49,47,45,44,43,43,40,40,42,40,37,34,35,37,38,38,40,40,38,40,39,40,40,39,38,39,37,35,34,33,34,38,37,35,31,30,32,31,28,28,31,35,34
UBAT0057,03650,1.48E7,5.919E+08,1198,11.987,732,0.660,39,0.01,34,35,33,42,80,146,231,238,236,229,216,204,193,180,172,181,234,339,416,441,447,436,411,385,364,346,329,308,275,245,232,224,214,203,189,178,159,117,89,79,74,78,76,73,72,72,69,68,66,71,78,82,86,86,83,86,93,96,96,95
UBAT0057,03651,1.48E7,2.656E+09,1201,11.990,732,0.660,40,0.01,93,91,88,92,95,97,96,91,92,96,107,119,119,112,110,108,107,107,105,103,101,95,92,89,88,89,89,90,91,84,78,77,78,74,68,67,65,66,64,64,63,58,55,55,55,58,60,59,57,57,55,56,56,54,51,51,50,49,48,48
UBAT0057,03652,1.48E7,1.155E+09,1200,11.994,737,0.657,40,0.01,46,47,51,52,55,56,54,55,55,55,54,53,51,49,48,50,50,47,48,46,46,44,45,47,48,47,47,50,50,47,47,47,44,41,37,37,39,40,43,48,51,47,45,43,43,47,46,44,45,45,42,42,41,39,40,38,37,35,35,34
UBAT0057,03653,1.48E7,6.763E+08,1199,11.995,739,0.654,40,0.02,33,34,31,32,32,31,31,29,28,29,28,28,28,29,29,27,25,26,26,28,29,28,29,30,29,29,29,29,30,28,27,28,31,31,32,29,30,28,31,32,28,27,29,29,26,25,22,22,25,25,24,25,25,26,28,31,32,33,31,27
UBAT0057,03654,1.48E7,4.213E+08,1199,11.995,735,0.656,40,0.02,28,27,29,30,31,30,27,26,31,33,35,34,31,32,31,28,26,25,28,27,26,29,31,30,32,33,31,30,31,34,35,36,38,39,40,39,40,37,32,33,37,37,32,32,36,42,61,146,394,757,1235,1580,1934,2575,5498,12983,28690,56844,65535,65535
UBAT0057,03655,1.48E7,7.665E+10,1181,11.983,708,0.659,40,0.02,65535,65535,65535,65535,65535,65535,65535,65535,65535,65535,65535,65535,65535,65535,65535,65535,65535,65535,65535,65535,65535,65535,65535,65535,65535,65535,60406,53832,49137,47768,46249,41772,37258,34237,32464,29584,25735,21841,18991,17201,15729,14408,13280,12226,11177,10265,9341,8273,7293,6479,5819,5299,4808,4371,4012,3717,3517,3373,3278,3301
UBAT0057,03656,1.48E8,5.693E+11,1162,11.993,635,0.509,39,0.00,3510,3900,3689,2456,1350,726,469,421,373,345,347,354,345,323,293,267,242,219,204,236,336,428,458,442,407,366,324,290,261,239,219,207,199,192,192,197,208,217,223,227,231,237,244,251,261,269,277,290,305,321,341,363,380,396,414,430,450,468,486,501
UBAT0057,03657,1.48E7,7.307E+10,1169,11.995,721,0.658,40,0.02,518,639,2381,4887,5816,6147,6526,6714,6902,7094,7260,7437,7633,7810,7973,8135,8296,8458,8643,8791,8916,9034,9138,9264,9449,9654,9936,10270,10488,10609,10632,10553,10509,10500,10493,10515,10571,10631,10698,10761,10808,10851,10879,10881,10926,10988,11018,11017,11017,10991,10959,10935,10918,10923,10950,10948,10905,10847,10789,10778
UBAT0057,03658,1.48E7,1.379E+11,1208,11.995,727,0.659,40,0.00,10800,10809,10790,10775,10777,10796,10772,10741,10723,10693,10696,10736,10809,10866,10863,10793,10724,10663,10575,10500,10473,10470,10484,10495,10480,10443,10388,10308,10214,10172,10163,10174,10189,10172,10139,10133,10114,10062,9988,9905,9870,9849,9797,9738,9691,9631,9574,9533,9477,9434,9414,9353,9306,9248,9165,9085,8997,8900,8815,8733
UBAT0057,03659,1.48E7,1.493E+11,1207,11.993,741,0.658,40,0.01,8654,8573,8498,8388,8273,8165,7954,7827,7703,7585,7460,7333,7204,7095,7010,6942,6864,6777,6712,6658,6612,6555,6476,6385,6300,6224,6138,6050,5986,5930,5862,5779,5692,5624,5547,5475,5426,5387,5336,5277,5204,5130,5059,5012,4966,4929,4881,4829,4786,4714,4640,4576,4511,4458,4401,4345,4300,4273,4234,4163
UBAT0057,03660,1.48E7,8.845E+10,1207,11.999,738,0.658,40,0.01,4095,4039,3994,3945,3894,3841,3732,3694,3638,3556,3505,3467,3435,3395,3337,3276,3216,3168,3117,3073,3033,2996,2956,2918,2874,2822,2770,2733,2697,2678,2665,2647,2632,2598,2556,2531,2504,2480,2451,2427,2415,2414,2399,2381,2363,2352,2334,2314,2296,2286,2271,2265,2268,2272,2264,2248,2229,2202,2185,2178
UBAT0057,03661,1.48E7,4.178E+10,1207,11.998,738,0.660,40,0.02,2153,2124,2108,2080,2049,2021,1976,1960,1933,1905,1880,1851,1833,1802,1779,1765,1750,1734,1699,1664,1635,1613,1593,1576,1565,1543,1526,1517,1501,1481,1450,1420,1386,1365,1347,1328,1312,1286,1257,1226,1207,1186,1170,1157,1150,1148,1143,1129,1113,1097,1074,1062,1061,1057,1060,1052,1037,1032,1031,1028
UBAT0057,03662,1.48E7,2.167E+10,1206,11.995,734,0.661,40,0.01,1021,1010,994,984,982,973,962,951,938,929,919,910,897,891,884,880,873,863,851,849,848,839,826,818,805,793,786,781,773,768,762,751,744,734,724,721,712,700,691,679,674,673,671,663,657,651,644,640,636,630,630,630,634,641,637,627,619,618,610,600
UBAT0057,03663,1.48E7,1.138E+10,1206,11.981,734,0.660,40,0.03,589,582,576,570,563,560,553,540,529,518,509,503,497,491,484,484,486,480,470,461,455,458,457,449,442,441,442,437,426,419,417,410,404,401,401,401,404,410,414,414,408,391,379,374,366,368,370,366,367,366,364,362,358,359,362,368,366,364,364,364
UBAT0057,03664,1.48E7,6.439E+09,1204,11.998,734,0.659,40,0.02,364,361,360,364,375,382,383,388,389,393,404,418,426,435,442,451,458,464,464,470,478,492,507,521,529,532,535,542,547,556,567,582,592,598,598,600,609,638,707,798,960,2230,6546,10812,10455,9948,10468,11623,14256,15972,15524,14386,14283,14640,17164,22597,25828,25724,23645,20647
UBAT0057,03665,1.48E7,8.008E+10,1200,11.988,727,0.658,40,0.01,17621,14979,12755,10941,9428,8130,6209,5695,5312,5002,4727,4410,4034,3738,3644,3698,3804,3933,4090,4276,4497,4731,4960,5190,5427,5684,5949,6220,6485,6748,7053,7386,7744,8105,8444,8786,9131,9479,9880,10346,10831,11323,11806,12263,12733,13218,13699,14232,14832,15427,16004,16523,16986,17476,17938,18348,18751,19188,19615,19980
UBAT0057,03666,1.48E7,1.461E+11,1198,11.991,727,0.662,40,0.02,20272,20479,20677,20933,21167,21371,21591,21640,21654,21651,21686,21745,21718,21674,21645,21622,21593,21525,21400,21243,21028,20721,20450,20211,19938,19673,19390,19059,18748,18417,18069,17751,17451,17120,16763,16401,16068,15736,15373,14988,14649,14344,14033,13732,13428,13089,12744,12444,12156,11889,11652,11433,11234,11013,10766,10533,10297,10054,9819,9609
UBAT0057,03667,1.48E7,2.512E+11,1200,11.993,733,0.659,40,0.01,9404,9268,9149,8956,8716,8463,7966,7765,7577,7417,7274,7197,7293,7444,7359,7103,6824,6542,6286,6078,5892,5709,5532,5376,5233,5102,4986,4881,4783,4674,4558,4441,4323,4242,4183,4122,4052,3978,3893,3811,3731,3659,3607,3563,3532,3504,3427,3360,3362,3561,4015,4444,4607,4545,4402,4241,4070,3910,3784,3677
UBAT0057,03668,1.48E7,7.869E+10,1200,11.992,736,0.659,40,0.03,3584,3512,3464,3418,3374,3344,3270,3232,3193,3160,3145,3161,3272,3495,3623,3600,3498,3388,3303,3225,3149,3075,3008,2940,2877,2826,2775,2718,2659,2608,2569,2520,2468,2423,2380,2343,2309,2274,2237,2205,2165,2119,2075,2034,2000,1973,1949,1913,1875,1845,1807,1773,1744,1718,1688,1664,1650,1633,1612,1590
UBAT0057,03669,1.48E7,3.809E+10,1200,11.993,737,0.657,40,0.01,1562,1536,1516,1497,1473,1452,1412,1395,1367,1337,1320,1313,1303,1296,1286,1266,1247,1233,1217,1200,1186,1172,1158,1148,1142,1133,1117,1109,1106,1090,1073,1066,1062,1060,1060,1060,1051,1038,1024,1014,1010,1010,1004,999,996,1002,1037,1066,1068,1052,1097,1321,1617,1508,1209,1163,1518,3071,5950,6992
UBAT0057,03670,1.48E7,2.188E+10,1198,11.997,733,0.656,40,0.02,5504,4012,2823,2073,1799,1878,4695,7993,10279,10843,10265,9089,7799,6664,5718,4945,4339,3868,3496,3200,2965,2825,2752,2713,2700,2707,2714,2719,2744,2794,2877,2983,3094,3209,3326,3451,3578,3709,3834,3956,4061,4159,4259,4346,4424,4496,4573,4651,4727,4803,4853,4892,4940,4986,5031,5086,5125,5155,5189,5198
UBAT0057,03671,1.48E7,6.600E+10,1198,11.999,738,0.661,40,0.00,5193,5182,5163,5149,5142,5133,5097,5080,5042,5003,4954,4901,4858,4806,4762,4736,4695,4637,4570,4505,4444,4386,4334,4296,4269,4234,4193,4128,4041,3962,3893,3837,3782,3728,3681,3646,3604,3533,3468,3406,3347,3295,3246,3199,3146,3105,3055,3002,2960,2915,2878,2846,2807,2769,2750,2722,2692,2667,2637,2607
UBAT0057,03672,1.48E7,5.760E+10,1200,11.995,737,0.659,40,0.02,2589,2609,2739,2918,2976,2932,2763,2677,2605,2549,2504,2469,2430,2380,2341,2308,2276,2252,2217,2181,2149,2103,2068,2048,2016,1991,1971,1942,1917,1891,1866,1846,1815,1789,1768,1755,1735,1717,1717,1716,1706,1693,1676,1658,1648,1633,1619,1620,1614,1611,1602,1582,1570,1555,1536,1528,1524,1519,1521,1520
UBAT0057,03673,1.48E7,2.945E+10,1203,11.995,735,0.655,40,0.02,1512,1501,1500,1499,1499,1507,1505,1521,1523,1517,1515,1507,1494,1482,1471,1462,1458,1457,1448,1433,1422,1416,1407,1394,1391,1395,1400,1402,1395,1384,1379,1376,1373,1360,1347,1344,1348,1368,1389,1410,1430,1435,1430,1428,1430,1442,1453,1458,1480,1512,1544,1560,1567,1569,1578,1586,1609,1630,1646,1655
UBAT0057,03674,1.48E7,2.173E+10,1202,11.994,738,0.660,40,0.01,1670,1679,1678,1677,1683,1698,1727,1721,1718,1722,1719,1716,1715,1712,1716,1717,1705,1691,1687,1680,1682,1681,1672,1655,1641,1628,1617,1604,1591,1589,1596,1595,1586,1558,1539,1518,1500,1490,1480,1469,1456,1440,1415,1390,1380,1384,1383,1372,1356,1336,1316,1303,1288,1274,1258,1240,1217,1199,1182,1171
UBAT0057,03675,1.48E7,2.259E+10,1203,11.994,735,0.658,40,0.01,1170,1165,1150,1136,1121,1106,1075,1061,1052,1043,1044,1044,1040,1039,1039,1040,1037,1037,1037,1026,1012,1016,1030,1062,1093,1115,1125,1134,1135,1141,1146,1153,1151,1139,1133,1122,1106,1098,1094,1092,1089,1091,1087,1070,1054,1041,1027,1023,1020,1018,1019,1020,1017,1016,1016,1018,1024,1033,1045,1065
UBAT0057,03676,1.48E7,1.584E+10,1202,11.994,735,0.659,40,0.01,1073,1087,1108,1133,1150,1174,1224,1264,1308,1352,1387,1409,1435,1481,1536,1607,1685,1744,1806,1945,2187,2146,2481,4554,7114,6657,5148,4093,4178,5194,5729,5239,5008,5299,5712,5796,5477,5589,6048,6437,6232,5876,5947,6506,6914,6793,6624,6601,6613,6146,5638,5468,5659,5797,5502,5253,5172,5250,5344,5135
UBAT0057,03677,1.48E7,6.172E+10,1195,11.995,734,0.659,40,0.01,4852,4728,4717,4799,4903,4962,4972,4960,4926,4864,4807,4755,4707,4632,4578,4545,4510,4472,4463,4462,4419,4352,4293,4244,4205,4156,4092,4026,3948,3870,3815,3752,3665,3551,3467,3397,3345,3291,3236,3196,3165,3137,3113,3077,3042,3014,2970,2923,2879,2844,2797,2754,2726,2711,2701,2682,2651,2625,2584,2540
UBAT0057,03678,1.48E7,5.563E+10,1195,12.000,738,0.660,40,0.02,2520,2502,2498,2492,2457,2423,2395,2392,2399,2439,2535,2668,2761,2806,2810,2798,2787,2761,2715,2671,2634,2601,2571,2540,2506,2481,2464,2446,2412,2363,2300,2236,2204,2202,2217,2231,2240,2231,2223,2196,2161,2145,2126,2111,2109,2110,2130,2184,2252,2350,2452,2503,2524,2583,2637,2601,2585,2607,2643,2690
UBAT0057,03679,1.48E7,3.621E+10,1199,11.986,731,0.659,40,0.01,2725,2731,2714,2697,2661,2624,2536,2488,2449,2416,2399,2381,2366,2352,2346,2351,2375,2397,2426,2458,2494,2550,2619,2687,2761,2859,2963,3067,3190,3313,3435,3578,3715,3861,4017,4201,4395,4606,4802,5001,5239,5471,5683,5922,6158,6392,6633,6877,7092,7277,7447,7591,7762,7946,8111,8290,8468,8614,8771,8924
UBAT0057,03680,1.48E7,6.684E+10,1198,12.001,725,0.658,40,0.02,9045,9189,9319,9412,9520,9608,9774,9855,9920,9987,10053,10109,10162,10206,10234,10263,10272,10257,10243,10220,10171,10131,10079,10052,10025,9958,9868,9811,9755,9662,9584,9490,9388,9312,9231,9120,9005,8885,8766,8661,8561,8456,8364,8242,8110,7996,7887,7766,7640,7515,7394,7256,7126,6976,6857,6753,6632,6515,6408,6297
UBAT0057,03681,1.48E7,1.318E+11,1202,11.998,738,0.659,40,0.01,6180,6055,5943,5847,5756,5646,5454,5367,5280,5195,5116,5018,4925,4843,4755,4658,4555,4464,4374,4275,4206,4123,4045,3991,3932,3866,3791,3694,3596,3511,3438,3372,3310,3249,3191,3151,3099,3040,2991,2941,2893,2856,2818,2773,2734,2684,2634,2593,2551,2526,2508,2489,2458,2427,2411,2387,2378,2476,2635,2504
UBAT0057,03682,1.48E7,5.480E+10,1204,11.995,733,0.657,40,0.03,2396,2444,2702,2750,2683,2741,2946,2893,3216,4784,6828,7843,7920,7527,6977,6364,5783,5367,5025,4700,4383,4091,3844,3650,3516,3424,3334,3270,3232,3235,3249,3275,3326,3394,3479,3567,3672,3804,3973,4178,4405,4620,4828,5062,5320,5625,5973,6337,6699,7065,7457,7868,8291,8713,9138,9566,10007,10412,10816,11197
UBAT0057,03683,1.48E7,8.000E+10,1201,11.996,732,0.656,40,0.01,11544,11917,12279,12643,13026,13386,14038,14314,14510,14703,14901,15083,15229,15352,15471,15616,15752,15864,16006,16148,16255,16350,16404,16417,16460,16452,16431,16446,16405,16306,16218,16127,16018,15921,15799,15660,15558,15422,15272,15131,15024,14909,14767,14577,14351,14149,13953,13747,13548,13338,13128,12931,12725,12494,12259,12042,11835,11667,11511,11329
UBAT0057,03684,1.48E7,2.152E+11,1199,12.008,738,0.657,40,0.02,11146,10953,10750,10538,10330,10146,9860,9652,9461,9270,9088,8927,8773,8636,8507,8367,8214,8065,7890,7700,7553,7429,7282,7138,6993,6850,6702,6537,6384,6246,6115,5984,5870,5738,5607,5487,5369,5251,5147,5048,4947,4843,4741,4648,4556,4473,4387,4311,4253,4185,4112,4028,3933,3855,3792,3731,3668,3599,3550,3509
UBAT0057,03685,1.48E7,9.532E+10,1200,12.026,742,0.661,40,0.02,3462,3404,3346,3292,3234,3180,3092,3048,3019,2984,2947,2900,2847,2811,2773,2749,2726,2695,2664,2637,2618,2597,2572,2545,2528,2512,2490,2474,2459,2439,2421,2406,2394,2380,2367,2363,2352,2337,2314,2285,2258,2234,2210,2196,2171,2136,2111,2085,2060,2049,2044,2036,2030,2007,1979,1958,1941,1927,1909,1903
UBAT0057,03686,1.48E7,3.658E+10,1201,11.994,736,0.658,40,0.03,1888,1861,1835,1811,1787,1764,1739,1728,1715,1703,1692,1677,1663,1659,1652,1645,1645,1636,1621,1615,1613,1611,1602,1594,1602,1602,1601,1603,1606,1623,1639,1639,1639,1672,1777,1914,1963,1939,1880,1812,1743,1692,1653,1615,1582,1564,1550,1547,1545,1526,1504,1489,1483,1493,1506,1516,1515,1510,1502,1498
