# Supplementary material for: Using bioluminescence as a tool for studying diversity in marine zooplankton and dinoflagellates: an initial assessment
Source: PeerJ. 2024 Jun 11;12:e17516. doi: 10.7717/peerj.17516 (PMC11177854; doi:10.7717/peerj.17516)
Supplement: Supplemental Information 2 [file peerj-12-17516-s002.zip › cell isolations/m.leidyi/leidyi31.dat]

UBAT0057,03701,1.48E7,1.537E+10,1201,12.018,728,0.662,40,0.00,980,970,960,959,968,969,967,971,979,993,1015,1042,1069,1091,1107,1110,1116,1132,1137,1134,1130,1117,1100,1084,1071,1064,1057,1049,1045,1034,1017,1001,989,978,969,964,965,971,989,1020,1007,999,1020,1114,1354,1524,1558,1525,1478,1446,1410,1367,1326,1297,1265,1248,1243,1225,1195,1171
UBAT0057,03702,1.48E7,1.658E+10,1200,11.998,734,0.662,40,0.02,1157,1146,1129,1119,1111,1092,1053,1045,1045,1057,1064,1063,1059,1053,1047,1044,1043,1051,1073,1102,1126,1139,1136,1136,1137,1141,1140,1140,1142,1136,1127,1121,1110,1093,1087,1090,1093,1090,1075,1049,1031,1023,1024,1026,1026,1023,1038,1058,1066,1066,1057,1043,1026,1014,1008,1007,1010,1004,996,1026
UBAT0057,03703,1.48E7,1.587E+10,1202,11.997,730,0.662,40,0.01,1096,1150,1166,1158,1138,1115,1074,1064,1053,1042,1027,1007,992,989,986,982,985,984,978,973,968,970,983,992,1001,1013,1011,1001,995,985,980,977,963,950,943,935,936,947,960,968,976,982,985,996,1000,998,1009,1023,1041,1055,1066,1080,1098,1113,1132,1160,1190,1215,1241,1257
UBAT0057,03704,1.48E7,1.534E+10,1201,12.004,731,0.659,40,0.02,1268,1276,1274,1279,1296,1314,1325,1318,1316,1320,1328,1344,1353,1364,1360,1347,1339,1336,1343,1346,1339,1336,1337,1330,1315,1302,1294,1294,1287,1278,1274,1264,1249,1232,1222,1210,1195,1182,1175,1172,1179,1197,1214,1238,1255,1247,1227,1199,1185,1176,1170,1168,1169,1170,1169,1152,1138,1129,1119,1105
UBAT0057,03705,1.48E7,1.854E+10,1200,11.994,736,0.658,40,0.00,1095,1089,1077,1064,1062,1057,1040,1031,1028,1026,1019,1015,1016,1013,1009,1005,1002,998,989,989,986,979,969,959,950,948,952,949,949,945,945,949,956,955,947,939,933,926,919,912,907,907,904,903,904,907,910,913,915,915,912,916,913,907,904,904,903,899,896,893
UBAT0057,03706,1.48E7,1.418E+10,1201,12.001,734,0.661,40,0.01,891,893,897,898,897,896,901,910,918,925,927,925,927,931,929,929,933,934,928,924,923,926,929,922,918,920,917,914,920,927,927,925,919,918,925,926,922,918,914,917,920,923,918,918,911,900,900,904,909,908,906,907,900,892,883,875,864,860,859,864
UBAT0057,03707,1.48E7,1.347E+10,1200,11.994,735,0.658,40,0.02,872,877,875,872,873,879,868,868,863,860,857,858,864,864,861,867,875,880,887,896,900,910,926,939,944,947,946,938,928,928,929,925,918,914,911,907,902,900,893,888,882,879,878,880,889,897,901,895,896,909,937,971,1001,1013,1004,986,978,970,960,960
UBAT0057,03708,1.48E7,1.346E+10,1200,12.012,731,0.658,40,0.00,959,955,953,954,954,947,941,941,942,944,945,954,954,955,958,953,948,955,959,962,965,968,971,972,978,987,991,996,1001,1001,1001,997,986,975,968,967,976,975,977,978,974,968,966,976,986,987,983,979,977,976,982,986,982,977,973,976,973,969,973,981
UBAT0057,03709,1.48E7,1.436E+10,1201,11.998,730,0.659,40,0.02,977,964,963,961,960,964,958,951,945,937,931,928,929,929,935,944,948,947,945,947,952,949,947,946,941,936,923,912,910,908,904,898,895,891,891,897,897,892,885,884,880,871,866,870,869,870,874,876,878,880,879,874,879,881,882,885,890,888,887,887
UBAT0057,03710,1.48E7,1.349E+10,1200,11.994,730,0.658,40,0.02,888,894,897,902,910,908,904,905,902,898,898,902,901,903,909,909,906,901,903,907,913,915,927,932,929,931,934,931,921,914,919,924,922,924,918,905,902,904,906,901,896,900,904,897,887,881,876,872,874,871,864,861,860,857,851,853,856,861,866,866
UBAT0057,03711,1.48E7,1.328E+10,1199,11.997,735,0.659,40,0.02,867,867,864,865,861,859,853,852,858,859,862,870,874,878,887,894,897,894,890,886,882,878,868,864,865,864,864,869,873,875,879,883,887,893,885,877,872,864,862,860,852,850,856,863,860,860,862,871,877,884,892,893,890,888,890,894,891,885,879,873
UBAT0057,03712,1.48E7,1.292E+10,1201,11.998,734,0.660,40,0.01,870,871,887,907,930,940,930,923,916,907,898,887,877,867,868,866,867,869,871,869,865,859,854,849,847,854,856,851,843,833,830,840,868,880,867,853,844,847,857,866,861,851,841,843,847,862,869,864,856,850,838,838,865,960,1104,1149,1131,1104,1072,1036
UBAT0057,03713,1.48E7,1.323E+10,1201,11.994,733,0.658,40,0.01,1000,974,953,929,905,883,878,876,876,867,854,852,853,854,855,858,856,850,849,851,859,861,865,876,877,869,869,876,880,885,884,882,881,881,883,884,885,883,885,950,1076,1106,1034,969,930,925,932,934,934,943,945,949,958,966,975,983,991,987,987,983
UBAT0057,03714,1.48E7,1.351E+10,1199,12.002,734,0.657,40,0.02,987,995,1002,1006,1009,1009,1022,1024,1037,1044,1049,1053,1066,1075,1084,1098,1107,1110,1119,1134,1137,1141,1135,1132,1128,1136,1141,1148,1156,1159,1150,1146,1132,1120,1119,1126,1131,1133,1132,1120,1102,1090,1082,1077,1079,1089,1101,1106,1099,1088,1086,1082,1075,1075,1076,1073,1070,1075,1081,1079
UBAT0057,03715,1.48E7,1.616E+10,1201,11.994,731,0.658,40,0.02,1079,1074,1072,1066,1048,1033,1039,1039,1031,1016,1006,996,987,978,973,973,977,983,983,979,979,987,988,976,964,960,954,948,945,938,937,944,951,953,951,948,945,941,940,943,946,949,949,947,945,943,946,948,945,940,941,932,929,937,942,940,941,946,954,954
UBAT0057,03716,1.48E7,1.434E+10,1201,12.000,730,0.660,40,0.02,949,947,943,937,927,926,929,932,934,936,935,933,928,927,928,930,931,919,917,923,923,922,920,914,920,925,926,933,935,929,926,918,906,896,893,901,915,921,923,925,924,920,918,917,908,898,888,884,889,900,903,899,901,908,922,931,932,934,937,940
UBAT0057,03717,1.48E7,1.362E+10,1199,11.988,730,0.658,40,0.01,941,945,948,949,948,942,934,930,918,910,909,914,924,932,934,936,939,944,949,947,947,950,956,955,969,988,1012,1035,1046,1061,1073,1077,1087,1110,1121,1130,1130,1132,1156,1181,1202,1222,1248,1269,1279,1296,1322,1350,1378,1405,1439,1459,1471,1483,1504,1513,1523,1543,1564,1579
UBAT0057,03718,1.48E7,1.689E+10,1199,11.993,739,0.659,40,0.03,1588,1598,1610,1630,1655,1685,1700,1716,1731,1743,1763,1773,1772,1768,1769,1766,1758,1737,1731,1723,1712,1698,1675,1655,1653,1657,1653,1641,1623,1610,1590,1562,1544,1530,1534,1559,1609,1714,1843,1920,1942,1930,1887,1837,1794,1750,1716,1680,1641,1605,1559,1516,1485,1463,1436,1409,1376,1337,1296,1277
UBAT0057,03719,1.48E7,2.437E+10,1199,11.994,734,0.658,40,0.00,1267,1251,1245,1239,1217,1204,1215,1232,1243,1244,1242,1239,1239,1234,1221,1212,1205,1197,1191,1184,1176,1155,1138,1119,1110,1111,1096,1082,1077,1081,1081,1067,1059,1053,1052,1051,1047,1036,1028,1027,1032,1031,1030,1025,1023,1025,1030,1025,1030,1039,1048,1057,1058,1051,1043,1038,1042,1045,1049,1059
UBAT0057,03720,1.48E7,1.646E+10,1199,11.996,733,0.657,40,0.02,1064,1074,1081,1082,1080,1076,1080,1092,1092,1096,1098,1105,1116,1131,1142,1156,1155,1147,1140,1138,1145,1165,1166,1153,1142,1138,1136,1146,1158,1165,1172,1179,1174,1172,1167,1162,1172,1182,1189,1192,1206,1211,1214,1227,1247,1269,1283,1292,1300,1313,1328,1359,1387,1407,1417,1415,1415,1411,1409,1424
UBAT0057,03721,1.48E7,1.784E+10,1199,11.995,731,0.660,40,0.01,1442,1456,1470,1481,1484,1494,1515,1516,1508,1501,1495,1487,1476,1476,1481,1482,1491,1502,1509,1521,1534,1546,1562,1570,1569,1564,1562,1569,1570,1569,1561,1548,1535,1509,1493,1467,1442,1425,1422,1417,1405,1394,1384,1379,1378,1379,1389,1401,1403,1396,1377,1351,1332,1322,1305,1282,1270,1265,1262,1260
UBAT0057,03722,1.48E7,2.145E+10,1200,11.995,736,0.662,40,0.01,1250,1234,1219,1205,1190,1185,1187,1187,1181,1174,1167,1156,1150,1157,1167,1158,1148,1131,1121,1112,1100,1093,1088,1082,1072,1068,1062,1060,1059,1051,1046,1041,1040,1047,1054,1046,1034,1025,1013,1002,997,991,989,990,985,981,982,984,982,981,980,980,979,986,990,989,985,974,969,960
UBAT0057,03723,1.48E7,1.576E+10,1200,11.999,736,0.657,40,0.01,946,932,922,916,910,911,925,928,923,917,911,907,910,912,909,907,907,912,914,906,901,896,887,879,872,859,849,847,848,851,856,862,866,871,874,874,870,863,860,861,869,870,876,880,881,877,873,870,873,870,871,877,884,885,882,879,880,884,885,884
UBAT0057,03724,1.48E7,1.311E+10,1203,11.995,737,0.658,40,0.00,885,880,878,877,871,867,866,868,870,868,869,871,868,863,868,870,878,881,875,865,860,854,858,859,845,842,842,851,864,875,888,893,892,890,885,884,883,881,878,876,873,872,868,869,868,866,864,864,860,860,854,845,840,842,845,849,852,852,853,863
UBAT0057,03725,1.48E7,1.282E+10,1202,11.996,738,0.662,40,0.00,867,863,866,862,859,857,848,849,846,844,856,861,866,866,856,857,862,856,854,858,866,901,994,1103,1169,1200,1208,1193,1169,1145,1116,1094,1076,1058,1049,1033,1010,991,972,956,940,932,933,937,935,928,919,907,900,894,888,886,886,888,893,893,895,901,896,881
UBAT0057,03726,1.48E7,1.395E+10,1200,11.996,738,0.657,40,0.02,864,857,860,867,876,885,896,901,906,910,904,905,911,905,907,905,899,898,900,900,903,903,905,912,917,920,927,929,924,916,902,900,901,904,899,892,889,881,877,879,885,888,887,878,876,877,876,871,873,871,876,877,877,885,891,891,897,903,900,900
UBAT0057,03727,1.48E7,1.323E+10,1200,11.996,735,0.657,40,0.01,902,896,884,875,866,862,859,854,846,835,831,828,830,837,856,876,893,904,903,894,888,885,880,877,874,865,852,840,829,824,824,824,825,830,830,827,826,827,830,827,820,814,812,810,804,801,795,792,795,798,799,802,802,798,795,796,798,799,800,805
UBAT0057,03728,1.48E7,1.237E+10,1200,11.999,735,0.658,40,0.01,813,817,813,813,815,819,810,808,806,802,799,796,797,802,809,816,815,810,804,804,806,807,814,817,817,820,820,825,828,826,827,830,837,836,836,838,840,856,871,889,901,906,916,923,923,919,921,918,921,923,917,911,914,916,925,933,929,924,932,938
UBAT0057,03729,1.48E7,1.266E+10,1200,12.006,730,0.659,40,0.02,941,953,960,964,966,969,969,967,969,985,1054,1200,1478,1754,1817,1749,1641,1534,1432,1360,1321,1289,1263,1246,1230,1206,1191,1182,1177,1173,1168,1156,1146,1143,1140,1142,1151,1160,1168,1171,1174,1177,1182,1188,1192,1195,1195,1202,1208,1201,1197,1194,1189,1189,1187,1180,1173,1167,1164,1166
UBAT0057,03730,1.48E7,1.786E+10,1200,12.001,736,0.656,40,0.01,1180,1191,1199,1204,1205,1194,1181,1172,1165,1153,1141,1140,1141,1146,1146,1142,1131,1125,1113,1101,1091,1074,1067,1063,1051,1042,1042,1046,1051,1054,1048,1034,1032,1033,1038,1044,1047,1049,1053,1051,1056,1076,1063,1045,1042,1077,1249,1499,1611,1614,1571,1516,1467,1423,1373,1344,1316,1275,1243,1219
UBAT0057,03731,1.48E7,1.733E+10,1201,12.020,737,0.662,40,0.02,1194,1163,1134,1116,1096,1075,1039,1018,986,952,928,922,920,910,906,906,908,912,915,921,928,929,928,926,929,923,914,906,902,904,910,912,911,914,919,939,1013,1048,1017,981,973,1077,1248,1223,1110,1024,976,976,1066,1140,1104,1040,1000,970,946,955,986,965,921,888
UBAT0057,03732,1.48E7,1.453E+10,1201,12.021,739,0.656,40,0.01,871,858,848,850,856,855,860,861,862,867,865,866,864,855,847,845,848,842,838,836,833,829,824,824,821,818,818,826,826,820,810,801,801,801,795,794,784,779,772,774,775,776,773,770,778,783,780,773,767,758,755,757,755,752,745,736,732,730,727,722
UBAT0057,03733,1.48E7,1.189E+10,1201,11.998,736,0.657,40,0.02,719,715,720,719,717,720,714,706,708,709,711,711,708,707,708,712,724,735,730,723,721,712,701,694,689,685,682,677,676,673,663,658,657,654,653,652,646,648,650,653,650,648,646,642,642,640,640,642,647,653,659,655,650,646,644,641,641,647,649,652
UBAT0057,03734,1.48E7,1.002E+10,1201,12.017,733,0.662,40,0.00,657,656,661,666,670,672,668,667,660,656,660,668,683,703,717,724,721,717,723,731,735,735,729,721,720,729,737,738,737,737,734,724,723,723,726,727,718,713,707,705,709,713,713,714,717,715,718,723,721,721,720,724,724,717,706,701,697,705,708,704
UBAT0057,03735,1.48E7,1.048E+10,1200,11.994,735,0.660,40,0.02,696,690,691,693,697,697,704,705,711,714,714,709,707,716,718,719,719,742,808,936,1070,1149,1172,1175,1157,1136,1106,1078,1057,1031,1012,989,962,940,924,905,893,891,887,879,870,845,809,779,765,762,764,768,776,775,779,786,793,794,791,791,795,799,798,804
UBAT0057,03736,1.48E7,1.254E+10,1199,11.996,720,0.659,40,0.00,805,803,804,809,817,825,826,809,796,787,777,773,772,770,765,759,753,750,746,741,733,724,720,720,723,721,718,721,727,726,727,730,730,725,720,720,726,745,774,795,803,808,812,807,799,795,788,782,778,782,810,842,849,849,834,815,808,803,805,804
UBAT0057,03737,1.48E7,1.146E+10,1200,11.997,740,0.661,40,0.02,804,801,800,796,795,800,802,794,787,782,790,801,811,827,823,818,828,854,904,984,1089,1300,1571,1749,1860,1927,1962,1968,1965,1954,1938,1925,1909,1883,1856,1830,1805,1801,1816,1820,1815,1784,1761,1766,1788,1814,1852,1888,1932,1977,2029,2073,2117,2155,2189,2215,2233,2246,2267,2295
UBAT0057,03738,1.48E7,2.319E+10,1199,11.990,736,0.660,40,0.03,2309,2325,2337,2351,2364,2362,2353,2353,2350,2349,2341,2343,2341,2332,2313,2314,2323,2329,2320,2300,2269,2230,2195,2168,2143,2134,2118,2093,2072,2038,2008,1991,1971,1961,1948,1925,1903,1883,1868,1852,1832,1812,1795,1771,1750,1732,1711,1691,1659,1621,1594,1569,1546,1521,1502,1481,1463,1459,1443,1412
UBAT0057,03739,1.48E7,2.933E+10,1197,11.992,738,0.657,40,0.01,1384,1356,1329,1314,1302,1285,1262,1241,1213,1190,1168,1164,1190,1215,1152,1105,1086,1098,1168,1246,1255,1222,1178,1139,1101,1071,1050,1028,1014,1007,1002,993,975,966,960,952,946,937,926,923,925,926,925,923,912,904,895,885,881,875,866,852,839,838,839,842,839,836,827,821
UBAT0057,03740,1.48E7,1.529E+10,1200,11.994,733,0.660,40,0.03,815,809,810,809,807,805,793,785,774,769,767,765,762,766,765,764,767,769,773,773,774,777,782,786,790,791,792,790,787,786,782,786,801,804,802,795,783,779,779,770,764,762,763,763,757,746,736,731,730,733,732,733,735,737,729,722,723,724,723,726
UBAT0057,03741,1.48E7,1.136E+10,1200,11.994,731,0.660,40,0.01,723,719,723,720,719,717,717,715,717,722,722,724,728,735,735,740,750,756,761,764,761,753,741,727,722,722,724,731,733,729,728,728,734,741,742,747,753,755,751,746,749,741,740,743,741,741,743,738,739,737,727,722,718,713,709,705,712,720,724,725
UBAT0057,03742,1.48E7,1.084E+10,1200,11.993,734,0.659,40,0.03,723,720,714,714,718,725,730,725,726,725,723,720,718,721,725,727,728,736,742,739,745,741,724,712,707,699,693,696,699,690,685,686,694,700,703,702,697,692,687,688,684,682,681,683,688,693,688,690,700,711,722,727,729,734,736,734,730,730,728,727
UBAT0057,03743,1.48E7,1.054E+10,1201,11.994,734,0.657,40,0.01,724,724,725,729,736,743,739,738,742,735,733,745,745,742,738,735,736,736,733,733,738,737,737,732,723,723,723,720,719,717,716,716,712,711,712,716,715,710,708,706,702,696,693,693,695,698,710,714,715,714,709,702,706,701,690,692,718,785,837,852
UBAT0057,03744,1.48E7,1.076E+10,1200,11.993,737,0.658,40,0.02,849,841,839,830,812,793,758,749,742,743,738,730,726,715,714,715,722,725,730,730,727,722,718,718,715,716,722,723,729,737,745,750,749,744,741,734,733,734,731,735,738,738,741,737,734,731,732,727,725,742,824,976,1265,1972,2385,3063,7793,19009,39889,65535
UBAT0057,03745,1.48E7,6.032E+10,1190,11.996,725,0.658,39,0.02,65535,65535,65535,65535,65535,65535,65535,65535,65535,65535,65535,65535,65535,65535,65535,65535,65535,65535,65535,65535,65535,61636,55732,54262,52691,49401,44381,38426,32986,28501,25217,22704,20386,18400,16659,15007,13548,12260,11034,9916,8966,8162,7473,6859,6333,5910,5531,5126,4747,4430,4163,3951,3717,3498,3330,3197,3074,2953,2847,2745
UBAT0057,03746,1.48E7,4.917E+11,1173,11.995,658,0.659,40,0.01,2630,2478,2354,2275,2214,2156,2072,2026,1997,1967,1926,1920,1986,1963,1814,1671,1576,1511,1491,1497,1469,1430,1399,1380,1380,1437,1548,1616,1630,1615,1584,1530,1482,1449,1419,1396,1366,1340,1315,1290,1266,1241,1213,1186,1154,1126,1110,1098,1076,1064,1064,1055,1047,1039,1031,1021,1012,1015,1132,1370
UBAT0057,03747,1.48E7,2.215E+10,1178,11.992,729,0.659,40,0.02,1530,1541,1461,1356,1269,1204,1097,1076,1074,1074,1060,1038,1024,1010,1000,998,994,987,983,977,973,970,981,992,1000,1001,986,971,960,956,966,975,979,982,977,962,949,945,945,942,943,944,954,961,967,969,974,973,976,973,976,978,980,977,980,985,992,1003,1012,1020
UBAT0057,03748,1.48E7,1.509E+10,1207,12.007,736,0.659,40,0.02,1035,1040,1042,1048,1043,1039,1041,1043,1052,1057,1060,1055,1046,1042,1039,1042,1046,1060,1071,1075,1088,1099,1105,1119,1134,1144,1147,1145,1137,1131,1123,1120,1123,1128,1127,1135,1144,1159,1170,1170,1173,1184,1187,1186,1186,1180,1177,1180,1188,1191,1193,1195,1193,1195,1199,1206,1207,1203,1197,1191
UBAT0057,03749,1.48E7,1.667E+10,1205,12.019,733,0.659,40,0.02,1188,1187,1180,1172,1175,1175,1173,1160,1153,1147,1143,1130,1121,1116,1121,1132,1139,1144,1151,1151,1153,1153,1157,1152,1146,1137,1132,1134,1141,1143,1139,1131,1125,1126,1127,1125,1121,1110,1113,1108,1104,1108,1122,1138,1187,1332,1503,1550,1490,1407,1333,1268,1227,1206,1176,1146,1118,1097,1083,1080
UBAT0057,03750,1.48E7,1.733E+10,1204,11.995,739,0.659,40,0.01,1074,1069,1065,1071,1076,1065,1041,1030,1023,1012,1005,1004,996,985,981,976,974,977,982,983,980,980,982,981,976,973,975,977,972,972,973,974,978,981,977,972,965,957,950,961,990,1019,1040,1054,1056,1060,1056,1054,1058,1061,1056,1047,1039,1029,1020,1009,1000,997,995,999
UBAT0057,03751,1.48E7,1.490E+10,1207,11.984,731,0.658,40,0.02,1001,990,988,986,987,988,1015,1032,1043,1058,1079,1099,1127,1167,1213,1264,1304,1361,1422,1481,1535,1585,1637,1675,1713,1763,1811,1868,1924,1976,2019,2060,2101,2138,2174,2193,2212,2245,2268,2280,2300,2314,2327,2333,2337,2327,2331,2329,2313,2295,2281,2268,2263,2263,2272,2294,2288,2273,2266,2253
UBAT0057,03752,1.48E7,2.687E+10,1204,12.022,732,0.655,40,0.01,2237,2226,2223,2208,2199,2191,2175,2170,2155,2131,2102,2061,2035,2009,1978,1944,1919,1900,1900,1901,1896,1882,1881,1894,1919,1987,2056,2091,2087,2052,2016,1978,1935,1892,1855,1821,1796,1764,1727,1704,1684,1656,1625,1587,1554,1510,1473,1456,1448,1437,1428,1415,1396,1369,1352,1337,1326,1325,1320,1305
UBAT0057,03753,1.48E7,2.662E+10,1201,11.997,730,0.658,40,0.02,1295,1283,1270,1250,1236,1233,1225,1223,1210,1196,1183,1173,1155,1140,1133,1131,1122,1110,1100,1086,1072,1077,1085,1126,1188,1226,1238,1233,1223,1207,1182,1157,1136,1117,1103,1093,1075,1060,1048,1043,1041,1040,1031,1023,1017,1009,999,1000,995,988,979,970,961,956,953,945,942,943,943,947
UBAT0057,03754,1.48E7,1.622E+10,1201,11.984,732,0.658,40,0.02,956,965,969,966,959,960,981,988,992,989,984,985,987,989,982,971,959,952,949,950,950,949,948,950,947,943,950,956,954,950,950,951,945,935,935,934,935,938,939,933,935,938,939,940,943,941,934,932,939,945,943,938,936,935,931,930,928,920,911,904
UBAT0057,03755,1.48E7,1.404E+10,1201,12.006,733,0.659,40,0.01,902,913,929,932,934,929,904,899,892,883,875,870,870,865,857,851,843,835,837,842,843,842,836,831,836,837,835,831,825,819,818,822,821,821,824,824,827,824,818,816,817,815,808,813,821,824,824,825,818,817,812,806,801,804,807,806,810,816,823,828
UBAT0057,03756,1.48E7,1.244E+10,1201,11.993,737,0.658,40,0.01,833,831,826,822,810,808,816,814,816,812,805,796,796,804,813,813,807,800,790,775,768,766,767,770,771,772,774,776,774,766,756,751,756,760,768,774,777,773,769,766,767,765,761,762,766,764,759,758,757,756,758,764,769,772,768,766,761,753,746,740
UBAT0057,03757,1.48E7,1.150E+10,1202,12.027,739,0.660,40,0.01,732,728,730,733,734,733,728,729,742,746,745,751,755,751,752,754,752,747,745,744,747,748,747,740,737,740,739,735,728,727,728,731,733,730,727,722,718,723,727,726,729,739,741,746,751,749,748,746,751,754,755,756,758,760,769,774,778,782,783,776
UBAT0057,03758,1.48E7,1.101E+10,1201,11.994,736,0.660,40,0.01,766,763,762,756,754,750,738,739,734,738,740,743,749,757,759,759,758,761,758,761,768,771,768,767,770,769,762,759,766,773,781,783,778,764,761,756,746,743,743,749,757,760,761,763,759,760,764,767,776,773,762,760,754,748,754,774,835,916,971,1002
UBAT0057,03759,1.48E7,1.146E+10,1200,12.018,731,0.659,40,0.01,1023,1051,1082,1101,1097,1079,1056,1049,1039,1023,1016,1020,1015,1008,1016,1031,1053,1071,1082,1079,1070,1049,996,950,934,926,917,899,882,874,862,846,833,828,829,829,835,841,841,846,844,837,830,825,825,829,832,839,845,846,842,841,840,841,845,845,848,847,850,855
UBAT0057,03760,1.48E7,1.369E+10,1198,11.992,731,0.657,40,0.02,857,855,853,850,848,848,865,863,861,856,849,842,838,842,846,847,843,844,840,840,838,839,840,840,842,838,836,834,842,843,837,834,837,838,841,842,841,846,851,851,850,848,837,835,838,839,839,840,842,846,850,856,862,872,890,904,912,918,926,933
UBAT0057,03761,1.48E7,1.263E+10,1197,11.994,731,0.659,40,0.01,942,953,966,978,986,989,973,963,957,954,954,955,958,966,977,980,977,975,983,986,996,1007,1011,1023,1044,1064,1083,1099,1119,1135,1156,1176,1196,1227,1247,1268,1290,1309,1324,1342,1360,1384,1419,1458,1487,1501,1522,1537,1556,1572,1590,1606,1623,1640,1658,1674,1688,1695,1710,1729
UBAT0057,03762,1.48E7,1.842E+10,1197,11.999,732,0.654,40,0.02,1748,1764,1777,1776,1773,1776,1795,1796,1793,1797,1800,1800,1805,1802,1794,1793,1782,1778,1769,1760,1751,1749,1744,1744,1744,1735,1733,1731,1730,1728,1726,1724,1717,1712,1705,1702,1701,1703,1700,1706,1704,1703,1695,1680,1662,1655,1648,1647,1680,1710,1736,1789,1845,1885,1942,2003,2035,2025,2022,2020
UBAT0057,03763,1.48E7,2.628E+10,1200,11.994,734,0.658,40,0.00,2075,2220,2335,2387,2388,2352,2231,2171,2122,2072,2024,1980,1937,1891,1845,1793,1751,1710,1675,1646,1621,1594,1578,1559,1515,1470,1433,1401,1384,1369,1360,1354,1356,1353,1342,1336,1333,1340,1346,1340,1333,1325,1317,1317,1317,1316,1308,1311,1310,1302,1295,1280,1275,1277,1277,1276,1284,1291,1296,1292
UBAT0057,03764,1.48E7,2.323E+10,1204,11.993,732,0.660,40,0.01,1287,1290,1294,1293,1288,1287,1373,1414,1428,1434,1443,1445,1445,1450,1447,1440,1425,1413,1414,1408,1407,1409,1406,1396,1392,1391,1385,1380,1378,1377,1377,1368,1358,1341,1331,1325,1329,1329,1327,1323,1311,1290,1275,1274,1281,1300,1321,1330,1341,1343,1332,1315,1300,1288,1277,1271,1272,1276,1273,1266
UBAT0057,03765,1.48E7,1.996E+10,1203,11.991,736,0.659,40,0.03,1259,1244,1230,1217,1200,1185,1160,1154,1155,1153,1153,1157,1168,1172,1172,1165,1166,1194,1475,1743,1611,1411,1407,1707,1822,1628,1433,1328,1388,1575,1610,1513,1410,1338,1293,1333,1418,1435,1385,1314,1264,1231,1206,1186,1168,1159,1149,1147,1148,1150,1156,1159,1163,1166,1181,1201,1209,1210,1207,1202
UBAT0057,03766,1.48E7,1.911E+10,1202,11.993,738,0.657,40,0.01,1194,1187,1195,1216,1227,1248,1268,1266,1273,1281,1295,1294,1287,1292,1301,1298,1300,1315,1319,1329,1333,1340,1338,1336,1328,1328,1324,1316,1321,1329,1334,1344,1345,1344,1350,1358,1357,1368,1377,1374,1367,1363,1357,1359,1361,1359,1359,1352,1344,1340,1337,1323,1307,1295,1291,1286,1277,1260,1243,1235
UBAT0057,03767,1.48E7,1.940E+10,1200,11.993,735,0.659,40,0.03,1227,1225,1231,1229,1226,1217,1221,1219,1223,1252,1337,1507,1629,1663,1640,1600,1560,1521,1474,1436,1405,1391,1371,1343,1321,1301,1283,1272,1268,1262,1228,1183,1154,1155,1166,1169,1182,1191,1194,1194,1194,1188,1186,1182,1175,1176,1179,1171,1159,1153,1146,1149,1159,1158,1160,1161,1156,1152,1149,1153
UBAT0057,03768,1.48E7,1.872E+10,1201,11.992,731,0.657,40,0.01,1159,1168,1169,1167,1168,1170,1167,1154,1141,1128,1117,1110,1103,1096,1088,1083,1072,1065,1075,1078,1081,1084,1074,1066,1056,1037,1031,1036,1036,1032,1034,1041,1044,1036,1035,1031,1025,1023,1024,1020,1019,1016,1009,994,986,981,968,957,949,937,931,929,937,938,941,933,928,924,916,912
UBAT0057,03769,1.48E7,1.533E+10,1198,11.994,733,0.660,40,0.02,911,911,908,901,896,897,892,885,879,883,891,897,901,906,903,891,880,870,862,860,863,867,873,880,881,881,880,874,863,853,851,850,855,849,851,856,861,865,863,851,841,834,835,832,832,834,835,834,835,837,829,828,848,868,854,844,839,840,863,906
UBAT0057,03770,1.48E7,1.282E+10,1198,12.000,734,0.662,40,0.01,947,975,980,963,937,911,875,867,856,844,837,827,821,818,811,805,801,793,787,779,775,768,763,757,751,751,757,761,767,768,762,753,748,742,744,744,745,747,749,754,769,794,819,840,849,847,837,828,823,816,810,812,821,825,824,824,826,825,825,828
UBAT0057,03771,1.48E7,1.200E+10,1197,11.994,737,0.658,39,0.02,828,827,824,815,809,794,779,774,775,771,768,767,767,768,767,766,770,771,777,784,794,808,814,819,818,823,834,845,847,844,849,851,843,841,844,844,847,845,851,873,890,890,882,879,878,876,876,880,876,872,871,871,909,1006,1085,1105,1092,1068,1038,1002
UBAT0057,03772,1.48E7,1.268E+10,1198,12.003,734,0.658,40,0.00,968,943,926,922,922,908,890,881,880,881,876,869,866,860,855,848,846,850,853,859,866,859,844,836,832,836,842,841,846,852,849,846,838,826,828,831,825,819,816,814,815,811,801,789,783,783,786,789,790,790,792,786,781,777,775,774,775,773,774,772
UBAT0057,03773,1.48E7,1.232E+10,1201,11.993,736,0.654,40,0.02,767,760,758,760,763,769,772,772,772,773,776,767,760,757,748,743,744,744,747,747,746,743,745,748,751,758,758,758,756,751,748,744,737,744,771,811,841,855,863,870,875,879,878,876,876,875,874,871,864,864,867,869,871,874,876,875,874,876,878,878
UBAT0057,03774,1.48E7,1.190E+10,1202,11.995,733,0.660,40,0.00,879,876,876,879,884,887,892,904,910,915,922,929,937,941,943,949,956,970,979,981,986,987,985,985,985,987,985,988,997,1005,1016,1021,1032,1036,1035,1033,1026,1023,1013,1010,1009,1005,1003,1005,1006,1016,1025,1028,1020,1010,1007,1007,1006,1003,999,999,1004,1013,1026,1041
UBAT0057,03775,1.48E7,1.454E+10,1200,11.997,734,0.658,40,0.02,1052,1051,1056,1078,1082,1068,1035,1019,1007,1002,1005,1013,1025,1039,1049,1061,1072,1086,1086,1081,1077,1080,1090,1099,1108,1117,1126,1128,1125,1126,1126,1120,1118,1122,1124,1121,1119,1133,1148,1153,1151,1149,1156,1162,1169,1167,1162,1160,1158,1166,1172,1171,1173,1173,1173,1169,1160,1160,1166,1166
UBAT0057,03776,1.48E7,1.645E+10,1202,12.006,734,0.658,40,0.01,1164,1158,1163,1167,1163,1156,1130,1124,1120,1119,1111,1100,1093,1095,1091,1086,1088,1083,1071,1068,1065,1059,1052,1050,1049,1051,1048,1036,1031,1032,1039,1038,1032,1030,1031,1029,1020,1017,1011,1005,1003,1003,996,993,989,987,989,996,1003,1034,1081,1106,1137,1151,1145,1136,1119,1103,1087,1066
UBAT0057,03777,1.48E7,1.580E+10,1201,11.995,736,0.660,40,0.00,1048,1029,1012,1001,988,971,931,917,915,919,918,910,904,898,899,894,884,880,882,888,890,886,877,872,870,874,886,892,890,885,883,879,883,877,860,856,866,963,1265,1580,1767,1856,1878,1861,1826,1784,1733,1676,1630,1577,1517,1467,1418,1368,1323,1278,1245,1215,1180,1151
UBAT0057,03778,1.48E7,1.683E+10,1198,12.009,732,0.658,40,0.02,1130,1104,1083,1064,1046,1023,986,976,970,970,1004,1257,2080,3010,3535,3755,3817,3819,3767,3674,3565,3434,3282,3145,3019,2887,2770,2667,2573,2489,2402,2296,2197,2095,1983,1879,1790,1701,1571,1385,1226,1136,1101,1087,1070,1060,1048,1043,1042,1038,1044,1053,1054,1058,1066,1066,1078,1083,1081,1086
UBAT0057,03779,1.48E7,2.730E+10,1199,12.019,733,0.658,40,0.02,1089,1091,1098,1104,1113,1135,1168,1178,1188,1198,1215,1217,1215,1219,1229,1234,1237,1237,1228,1232,1252,1272,1331,1854,4656,9920,12832,12774,10457,7996,6594,6335,7199,7914,7755,7019,6148,5334,4618,4029,3581,3290,3116,2964,2844,2837,2864,2842,2786,2704,2603,2487,2373,2271,2162,2065,1988,1931,1881,1823
UBAT0057,03780,1.48E7,5.007E+10,1199,11.988,733,0.658,40,0.03,1765,1697,1630,1583,1556,1536,1510,1522,1536,1551,1562,1561,1555,1552,1568,1582,1594,1607,1620,1634,1631,1622,1619,1619,1632,1656,1676,1705,1735,1747,1752,1767,1797,1828,1844,1856,1875,1901,1917,1926,1942,1955,1964,1983,2010,2046,2078,2091,2087,2076,2070,2062,2061,2058,2062,2062,2061,2067,2060,2057
UBAT0057,03781,1.48E7,2.663E+10,1199,11.989,738,0.659,40,0.01,2062,2076,2084,2096,2099,2102,2079,2066,2061,2054,2060,2080,2077,2068,2054,2029,2008,1987,1956,1929,1916,1902,1877,1859,1830,1793,1759,1724,1701,1676,1646,1612,1576,1540,1508,1488,1472,1463,1450,1443,1439,1420,1400,1386,1385,1382,1370,1364,1350,1330,1314,1300,1282,1282,1283,1275,1274,1266,1252,1233
UBAT0057,03782,1.48E7,2.466E+10,1200,11.994,737,0.659,40,0.03,1219,1217,1215,1206,1194,1184,1169,1164,1154,1136,1122,1113,1106,1100,1097,1096,1095,1082,1065,1060,1060,1058,1059,1056,1057,1055,1049,1039,1039,1040,1032,1028,1026,1027,1023,1017,1016,1019,1017,1008,1002,996,992,994,994,988,985,986,984,985,980,983,993,984,984,1002,1027,1069,1113,1167
UBAT0057,03783,1.48E7,1.571E+10,1199,11.995,741,0.658,40,0.01,1203,1204,1188,1157,1126,1102,1040,1020,1003,991,986,985,985,984,982,982,978,969,961,957,953,942,937,931,922,912,901,900,904,903,914,919,911,899,898,917,918,916,924,993,1104,1163,1173,1159,1133,1102,1072,1047,1033,1019,1001,982,990,1004,1007,1011,1014,1013,1011,1012
UBAT0057,03784,1.48E7,1.481E+10,1198,11.995,733,0.659,40,0.01,1007,999,989,980,971,966,947,932,928,922,909,901,894,891,892,898,896,899,910,910,907,906,905,904,908,927,1050,1401,1675,1560,1306,1133,1044,999,976,969,968,963,962,969,967,969,969,979,997,1013,1024,1031,1038,1043,1047,1048,1050,1068,1092,1103,1114,1118,1115,1115
UBAT0057,03785,1.48E7,1.506E+10,1200,11.993,735,0.660,40,0.01,1121,1153,1217,1270,1295,1306,1302,1303,1301,1294,1288,1289,1293,1291,1289,1284,1283,1279,1269,1254,1248,1250,1245,1223,1188,1168,1160,1155,1154,1152,1147,1147,1138,1124,1119,1115,1115,1118,1125,1123,1122,1123,1116,1113,1104,1096,1089,1085,1075,1066,1069,1068,1064,1054,1049,1041,1042,1036,1028,1016
UBAT0057,03786,1.48E7,1.725E+10,1200,11.994,738,0.659,40,0.02,1004,993,986,975,975,973,965,966,967,960,951,945,935,923,919,920,921,918,914,915,912,906,899,895,897,894,889,877,874,865,856,845,839,839,838,833,830,822,818,821,820,822,825,819,812,808,799,788,781,773,771,773,767,764,767,762,757,754,754,757
UBAT0057,03787,1.48E7,1.275E+10,1203,11.992,735,0.660,40,0.00,759,758,759,759,755,751,755,756,756,756,752,750,739,734,726,721,722,717,717,714,715,716,719,729,727,723,715,714,719,726,726,722,728,738,733,729,733,734,734,734,731,735,735,728,722,718,720,725,726,724,731,736,737,740,740,740,743,741,733,729
UBAT0057,03788,1.48E7,1.084E+10,1203,11.993,738,0.659,40,0.02,722,717,713,713,718,721,725,720,718,714,714,719,725,730,732,722,720,722,721,720,714,712,711,715,716,714,711,709,710,716,720,726,731,729,727,730,731,737,736,729,728,729,730,728,724,722,730,735,742,754,762,766,771,775,775,774,768,761,760,760
UBAT0057,03789,1.48E7,1.081E+10,1201,11.994,729,0.659,40,0.01,754,745,737,732,728,728,726,727,735,742,746,741,741,742,743,746,743,742,748,751,755,751,742,730,723,715,711,715,727,732,734,738,740,741,743,742,741,743,749,750,747,742,737,728,724,727,730,727,731,735,739,740,740,734,729,725,717,718,721,728
UBAT0057,03790,1.48E7,1.088E+10,1200,11.993,729,0.660,40,0.01,731,732,731,736,739,737,746,748,745,735,732,737,746,754,763,774,780,782,784,785,785,783,783,789,789,785,778,775,772,775,784,786,786,787,779,772,763,755,748,749,755,768,775,778,774,773,772,774,778,780,785,794,801,805,810,824,844,852,853,850
UBAT0057,03791,1.48E7,1.149E+10,1199,11.994,733,0.659,40,0.01,846,847,861,882,897,909,925,952,1001,1055,1097,1126,1143,1151,1148,1147,1154,1163,1153,1146,1137,1116,1105,1100,1087,1078,1070,1058,1051,1047,1037,1027,1017,1010,1005,1000,996,1001,1011,1022,1031,1030,1020,1015,1022,1033,1047,1067,1075,1081,1080,1078,1087,1093,1106,1121,1133,1147,1156,1166
UBAT0057,03792,1.48E7,1.566E+10,1198,11.997,729,0.657,40,0.01,1172,1181,1190,1194,1192,1192,1194,1205,1219,1229,1230,1232,1230,1227,1226,1236,1252,1268,1280,1289,1287,1281,1277,1274,1280,1288,1295,1300,1293,1280,1266,1263,1265,1270,1276,1268,1263,1260,1252,1244,1228,1220,1219,1211,1197,1194,1197,1198,1194,1183,1176,1167,1161,1153,1141,1131,1122,1107,1088,1066
UBAT0057,03793,1.48E7,1.804E+10,1198,11.998,734,0.662,40,0.02,1052,1046,1037,1042,1048,1045,1034,1024,1018,1021,1022,1020,1027,1034,1045,1051,1053,1054,1047,1038,1036,1042,1051,1065,1089,1107,1118,1130,1132,1131,1133,1134,1133,1147,1161,1171,1182,1195,1214,1232,1233,1218,1202,1196,1191,1192,1211,1221,1219,1211,1196,1188,1185,1186,1190,1190,1187,1183,1172,1161
UBAT0057,03794,1.48E7,1.662E+10,1198,11.997,734,0.659,40,0.01,1146,1127,1105,1102,1102,1104,1160,1196,1207,1199,1189,1176,1170,1160,1146,1127,1110,1089,1072,1056,1035,1016,1002,999,995,997,996,990,979,968,959,949,945,949,943,926,912,907,904,895,880,877,878,874,875,868,862,854,848,844,847,848,849,853,856,854,846,838,832,826
UBAT0057,03795,1.48E7,1.450E+10,1200,12.021,737,0.661,40,0.03,819,812,801,791,789,787,788,785,782,780,776,767,761,757,752,753,762,771,781,791,796,797,792,784,785,790,785,780,774,767,768,772,770,768,765,762,755,746,738,738,741,739,732,724,721,722,719,712,712,714,708,707,706,703,701,698,697,691,683,679
UBAT0057,03796,1.48E7,1.112E+10,1201,11.997,737,0.657,40,0.01,675,675,674,679,692,699,713,713,720,739,747,754,763,766,772,782,794,799,798,792,779,761,742,729,717,705,697,687,680,667,661,653,650,656,663,663,660,658,656,653,654,655,658,665,674,688,690,692,707,722,722,717,713,713,709,707,711,719,721,726
UBAT0057,03797,1.48E7,1.048E+10,1200,12.005,741,0.661,40,0.02,727,726,724,719,720,718,712,709,705,699,700,707,714,715,720,718,712,703,701,701,701,696,696,694,689,686,685,683,674,673,673,679,684,688,701,699,690,698,803,1153,1611,1918,2088,2209,2299,2329,2299,2209,2092,1978,1866,1756,1655,1573,1500,1435,1376,1324,1271,1220
UBAT0057,03798,1.48E7,1.604E+10,1199,11.995,738,0.660,40,0.01,1172,1136,1107,1083,1058,1033,986,974,955,936,922,904,889,879,873,876,869,852,838,826,821,815,811,815,813,809,804,801,791,781,780,780,782,782,794,836,896,920,904,879,859,845,836,831,821,801,791,776,757,747,739,736,730,723,717,718,725,731,724,722
UBAT0057,03799,1.48E7,1.245E+10,1198,11.997,738,0.658,40,0.03,736,750,731,724,780,966,896,760,755,842,1003,1099,1070,978,888,859,867,903,954,1018,1086,1145,1206,1243,1222,1196,1177,1165,1164,1154,1145,1141,1136,1124,1107,1091,1078,1069,1060,1050,1035,1020,1015,1002,982,960,954,951,947,943,941,946,960,973,990,1008,1021,1032,1045,1060
