# Supplementary material for: Using bioluminescence as a tool for studying diversity in marine zooplankton and dinoflagellates: an initial assessment
Source: PeerJ. 2024 Jun 11;12:e17516. doi: 10.7717/peerj.17516 (PMC11177854; doi:10.7717/peerj.17516)
Supplement: Supplemental Information 2 [file peerj-12-17516-s002.zip › cell isolations/m.leidyi/leidyi32.dat]

UBAT0057,03813,1.48E7,9.437E+09,1201,11.997,733,0.660,40,0.02,595,599,610,620,632,643,674,761,975,1159,1167,1088,1009,946,887,836,795,756,720,698,692,688,682,677,672,670,670,675,681,683,687,682,676,672,672,668,662,661,661,654,649,647,642,641,644,647,653,656,657,652,645,641,650,657,659,656,655,653,647,646
UBAT0057,03814,1.48E7,1.053E+10,1201,11.995,738,0.658,40,0.01,648,651,658,664,670,673,669,670,666,663,660,653,650,647,641,641,636,634,637,640,640,639,639,633,630,628,628,628,627,624,624,623,624,619,613,608,605,597,588,586,585,586,589,586,584,589,595,595,599,607,614,612,612,614,614,609,601,598,596,596
UBAT0057,03815,1.48E7,9.227E+09,1200,12.010,737,0.658,40,0.02,602,607,609,614,615,613,608,603,601,602,600,599,594,588,589,590,595,606,607,607,613,610,601,598,588,574,563,562,557,559,567,569,572,578,579,577,575,577,577,580,585,590,586,580,581,581,579,582,581,578,580,580,579,585,586,587,589,589,591,591
UBAT0057,03816,1.48E7,8.705E+09,1201,11.996,738,0.661,40,0.01,588,585,588,592,587,585,589,591,590,597,612,612,607,603,601,602,609,620,627,642,654,661,668,688,723,753,771,774,759,743,735,727,718,705,691,677,663,658,650,641,639,635,631,632,633,635,639,639,631,632,635,631,627,627,624,620,615,613,611,613
UBAT0057,03817,1.48E7,9.538E+09,1201,11.994,734,0.658,40,0.02,608,608,609,604,601,594,590,590,591,600,602,598,592,587,583,580,578,574,574,575,571,568,564,562,559,563,565,566,571,569,569,571,575,581,597,625,660,685,696,698,696,689,686,682,675,672,670,667,669,666,662,659,657,652,649,643,638,627,617,609
UBAT0057,03818,1.48E7,9.109E+09,1200,11.994,736,0.660,40,0.01,602,592,584,577,577,581,585,588,588,585,581,580,580,579,582,591,598,602,599,597,597,588,584,578,574,573,573,574,571,569,569,568,568,562,557,556,556,557,560,563,562,561,560,557,559,559,555,556,556,554,555,553,556,556,553,549,551,555,553,557
UBAT0057,03819,1.48E7,8.439E+09,1200,11.989,732,0.660,40,0.02,555,551,548,548,549,552,557,556,555,546,540,533,533,532,529,528,536,535,540,551,559,558,562,563,560,564,567,572,570,572,571,570,569,570,570,569,567,562,558,559,560,560,562,567,572,573,571,571,573,569,573,577,577,571,564,560,558,556,554,560
UBAT0057,03820,1.48E7,8.269E+09,1200,12.005,733,0.658,40,0.02,568,573,576,578,577,577,573,572,575,574,570,564,563,562,558,563,559,555,555,553,550,552,554,556,557,553,550,555,562,566,571,571,567,567,567,564,567,576,582,588,591,590,590,589,589,589,590,590,590,589,582,579,579,577,581,579,577,574,575,576
UBAT0057,03821,1.48E7,8.461E+09,1201,12.019,735,0.658,40,0.02,576,571,567,560,557,559,556,552,554,551,549,550,545,545,552,561,567,574,584,575,563,551,545,541,539,538,538,544,550,550,548,546,543,543,546,552,549,546,541,538,539,538,536,533,537,539,538,542,542,536,538,541,539,538,541,543,543,548,548,546
UBAT0057,03822,1.48E7,8.111E+09,1199,11.992,734,0.657,40,0.01,541,536,533,533,536,540,542,545,552,555,554,551,551,559,565,562,559,582,741,1058,1229,1236,1179,1109,1027,949,885,836,800,765,735,712,687,658,626,599,576,554,541,535,538,541,541,542,543,543,543,539,534,530,528,527,525,523,523,525,524,521,520,517
UBAT0057,03823,1.48E7,9.505E+09,1198,11.994,733,0.658,40,0.01,516,514,513,512,511,512,520,524,528,536,543,545,546,545,539,535,527,515,513,510,503,504,512,524,538,541,534,536,539,543,546,547,547,548,565,578,586,592,586,587,586,580,572,565,560,562,559,554,556,559,559,561,570,579,586,585,585,583,579,576
UBAT0057,03824,1.48E7,8.124E+09,1199,11.995,729,0.658,40,0.02,577,575,570,571,581,590,599,600,600,604,606,605,611,616,615,617,623,632,636,642,655,662,670,675,675,677,671,665,667,667,663,657,656,660,666,678,688,692,699,706,707,708,715,719,718,719,724,903,2399,5878,10489,16259,23252,33335,46954,64037,65535,65535,65535,65535
UBAT0057,03825,1.48E7,1.384E+11,1184,11.994,718,0.658,40,0.02,65535,65535,65535,65535,65535,65535,65535,65535,65535,65535,62381,55278,49059,43211,35576,30155,28179,24632,21575,19960,18164,16890,16820,16485,15239,13659,11957,10368,8971,7834,7075,6529,5942,5351,4840,4374,3948,3526,3149,2869,2658,2480,2334,2213,2098,1983,1882,1785,1689,1592,1497,1415,1342,1276,1228,1187,1141,1105,1068,1030
UBAT0057,03826,1.48E7,2.905E+11,1182,11.995,693,0.656,40,0.02,987,950,925,905,890,874,839,820,803,792,778,765,756,745,736,725,715,705,693,680,669,658,654,652,652,650,651,654,655,659,662,660,662,664,681,781,915,963,973,1021,1123,1174,1161,1158,1247,1347,1365,1328,1259,1187,1133,1087,1050,1018,994,971,956,955,958,969
UBAT0057,03827,1.48E7,1.308E+10,1193,11.994,742,0.660,40,0.00,981,986,989,990,988,1011,1298,1389,1403,1370,1324,1286,1246,1214,1192,1178,1171,1160,1146,1131,1121,1106,1104,1120,1117,1103,1093,1086,1078,1072,1067,1063,1060,1058,1058,1060,1052,1043,1041,1045,1051,1047,1030,1014,1001,985,972,972,973,975,987,986,981,974,970,969,972,968,960,960
UBAT0057,03828,1.48E7,1.596E+10,1204,11.995,736,0.656,40,0.02,963,958,949,947,949,945,934,926,922,920,917,909,906,909,901,891,885,885,882,878,866,861,855,847,839,828,819,815,810,804,797,792,790,787,777,765,757,753,749,748,746,740,734,723,715,704,703,699,692,681,671,673,676,671,663,661,658,656,657,648
UBAT0057,03829,1.48E7,1.181E+10,1203,11.994,742,0.657,40,0.02,638,635,629,620,612,611,629,631,629,631,622,612,608,599,596,594,589,591,593,590,583,577,569,568,573,573,568,562,571,590,619,638,642,637,629,622,609,597,589,583,595,634,673,699,706,706,696,686,676,671,665,652,641,625,608,590,581,572,567,567
UBAT0057,03830,1.48E7,9.100E+09,1205,12.023,740,0.658,40,0.02,564,561,560,558,551,554,568,579,583,580,576,575,573,570,572,570,570,571,586,590,590,588,586,585,579,577,584,581,587,591,587,592,601,609,615,615,614,607,601,594,580,573,567,562,563,570,578,586,589,596,599,604,611,613,611,611,619,630,642,642
UBAT0057,03831,1.48E7,8.712E+09,1206,12.005,736,0.662,40,0.01,644,645,641,635,632,627,615,607,599,596,595,606,621,648,666,669,661,650,645,641,642,644,645,643,639,632,625,622,610,601,599,599,594,591,590,594,591,593,591,587,581,579,576,575,577,575,574,573,574,576,587,592,585,579,579,579,581,579,575,575
UBAT0057,03832,1.48E7,8.973E+09,1205,11.995,737,0.659,40,0.03,578,583,579,574,567,559,550,547,539,537,537,544,548,548,549,645,1342,3629,5558,6093,5964,5529,5008,4506,4039,3629,3291,3003,2708,2384,2112,1934,1804,1667,1466,1120,791,656,626,641,655,658,643,624,614,609,617,631,632,624,613,601,593,584,577,578,581,570,567,639
UBAT0057,03833,1.48E7,2.244E+10,1204,11.994,733,0.659,40,0.01,873,1247,1530,1744,1883,1876,1554,1368,1196,1052,938,846,774,722,680,657,655,660,654,618,573,546,535,524,521,524,532,539,547,552,554,559,561,563,566,563,556,548,539,535,530,528,534,538,540,543,543,538,537,535,534,533,536,540,547,548,552,556,556,554
UBAT0057,03834,1.48E7,1.059E+10,1203,11.990,747,0.658,40,0.03,553,548,542,540,542,539,548,544,547,545,541,536,530,520,512,502,493,489,496,508,518,523,528,533,527,526,532,550,554,549,553,576,669,849,956,950,886,818,760,716,678,645,618,599,581,564,553,543,527,512,506,503,501,504,505,500,499,503,504,505
UBAT0057,03835,1.48E7,8.497E+09,1203,11.986,749,0.659,40,0.01,505,504,502,498,495,497,488,487,489,511,538,567,594,588,578,579,640,831,1050,1192,1280,1325,1339,1329,1300,1254,1193,1129,1069,1044,1050,1068,1072,1031,924,826,782,760,741,726,721,733,736,726,715,707,700,689,682,686,685,681,680,676,671,671,666,653,640,626
UBAT0057,03836,1.48E7,1.165E+10,1201,11.991,738,0.660,40,0.03,617,610,605,607,603,597,591,590,589,591,593,590,590,594,597,600,596,588,584,576,568,569,574,581,596,609,628,649,665,679,690,699,707,728,745,751,772,806,834,866,896,921,947,972,996,1023,1035,1054,1073,1091,1114,1132,1146,1159,1166,1186,1200,1207,1208,1198
UBAT0057,03837,1.48E7,1.182E+10,1202,12.013,734,0.657,40,0.00,1189,1184,1177,1180,1188,1190,1164,1143,1128,1119,1111,1108,1115,1105,1083,1061,1039,1024,1017,1011,997,981,963,949,936,918,910,899,888,881,874,863,855,848,842,838,844,847,815,791,787,794,810,812,800,788,781,778,770,762,759,748,738,729,721,715,711,707,702,694
UBAT0057,03838,1.48E7,1.348E+10,1203,11.996,731,0.658,40,0.03,681,672,673,674,678,682,673,669,664,666,665,660,657,655,649,641,643,647,648,648,653,653,654,657,661,660,655,643,634,631,628,632,629,624,626,632,632,628,623,619,619,616,612,608,605,604,599,592,586,587,588,591,599,598,599,601,602,604,610,608
UBAT0057,03839,1.48E7,9.365E+09,1201,11.995,731,0.657,40,0.02,602,594,588,580,579,577,563,558,553,551,543,541,534,529,529,527,530,531,534,536,535,537,537,538,543,547,547,550,549,548,542,532,524,526,533,538,537,537,542,543,538,541,539,529,520,526,530,533,531,523,520,522,523,521,519,521,516,512,507,506
UBAT0057,03840,1.48E7,7.954E+09,1199,12.015,732,0.659,40,0.01,509,515,516,517,512,512,521,523,524,526,527,532,533,529,529,527,520,515,519,562,542,499,490,524,624,648,569,521,514,529,574,619,620,603,590,582,570,559,550,541,535,531,534,532,534,542,546,545,544,541,542,546,552,561,576,584,581,571,569,561
UBAT0057,03841,1.48E7,8.093E+09,1200,11.987,734,0.658,40,0.02,558,561,564,565,566,565,563,559,559,568,583,601,606,601,588,578,576,575,581,586,596,596,594,590,590,592,591,590,588,586,588,590,599,607,608,614,620,626,624,616,608,603,603,608,610,607,606,607,608,618,624,624,622,617,613,618,620,620,622,620
UBAT0057,03842,1.48E7,8.841E+09,1199,11.992,731,0.658,40,0.01,615,618,619,612,605,602,608,622,630,631,625,620,617,611,608,607,608,612,611,606,600,591,583,573,573,570,577,583,580,577,580,582,577,576,570,569,567,566,566,569,575,577,577,571,573,610,698,810,873,893,879,839,808,787,780,763,740,730,722,719
