# Supplementary material for: Using bioluminescence as a tool for studying diversity in marine zooplankton and dinoflagellates: an initial assessment
Source: PeerJ. 2024 Jun 11;12:e17516. doi: 10.7717/peerj.17516 (PMC11177854; doi:10.7717/peerj.17516)
Supplement: Supplemental Information 2 [file peerj-12-17516-s002.zip › cell isolations/m.leidyi/leidyi4.dat]

UBAT0057,01106,1.48E7,1.734E+09,1194,11.994,560,0.660,39,0.00,162,165,170,172,175,176,173,176,176,175,178,185,191,196,200,203,198,189,187,179,175,178,186,191,188,188,188,186,181,176,167,157,155,157,157,155,157,159,159,157,153,156,160,161,157,152,151,148,147,148,150,152,149,144,140,135,132,131,130,130
UBAT0057,01107,1.48E7,2.451E+09,1195,11.994,562,0.657,39,0.00,130,135,137,140,141,142,138,132,128,125,121,121,122,119,119,121,120,117,115,117,117,118,122,121,119,118,116,116,112,108,102,97,98,100,95,95,94,92,93,92,92,95,96,96,98,100,100,100,99,99,100,100,99,100,98,95,96,101,103,104
UBAT0057,01108,1.48E7,1.630E+09,1195,11.994,562,0.661,39,0.00,103,101,100,100,98,95,89,89,89,89,89,89,89,90,89,86,87,89,87,88,89,88,89,90,89,86,87,89,89,97,102,104,103,97,95,92,87,84,82,79,77,79,82,82,83,86,89,89,89,88,86,84,85,87,85,82,81,82,84,84
UBAT0057,01109,1.48E7,1.313E+09,1194,11.995,566,0.662,39,0.00,88,88,88,87,86,87,88,87,86,84,82,82,79,74,74,76,77,79,79,80,78,77,78,80,84,86,89,88,90,89,89,87,87,84,81,81,84,86,89,92,93,94,93,94,95,96,98,101,104,107,112,113,112,107,103,102,101,98,94,94
UBAT0057,01110,1.48E7,1.324E+09,1195,12.005,568,0.663,39,0.00,95,96,94,95,96,97,96,96,95,96,98,100,99,100,100,97,97,98,96,97,102,112,123,125,121,118,114,113,109,110,116,120,118,115,111,104,103,100,96,96,93,88,85,79,83,82,81,81,84,85,80,78,74,73,73,74,74,74,76,78
UBAT0057,01111,1.48E7,1.416E+09,1197,11.996,569,0.660,39,0.00,78,78,76,77,78,80,84,83,85,86,85,87,88,86,85,86,86,87,89,91,90,92,92,95,94,95,95,91,88,87,88,89,89,89,84,86,86,85,83,83,83,82,81,80,78,77,78,80,83,86,86,85,87,86,85,84,84,84,82,83
UBAT0057,01112,1.48E7,1.261E+09,1195,11.994,572,0.660,39,0.00,81,80,80,81,83,82,77,78,80,79,78,79,80,77,76,74,71,72,70,68,69,69,69,70,69,67,68,68,69,71,72,76,75,77,80,83,84,89,92,95,101,110,120,125,121,111,105,97,90,89,87,82,80,77,74,74,74,77,78,75
UBAT0057,01113,1.48E7,1.208E+09,1193,11.992,572,0.662,39,0.00,76,77,80,82,79,81,83,83,83,88,91,90,89,90,88,89,89,86,79,77,74,70,71,72,73,74,74,76,77,78,81,87,93,94,98,108,133,167,182,182,178,173,170,168,164,162,159,158,156,148,139,133,129,126,123,121,123,127,135,144
UBAT0057,01114,1.48E7,1.641E+09,1194,11.994,570,0.659,39,0.01,150,156,161,165,172,178,198,216,236,259,272,283,289,299,306,310,327,347,360,370,376,382,392,405,420,436,447,462,467,474,487,498,502,510,519,525,529,537,538,540,539,534,529,527,531,531,534,540,541,542,541,540,536,533,538,536,534,533,532,526
UBAT0057,01115,1.48E7,6.305E+09,1196,11.999,571,0.659,39,0.00,517,509,501,498,495,493,488,485,481,475,471,466,458,446,437,430,423,419,421,421,420,414,406,398,397,397,394,389,382,376,370,372,385,388,376,365,353,338,324,317,307,304,305,306,309,307,304,303,299,288,283,281,276,271,271,268,263,259,256,255
UBAT0057,01116,1.48E7,5.512E+09,1195,11.994,572,0.663,39,0.00,255,250,248,245,237,239,224,218,212,204,198,195,193,192,194,191,191,187,186,188,188,181,173,167,156,150,150,149,149,149,149,147,144,136,131,128,127,125,125,125,125,128,129,127,125,121,123,123,121,121,120,120,121,122,120,114,112,117,117,114
UBAT0057,01117,1.48E7,2.336E+09,1194,11.991,570,0.660,39,0.00,113,114,111,106,106,108,104,107,106,109,110,108,109,108,105,102,101,100,97,98,100,106,113,115,116,115,113,110,107,107,110,110,108,106,106,102,100,100,96,94,94,93,91,91,89,87,87,87,88,90,89,91,94,93,93,93,96,96,96,93
UBAT0057,01118,1.48E7,1.496E+09,1196,11.994,571,0.660,39,0.00,92,91,87,82,82,80,83,83,81,78,77,79,77,77,78,80,81,82,79,79,81,80,84,87,87,85,85,88,87,85,87,90,94,96,92,95,105,126,157,182,189,174,160,147,134,121,112,104,99,95,90,85,83,82,82,81,82,82,85,86
UBAT0057,01119,1.48E7,1.422E+09,1196,11.998,573,0.663,39,0.00,83,81,78,75,77,74,76,77,78,76,73,73,74,76,74,76,83,88,91,89,88,89,89,85,80,75,72,71,68,69,72,79,82,79,79,83,88,91,88,89,90,93,92,89,90,91,89,89,90,91,93,91,92,92,90,89,88,86,84,84
UBAT0057,01120,1.48E7,1.229E+09,1196,11.995,574,0.659,39,0.00,87,89,90,90,90,85,83,80,80,80,83,84,80,79,80,80,81,81,80,82,81,80,80,78,76,75,75,76,74,72,69,70,68,69,72,73,72,73,74,76,77,78,79,78,75,70,68,69,70,68,68,69,72,77,81,85,89,91,94,99
UBAT0057,01121,1.48E7,1.164E+09,1196,11.993,575,0.658,39,0.00,102,109,112,115,120,128,134,139,142,144,145,148,152,160,167,173,180,187,188,185,182,180,182,182,183,178,173,172,170,164,164,166,165,170,172,177,174,170,164,159,154,149,147,146,144,143,144,144,141,139,137,134,135,133,137,138,139,138,135,134
UBAT0057,01122,1.48E7,2.274E+09,1196,12.002,571,0.659,39,0.00,134,127,124,125,127,127,125,122,122,128,126,126,127,124,125,124,122,123,122,120,115,112,114,113,115,116,117,121,119,118,119,120,121,123,122,125,128,128,123,123,122,124,124,121,116,114,116,118,119,129,183,275,314,296,255,215,186,168,156,149
UBAT0057,01123,1.48E7,2.047E+09,1194,11.997,569,0.660,39,0.00,141,135,132,131,129,125,117,109,104,94,87,85,85,90,95,100,105,107,109,110,110,107,106,107,105,103,101,98,94,89,87,84,81,80,81,82,84,86,86,88,87,85,82,77,75,74,77,81,85,87,88,89,88,92,90,83,86,89,86,86
UBAT0057,01124,1.48E7,1.401E+09,1195,11.994,570,0.662,39,0.00,86,89,87,85,88,87,87,91,94,95,98,99,97,96,97,99,101,99,98,96,93,94,97,99,97,98,100,106,110,113,116,115,116,116,118,118,117,119,124,126,133,142,142,144,144,144,148,151,155,159,161,169,173,172,170,171,170,164,160,161
UBAT0057,01125,1.48E7,1.794E+09,1194,11.993,570,0.661,39,0.00,165,169,172,174,173,170,163,158,154,151,149,147,147,146,142,144,147,143,141,137,132,126,125,124,122,122,122,119,117,115,113,112,181,392,267,197,582,2035,4551,6266,6908,6827,6271,5478,4603,3775,3071,2488,2031,1668,1378,1129,917,742,611,519,450,395,353,314
UBAT0057,01126,1.48E7,1.703E+10,1195,12.014,573,0.659,39,0.00,279,250,217,189,161,141,126,125,123,120,119,114,109,107,107,103,99,97,98,99,100,98,97,97,98,100,103,106,105,102,105,106,103,104,105,107,107,109,112,113,114,114,111,109,104,104,103,104,103,102,103,106,108,109,109,108,103,100,100,100
UBAT0057,01127,1.48E7,1.675E+09,1196,11.998,576,0.663,39,0.00,99,101,103,101,103,105,110,111,112,111,109,106,110,112,115,115,112,111,109,112,110,108,109,111,107,107,110,108,103,101,102,103,107,113,119,126,127,125,125,125,125,127,128,133,134,134,134,132,134,136,139,134,132,130,126,126,130,131,129,127
UBAT0057,01128,1.48E7,1.741E+09,1197,11.997,576,0.662,39,0.00,125,124,126,128,126,125,124,122,121,122,123,124,122,120,119,121,119,117,119,121,116,114,115,115,112,109,109,114,116,115,116,115,116,115,112,111,110,108,106,105,106,108,109,109,107,109,110,105,104,100,99,97,95,94,94,94,93,93,94,94
UBAT0057,01129,1.48E7,1.646E+09,1198,12.016,574,0.662,39,0.00,89,87,87,92,92,89,91,93,91,93,96,95,96,99,105,120,170,289,349,316,276,263,270,275,298,325,355,374,373,375,385,384,381,425,531,627,631,570,495,431,375,326,279,242,212,188,163,145,130,116,109,104,101,106,126,154,160,145,126,116
UBAT0057,01130,1.48E7,3.487E+09,1198,11.994,578,0.660,39,0.00,121,158,239,349,428,459,419,369,320,282,264,244,212,183,159,139,127,115,106,97,90,85,79,73,70,69,70,72,72,69,70,71,75,80,81,80,78,76,77,76,73,76,76,75,75,74,75,75,74,77,76,71,68,67,69,71,70,70,67,68
UBAT0057,01131,1.48E7,1.898E+09,1195,11.992,580,0.661,39,0.00,68,69,68,66,67,71,79,83,81,81,81,80,77,75,72,70,68,67,67,68,66,68,68,71,74,72,71,69,67,68,70,70,66,68,69,65,64,62,59,59,60,60,60,61,61,60,62,60,61,59,61,62,63,62,62,62,64,66,70,73
UBAT0057,01132,1.48E7,1.001E+09,1196,12.000,578,0.660,39,0.00,77,79,76,74,72,71,69,65,64,67,66,65,64,63,61,55,55,58,60,58,58,55,56,58,55,55,59,60,57,58,61,60,60,62,60,61,65,70,74,76,77,78,79,84,90,96,98,101,103,103,106,108,111,115,118,123,128,132,132,131
